# Supplementary material for: Competing electrophilic substitution and oxidative polymerization of arylamines with selenium dioxide
Source: Beilstein J Org Chem. 2024 May 27;20:1221–35. doi: 10.3762/bjoc.20.105 (PMC11181186; doi:10.3762/bjoc.20.105)
Supplement: File 2 — Crystallographic data for compound 3. [file Beilstein_J_Org_Chem-20-1221-s002.cif]

 
data_ANI_1_071122_0m_a
 
_audit_creation_method            'SHELXL-2019/1'
_shelx_SHELXL_version_number      '2019/1'
_chemical_name_systematic         ?
_chemical_name_common             ?
_chemical_melting_point           ?
_chemical_formula_moiety          'C14 H12 N2 O2'
_chemical_formula_sum
 'C14 H12 N2 O2' 
_chemical_formula_weight          240.26

loop_
 _atom_type_symbol
 _atom_type_description
 _atom_type_scat_dispersion_real
 _atom_type_scat_dispersion_imag
 _atom_type_scat_source
 'C'  'C'   0.0033   0.0016
 'International Tables Vol C Tables 4.2.6.8 and 6.1.1.4'
 'H'  'H'   0.0000   0.0000
 'International Tables Vol C Tables 4.2.6.8 and 6.1.1.4'
 'N'  'N'   0.0061   0.0033
 'International Tables Vol C Tables 4.2.6.8 and 6.1.1.4'
 'O'  'O'   0.0106   0.0060
 'International Tables Vol C Tables 4.2.6.8 and 6.1.1.4'
 
_space_group_crystal_system       monoclinic
_space_group_IT_number            14
_space_group_name_H-M_alt         'P 21/n'
_space_group_name_Hall            '-P 2yn'
 
_shelx_space_group_comment
;
The symmetry employed for this shelxl refinement is uniquely defined
by the following loop, which should always be used as a source of
symmetry information in preference to the above space-group names.
They are only intended as comments.
;
 
loop_
 _space_group_symop_operation_xyz
 'x, y, z'
 '-x+1/2, y+1/2, -z+1/2'
 '-x, -y, -z'
 'x-1/2, -y-1/2, z-1/2'
 
_cell_length_a                    5.3310(9)
_cell_length_b                    5.3762(9)
_cell_length_c                    20.182(3)
_cell_angle_alpha                 90
_cell_angle_beta                  93.598(5)
_cell_angle_gamma                 90
_cell_volume                      577.29(17)
_cell_formula_units_Z             2
_cell_measurement_temperature     300(2)
_cell_measurement_reflns_used      6473
_cell_measurement_theta_min        3.83
_cell_measurement_theta_max       28.08
 
_exptl_crystal_description       'block'
_exptl_crystal_colour            'gold'
_exptl_crystal_density_meas       ?
_exptl_crystal_density_method     ?
_exptl_crystal_density_diffrn     1.382          
_exptl_crystal_F_000              252
_exptl_transmission_factor_min    ?
_exptl_transmission_factor_max    ?
_exptl_crystal_size_max           0.300
_exptl_crystal_size_mid           0.220
_exptl_crystal_size_min           0.120
_exptl_absorpt_coefficient_mu     0.094
_shelx_estimated_absorpt_T_min    0.972
_shelx_estimated_absorpt_T_max    0.989
_exptl_absorpt_correction_type    multi-scan
_exptl_absorpt_correction_T_min   0.6861
_exptl_absorpt_correction_T_max   0.7457
_exptl_absorpt_process_details    
;
 SADABS 2016/2: Krause, L., Herbst-Irmer, R., Sheldrick G.M. & Stalke D.,
 J. Appl. Cryst. 48 (2015) 3-10
;
_exptl_absorpt_special_details    ?
_diffrn_ambient_temperature       300(2)
_diffrn_radiation_wavelength      0.71073
_diffrn_radiation_type            MoK\a
_diffrn_source                    'i-mu-s microfocus source'
_diffrn_measurement_device_type   
 'Bruker D8 QUEST diffractometer with PHOTON II detector'
_diffrn_measurement_method        '\f and \w scans'
_diffrn_detector_area_resol_mean  ?
_diffrn_reflns_number             14639
_diffrn_reflns_av_unetI/netI      0.0206
_diffrn_reflns_av_R_equivalents   0.0376
_diffrn_reflns_limit_h_min        -7
_diffrn_reflns_limit_h_max        7
_diffrn_reflns_limit_k_min        -7
_diffrn_reflns_limit_k_max        7
_diffrn_reflns_limit_l_min        -26
_diffrn_reflns_limit_l_max        26
_diffrn_reflns_theta_min          3.899
_diffrn_reflns_theta_max          28.282
_diffrn_reflns_theta_full         25.242
_diffrn_measured_fraction_theta_max   0.990
_diffrn_measured_fraction_theta_full  0.988
_diffrn_reflns_Laue_measured_fraction_max    0.990
_diffrn_reflns_Laue_measured_fraction_full   0.988
_diffrn_reflns_point_group_measured_fraction_max   0.990
_diffrn_reflns_point_group_measured_fraction_full  0.988
_reflns_number_total              1410
_reflns_number_gt                 1147
_reflns_threshold_expression      'I > 2\s(I)'
_reflns_Friedel_coverage          0.000
_reflns_Friedel_fraction_max      .
_reflns_Friedel_fraction_full     .
 
_reflns_special_details
;
 Reflections were merged by SHELXL according to the crystal
 class for the calculation of statistics and refinement.
 
 _reflns_Friedel_fraction is defined as the number of unique
 Friedel pairs measured divided by the number that would be
 possible theoretically, ignoring centric projections and
 systematic absences.
;
 
_computing_data_collection       'Bruker APEX4'
_computing_cell_refinement       'Bruker APEX4/SAINT'
_computing_data_reduction        'Bruker APEX4/SAINT'
_computing_structure_solution     'SHELXL-2019/1 (Sheldrick, 2019)'
_computing_structure_refinement 'SHELXL-2019/1 (Sheldrick, 2019)'
_computing_molecular_graphics    'Bruker SHELXTL'
_computing_publication_material  'Bruker SHELXTL'
_refine_special_details           ?
_refine_ls_structure_factor_coef  Fsqd
_refine_ls_matrix_type            full
_refine_ls_weighting_scheme       calc
_refine_ls_weighting_details
'w=1/[\s^2^(Fo^2^)+(0.0535P)^2^+0.1355P] where P=(Fo^2^+2Fc^2^)/3'
_atom_sites_solution_primary      ?
_atom_sites_solution_secondary    ?
_atom_sites_solution_hydrogens    geom
_refine_ls_hydrogen_treatment     constr
_refine_ls_extinction_method      none
_refine_ls_extinction_coef        .
_refine_ls_number_reflns          1410
_refine_ls_number_parameters      82
_refine_ls_number_restraints      0
_refine_ls_R_factor_all           0.0570
_refine_ls_R_factor_gt            0.0444
_refine_ls_wR_factor_ref          0.1209
_refine_ls_wR_factor_gt           0.1123
_refine_ls_goodness_of_fit_ref    1.072
_refine_ls_restrained_S_all       1.072
_refine_ls_shift/su_max           0.000
_refine_ls_shift/su_mean          0.000
 
loop_
 _atom_site_label
 _atom_site_type_symbol
 _atom_site_fract_x
 _atom_site_fract_y
 _atom_site_fract_z
 _atom_site_U_iso_or_equiv
 _atom_site_adp_type
 _atom_site_occupancy
 _atom_site_site_symmetry_order  
 _atom_site_calc_flag
 _atom_site_refinement_flags_posn
 _atom_site_refinement_flags_adp
 _atom_site_refinement_flags_occupancy
 _atom_site_disorder_assembly
 _atom_site_disorder_group
O1 O 0.23070(18) 0.1162(2) 0.45667(5) 0.0581(3) Uani 1 1 d . . . . .
N1 N 0.6438(2) 0.2212(2) 0.44924(5) 0.0426(3) Uani 1 1 d . . . . .
H1 H 0.791782 0.186555 0.466173 0.051 Uiso 1 1 calc R U . . .
C1 C 0.6292(2) 0.4070(2) 0.39919(6) 0.0376(3) Uani 1 1 d . . . . .
C2 C 0.8255(3) 0.5756(3) 0.39771(7) 0.0460(3) Uani 1 1 d . . . . .
H2 H 0.960823 0.564988 0.428986 0.055 Uiso 1 1 calc R U . . .
C3 C 0.8203(3) 0.7592(3) 0.34984(8) 0.0518(4) Uani 1 1 d . . . . .
H3 H 0.951594 0.872949 0.349274 0.062 Uiso 1 1 calc R U . . .
C4 C 0.6214(3) 0.7750(3) 0.30276(8) 0.0503(4) Uani 1 1 d . . . . .
H4 H 0.617894 0.898929 0.270561 0.060 Uiso 1 1 calc R U . . .
C5 C 0.4288(3) 0.6059(3) 0.30404(7) 0.0507(4) Uani 1 1 d . . . . .
H5 H 0.295237 0.615938 0.272227 0.061 Uiso 1 1 calc R U . . .
C6 C 0.4295(3) 0.4208(3) 0.35168(7) 0.0454(3) Uani 1 1 d . . . . .
H6 H 0.298026 0.307175 0.351900 0.054 Uiso 1 1 calc R U . . .
C7 C 0.4539(2) 0.0940(2) 0.47304(6) 0.0410(3) Uani 1 1 d . . . . .
 
loop_
 _atom_site_aniso_label
 _atom_site_aniso_U_11
 _atom_site_aniso_U_22
 _atom_site_aniso_U_33
 _atom_site_aniso_U_23
 _atom_site_aniso_U_13
 _atom_site_aniso_U_12
O1 0.0385(6) 0.0770(8) 0.0584(6) 0.0248(5) -0.0006(4) 0.0013(5)
N1 0.0369(6) 0.0486(6) 0.0419(6) 0.0076(5) -0.0011(4) 0.0001(5)
C1 0.0378(7) 0.0385(6) 0.0368(6) 0.0001(5) 0.0048(5) 0.0035(5)
C2 0.0400(7) 0.0485(8) 0.0489(7) -0.0007(6) -0.0003(6) -0.0023(6)
C3 0.0479(8) 0.0430(7) 0.0653(9) 0.0023(6) 0.0095(7) -0.0071(6)
C4 0.0515(8) 0.0439(7) 0.0563(8) 0.0123(6) 0.0106(6) 0.0065(6)
C5 0.0463(8) 0.0596(9) 0.0455(7) 0.0107(6) -0.0019(6) 0.0029(6)
C6 0.0418(7) 0.0504(8) 0.0434(7) 0.0054(6) -0.0006(5) -0.0064(6)
C7 0.0396(7) 0.0464(7) 0.0368(6) 0.0026(5) 0.0003(5) 0.0028(6)
 
_geom_special_details
;
 All esds (except the esd in the dihedral angle between two l.s. planes)
 are estimated using the full covariance matrix.  The cell esds are taken
 into account individually in the estimation of esds in distances, angles
 and torsion angles; correlations between esds in cell parameters are only
 used when they are defined by crystal symmetry.  An approximate (isotropic)
 treatment of cell esds is used for estimating esds involving l.s. planes.
;
 
loop_
 _geom_bond_atom_site_label_1
 _geom_bond_atom_site_label_2
 _geom_bond_distance
 _geom_bond_site_symmetry_2
 _geom_bond_publ_flag
O1 C7 1.2207(16) . ?
N1 C7 1.3356(17) . ?
N1 C1 1.4193(16) . ?
N1 H1 0.8600 . ?
C1 C2 1.3862(19) . ?
C1 C6 1.3894(18) . ?
C2 C3 1.380(2) . ?
C2 H2 0.9300 . ?
C3 C4 1.382(2) . ?
C3 H3 0.9300 . ?
C4 C5 1.373(2) . ?
C4 H4 0.9300 . ?
C5 C6 1.3836(19) . ?
C5 H5 0.9300 . ?
C6 H6 0.9300 . ?
C7 C7 1.543(2) 3_656 ?
 
loop_
 _geom_angle_atom_site_label_1
 _geom_angle_atom_site_label_2
 _geom_angle_atom_site_label_3
 _geom_angle
 _geom_angle_site_symmetry_1
 _geom_angle_site_symmetry_3
 _geom_angle_publ_flag
C7 N1 C1 127.38(11) . . ?
C7 N1 H1 116.3 . . ?
C1 N1 H1 116.3 . . ?
C2 C1 C6 119.80(12) . . ?
C2 C1 N1 117.89(12) . . ?
C6 C1 N1 122.29(12) . . ?
C3 C2 C1 120.05(13) . . ?
C3 C2 H2 120.0 . . ?
C1 C2 H2 120.0 . . ?
C2 C3 C4 120.42(13) . . ?
C2 C3 H3 119.8 . . ?
C4 C3 H3 119.8 . . ?
C5 C4 C3 119.28(13) . . ?
C5 C4 H4 120.4 . . ?
C3 C4 H4 120.4 . . ?
C4 C5 C6 121.34(13) . . ?
C4 C5 H5 119.3 . . ?
C6 C5 H5 119.3 . . ?
C5 C6 C1 119.11(13) . . ?
C5 C6 H6 120.4 . . ?
C1 C6 H6 120.4 . . ?
O1 C7 N1 126.93(12) . . ?
O1 C7 C7 121.10(15) . 3_656 ?
N1 C7 C7 111.97(14) . 3_656 ?
 
loop_
 _geom_torsion_atom_site_label_1
 _geom_torsion_atom_site_label_2
 _geom_torsion_atom_site_label_3
 _geom_torsion_atom_site_label_4
 _geom_torsion
 _geom_torsion_site_symmetry_1
 _geom_torsion_site_symmetry_2
 _geom_torsion_site_symmetry_3
 _geom_torsion_site_symmetry_4
 _geom_torsion_publ_flag
C7 N1 C1 C2 157.48(13) . . . . ?
C7 N1 C1 C6 -23.9(2) . . . . ?
C6 C1 C2 C3 1.1(2) . . . . ?
N1 C1 C2 C3 179.78(12) . . . . ?
C1 C2 C3 C4 -0.6(2) . . . . ?
C2 C3 C4 C5 -0.1(2) . . . . ?
C3 C4 C5 C6 0.3(2) . . . . ?
C4 C5 C6 C1 0.2(2) . . . . ?
C2 C1 C6 C5 -0.9(2) . . . . ?
N1 C1 C6 C5 -179.48(13) . . . . ?
C1 N1 C7 O1 -1.0(2) . . . . ?
C1 N1 C7 C7 179.55(13) . . . 3_656 ?
 
loop_
 _geom_hbond_atom_site_label_D 
 _geom_hbond_atom_site_label_H 
 _geom_hbond_atom_site_label_A 
 _geom_hbond_distance_DH 
 _geom_hbond_distance_HA 
 _geom_hbond_distance_DA 
 _geom_hbond_angle_DHA 
 _geom_hbond_site_symmetry_A 
 _geom_hbond_publ_flag
N1 H1 O1  0.86 2.39 3.1733(16) 152.0 1_655 yes
N1 H1 O1  0.86 2.26 2.6803(14) 110.0 3_656 yes
C6 H6 O1  0.93 2.40 2.9286(17) 116.0 . yes
 
_refine_diff_density_max    0.255
_refine_diff_density_min   -0.145
_refine_diff_density_rms    0.032

_shelx_res_file
;
TITL ANI_1_071122_0m_a.res in P2(1)/n
    ANI_1_071122_0m_a.res
    created by SHELXL-2019/1 at 10:40:54 on 07-Nov-2022
REM Old TITL ANI_1_071122_0m in P2(1)/n
REM SHELXT solution in P2(1)/n: R1 0.177, Rweak 0.006, Alpha 0.034
REM <I/s>   0.928 for  133 systematic absences,  Orientation as input
REM Formula found by SHELXT:  C7 N O
CELL  0.71073   5.3310   5.3762  20.1820   90.000   93.598   90.000
ZERR   2.000   0.0009   0.0009   0.0034    0.000    0.005    0.000
LATT  1
SYMM 1/2-X, 1/2+Y, 1/2-Z
SFAC C H N O
UNIT 28 24 4 4
LIST 4
REM LIST 4
OMIT 0 0 2
OMIT 0 2 5
OMIT -1 1 3
OMIT 0 1 5
OMIT -1 1 2
ACTA
CONF
TEMP 26.850
SIZE 0.12 0.22 0.30
L.S. 10
BOND $H
EQIV $2 x+1, y, z
HTAB N1 O1_$2
EQIV $1 -x+1, -y, -z+1
HTAB N1 O1_$1
HTAB C6 O1
REM LIST 4
FMAP 2
PLAN 20
WGHT    0.053500    0.135500
FVAR       2.57035
O1    4    0.230701    0.116195    0.456670    11.00000    0.03851    0.07695 =
         0.05839    0.02483   -0.00060    0.00125
N1    3    0.643843    0.221200    0.449243    11.00000    0.03689    0.04856 =
         0.04186    0.00757   -0.00112    0.00013
AFIX  43
H1    2    0.791782    0.186555    0.466173    11.00000   -1.20000
AFIX   0
C1    1    0.629219    0.407011    0.399190    11.00000    0.03779    0.03846 =
         0.03679    0.00005    0.00482    0.00353
C2    1    0.825522    0.575598    0.397706    11.00000    0.04004    0.04854 =
         0.04891   -0.00071   -0.00027   -0.00228
AFIX  43
H2    2    0.960823    0.564988    0.428986    11.00000   -1.20000
AFIX   0
C3    1    0.820327    0.759187    0.349841    11.00000    0.04790    0.04304 =
         0.06531    0.00227    0.00951   -0.00711
AFIX  43
H3    2    0.951594    0.872949    0.349274    11.00000   -1.20000
AFIX   0
C4    1    0.621356    0.775030    0.302763    11.00000    0.05151    0.04391 =
         0.05628    0.01232    0.01056    0.00652
AFIX  43
H4    2    0.617894    0.898929    0.270561    11.00000   -1.20000
AFIX   0
C5    1    0.428839    0.605911    0.304036    11.00000    0.04631    0.05962 =
         0.04546    0.01072   -0.00189    0.00293
AFIX  43
H5    2    0.295237    0.615938    0.272227    11.00000   -1.20000
AFIX   0
C6    1    0.429498    0.420815    0.351680    11.00000    0.04185    0.05044 =
         0.04344    0.00537   -0.00060   -0.00644
AFIX  43
H6    2    0.298026    0.307175    0.351900    11.00000   -1.20000
AFIX   0
C7    1    0.453930    0.094048    0.473035    11.00000    0.03961    0.04642 =
         0.03679    0.00264    0.00028    0.00281
HKLF 4


REM  ANI_1_071122_0m_a.res in P2(1)/n
REM wR2 = 0.1209, GooF = S = 1.072, Restrained GooF = 1.072 for all data
REM R1 = 0.0444 for 1147 Fo > 4sig(Fo) and 0.0570 for all 1410 data
REM 82 parameters refined using 0 restraints

END

WGHT      0.0534      0.1355

REM Highest difference peak  0.255,  deepest hole -0.145,  1-sigma level  0.032
Q1    1   0.5000  0.0000  0.5000  10.50000  0.05    0.25
Q2    1   0.4867  0.4673  0.3869  11.00000  0.05    0.18
Q3    1   0.8825  0.2720  0.4996  11.00000  0.05    0.18
Q4    1   0.7621  0.4478  0.3838  11.00000  0.05    0.17
Q5    1   0.5048  0.7243  0.3224  11.00000  0.05    0.16
Q6    1   0.7589  0.7068  0.3838  11.00000  0.05    0.15
Q7    1   0.6812  0.7965  0.3393  11.00000  0.05    0.15
Q8    1   0.7521  0.7151  0.3135  11.00000  0.05    0.15
Q9    1   0.6781  0.5363  0.4107  11.00000  0.05    0.13
Q10   1   0.6207  0.3421  0.4231  11.00000  0.05    0.13
Q11   1   0.5557  0.0909  0.4442  11.00000  0.05    0.12
Q12   1   0.3072  0.2028  0.4807  11.00000  0.05    0.12
Q13   1   0.3263  0.0424  0.4315  11.00000  0.05    0.12
Q14   1   0.8335  0.6226  0.3539  11.00000  0.05    0.12
Q15   1   0.4244  0.5619  0.3412  11.00000  0.05    0.12
Q16   1   0.5674  0.3842  0.3659  11.00000  0.05    0.12
Q17   1   0.4849  0.4817  0.3183  11.00000  0.05    0.11
Q18   1   0.5407  0.2615  0.4747  11.00000  0.05    0.09
Q19   1   0.6184  0.8699  0.2469  11.00000  0.05    0.09
Q20   1   0.3348  0.2018  0.3439  11.00000  0.05    0.08
;
_shelx_res_checksum   31403

_shelx_hkl_file
;
  -2   0   0 1443.16   42.10
  -2   0   0 1428.66   46.20
  -2   0   0 1423.66   46.20
  -2   0   0 1395.26   50.29
   2   0   0 1488.35   42.70
   2   0   0 1443.66   51.59
   2   0   0 1459.85   44.40
   2   0   0 1449.15   54.29
   2   0   0 1470.25   40.10
  -2   0   0 1429.66   50.49
   2   0   0 1439.76   47.20
   2   0   0 1470.45   39.50
   3   0   0   -2.50    2.30
   3   0   0   -1.50    1.00
   3   0   0    0.60    2.40
   3   0   0    3.50    4.10
  -3   0   0    0.00    0.80
  -3   0   0    3.00    3.30
   3   0   0   -0.40    1.10
  -3   0   0    0.80    1.70
  -3   0   0   -1.00    1.80
  -3   0   0    8.30    4.20
   4   0   0  691.63   27.60
   4   0   0  707.63   32.50
  -4   0   0  762.12   35.50
  -4   0   0  696.43   32.80
  -4   0   0  683.03   24.30
  -4   0   0  664.33   36.00
   4   0   0  655.03   25.40
  -4   0   0  682.13   29.80
   4   0   0  660.33   42.80
   4   0   0  650.73   38.60
   5   0   0   10.20    6.10
  -5   0   0   -2.20    4.00
  -5   0   0    8.10    6.30
  -5   0   0    8.30    3.40
   5   0   0    5.80    7.60
  -6   0   0   -3.60    6.50
   6   0   0    8.90    9.10
  -6   0   0    1.10    6.20
  -7   0   0   14.90    9.20
   7   0   0   20.40   12.70
   0  -1   0    0.50    0.50
   0  -1   0    0.10    0.50
   0  -1   0    0.90    0.60
   0  -1   0    0.40    1.50
   0  -1   0    1.40    0.70
   0  -1   0    1.10    0.60
   0   1   0    1.40    0.60
   0   1   0   -0.20    0.50
   0   1   0    1.30    1.20
   0   1   0    1.20    0.60
   0   1   0    1.50    0.80
   0   1   0    1.80    0.70
  -1  -1   0  970.00   28.80
   1  -1   0  955.10   33.20
   1  -1   0  992.60   28.20
   1  -1   0 1026.10   32.30
  -1  -1   0  968.90   30.00
  -1  -1   0  992.70   31.10
  -1  -1   0  984.20   32.00
   1  -1   0  993.30   28.90
  -1  -1   0  968.80   29.00
  -1   1   0  989.80   28.40
  -1   1   0 1003.30   32.80
  -1   1   0 1008.80   37.20
  -1   1   0 1008.40   33.50
  -1   1   0 1003.00   29.10
   1   1   0  989.30   28.60
   1   1   0  989.70   33.10
   1   1   0  986.50   32.20
   1   1   0 1030.80   31.30
  -1   1   0  937.21   28.30
   1   1   0 1003.80   30.00
  -1   1   0  964.10   28.40
  -1   1   0  976.50   37.40
   1   1   0 1002.10   30.00
   2  -1   0 3519.25   99.59
   2  -1   0 3592.94  114.39
  -2  -1   0 3534.35  101.59
  -2  -1   0 3522.15  106.09
  -2  -1   0 3709.73  106.49
   2  -1   0 3498.95  105.99
   2   1   0 3518.15  112.39
   2   1   0 3592.94  103.49
  -2   1   0 3588.44  113.39
  -2   1   0 3577.34   98.89
   2   1   0 3672.23  108.49
  -2   1   0 3489.85  111.29
  -2   1   0 3612.54  107.09
  -2   1   0 3536.25  110.19
   2   1   0 3701.63  104.59
   3  -1   0    8.30    2.70
   3  -1   0   12.70    2.40
  -3  -1   0   16.00    3.90
  -3  -1   0    7.20    2.30
  -3  -1   0   14.10    3.00
   3  -1   0   11.30    1.00
  -3  -1   0   17.60    5.30
   3  -1   0   10.10    4.90
  -3  -1   0   13.80    4.80
   3  -1   0   14.80    4.70
  -3  -1   0   13.40    4.30
  -3   1   0   10.80    1.90
   3   1   0   10.40    2.80
  -3   1   0   14.90    5.60
   3   1   0    9.50    5.30
   3   1   0   12.50    4.60
  -3   1   0   16.20    4.60
  -3   1   0    9.50    1.30
  -3   1   0   11.90    5.50
  -3   1   0   14.10    5.50
  -3   1   0   15.10    5.00
   3   1   0   15.40    1.80
   3   1   0   14.70    5.50
   3   1   0   11.90    3.50
  -4  -1   0 1176.28   48.50
   4  -1   0 1183.78   57.99
  -4  -1   0 1187.08   48.90
   4  -1   0 1116.69   37.80
   4  -1   0 1187.28   46.70
  -4  -1   0 1137.49   40.80
  -4  -1   0 1192.38   46.90
   4  -1   0 1161.58   40.60
  -4  -1   0 1249.07   40.40
   4   1   0 1181.88   53.59
   4   1   0 1158.08   41.80
  -4   1   0 1245.58   51.89
  -4   1   0 1121.49   54.09
  -4   1   0 1201.78   46.70
  -4   1   0 1144.19   36.10
   4   1   0 1102.89   60.09
   4   1   0 1114.19   40.00
   4   1   0 1195.38   46.80
  -4   1   0 1080.39   46.00
   4   1   0 1174.38   35.90
  -4   1   0 1147.49   54.99
   4   1   0 1237.48   34.50
  -5  -1   0  119.39   18.00
   5  -1   0  161.18   16.00
  -5  -1   0  176.78   15.40
  -5  -1   0  149.99   10.80
   5  -1   0  148.59   26.20
   5   1   0  152.88   19.40
  -5   1   0  145.29   16.30
   5   1   0  134.39   14.70
   5   1   0  131.19   12.70
  -5   1   0  122.49   14.40
   5   1   0  103.99   21.90
  -6  -1   0    0.70    3.50
  -6  -1   0   -5.30    5.60
  -6  -1   0    5.90    6.20
   6  -1   0   -7.70    8.20
  -6   1   0    2.90   14.20
  -6   1   0    8.90    7.20
   6   1   0    3.20    7.80
  -7  -1   0   35.30   12.40
  -7   1   0   55.19   20.50
  -7   1   0   40.90   13.40
   0  -2   0  880.51   36.50
   0  -2   0  871.61   27.60
   0  -2   0  881.71   29.00
   0  -2   0  900.31   26.70
   0  -2   0  973.40   29.20
   0  -2   0  908.91   28.00
   0   2   0  874.71   27.30
   0   2   0  924.21   27.70
   0   2   0  901.31   28.10
   0   2   0  947.31   36.30
   0   2   0  875.71   27.70
   0   2   0  880.81   29.60
  -1  -2   0 3102.29   88.79
   1  -2   0 2951.90   90.89
   1  -2   0 2981.20   85.29
  -1  -2   0 3119.49   93.19
   1  -2   0 2945.31   98.59
  -1   2   0 2872.31   90.09
  -1   2   0 3016.40   87.89
   1   2   0 2971.10   88.59
   1   2   0 2997.60   86.89
  -1   2   0 3105.69  100.19
  -2  -2   0 1048.10   35.20
   2  -2   0 1029.20   30.80
   2  -2   0 1009.40   39.50
  -2  -2   0 1065.99   34.90
  -2  -2   0 1007.70   31.70
  -2  -2   0 1023.30   32.40
   2  -2   0 1055.09   37.50
   2  -2   0  989.20   32.00
  -2  -2   0 1066.89   38.90
  -2   2   0  984.90   30.60
  -2   2   0  994.90   39.50
  -2   2   0 1046.80   48.50
  -2   2   0 1025.40   39.40
  -2   2   0 1015.10   30.40
   2   2   0 1037.80   31.60
  -2   2   0 1024.30   46.40
   2   2   0 1046.10   35.20
  -2   2   0 1045.20   33.30
   2   2   0 1047.40   38.60
   2   2   0 1079.09   42.70
  -2   2   0  969.30   31.50
   2   2   0 1039.30   35.10
   2   2   0 1033.90   33.80
  -3  -2   0   16.20    3.30
   3  -2   0   24.30    2.40
   3  -2   0   14.70    3.40
  -3  -2   0   16.10    4.00
  -3  -2   0   16.90    3.30
   3  -2   0   25.80    6.60
  -3  -2   0   14.50    4.00
  -3  -2   0   22.30    6.70
  -3   2   0   16.40    2.80
  -3   2   0   16.90    5.40
  -3   2   0   19.70    1.90
   3   2   0   20.40    5.20
  -3   2   0    7.50    5.00
  -3   2   0   18.00    2.60
  -3   2   0   29.20    9.40
  -3   2   0   14.30    5.40
   3   2   0   15.50    6.90
   3   2   0   14.60    5.60
   3   2   0   21.10    4.70
  -3   2   0   13.90    7.40
   3   2   0   18.10    4.00
   3   2   0   13.00    2.70
  -3   2   0   20.70    5.00
   4  -2   0  266.07   12.10
  -4  -2   0  280.97   15.40
   4  -2   0  289.57   19.00
  -4  -2   0  276.17   13.30
   4  -2   0  245.98   13.70
  -4  -2   0  286.77   13.90
  -4  -2   0  277.27   21.00
  -4  -2   0  256.77   17.00
  -4   2   0  237.88   18.90
   4   2   0  243.58   14.60
   4   2   0  272.27   27.10
  -4   2   0  276.27   28.10
  -4   2   0  302.67   18.70
  -4   2   0  272.57   10.00
  -4   2   0  249.28   21.50
   4   2   0  268.07   18.60
   4   2   0  282.17   22.20
   4   2   0  259.87   12.00
  -5  -2   0  221.38   15.20
  -5  -2   0  221.38   16.70
   5  -2   0  228.38   18.60
  -5  -2   0  192.08   20.00
   5   2   0  209.98   22.00
  -5   2   0  235.18   20.50
   5   2   0  200.18   18.30
  -5   2   0  168.98   17.70
  -5   2   0  229.98   28.40
  -6  -2   0   53.29   13.90
  -6  -2   0   49.50    9.40
  -6   2   0   77.49   16.40
   6   2   0   67.79   16.60
  -6   2   0   77.39   21.40
   0  -3   0   -0.30    1.70
   0  -3   0    1.80    1.70
   0  -3   0   -0.50    1.40
   0  -3   0    1.50    1.50
   0  -3   0    0.10    0.80
   0  -3   0   -1.80    3.90
   0   3   0   -0.40    2.00
   0   3   0    0.20    1.50
   0   3   0    3.60    1.40
   0   3   0    1.40    1.30
   0   3   0    5.10    3.30
   0   3   0    0.00    1.00
  -1  -3   0    1.60    2.00
  -1  -3   0   -1.70    2.80
   1  -3   0    4.30    3.00
  -1  -3   0    6.10    2.20
   1  -3   0    6.80    2.20
  -1  -3   0    4.40    2.10
   1  -3   0    5.60    1.90
   1  -3   0    6.10    2.50
   1  -3   0    4.30    5.00
  -1   3   0    5.20    1.30
   1   3   0    5.20    2.20
   1   3   0    3.10    2.10
   1   3   0    5.50    2.10
   1   3   0    0.90    1.40
   1   3   0    4.80    2.60
  -1   3   0    4.10    1.80
  -1   3   0    0.80    4.10
  -1   3   0    2.40    1.80
  -1   3   0    6.40    3.50
  -1   3   0    2.50    1.40
   1   3   0    3.60    1.90
  -1   3   0    3.00    1.30
   2  -3   0  129.39    9.90
  -2  -3   0  109.39    7.60
  -2  -3   0  105.89    7.80
  -2  -3   0  112.49    8.90
  -2  -3   0  105.29   10.10
   2  -3   0   92.99   10.60
  -2  -3   0  113.39   12.30
   2  -3   0  105.69    6.60
  -2   3   0  116.29    6.80
   2   3   0  114.59    8.30
  -2   3   0  109.79    6.80
  -2   3   0  110.99   11.30
  -2   3   0  125.89   16.50
   2   3   0  102.99   11.20
   2   3   0  105.79    8.20
   2   3   0  121.79   11.80
   2   3   0  116.29    8.30
  -2   3   0  113.89    6.90
  -2   3   0  111.69   14.70
  -2   3   0  116.09    5.80
  -2   3   0  103.69    6.90
   2   3   0  101.39    6.80
   2   3   0  110.99    7.00
  -2   3   0  120.29    9.70
   3  -3   0    7.60    4.10
  -3  -3   0   11.90    3.00
  -3  -3   0   10.30    3.60
  -3  -3   0    9.40    3.70
  -3  -3   0   14.40    5.30
  -3  -3   0   13.20    3.50
  -3  -3   0    5.70    5.60
   3  -3   0   12.00    3.30
   3  -3   0   10.80    2.60
   3   3   0    4.70    3.00
   3   3   0   17.80    6.10
  -3   3   0   10.40    2.90
  -3   3   0   12.60    3.80
   3   3   0    6.70    5.20
  -3   3   0   12.50    6.20
   3   3   0    4.20    3.20
  -3   3   0   17.70    5.90
   3   3   0   13.20    4.40
  -3   3   0    9.60    7.10
  -3   3   0    9.20    6.20
  -3   3   0    9.50    1.70
   3   3   0    8.30    2.70
  -3   3   0    9.20    1.60
  -4  -3   0   78.89    9.30
   4  -3   0   86.79   11.00
  -4  -3   0   77.19    6.60
  -4  -3   0   92.39   14.60
   4  -3   0   71.99    7.70
  -4  -3   0   85.79    8.10
  -4   3   0   62.49   18.00
  -4   3   0   73.79   13.50
   4   3   0   82.89   14.60
  -4   3   0   94.59   10.00
   4   3   0   99.79   11.50
  -5  -3   0   28.80    6.80
   5  -3   0   31.80    8.60
  -5  -3   0   17.40    8.20
  -5   3   0   25.50    8.20
   5   3   0   23.40    9.60
  -5   3   0   41.40   16.80
   5   3   0   33.80   11.70
  -6  -3   0   53.89   15.10
  -6  -3   0   51.99   10.10
  -6   3   0   41.20   13.10
  -6   3   0   36.80   17.60
   0  -4   0  390.46   16.00
   0  -4   0  325.47   26.20
   0  -4   0  402.76   18.60
   0  -4   0  355.96   19.90
   0  -4   0  384.96   16.90
   0  -4   0  353.66   12.50
   0   4   0  359.86   20.10
   0   4   0  355.76   15.90
   0   4   0  368.46   25.80
   0   4   0  369.56   16.60
   0   4   0  382.76   16.40
   0   4   0  370.86   13.80
   1  -4   0    5.70    2.80
   1  -4   0   -1.30    3.20
  -1  -4   0    0.90    2.20
   1  -4   0    5.30    2.70
  -1  -4   0   -4.20    4.30
   1  -4   0    4.90    2.10
  -1  -4   0    0.30    2.10
  -1  -4   0    3.90    2.50
  -1  -4   0    5.40    3.00
   1  -4   0    7.00    4.50
  -1   4   0    4.60    2.40
   1   4   0    4.30    2.40
   1   4   0    6.00    2.60
  -1   4   0    3.40    2.90
   1   4   0    1.70    2.40
   1   4   0    3.30    2.50
   1   4   0    3.20    2.50
  -1   4   0    4.00    1.80
  -1   4   0    3.40    1.10
  -1   4   0   13.40    6.60
   1   4   0    2.50    3.00
   1   4   0    3.70    2.80
  -1   4   0    5.30    1.80
  -1   4   0    2.20    1.90
  -2  -4   0   79.59    9.40
  -2  -4   0   87.09    9.10
   2  -4   0   95.29    8.80
  -2  -4   0  100.39    8.40
   2  -4   0  100.89    7.70
  -2  -4   0   99.99   13.10
   2  -4   0   80.79   12.60
   2  -4   0   94.19    7.20
   2   4   0   77.29    7.20
  -2   4   0   85.89   19.00
  -2   4   0   92.49    7.60
   2   4   0   75.89    7.40
   2   4   0   90.09    8.20
  -2   4   0   94.39    7.40
  -2   4   0   83.89    6.10
   3  -4   0   15.40    4.00
  -3  -4   0    4.90    3.90
  -3  -4   0   11.40    4.50
  -3  -4   0   12.50    6.10
   3  -4   0   18.30    5.80
  -3   4   0   -2.20    7.50
   3   4   0   27.20    7.00
   3   4   0    9.60    6.10
  -3   4   0   18.40    5.00
  -4  -4   0  135.29   11.90
  -4  -4   0  153.98   17.20
  -4  -4   0  131.69   13.30
   4  -4   0  141.29   13.40
  -4   4   0  140.69   15.50
   4   4   0  121.99   16.30
   4   4   0  155.88   15.20
  -4   4   0  127.49   27.70
   5  -4   0    1.30    5.00
  -5  -4   0   11.10    5.60
  -5  -4   0    1.30    4.90
  -5   4   0  -11.00   10.00
   0  -5   0   -1.60    2.50
   0  -5   0   -2.20    2.40
   0   5   0  -13.40    6.40
   0   5   0   -0.10    2.90
   0   5   0   -1.40    2.20
   1  -5   0  255.07   14.60
   1  -5   0  226.58   13.50
  -1  -5   0  244.68   16.90
   1  -5   0  233.28   15.30
  -1  -5   0  193.18   30.60
  -1  -5   0  255.47   15.20
  -1   5   0  219.28   24.10
   1   5   0  237.88   14.00
   2  -5   0   32.00    6.80
  -2  -5   0   27.60    6.90
   2  -5   0   22.70    5.30
  -2  -5   0   37.00    7.50
   2   5   0   30.40    7.20
  -2   5   0   29.10   12.40
  -3  -5   0   96.79   11.00
   3  -5   0  109.79   10.00
  -3  -5   0  135.19   13.60
   3  -5   0  100.29   10.70
   3   5   0  120.49   13.00
  -3   5   0  129.29   26.50
   3   5   0   89.49   15.40
   4  -5   0  152.08   14.00
  -4  -5   0  137.39   13.70
   4   5   0  174.48   17.60
  -4   5   0  107.69   25.30
  -5  -5   0   91.49   14.20
   5  -5   0  102.09   15.20
  -5   5   0   67.79   23.00
   0  -6   0 1280.77   49.20
   0  -6   0 1270.07   46.80
   0   6   0 1086.09   43.30
  -1  -6   0   31.90    8.00
   1  -6   0   64.79    9.60
   1  -6   0   64.29   10.10
  -1  -6   0   44.70    9.20
   1   6   0   42.70    8.70
  -1   6   0   51.79   15.90
  -1   6   0   44.20    8.30
   2  -6   0   -2.20    3.00
   2  -6   0   -0.50    4.20
  -2  -6   0    3.50    5.10
  -2  -6   0    1.90    4.00
   2   6   0    3.10    6.00
  -2   6   0    4.00    6.80
  -3  -6   0   16.20    7.80
   3  -6   0   14.80    6.60
   3  -6   0    7.20    6.10
  -3  -6   0   18.40    6.60
   3   6   0   23.40    8.70
  -3   6   0   -4.00   10.70
   0  -7   0   -5.70    4.80
   0   7   0    7.40   11.90
   0   7   0   -6.80    5.20
  -1  -7   0    7.40    6.00
   1  -7   0   -2.60    5.00
  -1  -7   0    3.00    7.10
   1   7   0    3.40    6.40
  -1   7   0    6.20    5.50
  -7   0   1   22.20   17.90
  -7   0   1   16.80   11.30
   7   0  -1   20.90   11.90
   6   0  -1   -7.60    5.60
   6   0  -1    1.40    9.50
  -6   0   1    7.30    7.30
  -5   0   1   57.59   13.00
  -5   0   1   56.99    7.20
  -5   0   1   52.99    9.10
  -5   0   1   51.99   11.10
   5   0  -1   55.29   15.30
   5   0  -1   80.49   13.70
  -4   0   1    1.20    3.50
  -4   0   1    8.20    3.60
  -4   0   1    3.00    4.40
  -4   0   1   -3.20    2.70
  -4   0   1   -0.50    1.50
   4   0  -1    4.00    4.20
   4   0  -1    6.50    5.10
   4   0  -1    0.10    2.30
   4   0  -1    1.10    2.00
   3   0  -1  291.57   17.20
   3   0  -1  262.57    8.10
  -3   0   1  286.27   16.00
   3   0  -1  274.57    9.10
   3   0  -1  252.77   21.80
   3   0  -1  264.07   11.40
  -3   0   1  240.98   18.40
   3   0  -1  289.37   14.10
   3   0  -1  283.57   20.10
  -3   0   1  282.97   16.60
  -3   0   1  285.37   11.50
  -3   0   1  242.28   17.70
  -2   0   1    0.10    1.50
  -2   0   1    1.00    2.10
   2   0  -1    0.70    0.50
   2   0  -1    2.40    1.80
   2   0  -1    0.30    0.60
  -2   0   1    0.10    0.60
   2   0  -1    0.20    0.50
   2   0  -1    0.10    1.70
  -2   0   1    2.20    1.80
   2   0  -1   -1.80    0.90
   2   0  -1   -1.10    1.90
  -2   0   1   -0.10    1.20
   1   0  -1 1798.12   54.29
  -1   0   1 1775.32   57.99
  -1   0   1 1913.81   54.29
   1   0  -1 1723.73   58.19
  -1   0   1 1822.12   55.19
   1   0  -1 1918.31   55.79
   2   0   1   -0.70    0.80
  -2   0  -1    0.50    1.80
  -2   0  -1    0.50    1.10
   2   0   1    0.00    1.40
   2   0   1    4.50    3.30
  -2   0  -1    0.70    1.30
  -2   0  -1   -1.70    1.40
   2   0   1    0.50    1.90
   2   0   1    2.60    1.40
  -2   0  -1   -0.30    0.70
  -3   0  -1  150.98   13.80
   3   0   1  147.79   11.00
  -3   0  -1  150.58   12.00
  -3   0  -1  155.78    7.80
   3   0   1  137.89    8.80
   3   0   1  133.19   14.00
   3   0   1  148.79    8.50
  -3   0  -1  148.49   10.40
   3   0   1  164.98   16.30
  -3   0  -1  166.88   11.30
   4   0   1    2.70    4.00
  -4   0  -1   -2.30    4.40
   4   0   1   -2.20    1.70
  -4   0  -1   -1.40    2.50
  -4   0  -1    2.80    3.10
   4   0   1   -0.50    1.90
   4   0   1    3.90    6.00
  -4   0  -1    0.80    1.50
  -4   0  -1    1.20    2.20
   4   0   1    0.10    2.30
  -5   0  -1 3831.62  114.99
  -5   0  -1 3890.11  129.69
   5   0   1 3919.31  142.89
   5   0   1 4134.09  126.49
  -5   0  -1 3889.21  125.79
  -6   0  -1   -2.90    5.50
  -6   0  -1  -14.30    5.00
   6   0   1   -4.00    7.90
   7   0   1   63.69   19.00
  -7   0  -1   59.19   18.20
  -7  -1   1   -0.90    8.10
  -7   1   1   -6.10    8.00
  -7   1   1    3.60   12.30
  -6  -1   1  121.09   12.80
   6  -1  -1  105.39   21.40
   6  -1  -1  154.38   17.10
  -6  -1   1  101.69   18.50
  -6   1   1  127.19   27.70
   6   1  -1   85.39   20.10
  -6   1   1   87.09   16.50
  -5  -1   1  124.79   19.10
   5  -1  -1   89.49   20.10
   5  -1  -1   97.79   15.20
  -5  -1   1   84.59    8.40
  -5  -1   1   71.59   12.50
  -5   1   1   87.29   14.70
  -5   1   1  101.89   16.90
  -5   1   1   98.99   11.70
   5   1  -1   71.39    8.10
  -5   1   1   79.79   19.70
   5   1  -1   91.69   15.00
   5   1  -1   83.09   17.50
   5   1  -1   51.29   18.00
   4  -1  -1  365.56   29.40
  -4  -1   1  425.76   19.80
  -4  -1   1  405.86   18.10
  -4  -1   1  422.16   24.90
  -4  -1   1  411.46   25.30
  -4  -1   1  424.86   24.70
   4  -1  -1  377.66   23.00
   4  -1  -1  359.46   18.20
   4  -1  -1  403.96   16.30
   4   1  -1  414.16   13.50
  -4   1   1  408.76   28.60
   4   1  -1  387.46   19.70
   4   1  -1  404.06   27.10
   4   1  -1  390.46   18.10
  -4   1   1  390.96   23.30
  -4   1   1  403.36   15.10
  -4   1   1  428.76   30.40
  -4   1   1  420.66   24.00
   4   1  -1  444.86   24.50
  -4   1   1  466.75   29.30
   4   1  -1  361.76   31.90
   4   1  -1  408.66   15.70
   3  -1  -1   61.19   11.90
   3  -1  -1   64.69    2.80
  -3  -1   1   54.29    9.20
  -3  -1   1   62.49    7.70
  -3  -1   1   68.59   10.30
   3  -1  -1   60.69    4.40
  -3  -1   1   69.09    6.50
   3  -1  -1   60.99    5.70
  -3  -1   1   64.19    5.50
   3  -1  -1   67.39    7.90
   3   1  -1   64.69   10.80
   3   1  -1   63.29    7.50
  -3   1   1   68.79   12.00
   3   1  -1   70.09    4.80
  -3   1   1   63.09   11.40
  -3   1   1   60.49    3.60
   3   1  -1   65.09    6.60
  -3   1   1   69.59    8.70
  -3   1   1   81.59    8.20
   3   1  -1   67.29    5.50
  -3   1   1   71.79   12.50
   3   1  -1   64.79    3.60
   3   1  -1   65.49   13.10
  -3   1   1   66.49    3.90
   2  -1  -1 3856.61  122.19
  -2  -1   1 4005.50  116.89
   2  -1  -1 3822.52  114.99
  -2  -1   1 3903.71  113.49
   2  -1  -1 3770.42  106.99
  -2   1   1 3846.42  107.99
   2   1  -1 3947.21  112.79
  -2   1   1 3910.51  121.79
  -2   1   1 3984.70  120.39
   2   1  -1 3923.51  115.79
  -2   1   1 3916.11  123.59
  -2   1   1 3760.32  121.49
  -2   1   1 3846.32  115.99
  -1  -1   1 1072.99   34.60
  -1  -1   1 1054.79   32.40
   1  -1  -1 1030.20   39.30
   1  -1  -1 1029.00   30.50
  -1  -1   1 1042.00   31.60
   1  -1  -1 1035.60   36.90
   1  -1  -1 1094.09   35.00
  -1  -1   1 1065.39   31.60
   1  -1  -1 1038.30   30.80
  -1  -1   1 1096.99   35.00
  -1   1   1 1097.09   35.70
  -1   1   1 1054.09   29.50
   1   1  -1 1046.90   34.10
  -1   1   1 1055.19   31.20
   1   1  -1 1069.89   31.00
   1   1  -1 1048.20   32.00
   1   1  -1 1053.59   36.90
  -1   1   1 1075.99   29.30
   1   1  -1 1097.09   33.50
   1   1  -1 1063.49   32.70
  -1   1   1 1124.09   31.90
  -1   1   1 1072.39   40.00
  -1   1   1 1061.99   36.80
   0  -1   1   39.20    4.20
   0  -1   1   29.80    2.50
   0  -1  -1   33.60    4.30
   0  -1  -1   25.70    1.90
   0  -1  -1   23.70    1.90
   0  -1  -1   29.20    2.40
   0  -1   1   26.30    1.90
   0  -1   1   31.30    2.30
   0  -1   1   26.60    1.60
   0  -1   1   24.90    2.00
   0   1   1   31.10    2.10
   0   1  -1   27.90    2.30
   0   1  -1   31.60    3.90
   0   1   1   29.60    4.90
   0   1  -1   27.50    1.90
   0   1  -1   26.80    1.70
   0   1   1   28.30    2.50
   0   1   1   27.00    1.90
   0   1  -1   29.60    2.40
   0   1  -1   29.80    2.10
   0   1   1   26.80    2.30
   1  -1   1 2563.64   78.89
  -1   1  -1 2556.04   79.49
   1   1   1 2486.95   73.49
  -1   1  -1 2451.95   69.39
  -1   1  -1 2449.16   72.39
  -1   1  -1 2421.86   77.39
  -1   1  -1 2325.97   71.89
   1   1   1 2465.65   71.99
  -1   1  -1 2529.85   69.59
   2  -1   1  616.44   20.80
   2  -1   1  650.43   24.60
  -2  -1  -1  644.24   21.90
  -2  -1  -1  558.04   25.40
   2  -1   1  660.23   31.50
   2  -1   1  634.04   18.70
   2  -1   1  622.84   21.40
  -2  -1  -1  645.44   24.20
  -2  -1  -1  635.64   21.00
  -2  -1  -1  602.74   19.30
  -2  -1  -1  682.33   25.20
   2   1   1  615.94   27.30
  -2   1  -1  646.74   18.80
  -2   1  -1  634.04   25.40
   2   1   1  611.94   21.80
   2   1   1  607.54   22.30
   2   1   1  625.44   19.40
  -2   1  -1  627.14   22.20
   2   1   1  640.54   23.30
  -2   1  -1  653.43   27.70
   2   1   1  653.03   29.00
  -2   1  -1  631.74   20.00
  -2   1  -1  667.23   28.00
  -2   1  -1  679.13   31.60
  -3  -1  -1 1763.12   59.29
   3  -1   1 1684.73   51.89
   3  -1   1 1707.53   53.29
   3  -1   1 1682.13   57.59
  -3  -1  -1 1657.73   60.19
  -3  -1  -1 1719.33   49.99
  -3  -1  -1 1728.23   57.69
   3  -1   1 1676.73   68.09
  -3  -1  -1 1718.93   52.99
  -3  -1  -1 1719.53   52.79
   3   1   1 1621.64   53.89
   3   1   1 1773.22   64.79
  -3   1  -1 1694.53   50.09
  -3   1  -1 1835.02   56.49
  -3   1  -1 1713.73   66.89
  -3   1  -1 1825.22   65.59
   3   1   1 1745.03   68.69
  -3   1  -1 1677.33   58.89
   3   1   1 1740.33   57.39
   3   1   1 1660.33   49.00
   3   1   1 1663.13   53.29
  -3   1  -1 1699.43   61.69
   4  -1   1 1139.09   45.00
  -4  -1  -1 1219.18   39.30
   4  -1   1 1146.19   38.50
   4  -1   1 1092.09   39.80
   4  -1   1 1163.18   58.09
  -4  -1  -1 1133.89   48.30
  -4  -1  -1 1149.69   44.60
  -4  -1  -1 1207.58   48.80
  -4  -1  -1 1140.29   39.60
   4   1   1 1192.38   45.50
   4   1   1 1119.09   40.00
  -4   1  -1 1156.18   54.49
  -4   1  -1 1138.69   45.30
   4   1   1 1081.39   40.50
   4   1   1 1129.69   59.49
   4   1   1 1104.79   34.10
  -4   1  -1 1136.49   48.00
  -4   1  -1 1182.98   54.69
  -4   1  -1 1142.19   45.70
  -4   1  -1 1150.68   35.90
   4   1   1 1212.08   54.79
   4   1   1 1172.98   34.80
  -5  -1  -1  802.22   36.20
  -5  -1  -1  784.72   31.20
  -5  -1  -1  759.72   40.30
   5  -1   1  765.72   49.60
   5  -1   1  784.02   36.70
   5   1   1  817.02   47.60
  -5   1  -1  784.32   38.70
   5   1   1  802.62   38.20
  -5   1  -1  753.82   38.70
  -6  -1  -1   -0.80    2.90
  -6  -1  -1    2.50    4.90
   6  -1   1   28.50   12.40
  -6  -1  -1   -1.90    6.20
   6   1   1   -4.10   10.10
  -6   1  -1    7.90    7.20
   6   1   1    5.80    9.90
  -7   1  -1   48.50   13.90
  -6  -2   1   10.00    5.50
  -6  -2   1   19.90    8.80
   6  -2  -1   13.40    9.90
  -6   2   1   12.50   13.70
  -5  -2   1   11.60    7.60
  -5   2   1   16.60   11.80
  -5   2   1   12.60    6.10
   5   2  -1   12.60    7.60
   5   2  -1   -3.60    6.40
  -5   2   1    0.80    4.90
  -4  -2   1   -0.50    5.30
   4  -2  -1   -0.20    2.30
  -4  -2   1    5.10    2.60
  -4  -2   1    6.50    4.20
   4  -2  -1    1.60    1.20
  -4  -2   1    2.70    5.30
  -4  -2   1    0.80    3.00
   4  -2  -1   -0.60    3.20
   4   2  -1   10.90    5.90
   4   2  -1    1.10    2.60
  -4   2   1   -3.90    4.20
   4   2  -1    7.70    7.50
   4   2  -1    5.20    3.60
  -4   2   1    2.70    3.80
   4   2  -1    0.10    1.80
   4   2  -1    2.30    2.00
  -4   2   1    5.10    4.10
  -3  -2   1 1412.86   48.90
   3  -2  -1 1402.16   39.50
  -3  -2   1 1410.06   43.80
  -3  -2   1 1316.17   45.20
  -3  -2   1 1298.27   51.49
   3  -2  -1 1347.17   43.00
   3  -2  -1 1351.96   50.19
  -3  -2   1 1331.97   42.80
  -3   2   1 1361.96   38.30
  -3   2   1 1334.87   55.69
   3   2  -1 1330.87   46.50
  -3   2   1 1359.76   37.70
  -3   2   1 1328.47   52.59
   3   2  -1 1337.97   40.60
  -3   2   1 1392.46   63.09
  -3   2   1 1397.86   60.99
   3   2  -1 1340.27   44.30
  -3   2   1 1362.16   42.10
   3   2  -1 1341.97   60.69
   3   2  -1 1321.57   51.59
   3   2  -1 1408.96   49.30
  -3   2   1 1362.06   47.10
  -3   2   1 1260.17   56.59
  -2  -2   1 1272.47   39.10
  -2  -2   1 1288.67   42.30
   2  -2  -1 1216.88   37.50
  -2  -2   1 1262.07   40.90
   2  -2  -1 1175.98   43.50
  -2  -2   1 1317.37   45.40
  -2  -2   1 1212.08   37.90
   2  -2  -1 1241.08   47.40
  -2   2   1 1206.48   38.10
   2   2  -1 1239.78   49.60
  -2   2   1 1337.37   54.39
  -2   2   1 1195.58   34.70
   2   2  -1 1230.78   37.30
   2   2  -1 1233.28   43.60
   2   2  -1 1216.98   41.40
  -2   2   1 1185.08   35.10
  -2   2   1 1220.58   53.99
   2   2  -1 1228.78   42.20
  -2   2   1 1279.57   39.70
   2   2  -1 1277.27   39.90
  -2   2   1 1232.78   46.00
  -2   2   1 1237.68   47.00
  -1  -2   1 1890.01   57.59
   1  -2  -1 1826.32   52.99
   1  -2  -1 1911.01   57.49
  -1  -2   1 1901.51   55.89
  -1  -2   1 1763.42   53.99
  -1  -2   1 1905.11   60.59
   1  -2  -1 1883.61   60.99
   1  -2  -1 1797.82   52.79
   1  -2  -1 1904.21   67.79
   1  -2  -1 1842.42   51.69
  -1   2   1 1896.71   57.99
   1   2  -1 1739.63   53.09
  -1   2   1 1814.82   51.99
  -1   2   1 1844.42   52.09
   1   2  -1 1937.21   57.09
   1   2  -1 1796.12   53.19
   1   2  -1 1854.41   58.69
   1   2  -1 1728.03   54.29
  -1   2   1 1838.42   67.19
   1   2  -1 1799.52   53.99
  -1   2   1 1794.12   59.09
   0  -2  -1  126.99   11.20
   0  -2  -1  115.59    6.20
   0  -2   1  112.09    5.70
   0  -2  -1  110.99    7.20
   0  -2   1  108.09    5.70
   0  -2  -1  125.39    6.40
   0  -2   1  114.59    5.60
   0  -2   1  113.39    6.80
   0  -2   1  115.79    6.00
   0  -2   1  108.29   10.00
   0  -2  -1  105.39    5.60
   0   2  -1  111.39    5.40
   0   2  -1  110.99    9.70
   0   2   1  111.99    7.20
   0   2   1  119.39    5.80
   0   2   1  103.79    5.70
   0   2   1  121.89   10.50
   0   2  -1  106.19    6.10
   0   2   1  107.59    5.70
   0   2   1  124.39    4.70
   0   2  -1  109.79    6.10
   0   2  -1  107.79    5.60
   0   2  -1  112.99    6.50
   1  -2   1 2071.59   63.09
  -1  -2  -1 2047.90   60.49
   1  -2   1 2128.79   61.29
  -1  -2  -1 2105.39   61.69
   1  -2   1 2111.09   59.99
   1  -2   1 2045.90   71.79
  -1  -2  -1 2052.59   59.69
   1   2   1 2136.89   58.89
  -1   2  -1 2093.49   58.29
  -1   2  -1 1938.51   58.59
  -1   2  -1 2020.70   57.79
   1   2   1 2037.20   61.29
  -1   2  -1 2078.99   72.39
  -1   2  -1 2105.59   59.89
  -1   2  -1 1996.40   70.99
   1   2   1 2091.19   58.69
  -1   2  -1 2044.50   58.69
   1   2   1 1891.81   58.79
  -1   2  -1 1917.61   62.89
   1   2   1 1954.20   58.59
   1   2   1 1853.51   59.29
  -2  -2  -1  137.59   10.40
  -2  -2  -1  138.09    7.30
  -2  -2  -1  164.38    9.40
  -2  -2  -1  150.88    6.90
   2  -2   1  155.68   10.20
  -2  -2  -1  156.98    9.10
   2  -2   1  140.79    7.70
   2  -2   1  145.09    6.80
  -2   2  -1  141.29    6.70
  -2   2  -1  138.49   14.30
  -2   2  -1  132.29   14.90
  -2   2  -1  163.48   11.70
   2   2   1  148.19   11.50
   2   2   1  130.69   11.40
  -2   2  -1  133.39   10.90
  -2   2  -1  162.68    7.40
   2   2   1  142.29    8.50
  -2   2  -1  144.39    7.90
   2   2   1  138.79    7.10
  -2   2  -1  137.59   11.70
   2   2   1  159.38    9.00
   2   2   1  151.68    8.80
  -2   2  -1  149.88    7.10
  -3  -2  -1    4.30    1.90
  -3  -2  -1    2.70    3.40
   3  -2   1    1.40    1.20
  -3  -2  -1   -3.40    3.10
  -3  -2  -1    0.30    1.80
  -3  -2  -1    0.50    2.20
   3  -2   1   -0.30    1.50
   3  -2   1    1.80    2.70
  -3  -2  -1    4.60    2.20
  -3   2  -1    2.40    1.40
  -3   2  -1    2.90    2.20
   3   2   1    3.90    3.10
  -3   2  -1    3.30    1.30
  -3   2  -1   -0.60    4.00
  -3   2  -1    4.10    1.60
   3   2   1    2.70    2.10
  -3   2  -1    1.80    2.90
   3   2   1   -1.60    4.10
   3   2   1    4.80    3.40
  -3   2  -1    3.00    3.20
  -3   2  -1    5.00    4.90
  -3   2  -1    5.50    4.20
   3   2   1   -0.10    1.90
   3   2   1    3.20    1.70
   4  -2   1  328.07   20.10
   4  -2   1  312.97   15.90
  -4  -2  -1  295.87   16.70
  -4  -2  -1  321.67   14.10
  -4  -2  -1  319.37   18.20
  -4  -2  -1  341.57   23.00
  -4  -2  -1  313.97   14.60
   4   2   1  272.67   27.00
   4   2   1  355.56   25.60
  -4   2  -1  336.67   19.60
   4   2   1  309.57   19.30
  -4   2  -1  329.47   12.00
  -4   2  -1  259.07   39.40
   4   2   1  309.17   19.70
  -4   2  -1  307.67   22.20
  -4   2  -1  286.07   21.00
  -4   2  -1  346.77   31.40
  -5  -2  -1    3.20    4.80
   5  -2   1    0.90    4.60
  -5  -2  -1    2.20    3.10
  -5  -2  -1    4.30    8.10
   5   2   1    8.10    7.20
  -5   2  -1   -5.40    4.20
  -5   2  -1    2.10    4.80
  -5   2  -1    4.10    8.50
   5   2   1   -0.80    7.60
   5   2   1    4.80    5.80
  -6  -2  -1    5.30    8.90
  -6  -2  -1    4.90    4.30
  -6   2  -1   -1.70   12.30
  -6   2  -1    3.60    8.10
   6   2   1    0.60    8.50
  -6  -3   1   -0.10    3.80
   6  -3  -1   -4.00    7.30
  -6  -3   1   -1.90    7.90
  -6   3   1   -1.70   13.40
  -6   3   1   -0.40    7.90
  -5  -3   1  299.67   19.50
  -5  -3   1  277.37   25.00
   5  -3  -1  320.17   22.50
  -5   3   1  226.18   27.80
  -5   3   1  289.17   33.60
  -5   3   1  294.17   22.50
   5   3  -1  346.47   25.60
   5   3  -1  279.97   29.30
  -4  -3   1   -0.10    2.10
   4  -3  -1    1.90    4.30
  -4  -3   1   -0.40    2.90
  -4  -3   1    4.90    5.40
  -4  -3   1    3.20    3.10
   4   3  -1    3.20    4.20
  -4   3   1   30.80   13.70
   4   3  -1   -2.10    3.80
  -4   3   1   -5.80    4.50
  -4   3   1    2.20    3.80
   3  -3  -1    0.40    1.30
  -3  -3   1   -1.10    1.50
   3  -3  -1   -1.50    2.70
  -3  -3   1   -1.90    1.60
  -3  -3   1   -3.80    2.70
  -3  -3   1   -1.90    2.00
  -3  -3   1    2.90    2.30
   3  -3  -1   -0.20    1.30
  -3   3   1    4.70    4.30
   3   3  -1    3.80    3.30
   3   3  -1   -0.80    1.40
   3   3  -1   -1.80    4.30
   3   3  -1   -0.40    2.60
   3   3  -1   -1.90    2.10
  -3   3   1   -0.10    3.90
  -3   3   1    1.90    3.80
  -3   3   1   -1.60    1.70
  -3   3   1   -0.80    1.90
  -3   3   1   -1.10    4.30
   3   3  -1   -1.70    2.30
  -2  -3   1  549.95   23.70
   2  -3  -1  522.55   28.40
   2  -3  -1  549.95   19.40
  -2  -3   1  558.64   22.20
  -2  -3   1  540.45   21.80
   2  -3  -1  567.74   19.80
   2  -3  -1  580.64   25.20
  -2  -3   1  545.55   27.90
  -2  -3   1  579.74   26.50
   2   3  -1  550.74   29.80
  -2   3   1  556.64   21.40
  -2   3   1  540.15   34.80
   2   3  -1  582.44   27.40
  -2   3   1  555.44   36.10
   2   3  -1  568.54   20.40
  -2   3   1  589.14   19.90
  -2   3   1  556.54   20.60
   2   3  -1  585.74   23.60
  -2   3   1  548.15   17.80
   2   3  -1  570.54   23.60
  -2   3   1  548.85   28.40
  -2   3   1  624.84   26.60
   2   3  -1  584.34   20.60
   2   3  -1  559.74   22.40
   1  -3  -1  232.78   11.00
  -1  -3   1  225.28   12.70
   1  -3  -1  239.68   10.50
  -1  -3   1  245.28   11.60
  -1  -3   1  241.08   12.60
   1  -3  -1  227.38   15.50
  -1  -3   1  234.48   17.10
   1  -3  -1  233.18   12.50
   1  -3  -1  230.78   20.20
  -1  -3   1  231.48   10.80
   1   3  -1  224.58   10.80
   1   3  -1  222.88   10.40
  -1   3   1  249.18   12.00
  -1   3   1  221.18   11.00
   1   3  -1  224.18   12.10
  -1   3   1  210.18   14.60
  -1   3   1  260.37   20.90
   1   3  -1  234.98   11.20
  -1   3   1  226.18    8.70
  -1   3   1  225.78    9.60
   1   3  -1  208.88   11.30
  -1   3   1  217.48    8.00
   1   3  -1  232.48   13.80
   0  -3  -1 1484.85   44.00
   0  -3  -1 1394.16   40.40
   0  -3  -1 1402.76   48.30
   0  -3   1 1427.36   42.70
   0  -3   1 1444.66   46.00
   0  -3   1 1478.35   57.69
   0  -3  -1 1360.56   43.90
   0  -3   1 1426.16   46.30
   0  -3   1 1514.15   44.70
   0  -3   1 1451.85   43.70
   0  -3  -1 1378.06   57.79
   0  -3  -1 1432.56   45.40
   0   3  -1 1474.85   55.89
   0   3  -1 1384.06   44.30
   0   3   1 1429.06   43.70
   0   3  -1 1463.75   44.10
   0   3  -1 1400.26   44.50
   0   3   1 1489.85   57.09
   0   3   1 1399.56   43.90
   0   3   1 1364.16   40.90
   0   3   1 1409.16   48.10
   0   3  -1 1439.76   43.70
   0   3  -1 1494.85   47.70
   0   3   1 1417.26   44.40
  -1  -3  -1 2560.64   71.29
   1  -3   1 2424.46   76.59
  -1  -3  -1 2525.95   73.29
  -1  -3  -1 2455.45   84.09
   1  -3   1 2384.86   87.79
   1  -3   1 2446.56   72.39
  -1  -3  -1 2681.53   74.09
   1  -3   1 2328.47   70.49
   1  -3   1 2427.46   72.69
  -1  -3  -1 2163.38   71.69
  -1   3  -1 2372.66   88.09
  -1   3  -1 2472.95   69.19
   1   3   1 2535.75   70.79
  -1   3  -1 2377.86   68.29
   1   3   1 2418.36   72.49
  -1   3  -1 2380.66   70.49
   1   3   1 2354.16   70.89
  -1   3  -1 2444.16   70.19
   1   3   1 2228.38   71.19
  -1   3  -1 2453.25   70.39
  -1   3  -1 2333.77   76.79
   1   3   1 2345.07   69.69
   1   3   1 2371.46   73.69
   2  -3   1   30.20    5.90
  -2  -3  -1   19.80    3.60
  -2  -3  -1   23.40    4.60
   2  -3   1   18.50    5.30
  -2  -3  -1   24.40    5.90
  -2  -3  -1   23.30    4.40
  -2  -3  -1   21.90    7.90
   2  -3   1   20.20    3.50
   2   3   1   18.70    4.60
   2   3   1   24.60    4.50
  -2   3  -1   24.70    3.70
   2   3   1   20.80    3.80
  -2   3  -1   22.00    6.30
   2   3   1   22.40    6.70
  -2   3  -1   20.10    3.30
  -2   3  -1   28.80    4.30
   2   3   1   20.30    3.80
  -2   3  -1   20.30    3.50
  -2   3  -1   24.10    4.60
  -2   3  -1   17.30    2.80
   2   3   1   16.90    5.30
   2   3   1   17.30    3.40
  -2   3  -1   22.70    9.20
  -2   3  -1   24.70    8.30
   3  -3   1    1.70    2.10
  -3  -3  -1   17.40    7.10
   3  -3   1    7.10    3.70
  -3  -3  -1    1.50    2.80
  -3  -3  -1    1.10    2.40
   3  -3   1    4.70    2.10
  -3  -3  -1    0.50    2.10
  -3  -3  -1    4.50    4.10
  -3   3  -1    7.60    5.20
  -3   3  -1    2.20    2.00
   3   3   1    5.90    4.40
  -3   3  -1   -0.20    3.30
   3   3   1    1.50    2.50
  -3   3  -1    0.90    1.30
   3   3   1   -0.70    2.10
  -3   3  -1    7.90    6.90
  -3   3  -1    3.40    2.70
   3   3   1    1.20    1.90
  -3   3  -1    3.70    3.50
  -3   3  -1    3.30    1.60
   3   3   1    1.30    1.80
   3   3   1    9.20    5.40
  -4  -3  -1   12.20    6.00
   4  -3   1    5.60    4.80
   4  -3   1   16.00    4.40
  -4  -3  -1    1.90    3.50
  -4  -3  -1    6.40    3.20
  -4  -3  -1   -5.30    8.20
  -4   3  -1   -4.50    5.90
   4   3   1   13.20    6.10
   4   3   1    9.10    5.80
  -4   3  -1    5.60    5.20
  -4   3  -1   18.80    6.20
   5  -3   1   16.60    7.80
  -5  -3  -1    2.70    4.00
  -5  -3  -1   -0.80    6.10
   5   3   1    8.10    8.50
  -5   3  -1    5.30    7.70
  -5   3  -1    0.20    5.00
   5   3   1   20.20   10.00
  -6  -3  -1   -1.00    4.10
  -6  -3  -1   -9.20    6.50
  -6   3  -1   -0.70    7.20
  -6   3  -1   10.20   14.10
   5  -4  -1    1.90    5.90
  -5  -4   1    1.10    7.20
  -5  -4   1   -5.60    4.00
  -5   4   1   -2.40   11.40
   5   4  -1    3.40    9.10
  -4  -4   1   40.70    8.80
  -4  -4   1   35.60    7.20
   4  -4  -1   32.90    8.40
  -4  -4   1   20.60    8.90
  -4   4   1   35.70   13.00
   4   4  -1   61.89   19.00
   4   4  -1   41.80   10.00
  -4   4   1   31.90   10.80
   3  -4  -1  308.47   14.20
   3  -4  -1  270.57   18.00
  -3  -4   1  283.17   16.60
  -3  -4   1  274.87   18.40
  -3  -4   1  331.37   22.00
   3   4  -1  312.57   21.40
   3   4  -1  334.77   20.00
  -3   4   1  297.57   30.20
   3   4  -1  275.57   17.70
  -2  -4   1  661.13   29.80
   2  -4  -1  691.93   35.50
   2  -4  -1  684.93   29.00
  -2  -4   1  691.73   36.90
   2  -4  -1  692.23   25.40
  -2  -4   1  680.93   27.70
   2  -4  -1  713.53   25.50
  -2  -4   1  713.13   30.60
  -2   4   1  682.63   23.90
   2   4  -1  685.93   26.50
  -2   4   1  665.23   26.90
  -2   4   1  689.93   27.30
  -2   4   1  674.43   44.40
   2   4  -1  631.64   26.70
   2   4  -1  725.03   29.00
  -1  -4   1  932.01   33.40
   1  -4  -1  913.21   32.70
   1  -4  -1  913.21   33.00
  -1  -4   1  899.21   35.40
  -1  -4   1  884.51   33.00
  -1  -4   1  832.82   43.60
   1  -4  -1  963.20   31.70
   1  -4  -1  916.21   40.60
  -1  -4   1  913.11   32.60
   1  -4  -1  904.81   49.90
   1   4  -1  924.51   37.40
   1   4  -1  922.41   34.40
  -1   4   1  809.92   38.50
   1   4  -1  909.71   32.10
  -1   4   1  940.11   30.40
  -1   4   1  897.71   32.70
  -1   4   1  973.60   49.40
   1   4  -1  872.31   31.60
  -1   4   1  927.61   30.80
   1   4  -1  921.61   32.20
   1   4  -1  895.71   32.70
   0  -4  -1   38.00    6.10
   0  -4   1   49.30    5.70
   0  -4   1   41.50    4.80
   0  -4  -1   41.50    4.90
   0  -4  -1   50.89    8.60
   0  -4   1   42.30    6.60
   0  -4   1   51.09   12.20
   0  -4   1   46.70    3.80
   0  -4  -1   37.30   10.70
   0  -4   1   56.49    6.70
   0  -4  -1   49.99    5.10
   0   4   1   44.50    8.40
   0   4  -1   52.19    4.80
   0   4  -1   49.70    5.20
   0   4   1   49.30    2.30
   0   4  -1   46.20    5.30
   0   4   1   42.10    4.90
   0   4  -1   64.29    9.70
   0   4  -1   48.80    5.10
   0   4  -1   51.69   11.20
   0   4  -1   51.09    5.30
   0   4   1   47.20    2.40
   0   4   1   49.30   11.70
   0   4   1   44.80    4.80
   0   4   1   47.40    5.40
   1  -4   1  123.29   11.70
  -1  -4  -1  125.59   10.10
   1  -4   1  122.89    8.60
   1  -4   1  118.29    9.40
  -1  -4  -1  127.59    8.80
   1  -4   1  112.89   19.50
   1  -4   1  107.69    8.10
  -1  -4  -1  105.99   16.90
  -1  -4  -1  131.69    8.20
   1   4   1  122.19   10.20
  -1   4  -1  113.69    8.10
  -1   4  -1  119.59    7.90
  -1   4  -1  124.39    6.80
   1   4   1  111.49    8.40
  -1   4  -1  112.09    7.30
  -1   4  -1  127.19    6.00
   1   4   1  116.29    6.60
   1   4   1  131.49    8.50
  -1   4  -1  115.69   18.90
  -1   4  -1  126.39   12.10
   1   4   1  109.19    8.40
   1   4   1  103.39    9.50
  -2  -4  -1  176.98   11.00
   2  -4   1  160.38   10.80
  -2  -4  -1  172.58   18.10
  -2  -4  -1  155.68   16.50
   2  -4   1  174.88   10.40
  -2  -4  -1  168.68   12.30
  -2  -4  -1  167.28   13.10
   2  -4   1  171.58   11.40
   2  -4   1  161.18   14.00
  -2   4  -1  166.38    8.80
   2   4   1  152.78   10.80
   2   4   1  193.08   12.00
  -2   4  -1  165.58   10.20
  -2   4  -1  173.38    9.30
  -2   4  -1  174.48   21.40
   2   4   1  178.78    9.90
   3  -4   1    9.60    4.00
  -3  -4  -1    5.20    3.50
  -3  -4  -1    6.50    3.70
   3  -4   1    7.30    4.60
  -3  -4  -1   -3.10    3.60
  -3  -4  -1   -3.00    5.90
  -3   4  -1    8.40    3.70
   3   4   1   10.60    7.00
   3   4   1    8.10    4.30
  -3   4  -1    9.90    5.30
  -3   4  -1    8.30    7.70
  -4  -4  -1   17.40    6.20
   4  -4   1   26.30    6.90
  -4  -4  -1   15.60    5.60
  -4  -4  -1   11.00    7.20
  -4   4  -1    4.30    9.20
   4   4   1    1.40    5.40
   4   4   1   30.50    7.90
  -4   4  -1   25.30    7.90
  -5  -4  -1   39.40   11.00
  -5  -4  -1   35.90    8.60
   5  -4   1   20.80    6.60
  -5   4  -1   56.49   19.50
  -5  -5   1    6.80    7.20
   5  -5  -1    1.30    6.40
  -5   5   1   11.50   13.60
   4  -5  -1  135.99   14.10
  -4  -5   1  140.59   14.20
  -4  -5   1  148.09   15.40
  -4   5   1  155.98   31.30
   4   5  -1  167.58   16.10
  -3  -5   1  110.49   11.30
   3  -5  -1  110.99    9.30
  -3  -5   1   92.49   13.60
   3  -5  -1  101.79   11.10
  -3   5   1  100.59   23.30
   3   5  -1  117.69   12.60
  -2  -5   1   14.60    5.20
   2  -5  -1   21.70    6.00
   2  -5  -1   17.00    4.70
  -2  -5   1   24.40    6.50
   2   5  -1   22.10    6.10
  -2   5   1   26.20   11.80
  -1  -5   1   -0.20    9.20
   1  -5  -1   12.30    4.60
  -1  -5   1   30.80    7.40
   1  -5  -1   12.90    4.40
  -1  -5   1   14.40    5.00
   1  -5  -1   14.80    4.40
   1   5  -1   20.60    5.30
  -1   5   1    5.00    6.70
   0  -5   1  213.18   14.00
   0  -5  -1  221.28   14.40
   0  -5  -1  211.58   13.20
   0  -5  -1  227.28   12.80
   0  -5   1  221.28   15.60
   0   5   1  189.68   11.90
   0   5   1  185.48   24.80
   0   5  -1  240.08   23.70
   0   5   1  220.18   13.00
   0   5  -1  219.08   12.80
   1  -5   1   68.19    9.50
  -1  -5  -1   69.09    8.00
   1  -5   1   81.09    7.70
  -1  -5  -1   79.49   10.90
   1  -5   1   76.29    8.70
   1   5   1   85.39    8.10
  -1   5  -1   90.19   18.50
   2  -5   1    3.20    3.00
  -2  -5  -1    6.70    3.70
  -2  -5  -1    5.40    4.30
   2  -5   1    7.30    4.00
  -2   5  -1   11.50    9.40
   2   5   1    9.80    5.00
   2   5   1    5.10    8.70
   3  -5   1    8.20    5.00
  -3  -5  -1    1.40    5.20
  -3  -5  -1    9.70    4.80
   3  -5   1    5.30    4.20
  -3   5  -1    7.90    6.20
   3   5   1   14.90    6.30
  -3   5  -1   -2.10    7.80
   3   5   1   -3.80    5.10
  -4  -5  -1  301.97   19.40
   4  -5   1  303.07   19.20
  -4  -5  -1  274.07   21.00
   4   5   1  313.07   23.40
  -4   5  -1  307.47   36.10
   5  -5   1    6.20    7.40
  -5  -5  -1   14.70    8.60
  -5   5  -1   13.50   12.40
  -3  -6   1   32.00    9.30
   3  -6  -1   25.70    7.60
   3  -6  -1   13.60    6.50
  -3  -6   1   33.30    8.70
   3   6  -1   36.20   11.20
  -3   6   1   26.20   14.20
   2  -6  -1   31.20    7.30
  -2  -6   1   36.20    8.80
  -2  -6   1   19.50    7.10
   2  -6  -1   22.10    6.30
   2   6  -1   27.80    8.80
  -2   6   1   24.70   14.00
   1  -6  -1    1.80    3.80
   1  -6  -1    4.50    4.10
  -1  -6   1    2.70    4.50
  -1  -6   1   -0.80    4.40
   1   6  -1   -2.30    6.40
  -1   6   1   10.70    8.00
   1   6  -1    3.70    5.00
   0  -6  -1   22.00    7.20
   0  -6  -1   40.30    7.90
   0  -6   1   53.09    8.70
   0  -6   1   40.40    8.90
   0   6  -1   13.10   11.60
   0   6  -1   43.20    8.20
   0   6   1   46.60    8.10
   1  -6   1  332.67   19.80
  -1  -6  -1  309.07   19.50
   1  -6   1  295.97   17.10
  -1  -6  -1  324.07   21.10
   1   6   1  345.57   18.90
  -1   6  -1  325.57   18.20
  -1   6  -1  252.27   28.10
  -2  -6  -1   30.70    8.40
   2  -6   1   27.20    6.90
  -2  -6  -1   37.10    8.70
   2  -6   1   41.20    8.40
  -2   6  -1   21.80   12.70
   2   6   1   45.20   10.20
  -3  -6  -1    5.90    6.50
   3  -6   1    2.50    4.90
  -3  -6  -1    0.40    4.70
   3   6   1    9.40    7.30
  -3   6  -1   -0.10   10.80
   1  -7  -1   -6.60    4.80
  -1  -7   1  -11.00    6.80
  -1  -7   1    3.60    5.40
  -1   7   1   -7.60    4.60
  -1   7   1  -21.10   12.70
   0  -7  -1   -7.20    4.20
   0  -7   1   -3.10    5.70
   0   7  -1   -6.70    4.40
   0   7   1   21.30    9.70
   0   7   1   -2.70    4.80
  -1  -7  -1   -3.70    6.70
   1  -7   1    6.90    5.60
  -1  -7  -1    2.00    5.60
   1   7   1   12.20    7.20
  -1   7  -1    5.90    5.90
  -1   7  -1   -7.40   12.20
  -7   0   2   -3.80   15.80
   7   0  -2    3.10   13.70
  -7   0   2    6.40    6.90
  -6   0   2  553.94   34.50
   6   0  -2  509.55   41.90
  -6   0   2  577.94   38.20
   6   0  -2  577.04   35.20
  -5   0   2    1.90    5.80
  -5   0   2    6.40    4.90
   5   0  -2    7.40    5.40
   5   0  -2   10.80    8.80
  -5   0   2    2.70    2.50
  -5   0   2   -0.70    5.10
  -4   0   2  808.62   27.80
  -4   0   2  819.62   41.20
   4   0  -2  772.02   30.90
  -4   0   2  813.02   45.50
   4   0  -2  792.32   36.80
  -4   0   2  795.42   37.60
  -4   0   2  759.82   38.70
  -4   0   2  763.72   34.00
   4   0  -2  829.22   42.60
   4   0  -2  799.62   23.00
   4   0  -2  803.92   22.20
   4   0  -2  779.12   27.70
  -3   0   2   -2.50    2.00
  -3   0   2   -1.40    2.00
   3   0  -2    0.20    0.90
  -3   0   2   -0.40    0.70
  -3   0   2    2.60    2.90
   3   0  -2    0.30    0.70
   3   0  -2   -1.10    1.50
   3   0  -2    0.60    0.80
   3   0  -2   -0.90    2.80
   3   0  -2   -2.70    2.20
  -3   0   2    0.70    2.40
  -2   0   2  654.53   20.80
  -2   0   2  637.24   20.10
  -2   0   2  662.03   27.60
   2   0  -2  646.74   26.40
  -2   0   2  694.03   26.40
  -2   0   2  652.63   25.60
   2   0  -2  653.13   20.80
   2   0  -2  661.43   20.40
   2   0  -2  658.63   28.10
  -2   0   2  673.73   31.50
   2   0  -2  626.24   23.90
  -1   0   2    0.20    1.20
   1   0  -2   -1.00    1.10
   1   0  -2    1.30    1.40
  -1   0   2    1.20    1.20
  -1   0   2    2.40    1.80
  -1   0   2   -0.50    0.60
   1   0  -2   -0.80    1.10
  -1   0   2    0.30    0.50
  -1   0   2    8.10    3.30
   1   0  -2    0.30    0.70
  -1   0   2    1.10    1.40
   1   0  -2    0.00    0.50
   0   0  -2   35.30    2.70
  -1   0  -2    0.60    0.50
  -1   0  -2    1.00    0.70
   1   0   2    0.80    0.80
  -1   0  -2   -0.20    0.60
   1   0   2    0.80    0.80
   1   0   2    1.80    1.70
  -1   0  -2    0.70    0.70
  -1   0  -2   -1.00    0.60
   1   0   2    0.20    0.50
  -1   0  -2    2.40    1.90
   1   0   2    2.10    1.00
   1   0   2    0.50    0.80
   2   0   2 4363.66  131.69
  -2   0  -2 4381.26  131.49
   2   0   2 4383.66  133.59
  -3   0  -2    0.50    2.20
   3   0   2   -0.20    1.70
  -3   0  -2    0.50    1.10
   3   0   2   -1.90    2.00
   3   0   2   -2.10    1.30
  -3   0  -2    1.30    1.90
   3   0   2   -0.70    1.30
  -3   0  -2    6.40    2.70
   3   0   2   -3.40    2.00
  -3   0  -2    4.20    3.90
   4   0   2   38.70    5.90
   4   0   2   44.60    8.30
   4   0   2   34.60   11.00
   4   0   2   31.70   10.40
  -4   0  -2   43.30    8.90
   4   0   2   37.90    6.30
  -4   0  -2   48.40    8.90
  -4   0  -2   40.90    4.50
  -4   0  -2   25.40    8.70
  -4   0  -2   40.60    7.10
   5   0   2   18.70   10.60
  -5   0  -2   16.60    7.60
   5   0   2    9.80    5.50
  -5   0  -2   10.80    5.60
   5   0   2   13.90    9.00
  -5   0  -2    5.80    2.90
  -6   0  -2  191.38   16.00
   6   0   2  235.38   27.60
  -6   0  -2  187.38   20.50
  -7   0  -2  -18.90    8.20
   7   0   2   -4.60   11.80
  -7  -1   2    4.80    9.20
  -7   1   2   -7.90    8.70
  -7   1   2    5.30   13.90
   6  -1  -2  244.58   22.60
  -6  -1   2  196.78   22.30
   6   1  -2  254.37   22.70
  -6   1   2  193.68   34.70
  -6   1   2  232.88   24.20
   6   1  -2  220.08   25.80
  -6   1   2  217.78   22.40
  -5  -1   2  246.08   14.40
   5  -1  -2  253.57   20.60
  -5  -1   2  236.28   20.20
  -5  -1   2  266.07   23.10
   5  -1  -2  259.77   27.60
  -5  -1   2  181.98   18.40
  -5  -1   2  241.48   15.50
   5   1  -2  168.48   29.50
   5   1  -2  219.28   14.20
   5   1  -2  232.28   23.20
  -5   1   2  253.27   21.60
   5   1  -2  232.78   20.20
  -5   1   2  245.88   23.70
  -5   1   2  228.68   27.00
  -4  -1   2  181.78   16.90
   4  -1  -2  221.58   17.20
   4  -1  -2  187.98   20.50
  -4  -1   2  217.68   12.10
   4  -1  -2  196.68   12.00
  -4  -1   2  185.88   12.50
  -4  -1   2  189.28   15.90
  -4  -1   2  223.48   17.80
   4  -1  -2  191.68    9.60
   4   1  -2  188.38   11.30
   4   1  -2  215.08   16.90
   4   1  -2  206.08   10.20
   4   1  -2  216.28   14.10
  -4   1   2  166.38   15.10
   4   1  -2  200.38    7.70
  -4   1   2  144.19   17.10
  -4   1   2  181.38   20.70
  -4   1   2  186.38   19.40
   4   1  -2  178.58   17.40
  -4   1   2  229.88   17.20
  -4   1   2  222.88   20.50
  -4   1   2  186.68    8.80
   4   1  -2  155.58   24.60
   3  -1  -2   48.00    8.70
   3  -1  -2   33.20    2.30
  -3  -1   2   28.70    6.40
  -3  -1   2   21.40    4.50
  -3  -1   2   29.50    7.50
  -3  -1   2   45.50    8.90
  -3  -1   2   28.00    4.50
   3  -1  -2   36.20    5.30
   3  -1  -2   41.80    9.80
   3  -1  -2   31.00    2.80
   3   1  -2   42.20   11.10
  -3   1   2   34.30    8.80
  -3   1   2   39.20    6.90
  -3   1   2   25.00    7.90
  -3   1   2   33.30    3.20
   3   1  -2   26.30    2.40
  -3   1   2   35.80    9.50
   3   1  -2   32.30    3.70
   3   1  -2   34.70    6.20
  -3   1   2   37.90    7.70
   3   1  -2   27.90    6.80
   3   1  -2   33.50    7.70
   3   1  -2   23.20    3.70
  -3   1   2   24.90    8.50
  -3   1   2   29.60    2.50
  -2  -1   2 2204.58   73.39
   2  -1  -2 2197.88   61.69
   2  -1  -2 2257.07   65.79
  -2  -1   2 2268.37   65.89
   2  -1  -2 2257.27   71.29
  -2  -1   2 2246.18   68.19
  -2  -1   2 2304.57   65.59
  -2  -1   2 2299.27   71.69
   2  -1  -2 2199.38   62.89
  -2  -1   2 2188.38   66.79
  -2   1   2 2388.66   61.49
  -2   1   2 2153.18   67.99
  -2   1   2 2176.88   71.79
  -2   1   2 2267.37   78.09
   2   1  -2 2275.57   69.69
   2   1  -2 2188.08   63.29
   2   1  -2 2142.59   78.49
  -2   1   2 2212.08   75.99
   2   1  -2 2239.38   70.19
  -2   1   2 2230.98   76.59
   2   1  -2 2234.88   69.39
   2   1  -2 2183.58   64.89
  -2   1   2 2257.47   64.39
  -1  -1   2   34.60    3.80
   0  -1   2    5.00    1.50
   0  -1  -2    8.30    1.80
   0  -1  -2    7.00    1.40
   0  -1   2    6.80    1.60
   0  -1  -2    6.50    0.70
   0  -1  -2    8.40    3.00
   0  -1  -2    7.80    1.20
   0  -1   2    7.30    1.70
   0  -1  -2    6.60    1.90
   0  -1   2    9.20    2.60
   0   1  -2    8.50    1.60
   0   1  -2   14.50    3.00
   0   1  -2    7.50    1.40
   0   1  -2    8.90    1.40
   0   1  -2    6.60    1.50
   0   1  -2    6.80    1.40
   0   1   2    9.30    1.70
   0   1   2    4.80    1.50
   0   1   2    5.20    1.10
   0   1   2    7.70    2.80
   0   1   2    7.90    1.90
   0   1  -2    5.40    1.40
   1  -1   2  229.08    9.20
  -1  -1  -2  238.98    9.40
   1  -1   2  231.28    8.70
  -1  -1  -2  249.38    9.50
  -1  -1  -2  232.28    8.30
   1  -1   2  234.28    9.50
  -1  -1  -2  248.98    9.60
   1  -1   2  227.78   14.10
   1   1   2  243.48   12.40
  -1   1  -2  240.18    9.10
  -1   1  -2  213.38    9.70
   1   1   2  241.48    8.20
   1   1   2  243.08    9.60
  -1   1  -2  225.88    9.70
   1   1   2  242.28    8.90
  -1   1  -2  224.88    8.00
  -1   1  -2  226.88   10.20
   1   1   2  242.58    9.00
  -1   1  -2  242.68    9.60
   1   1   2  236.48   10.00
   1   1   2  240.28    7.90
  -1   1  -2  242.38   14.40
  -1   1  -2  233.28    9.60
   2  -1   2 1754.22   53.59
  -2  -1  -2 1701.53   48.50
  -2  -1  -2 1726.83   57.19
   2  -1   2 1703.53   48.80
   2  -1   2 1735.93   51.39
   2  -1   2 1660.13   62.69
  -2  -1  -2 1643.64   51.09
   2  -1   2 1765.82   51.19
  -2  -1  -2 1724.53   49.70
  -2  -1  -2 1743.63   52.99
  -2  -1  -2 1722.53   53.89
  -2   1  -2 1747.13   55.69
  -2   1  -2 1684.33   47.50
   2   1   2 1720.43   51.69
   2   1   2 1734.63   51.99
  -2   1  -2 1797.22   51.99
   2   1   2 1659.53   49.30
  -2   1  -2 1667.43   50.19
  -2   1  -2 1682.43   61.89
   2   1   2 1697.53   58.89
   2   1   2 1688.13   52.09
   2   1   2 1814.52   58.69
  -2   1  -2 1700.53   54.89
  -3  -1  -2 2100.99   60.99
  -3  -1  -2 2166.58   63.79
  -3  -1  -2 2189.78   68.39
   3  -1   2 2022.60   64.89
   3  -1   2 2072.49   80.79
  -3  -1  -2 2126.29   73.19
   3  -1   2 2211.98   64.89
  -3  -1  -2 2242.38   70.89
   3  -1   2 2169.78   68.59
  -3   1  -2 2217.28   71.89
  -3   1  -2 2070.89   70.09
  -3   1  -2 2154.58   62.79
   3   1   2 2263.87   68.89
   3   1   2 2097.49   61.39
   3   1   2 2272.57   78.59
   3   1   2 2134.19   79.89
  -3   1  -2 2110.69   79.19
   3   1   2 2088.09   65.59
  -3   1  -2 2186.18   67.49
   3   1   2 2114.39   65.79
  -4  -1  -2  332.27   21.30
  -4  -1  -2  340.67   18.90
  -4  -1  -2  348.17   16.20
  -4  -1  -2  344.97   23.20
   4  -1   2  311.27   15.60
   4  -1   2  306.17   16.30
   4  -1   2  336.27   19.30
   4  -1   2  338.87   27.90
  -4  -1  -2  333.57   15.40
  -4   1  -2  358.56   26.30
   4   1   2  274.67   26.00
   4   1   2  319.77   16.90
  -4   1  -2  335.87   20.40
  -4   1  -2  341.77   13.70
  -4   1  -2  323.07   19.60
   4   1   2  310.27   19.00
  -4   1  -2  313.57   25.60
   4   1   2  300.47   16.30
   4   1   2  322.37   25.60
   4   1   2  333.37   11.90
  -4   1  -2  328.77   19.60
   4   1   2  321.77   12.00
   5  -1   2   37.10   13.30
  -5  -1  -2   40.00   10.70
  -5  -1  -2   37.20    6.60
  -5  -1  -2   53.49    9.30
   5  -1   2   58.09   11.10
  -5   1  -2   47.60    9.10
  -5   1  -2   43.10   10.40
   5   1   2   63.69   12.40
   5   1   2   50.99   14.90
   5   1   2   53.39   16.60
  -5   1  -2   45.90    8.10
  -6  -1  -2   13.30    8.20
  -6  -1  -2   16.50    4.90
   6  -1   2   17.10   13.60
  -6  -1  -2   11.90    7.60
   6   1   2   23.70   12.10
   6   1   2   26.30   15.10
  -6   1  -2   15.10    8.60
  -6  -2   2    9.70    5.40
   6  -2  -2    7.30    8.90
  -6  -2   2    7.00    8.60
  -6   2   2    7.60    8.90
  -6   2   2   13.70   11.50
  -5  -2   2  200.48   14.40
  -5  -2   2  163.28   18.80
   5  -2  -2  195.88   17.90
  -5   2   2  182.38   18.10
  -5   2   2  199.48   22.50
   5   2  -2  225.78   20.00
   5   2  -2  175.88   19.80
  -5   2   2  217.38   27.90
  -4  -2   2  214.48   13.80
   4  -2  -2  237.78    8.60
   4  -2  -2  216.18   12.60
   4  -2  -2  215.88   17.30
  -4  -2   2  242.28   17.70
  -4  -2   2  224.08   13.00
  -4  -2   2  257.77   20.10
  -4   2   2  242.48   17.60
   4   2  -2  227.28   10.00
   4   2  -2  228.68   17.80
   4   2  -2  209.38   13.10
  -4   2   2  246.98   22.00
   4   2  -2  235.48   12.50
  -4   2   2  218.18   18.20
  -4   2   2  238.18   25.40
   4   2  -2  166.98   25.40
   4   2  -2  235.88   19.70
  -3  -2   2 1963.40   61.49
  -3  -2   2 1947.61   68.89
   3  -2  -2 1947.71   58.59
  -3  -2   2 1896.31   59.29
  -3  -2   2 1975.70   60.29
   3  -2  -2 2001.30   55.19
  -3  -2   2 2023.30   66.29
   3  -2  -2 1987.60   67.39
  -3   2   2 1941.31   73.69
  -3   2   2 2039.10   82.29
  -3   2   2 1830.72   75.59
   3   2  -2 1884.01   63.49
  -3   2   2 1898.41   58.29
  -3   2   2 1856.21   76.49
   3   2  -2 1845.82   78.29
   3   2  -2 1898.51   67.09
  -3   2   2 1991.70   63.89
  -3   2   2 1909.01   69.59
   3   2  -2 1908.51   56.19
   3   2  -2 1932.91   65.79
   3   2  -2 1807.92   59.39
  -2  -2   2  817.92   30.60
  -2  -2   2  764.22   26.20
  -2  -2   2  805.32   27.70
   2  -2  -2  785.12   24.70
   2  -2  -2  776.22   25.30
  -2  -2   2  852.41   33.50
   2  -2  -2  783.72   35.70
   2  -2  -2  835.42   32.60
  -2  -2   2  824.92   28.90
   2   2  -2  828.92   30.80
   2   2  -2  814.32   27.60
   2   2  -2  836.22   30.40
  -2   2   2  750.12   33.30
   2   2  -2  778.12   25.20
  -2   2   2  788.52   35.00
  -2   2   2  805.92   28.10
   2   2  -2  759.72   37.30
  -2   2   2  730.43   26.30
  -2   2   2  773.52   40.00
   2   2  -2  772.32   29.50
  -2   2   2  783.92   39.40
  -1  -2   2 1721.13   51.09
  -1  -2   2 1617.74   49.10
   1  -2  -2 1727.93   54.19
  -1  -2   2 1646.34   54.79
   1  -2  -2 1791.82   48.50
  -1  -2   2 1704.83   52.19
   1  -2  -2 1660.33   57.89
   1  -2  -2 1690.13   63.29
  -1  -2   2 1707.03   53.79
   1  -2  -2 1612.84   47.10
   1  -2  -2 1658.53   48.90
   1   2  -2 1722.83   49.50
  -1   2   2 1673.23   48.40
  -1   2   2 1672.73   54.89
   1   2  -2 1703.43   53.59
  -1   2   2 1839.92   64.99
  -1   2   2 1721.83   47.50
   1   2  -2 1638.74   55.79
   1   2  -2 1607.74   50.39
   1   2  -2 1647.14   50.89
  -1   2   2 1646.14   50.29
   0  -2   2  268.97   10.70
   0  -2   2  250.37    9.30
   0  -2  -2  258.27   10.10
   0  -2   2  257.67   10.80
   0  -2  -2  249.38   10.80
   0  -2  -2  259.77   17.30
   0  -2   2  255.47   11.70
   0  -2   2  257.77   15.80
   0  -2   2  255.47   10.00
   0  -2  -2  268.67   10.50
   0   2   2  266.67   12.60
   0   2   2  291.47   17.00
   0   2  -2  251.17   11.00
   0   2  -2  246.08   10.00
   0   2  -2  249.88   10.00
   0   2  -2  247.18   15.30
   0   2  -2  259.67   10.10
   0   2   2  249.97   10.70
   0   2  -2  248.68   10.70
   0   2   2  258.27   10.10
   0   2  -2  259.37   11.40
   0   2   2  262.87   10.80
  -1  -2  -2  164.38    7.30
  -1  -2  -2  143.79    8.00
   1  -2   2  147.19    7.90
   1  -2   2  149.29    8.30
  -1  -2  -2  136.49   13.70
  -1  -2  -2  165.58    8.30
   1  -2   2  143.09    7.30
  -1  -2  -2  157.48    8.60
   1  -2   2  165.28    8.80
   1   2   2  156.38    8.60
   1   2   2  164.48    7.00
  -1   2  -2  151.88    9.50
   1   2   2  152.98    6.90
  -1   2  -2  150.58    7.60
  -1   2  -2  170.58   14.00
   1   2   2  158.68    8.10
  -1   2  -2  158.28   13.90
  -1   2  -2  153.48    7.80
  -1   2  -2  158.08    6.90
  -1   2  -2  154.58    6.60
   1   2   2  162.28    7.60
   1   2   2  179.58    8.00
  -1   2  -2  153.68    7.10
   2  -2   2  577.14   23.10
  -2  -2  -2  600.24   24.90
   2  -2   2  595.84   21.30
  -2  -2  -2  571.34   19.80
  -2  -2  -2  629.74   22.80
   2  -2   2  592.24   20.10
  -2  -2  -2  555.24   19.30
  -2  -2  -2  595.04   22.50
  -2   2  -2  597.94   25.80
   2   2   2  569.04   26.30
  -2   2  -2  597.74   25.10
   2   2   2  586.94   19.50
  -2   2  -2  610.44   19.30
   2   2   2  599.14   21.90
  -2   2  -2  617.54   21.00
  -2   2  -2  646.44   21.40
  -2   2  -2  669.53   35.50
  -2   2  -2  585.04   32.60
   2   2   2  603.04   22.60
   2   2   2  590.64   20.50
   2   2   2  624.74   28.00
   2   2   2  616.24   21.90
  -2   2  -2  597.94   21.00
  -2   2  -2  568.54   25.70
   3  -2   2  126.99   16.20
   3  -2   2  137.19   10.40
  -3  -2  -2  113.29    8.40
  -3  -2  -2  119.29    6.60
   3  -2   2  104.19    7.60
  -3  -2  -2  127.09    7.00
   3  -2   2  110.09    6.20
  -3  -2  -2  120.49   11.20
  -3  -2  -2  115.39    8.90
  -3   2  -2  114.89    7.30
  -3   2  -2  112.79   11.20
   3   2   2  104.19   13.00
  -3   2  -2  126.49   12.60
   3   2   2  119.39    8.70
  -3   2  -2  126.39    9.20
  -3   2  -2  138.09   17.50
   3   2   2  121.89   13.20
   3   2   2  120.69    8.50
  -3   2  -2  118.39    6.60
   3   2   2  114.39    6.80
  -3   2  -2  106.69    5.90
   3   2   2  133.09   10.00
  -3   2  -2  107.09   14.40
  -3   2  -2  108.79   10.70
   4  -2   2   49.30    8.90
  -4  -2  -2   37.50   10.90
  -4  -2  -2   55.79    8.30
  -4  -2  -2   56.09   10.70
   4  -2   2   46.80    6.70
  -4  -2  -2   40.90    5.40
  -4  -2  -2   44.00    4.60
   4  -2   2   52.29   15.30
  -4  -2  -2   56.59    7.90
  -4   2  -2   48.80    4.00
   4   2   2   54.19   14.50
  -4   2  -2   53.39    9.30
   4   2   2   36.90   10.40
  -4   2  -2   37.20   13.80
  -4   2  -2   40.70   13.10
   4   2   2   48.20    8.60
  -4   2  -2   42.10    8.50
  -4   2  -2   71.19   12.30
  -5  -2  -2  168.38   18.30
   5  -2   2  172.38   28.90
   5  -2   2  168.48   14.70
  -5  -2  -2  192.38   14.50
  -5  -2  -2  147.69   12.50
  -5   2  -2  141.29   27.60
  -5   2  -2  180.68   16.90
   5   2   2  168.68   20.90
   5   2   2  161.08   15.80
   5   2   2  234.68   27.30
  -5   2  -2  189.38   16.60
  -6  -2  -2    5.00    3.80
  -6  -2  -2    1.90    6.90
  -6   2  -2   -4.60    5.90
   6   2   2   15.40   10.30
  -6   2  -2    1.80   10.90
   6  -3  -2   22.40   10.00
  -6  -3   2    3.60    8.40
  -6  -3   2   33.20    8.30
  -6   3   2    2.30   15.70
  -5  -3   2   15.80    9.60
  -5  -3   2   10.50    5.30
   5  -3  -2    5.70    7.00
   5   3  -2   25.40    8.90
  -5   3   2    8.30   10.20
  -5   3   2    3.20    6.80
  -5   3   2    5.90    8.50
  -4  -3   2  351.76   25.40
  -4  -3   2  299.97   17.10
   4  -3  -2  327.27   21.70
  -4  -3   2  293.97   18.50
  -4   3   2  286.87   19.40
  -4   3   2  301.47   26.70
   4   3  -2  317.17   23.10
  -4   3   2  296.87   30.80
   4   3  -2  311.17   21.90
   3  -3  -2    0.70    1.50
  -3  -3   2   -0.40    1.80
  -3  -3   2    3.00    2.60
   3  -3  -2   -2.10    4.40
  -3  -3   2    2.30    3.20
  -3  -3   2    1.80    2.60
   3  -3  -2    5.60    4.60
   3  -3  -2    1.80    1.60
  -3  -3   2    3.20    2.50
  -3   3   2   -1.20    3.80
   3   3  -2    1.00    3.10
   3   3  -2    1.90    3.10
  -3   3   2    2.90    2.20
   3   3  -2   -1.30    2.20
   3   3  -2    3.20    2.90
  -3   3   2    0.20    1.90
  -3   3   2    4.10    4.10
  -3   3   2    3.70    4.70
   3   3  -2   13.30    5.60
   3   3  -2   -0.70    1.10
   2  -3  -2  372.76   24.10
   2  -3  -2  378.06   13.90
  -2  -3   2  398.16   19.40
   2  -3  -2  377.26   14.00
   2  -3  -2  384.26   20.10
   2  -3  -2  425.36   15.20
  -2  -3   2  407.06   21.50
   2  -3  -2  358.06   28.00
  -2  -3   2  379.06   21.90
  -2  -3   2  385.76   15.50
  -2  -3   2  375.76   17.10
  -2  -3   2  410.46   17.90
   2   3  -2  404.16   15.70
   2   3  -2  365.26   15.10
   2   3  -2  361.06   18.80
  -2   3   2  386.66   23.10
   2   3  -2  363.36   24.30
  -2   3   2  380.66   21.10
   2   3  -2  386.86   17.30
  -2   3   2  381.76   29.00
  -2   3   2  390.16   16.10
  -2   3   2  341.07   26.80
   2   3  -2  415.96   19.00
  -2   3   2  394.86   16.90
  -2   3   2  381.76   12.40
   2   3  -2  401.26   20.60
  -1  -3   2   16.40    3.00
  -1  -3   2   17.70    4.10
  -1  -3   2   19.10    3.80
   1  -3  -2   14.30    3.20
  -1  -3   2   19.10    6.20
   1  -3  -2   19.00    4.70
   1  -3  -2   16.10    7.60
  -1  -3   2   18.90    4.30
   1  -3  -2   21.80    3.30
   1  -3  -2   15.20    5.30
  -1   3   2   12.40    6.70
   1   3  -2   20.60    4.10
   1   3  -2   16.00    4.10
   1   3  -2   16.20    3.30
  -1   3   2   22.30    4.50
  -1   3   2   14.70    1.40
  -1   3   2   17.10    3.40
  -1   3   2   13.60    5.00
   1   3  -2   20.30    5.00
   1   3  -2   17.90    3.60
  -1   3   2   18.50    1.60
  -1   3   2   18.20    2.50
   0  -3   2 1770.12   64.59
   0  -3   2 1663.73   53.79
   0  -3  -2 1641.94   56.59
   0  -3   2 1674.33   51.99
   0  -3   2 1742.33   51.89
   0  -3   2 1704.63   50.79
   0  -3  -2 1714.33   51.79
   0  -3  -2 1667.93   66.39
   0  -3   2 1673.63   50.49
   0  -3  -2 1666.53   50.59
   0   3   2 1680.23   51.09
   0   3  -2 1672.13   62.29
   0   3   2 1656.13   51.99
   0   3   2 1795.72   65.09
   0   3  -2 1684.03   53.69
   0   3   2 1710.33   50.69
   0   3  -2 1635.34   51.09
   0   3  -2 1661.93   50.79
   0   3  -2 1731.73   52.99
   0   3  -2 1646.24   51.69
   0   3   2 1633.14   55.59
   0   3  -2 1644.44   50.39
   1  -3   2  296.77   22.60
  -1  -3  -2  311.87   14.10
  -1  -3  -2  286.17   12.50
  -1  -3  -2  287.57   20.40
   1  -3   2  309.37   13.30
  -1  -3  -2  268.97   14.10
   1  -3   2  305.47   14.50
   1  -3   2  292.97   15.40
   1  -3   2  273.27   12.90
  -1  -3  -2  304.87   14.20
   1   3   2  296.67   12.20
  -1   3  -2  302.27   10.60
   1   3   2  278.27   13.10
   1   3   2  291.77   11.20
  -1   3  -2  303.17   13.00
  -1   3  -2  292.67   16.40
   1   3   2  299.97   14.30
  -1   3  -2  287.27   12.80
  -1   3  -2  283.17   12.20
   1   3   2  270.07   13.20
  -1   3  -2  295.87   11.40
  -1   3  -2  301.87   22.20
  -1   3  -2  304.07   23.00
   1   3   2  283.57   14.20
  -2  -3  -2  411.86   18.80
   2  -3   2  414.26   18.40
  -2  -3  -2  418.96   17.90
   2  -3   2  421.36   19.70
  -2  -3  -2  401.06   16.00
   2  -3   2  428.46   16.50
  -2  -3  -2  394.86   20.10
   2   3   2  407.66   17.30
  -2   3  -2  401.86   16.90
  -2   3  -2  373.96   21.50
  -2   3  -2  385.16   27.80
   2   3   2  372.86   21.20
   2   3   2  378.56   16.10
  -2   3  -2  396.16   15.60
   2   3   2  427.26   16.40
   2   3   2  431.06   25.00
  -2   3  -2  394.76   15.70
  -2   3  -2  407.66   17.00
  -2   3  -2  423.86   30.60
  -2   3  -2  414.56   16.90
  -2   3  -2  374.76   15.20
   2   3   2  355.56   17.40
   2   3   2  386.56   16.50
   3  -3   2   68.19    6.60
  -3  -3  -2   77.99    6.40
   3  -3   2   75.49    8.00
   3  -3   2   81.69    6.40
  -3  -3  -2   79.69    7.50
  -3  -3  -2   85.69    8.40
  -3  -3  -2   86.59   10.50
  -3   3  -2   63.09    6.70
   3   3   2   74.89    8.00
  -3   3  -2   83.29   17.80
  -3   3  -2   78.99    5.90
   3   3   2   83.19    6.00
  -3   3  -2   77.89    5.60
  -3   3  -2   69.09    5.40
   3   3   2   72.59    6.80
   3   3   2   76.29    6.60
  -3   3  -2   72.99   10.80
   3   3   2  105.19   12.60
  -3   3  -2   75.79    7.20
   3   3   2   82.59   14.50
  -3   3  -2   75.79    8.90
  -3   3  -2   74.69   12.20
  -4  -3  -2  192.58   11.60
   4  -3   2  228.38   15.50
   4  -3   2  162.08   11.80
  -4  -3  -2  173.08   13.40
  -4  -3  -2  180.88   17.70
  -4   3  -2  205.08   32.90
  -4   3  -2  198.68   14.70
  -4   3  -2  185.18   15.90
   4   3   2  165.98   18.60
   4   3   2  170.48   15.10
   5  -3   2   27.60    8.60
  -5  -3  -2   31.10   11.60
  -5  -3  -2   20.10    5.90
  -5   3  -2   16.50    7.60
  -5   3  -2   27.60   14.10
   5   3   2   30.80   10.90
  -6  -3  -2   49.99   13.00
  -6  -3  -2   61.09   10.80
  -6   3  -2   67.19   20.80
  -6   3  -2   82.69   16.00
  -5  -4   2   -5.50    5.10
  -5  -4   2    2.60    4.50
   5  -4  -2    3.90    6.40
  -5   4   2   -0.80   10.30
   5   4  -2   21.00   10.00
  -4  -4   2  284.57   23.10
  -4  -4   2  293.37   19.90
  -4  -4   2  289.07   18.20
   4  -4  -2  276.57   19.60
  -4   4   2  253.77   31.00
  -4   4   2  202.58   23.70
   4   4  -2  289.67   21.70
   3  -4  -2   42.30    8.70
  -3  -4   2   57.29    9.70
   3  -4  -2   54.69    5.60
  -3  -4   2   44.10    7.90
  -3  -4   2   57.49   10.90
   3   4  -2   68.39   12.00
   3   4  -2   39.30    7.60
  -3   4   2   54.69   16.10
   3   4  -2   55.59   10.70
  -2  -4   2   12.00    4.50
   2  -4  -2   17.30    3.80
  -2  -4   2   19.70    7.60
  -2  -4   2   22.40    5.90
   2  -4  -2   13.90    7.40
  -2  -4   2   19.70    5.70
   2  -4  -2   15.90    5.70
   2  -4  -2   19.10    3.90
  -2   4   2   17.00    4.90
   2   4  -2   11.40    6.00
   2   4  -2   23.00    5.70
  -2   4   2   27.60   11.90
  -2   4   2   21.40    4.60
  -2   4   2   14.60    3.10
   2   4  -2   14.80    4.70
   1  -4  -2  917.11   33.60
   1  -4  -2  911.41   42.00
   1  -4  -2  980.20   32.90
  -1  -4   2  896.21   44.70
  -1  -4   2  929.81   33.40
  -1  -4   2  956.00   36.50
   1  -4  -2  934.51   50.79
  -1  -4   2  894.31   33.80
   1  -4  -2  950.80   31.70
  -1  -4   2  911.71   32.50
  -1   4   2  857.51   39.80
   1   4  -2  900.41   33.20
  -1   4   2  951.20   30.40
   1   4  -2  896.41   31.80
   1   4  -2  899.31   38.60
  -1   4   2  947.91   32.10
  -1   4   2  936.61   49.00
   1   4  -2  854.21   33.30
  -1   4   2  928.51   33.50
   1   4  -2  918.21   32.90
   1   4  -2  899.31   34.00
   0  -4  -2  246.08   17.70
   0  -4   2  241.38   14.90
   0  -4   2  256.87   11.20
   0  -4   2  223.28   20.90
   0  -4  -2  261.47   14.10
   0  -4   2  265.27   14.10
   0  -4  -2  292.57   13.30
   0  -4  -2  202.88   22.00
   0  -4   2  252.67   14.60
   0  -4  -2  271.97   12.90
   0   4  -2  262.47   15.90
   0   4  -2  260.57   13.70
   0   4  -2  263.27   13.50
   0   4   2  255.37   12.50
   0   4   2  289.37   24.20
   0   4  -2  253.57   13.30
   0   4  -2  272.47   13.00
   0   4   2  262.67   13.90
   0   4  -2  269.47   21.40
   0   4   2  218.38   16.00
   0   4   2  288.87   13.20
   0   4  -2  255.07   12.60
  -1  -4  -2   11.40    3.80
   1  -4   2   17.10    4.20
   1  -4   2   12.60    4.70
  -1  -4  -2   13.10    3.40
  -1  -4  -2    7.60    2.70
   1  -4   2   15.90    3.80
  -1  -4  -2   10.10    4.30
   1  -4   2   10.40    3.30
   1  -4   2    6.50    6.40
  -1   4  -2    4.10    3.50
  -1   4  -2   25.70    9.40
   1   4   2   13.50    2.40
   1   4   2   13.40    4.00
  -1   4  -2   14.60    2.60
  -1   4  -2   11.60    3.10
   1   4   2   12.00    3.30
   1   4   2    3.90    4.40
  -1   4  -2   24.60    8.00
   1   4   2   10.90    3.50
  -1   4  -2   13.90    3.50
  -1   4  -2   13.20    2.30
  -1   4  -2   17.20    3.90
   1   4   2    9.00    3.10
   1   4   2   17.80    4.70
  -2  -4  -2  125.99   15.90
   2  -4   2  135.29   11.50
   2  -4   2  128.79    9.90
  -2  -4  -2  153.08    9.80
   2  -4   2  160.48   10.30
   2  -4   2  126.19    9.60
  -2  -4  -2  146.39   11.30
  -2  -4  -2  131.59   11.20
   2   4   2  141.59   10.30
   2   4   2  127.79    8.80
  -2   4  -2  130.79   22.50
  -2   4  -2  152.58    8.30
   2   4   2  150.18   10.10
  -2   4  -2  137.19    9.00
  -2   4  -2  148.09    7.20
  -3  -4  -2  481.45   24.30
   3  -4   2  474.75   22.80
  -3  -4  -2  477.75   21.30
   3  -4   2  495.45   21.10
  -3  -4  -2  440.16   32.50
  -3  -4  -2  477.85   27.00
  -3   4  -2  511.15   40.50
  -3   4  -2  511.45   21.00
  -3   4  -2  498.05   21.10
   3   4   2  483.25   29.60
   3   4   2  432.96   20.80
  -3   4  -2  439.66   25.30
   3   4   2  489.05   24.10
  -4  -4  -2   22.60    8.40
   4  -4   2   40.00    8.50
  -4  -4  -2   18.80    6.50
  -4  -4  -2   16.80    5.60
   4   4   2   31.10    8.30
   4   4   2   27.60    9.50
  -4   4  -2   13.70    6.00
  -4   4  -2   10.90   11.50
  -5  -4  -2   -2.30    3.80
  -5  -4  -2   10.20    8.10
   5  -4   2   -5.10    5.20
  -5   4  -2    2.40   10.80
  -5  -5   2  146.79   16.70
   5  -5  -2  126.09   14.90
  -5   5   2   81.99   22.90
  -4  -5   2   -5.90    4.60
  -4  -5   2    1.20    4.80
   4  -5  -2    6.70    5.50
  -4   5   2   -2.20    9.90
   4   5  -2   18.90    7.50
  -3  -5   2   45.60    9.80
   3  -5  -2   36.70    6.50
  -3  -5   2   33.00    7.60
   3  -5  -2   39.60    8.90
  -3   5   2   23.50   12.50
   3   5  -2   40.40   10.10
  -2  -5   2  274.97   19.40
   2  -5  -2  299.37   15.80
   2  -5  -2  292.17   17.30
  -2  -5   2  271.07   17.60
   2   5  -2  272.97   18.10
  -2   5   2  240.18   27.90
  -1  -5   2  885.61   36.30
   1  -5  -2  873.41   34.60
   1  -5  -2  896.71   33.70
  -1  -5   2  959.40   39.50
   1  -5  -2  957.50   34.70
   1   5  -2  946.51   35.40
  -1   5   2  840.02   51.39
   0  -5   2   61.09    9.80
   0  -5  -2   47.50    7.40
   0  -5   2   21.90   10.80
   0  -5  -2   48.60    5.90
   0  -5   2   43.80    7.80
   0  -5  -2   56.69    8.60
   0   5   2   66.39   20.30
   0   5  -2   60.69   13.70
   0   5   2   31.30    5.70
   0   5  -2   50.69    7.70
   0   5   2   50.59    6.20
  -1  -5  -2   91.39    9.90
   1  -5   2   77.89    8.80
   1  -5   2   76.09    7.60
  -1  -5  -2   73.69    7.80
   1  -5   2   69.99    9.80
   1   5   2   90.49    8.40
  -1   5  -2  104.59   19.10
   2  -5   2   -0.20    2.80
  -2  -5  -2   -1.30    3.40
  -2  -5  -2    1.00    2.60
   2  -5   2    3.00    3.00
   2   5   2   -4.90    5.80
  -2   5  -2    9.40    9.40
   2   5   2    1.20    3.30
  -3  -5  -2  100.99   13.40
  -3  -5  -2   83.69    9.40
   3  -5   2   98.59    9.70
   3  -5   2   81.99   11.00
  -3   5  -2   86.19   20.30
   3   5   2  119.79   18.90
   3   5   2   87.19   10.00
   4  -5   2   10.30    5.40
  -4  -5  -2    5.90    5.20
  -4  -5  -2    6.40    4.30
  -4   5  -2   -5.90    9.80
   4   5   2   -3.50    6.60
  -5  -5  -2   37.20   10.70
   5  -5   2   54.99   11.30
   3  -6  -2    3.60    4.90
  -3  -6   2    2.70    5.90
   3  -6  -2    2.20    5.20
  -3  -6   2    6.60    6.40
   3   6  -2    3.10    4.90
  -3   6   2    5.70   10.90
   2  -6  -2   21.80    6.20
  -2  -6   2   27.10    8.20
  -2  -6   2   28.00    7.50
   2  -6  -2   23.70    6.60
   2   6  -2   15.00    6.90
  -2   6   2   13.00   10.00
   1  -6  -2   68.99   10.00
  -1  -6   2   75.09   12.20
  -1  -6   2   50.19   10.40
   1  -6  -2   43.80    8.00
  -1   6   2   48.20   16.40
   1   6  -2   63.59   10.70
   0  -6   2    9.00    6.50
   0  -6  -2   13.40    5.30
   0  -6   2   -2.20    4.50
   0  -6  -2    5.00    4.50
   0   6  -2    0.30   10.80
   0   6  -2    6.10    5.10
   0   6   2   12.80    5.20
   0   6   2    4.80    7.70
  -1  -6  -2  100.29   13.80
   1  -6   2   91.39   10.80
  -1  -6  -2   88.39   10.40
  -1   6  -2   79.19   18.40
   1   6   2  117.79   10.60
  -1   6  -2  112.09   10.50
  -2  -6  -2   11.30    5.40
   2  -6   2   20.90    6.60
   2  -6   2   14.30    6.10
  -2  -6  -2   14.10    7.10
   2   6   2   14.70    7.40
  -2   6  -2   15.90   11.80
  -3  -6  -2   12.80    6.40
  -3  -6  -2   12.40    6.10
   3  -6   2    9.40    5.30
   3   6   2   18.10    8.80
  -3   6  -2   -9.70    8.70
  -1  -7   2   11.20    9.70
  -1  -7   2    4.60    5.30
  -1   7   2    7.20    5.10
   1   7  -2   -4.50    5.50
   0  -7  -2    1.50    6.00
   0  -7   2   -0.10    5.70
   0   7  -2   -7.60    5.00
   0   7   2   -1.30    5.10
   0   7   2   27.10   12.30
   1  -7   2   13.70    8.40
  -1  -7  -2    9.90    6.90
  -1   7  -2   -9.00   13.40
   1   7   2   13.10    7.80
  -1   7  -2   14.90    6.60
  -7   0   3   11.00    9.70
   6   0  -3    4.60    8.80
  -6   0   3   -3.70    7.30
   6   0  -3   -5.60    6.80
  -6   0   3    5.50    7.90
  -6   0   3  -13.60    8.90
  -5   0   3 2377.36   92.69
   5   0  -3 2446.86   88.39
   5   0  -3 2342.27   96.29
  -5   0   3 2400.66   90.19
  -5   0   3 2447.96   74.59
   4   0  -3    3.50    3.00
   4   0  -3   -0.10    1.90
   4   0  -3    0.20    1.20
   4   0  -3    2.20    0.90
  -4   0   3    3.20    2.30
   4   0  -3    3.40    4.50
  -4   0   3    5.00    4.70
  -4   0   3    2.20    4.10
  -4   0   3   14.40    6.60
  -4   0   3    4.40    4.30
   4   0  -3    0.70    3.90
  -4   0   3    0.90    1.50
   3   0  -3 1093.59   47.00
  -3   0   3 1150.08   43.20
  -3   0   3 1131.19   35.90
   3   0  -3 1133.29   35.30
   3   0  -3 1137.49   40.30
   3   0  -3 1170.28   45.30
  -3   0   3 1158.38   44.60
  -3   0   3 1222.68   52.49
  -3   0   3 1182.48   46.30
  -3   0   3 1100.59   50.69
   3   0  -3 1121.89   34.40
   3   0  -3 1175.68   35.20
   2   0  -3    0.10    1.00
  -2   0   3    1.90    2.00
   2   0  -3    0.30    1.50
  -2   0   3    0.10    0.70
   2   0  -3   -0.70    1.70
  -2   0   3    2.10    1.10
  -2   0   3    4.50    3.10
   2   0  -3    0.90    2.20
  -2   0   3   -0.20    1.80
  -2   0   3   -0.80    1.00
   2   0  -3    0.60    0.70
  -2   0   3    1.20    1.90
   0   0   3    0.60    0.70
   0   0  -3    0.50    0.60
   0   0   3    0.90    0.70
   0   0  -3    0.60    0.70
   0   0  -3    0.50    0.60
   0   0   3   -0.20    0.50
   0   0   3    1.00    0.70
   0   0   3    1.10    0.70
   0   0  -3    0.60    0.60
   0   0   3   -0.10    0.60
   0   0  -3    0.70    0.90
  -1   0  -3  377.96   13.10
   1   0   3  383.06   11.20
   1   0   3  392.66   13.00
  -1   0  -3  380.66   12.50
  -1   0  -3  395.56   12.40
   1   0   3  369.26   12.50
   1   0   3  366.46   17.00
  -1   0  -3  354.26   11.40
  -1   0  -3  351.96   16.20
   1   0   3  373.46   13.70
   1   0   3  367.46   13.00
  -1   0  -3  365.26   13.40
  -2   0  -3   -0.10    1.80
   2   0   3    0.90    1.20
   2   0   3    0.50    2.20
  -2   0  -3    0.60    0.50
  -2   0  -3    0.80    1.00
  -2   0  -3    2.20    1.40
   2   0   3    0.10    1.10
   2   0   3   -0.10    1.70
  -2   0  -3    1.00    1.30
   2   0   3    0.20    0.50
  -2   0  -3    0.70    1.30
   2   0   3    0.60    1.00
  -3   0  -3  441.16   17.40
   3   0   3  423.66   18.50
  -3   0  -3  456.35   19.10
  -3   0  -3  467.75   26.30
  -3   0  -3  482.65   20.70
   3   0   3  432.96   18.50
   3   0   3  447.76   27.40
  -3   0  -3  494.25   20.80
   3   0   3  488.95   29.00
   3   0   3  424.46   19.50
  -4   0  -3    0.20    2.40
   4   0   3  -10.30    5.50
  -4   0  -3    2.60    2.60
   4   0   3   -3.80    2.70
  -4   0  -3   -1.50    2.90
   4   0   3    3.40    2.80
   4   0   3   -2.50    1.80
   4   0   3    0.80    5.00
  -4   0  -3    4.50    5.30
  -4   0  -3    1.40    1.70
   5   0   3  160.28   26.40
   5   0   3  166.28   14.40
   5   0   3  136.49   24.00
  -5   0  -3  174.38   16.80
  -5   0  -3  168.28   13.90
  -5   0  -3  174.18   11.00
  -6   0  -3   -7.20    4.80
   6   0   3    4.00   10.40
  -7   0  -3  132.59   23.90
  -7  -1   3   72.99   17.80
  -7   1   3   83.09   18.50
  -7   1   3   34.90   20.90
  -6  -1   3  202.88   22.90
   6  -1  -3  219.18   21.70
  -6   1   3  211.78   22.50
  -6   1   3  209.08   21.40
   6   1  -3  213.68   22.00
  -6   1   3  201.28   33.60
   6   1  -3  203.08   24.10
  -5  -1   3  889.61   45.70
  -5  -1   3  948.01   36.40
  -5  -1   3  949.01   47.60
   5  -1  -3 1005.30   45.90
   5   1  -3  943.31   49.40
  -5   1   3  959.90   51.59
  -5   1   3  949.40   46.30
   5   1  -3  928.71   45.90
  -5   1   3  910.41   55.39
   4  -1  -3  493.45   28.50
  -4  -1   3  542.85   30.40
   4  -1  -3  519.45   15.60
   4  -1  -3  493.65   22.20
  -4  -1   3  524.05   21.90
   4  -1  -3  506.55   18.20
  -4  -1   3  543.55   24.40
  -4  -1   3  534.25   31.00
  -4  -1   3  501.65   27.20
  -4   1   3  520.55   32.50
  -4   1   3  498.35   18.00
  -4   1   3  549.95   36.20
   4   1  -3  517.55   16.70
  -4   1   3  516.95   28.40
   4   1  -3  510.65   28.60
  -4   1   3  491.45   16.60
  -4   1   3  525.95   34.20
  -4   1   3  530.25   35.50
  -4   1   3  521.05   28.30
   4   1  -3  493.95   20.60
   4   1  -3  460.55   29.10
   4   1  -3  534.35   20.10
   4   1  -3  476.75   37.60
   4   1  -3  480.25   23.90
  -3  -1   3  462.05   18.70
  -3  -1   3  453.85   22.20
   3  -1  -3  465.55   15.40
   3  -1  -3  464.55   19.40
  -3  -1   3  476.55   27.20
  -3  -1   3  426.76   20.10
   3  -1  -3  443.56   24.00
   3  -1  -3  455.05   15.00
  -3  -1   3  479.45   25.10
  -3   1   3  445.36   28.60
   3   1  -3  386.56   29.70
  -3   1   3  443.76   24.10
   3   1  -3  480.55   18.10
  -3   1   3  445.26   16.60
   3   1  -3  443.16   17.50
  -3   1   3  448.56   28.90
   3   1  -3  465.35   23.90
  -3   1   3  450.65   29.90
  -3   1   3  458.35   15.10
   3   1  -3  477.55   22.10
  -3   1   3  445.36   27.40
   3   1  -3  465.25   15.60
   3   1  -3  446.66   24.10
  -3   1   3  461.55   23.20
  -2  -1   3  358.26   14.80
  -2  -1   3  359.96   18.90
   2  -1  -3  352.86   10.50
  -2  -1   3  327.77   20.10
   2  -1  -3  339.27   12.70
  -2  -1   3  351.26   15.20
   2  -1  -3  400.16   22.30
   2  -1  -3  332.07   18.20
   2  -1  -3  356.96   14.70
  -2   1   3  380.96   21.70
   2   1  -3  287.87   21.50
  -2   1   3  334.87   13.60
  -2   1   3  372.16   22.50
   2   1  -3  376.36   17.10
  -2   1   3  373.46   19.40
   2   1  -3  348.87   14.00
   2   1  -3  327.27   17.10
  -2   1   3  376.66   17.00
   2   1  -3  357.46   13.90
  -2   1   3  353.36   10.80
   2   1  -3  355.36   17.60
   2   1  -3  353.16   13.00
  -2   1   3  370.26   22.10
  -1  -1   3   58.09    4.30
   1  -1   3 1953.60   63.59
   1  -1   3 1892.71   55.29
  -1  -1  -3 1899.41   55.49
   1  -1   3 1757.22   55.49
  -1   1  -3 1908.61   62.49
  -1   1  -3 1955.00   56.69
   1   1   3 2009.30   55.99
  -1   1  -3 1863.11   55.79
  -1   1  -3 1815.52   55.99
   1   1   3 1934.31   55.99
  -1   1  -3 1834.52   54.69
   1   1   3 1940.21   55.29
  -1   1  -3 1905.71   55.89
   1   1   3 2007.50   60.69
  -1   1  -3 1950.90   52.99
   1   1   3 1978.50   53.59
   2  -1   3   24.80    3.60
   2  -1   3   23.40    3.50
  -2  -1  -3   16.80    2.90
  -2  -1  -3   16.50    1.80
   2  -1   3   19.10    5.60
  -2  -1  -3   16.70    4.50
   2  -1   3   18.80    4.70
   2  -1   3   20.50    3.50
  -2  -1  -3   20.30    3.40
  -2  -1  -3   13.90    3.20
   2   1   3   23.30    5.00
   2   1   3   16.80    3.10
  -2   1  -3   25.10    3.80
  -2   1  -3   18.20    3.40
   2   1   3   16.80    3.10
   2   1   3   24.70    5.70
  -2   1  -3   20.90    6.00
  -2   1  -3   30.30    5.10
  -2   1  -3   21.20    3.20
   2   1   3   14.70    2.50
  -2   1  -3   20.00    2.20
   2   1   3   22.00    3.50
  -2   1  -3   20.90    1.60
  -3  -1  -3 2409.06   71.99
   3  -1   3 2208.88   69.99
   3  -1   3 2287.57   86.89
   3  -1   3 2134.09   81.99
  -3  -1  -3 2208.78   69.29
  -3  -1  -3 2339.27   74.29
   3  -1   3 2339.47   72.19
   3  -1   3 2250.77   69.89
  -3  -1  -3 2302.47   65.19
  -3  -1  -3 2296.67   78.69
  -3  -1  -3 2252.07   67.19
   3   1   3 2324.97   66.79
  -3   1  -3 2364.26   71.79
  -3   1  -3 2376.96   73.59
   3   1   3 2323.07   72.19
  -3   1  -3 2273.27   74.29
   3   1   3 2348.27   70.49
   3   1   3 2470.85   83.99
   3   1   3 2338.87   71.19
  -3   1  -3 2344.07   68.29
   3   1   3 2448.96   83.79
  -3   1  -3 2427.56   85.19
  -4  -1  -3  175.08    7.60
   4  -1   3  195.08   21.40
  -4  -1  -3  158.88   14.20
  -4  -1  -3  174.08    9.80
   4  -1   3  196.18   13.40
  -4  -1  -3  171.98   11.00
   4  -1   3  181.68   11.70
  -4  -1  -3  163.98   16.10
  -4  -1  -3  180.28   12.50
   4  -1   3  158.18   10.80
   4   1   3  170.08   11.80
  -4   1  -3  194.48    9.90
  -4   1  -3  166.98   13.30
   4   1   3  167.58   19.50
  -4   1  -3  190.18   14.10
   4   1   3  172.98   19.10
   4   1   3  179.88   13.50
   4   1   3  167.08    8.00
   4   1   3  179.98   13.40
  -4   1  -3  168.08   18.80
  -4   1  -3  178.08   13.40
   5  -1   3  175.48   14.50
  -5  -1  -3  176.58   12.20
  -5  -1  -3  173.78   17.40
   5  -1   3  238.28   26.30
  -5  -1  -3  165.18   13.40
   5   1   3  145.39   24.70
  -5   1  -3  172.58   10.10
  -5   1  -3  186.38   14.80
   5   1   3  169.58   18.20
  -5   1  -3  159.48   16.20
   5   1   3  155.38   20.80
  -6  -1  -3   -6.90    4.30
  -6  -1  -3   -4.30    4.40
   6  -1   3    9.30   10.90
  -6  -1  -3    4.20    3.90
  -6   1  -3    0.40    6.60
   6   1   3   -0.80   10.80
   6   1   3    4.30    8.30
   6  -2  -3   11.60    8.40
  -6  -2   3    2.60    4.80
  -6  -2   3    3.10    8.10
  -6   2   3    8.00    7.70
  -6   2   3    3.30   12.30
   6   2  -3    0.90    8.80
   5  -2  -3   10.70    6.40
  -5  -2   3   -3.40    5.00
  -5   2   3   12.20    5.60
  -5   2   3    6.30    8.80
  -5   2   3    3.00    5.80
   5   2  -3    3.60    4.70
   5   2  -3   -0.90    5.60
   4  -2  -3    1.10    2.70
  -4  -2   3   -0.30    2.80
   4  -2  -3    3.00    4.40
  -4  -2   3    2.40    4.20
  -4  -2   3    4.10    2.80
  -4  -2   3   -3.50    4.40
   4  -2  -3    3.50    1.40
  -4  -2   3    9.60    5.70
   4   2  -3   -0.10    3.40
   4   2  -3   -0.80    2.20
  -4   2   3   -1.10    5.40
   4   2  -3    5.30    4.20
  -4   2   3    0.60    5.10
  -4   2   3    0.60    2.90
   4   2  -3   -4.10    6.10
  -4   2   3    4.90    6.80
   4   2  -3    5.60    2.00
   4   2  -3    9.20    3.20
  -3  -2   3  151.98   13.10
   3  -2  -3  134.89    8.30
  -3  -2   3  135.49    9.60
  -3  -2   3  144.59   13.90
  -3  -2   3  156.68    9.80
   3  -2  -3  155.18    6.90
  -3  -2   3  135.89   10.20
   3  -2  -3  149.49   13.30
  -3   2   3  174.58   18.90
  -3   2   3  144.09   15.90
   3   2  -3  171.38   13.40
   3   2  -3  128.69    8.90
   3   2  -3  124.99   11.60
   3   2  -3  136.69    8.90
   3   2  -3  129.29   19.80
  -3   2   3  149.49   16.30
  -3   2   3  150.08   11.70
  -3   2   3  158.08   14.50
   3   2  -3  137.39   11.50
   3   2  -3  139.49    7.30
  -3   2   3  149.99    9.10
  -2  -2   3  254.47   15.90
   2  -2  -3  243.58   15.30
   2  -2  -3  249.38   10.10
   2  -2  -3  244.68   18.40
   2  -2  -3  232.38   19.90
  -2  -2   3  265.97   15.10
  -2  -2   3  254.17   11.40
   2  -2  -3  241.08   10.10
  -2  -2   3  264.57   13.50
  -2  -2   3  253.87   12.60
  -2   2   3  212.48   19.40
  -2   2   3  254.67   11.90
   2   2  -3  255.17   13.40
   2   2  -3  240.98   13.70
   2   2  -3  241.58   10.40
  -2   2   3  213.28   16.70
   2   2  -3  261.47   20.10
   2   2  -3  251.07   14.80
  -2   2   3  269.17   13.10
   2   2  -3  238.48   11.70
  -2   2   3  235.58   19.60
  -2   2   3  245.88   16.60
   1  -2  -3  114.39    6.10
   1  -2  -3  100.29    8.10
  -1  -2   3  112.99    8.40
  -1  -2   3  116.29    7.20
  -1  -2   3  108.89    5.90
   1  -2  -3  109.69    4.20
  -1  -2   3  114.19    8.50
  -1  -2   3  120.79    7.40
   1  -2  -3  100.59    4.80
   1  -2  -3  101.49   12.00
  -1  -2   3  102.99    7.50
  -1   2   3  105.29    4.80
  -1   2   3  112.49    6.90
   1   2  -3  102.69    8.30
  -1   2   3  107.49    5.40
   1   2  -3  103.79    6.80
   1   2  -3  118.19    6.30
  -1   2   3   94.69    8.70
   1   2  -3   99.79    6.80
  -1   2   3   98.59   11.50
  -1   2   3  106.79    9.00
   1   2  -3   89.09    9.20
   0  -2  -3 1331.57   40.70
   0  -2   3 1342.27   39.00
   0  -2  -3 1335.07   40.50
   0  -2   3 1433.36   48.80
   0  -2  -3 1379.56   51.69
   0  -2  -3 1390.06   42.40
   0  -2   3 1364.26   42.10
   0  -2  -3 1348.37   46.00
   0  -2   3 1354.46   43.30
   0  -2   3 1377.56   42.30
   0   2  -3 1348.47   41.00
   0   2   3 1351.26   44.40
   0   2  -3 1327.27   42.10
   0   2  -3 1335.37   43.00
   0   2  -3 1360.06   40.60
   0   2  -3 1221.68   42.00
   0   2  -3 1416.16   41.20
   0   2   3 1428.56   42.50
   0   2   3 1376.16   40.80
   0   2  -3 1490.15   49.10
   0   2   3 1395.36   42.70
   1  -2   3  430.66   14.80
  -1  -2  -3  421.96   17.10
   1  -2   3  452.25   16.40
  -1  -2  -3  450.05   15.50
   1  -2   3  428.86   17.50
   1  -2   3  421.16   15.60
  -1  -2  -3  427.96   16.30
  -1  -2  -3  449.86   16.70
  -1   2  -3  424.86   12.70
  -1   2  -3  440.26   24.80
   1   2   3  451.65   16.80
   1   2   3  468.75   16.60
  -1   2  -3  441.36   16.80
   1   2   3  421.26   16.10
   1   2   3  423.36   14.70
  -1   2  -3  435.06   16.60
  -1   2  -3  466.45   24.30
   1   2   3  422.26   14.60
  -1   2  -3  433.06   18.00
  -1   2  -3  419.26   15.50
  -1   2  -3  430.86   15.00
   1   2   3  451.15   16.90
   2  -2   3 2580.84   89.69
  -2  -2  -3 2770.82   74.39
  -2  -2  -3 2414.26   73.19
   2  -2   3 2419.06   71.49
   2  -2   3 2416.76   73.59
   2  -2   3 2359.26   72.39
  -2  -2  -3 2428.06   75.59
   2   2   3 2526.35   72.29
  -2   2  -3 2370.26   69.29
  -2   2  -3 2408.66   77.39
   2   2   3 2421.66   77.69
  -2   2  -3 2461.65   75.49
   2   2   3 2508.95   74.29
   2   2   3 2544.65   81.89
  -2   2  -3 2399.66   73.19
   2   2   3 2451.65   72.19
   2   2   3 2530.35   70.09
   2   2   3 2497.75   72.09
  -2   2  -3 2495.95   74.59
  -2   2  -3 2501.35   88.29
  -2   2  -3 2603.94   91.29
  -2   2  -3 2296.07   72.09
  -2   2  -3 2448.75   72.19
  -2   2  -3 2269.47   72.39
  -3  -2  -3  266.07   11.10
  -3  -2  -3  234.88   16.00
  -3  -2  -3  285.67   14.40
   3  -2   3  254.37   13.20
  -3  -2  -3  281.77   10.80
   3  -2   3  249.48   14.30
   3  -2   3  223.78   22.10
  -3  -2  -3  243.28   13.40
   3   2   3  278.77   12.40
   3   2   3  262.27   13.50
  -3   2  -3  263.27   22.50
  -3   2  -3  270.07   11.00
   3   2   3  254.37   14.30
   3   2   3  254.57   19.80
  -3   2  -3  272.37   14.00
  -3   2  -3  268.27   10.00
  -3   2  -3  267.37   11.90
  -3   2  -3  277.87   17.40
   3   2   3  280.77   14.50
   3   2   3  275.17   20.30
  -3   2  -3  239.68   17.30
  -3   2  -3  287.67   13.30
  -3   2  -3  296.17   16.20
   4  -2   3  954.30   37.40
  -4  -2  -3  915.71   31.70
   4  -2   3  929.21   54.39
   4  -2   3  873.91   34.50
  -4  -2  -3  940.81   35.30
  -4  -2  -3  986.10   31.50
  -4  -2  -3  921.31   36.00
  -4  -2  -3  907.31   41.80
  -4   2  -3  952.60   38.40
  -4   2  -3  945.11   30.90
   4   2   3 1002.20   49.00
  -4   2  -3  910.61   41.20
  -4   2  -3  978.30   38.30
   4   2   3 1021.00   39.30
   4   2   3  926.31   51.09
  -5  -2  -3   16.80    5.60
   5  -2   3   36.60    8.70
  -5  -2  -3   14.90    8.20
  -5  -2  -3   14.40    5.10
   5   2   3    7.80    7.70
  -5   2  -3   13.40   11.40
   5   2   3   -2.10    8.40
  -5   2  -3   16.20    6.80
  -5   2  -3   10.70    5.00
  -6  -2  -3   69.99   10.80
  -6  -2  -3   67.69   15.20
  -6   2  -3  109.19   26.60
  -6   2  -3   73.59   15.10
   6   2   3   67.69   16.30
  -6  -3   3    5.50    7.80
  -6  -3   3   12.20    6.00
   6  -3  -3   13.70    8.80
  -6   3   3    4.60   12.00
  -5  -3   3    8.80    7.20
   5  -3  -3    6.60    7.30
   5   3  -3    4.70    7.20
  -5   3   3   13.00   10.50
  -5   3   3   -7.80    8.40
  -5   3   3   -4.80    4.40
  -4  -3   3   95.79   16.10
  -4  -3   3   74.49   10.60
  -4  -3   3   98.69   10.10
   4  -3  -3  120.29   13.20
   4  -3  -3  112.19    7.20
   4   3  -3  112.09   13.40
  -4   3   3  110.59   12.00
  -4   3   3   93.19   21.10
  -4   3   3  111.39   19.30
   4   3  -3  118.19   10.10
   4   3  -3  120.99   14.20
  -3  -3   3    6.70    3.30
   3  -3  -3    9.60    4.70
  -3  -3   3    3.00    3.70
   3  -3  -3   -4.40    3.90
  -3  -3   3    2.80    2.90
  -3  -3   3   16.30    7.00
   3  -3  -3    3.20    1.70
  -3  -3   3    0.00    2.20
  -3  -3   3    5.70    3.30
   3  -3  -3   -0.80    1.40
   3   3  -3    5.60    4.20
   3   3  -3    1.90    1.90
  -3   3   3    1.90    2.60
  -3   3   3   -0.50    4.30
  -3   3   3   -1.20    4.60
  -3   3   3   10.90    3.20
   3   3  -3    2.20    3.10
   3   3  -3    5.60    4.00
   3   3  -3    2.50    3.10
  -3   3   3    1.90    5.00
  -2  -3   3    5.50    3.00
   2  -3  -3    4.60    1.60
   2  -3  -3    4.90    1.90
  -2  -3   3    0.60    1.70
   2  -3  -3    7.00    4.90
   2  -3  -3    3.40    1.30
  -2  -3   3    4.60    2.90
  -2  -3   3    8.50    4.40
  -2  -3   3    8.40    2.50
   2  -3  -3   -2.50    3.50
   2  -3  -3    3.00    3.20
  -2  -3   3    8.30    2.90
  -2   3   3   -0.40    3.00
  -2   3   3    7.70    4.50
   2   3  -3    7.60    3.30
   2   3  -3    4.80    3.00
  -2   3   3    6.70    1.20
   2   3  -3    5.90    2.20
   2   3  -3    1.90    4.10
   2   3  -3    2.30    2.00
  -2   3   3    3.10    2.70
  -2   3   3   -2.20    3.60
   2   3  -3    1.70    2.60
  -2   3   3    2.10    2.00
  -1  -3   3  709.23   32.70
   1  -3  -3  762.32   40.10
   1  -3  -3  748.93   34.40
  -1  -3   3  701.53   26.70
  -1  -3   3  747.93   28.20
  -1  -3   3  699.33   24.30
  -1  -3   3  725.43   28.30
   1  -3  -3  706.33   24.20
   1  -3  -3  709.73   24.00
   1  -3  -3  694.33   27.90
   1   3  -3  722.63   26.40
   1   3  -3  714.53   31.50
  -1   3   3  707.83   23.00
  -1   3   3  676.93   26.00
   1   3  -3  713.43   25.90
  -1   3   3  700.93   31.40
   1   3  -3  705.83   24.40
   1   3  -3  709.63   24.80
  -1   3   3  768.52   28.60
   1   3  -3  671.03   28.10
  -1   3   3  719.03   38.30
   0  -3   3  360.26   14.70
   0  -3  -3  348.47   24.30
   0  -3  -3  311.97   14.40
   0  -3  -3  351.26   14.60
   0  -3   3  358.16   15.80
   0  -3  -3  343.97   13.90
   0  -3   3  354.76   22.30
   0  -3   3  351.66   13.90
   0  -3   3  341.67   16.60
   0   3   3  328.57   14.50
   0   3  -3  380.86   22.30
   0   3   3  327.57   17.60
   0   3  -3  358.26   16.20
   0   3  -3  349.87   14.10
   0   3   3  349.96   15.30
   0   3   3  320.57   23.20
   0   3  -3  356.76   15.90
   0   3  -3  349.96   14.10
   0   3  -3  361.86   15.40
   0   3   3  350.46   14.10
   0   3  -3  354.26   15.50
   1  -3   3 6025.10  165.08
  -1  -3  -3 5629.94  162.28
  -1  -3  -3 5608.54  165.18
  -1  -3  -3 5528.85  176.08
   1  -3   3 5657.53  163.18
  -1   3  -3 6123.19  180.28
  -1   3  -3 6013.50  181.78
  -1   3  -3 5630.24  161.98
  -1   3  -3 5500.05  162.18
   1   3   3 5832.52  164.28
  -1   3  -3 5441.06  165.98
   1   3   3 6077.79  163.78
   1   3   3 5717.23  162.68
  -2  -3  -3   66.39    7.50
  -2  -3  -3   63.79    6.60
  -2  -3  -3   33.20   10.90
  -2  -3  -3   66.59    6.50
   2  -3   3   50.69    5.20
   2  -3   3   68.89    6.40
  -2  -3  -3   70.09    5.50
  -2   3  -3   65.29    6.80
  -2   3  -3   67.59    6.10
  -2   3  -3   69.59    5.50
  -2   3  -3   77.79   15.00
   2   3   3   64.49   11.40
   2   3   3   63.29    5.60
  -2   3  -3   73.69   15.00
  -2   3  -3   64.89    8.50
  -2   3  -3   62.79    4.70
   2   3   3   67.19    5.70
  -2   3  -3   59.59    4.70
   2   3   3   56.09    5.50
   2   3   3   72.19    8.30
   2   3   3   67.79    5.50
   2   3   3   59.69    6.30
  -2   3  -3   54.49    5.20
  -2   3  -3   70.59    6.20
  -3  -3  -3  150.88    8.90
  -3  -3  -3  152.08   11.40
  -3  -3  -3  146.79   10.60
  -3  -3  -3  161.78   14.10
   3  -3   3  152.28   10.90
   3  -3   3  165.18    9.60
  -3   3  -3  142.49    8.00
  -3   3  -3  156.48   13.90
  -3   3  -3  145.39   23.80
   3   3   3  172.08   16.20
  -3   3  -3  145.99   11.60
  -3   3  -3  171.38   12.40
   3   3   3  146.79   15.80
   3   3   3  149.79    9.80
   3   3   3  148.09    9.90
  -3   3  -3  146.09    8.70
  -3   3  -3  165.28   10.40
  -3   3  -3  137.59    8.70
  -3   3  -3  152.68   10.40
   3   3   3  155.18   11.20
   3   3   3  159.48    8.70
  -4  -3  -3   -1.60    2.10
   4  -3   3    3.40    4.00
  -4  -3  -3   -2.60    2.50
  -4   3  -3   -3.60    2.50
  -4   3  -3    5.80    3.20
  -4   3  -3    0.60    5.20
   4   3   3    4.00    5.00
   4   3   3    2.70    5.80
  -5  -3  -3   54.69   13.50
  -5  -3  -3   32.60    7.40
   5  -3   3   33.60    8.40
   5   3   3   39.70   12.20
  -5   3  -3   21.70   12.80
  -5   3  -3   23.40    8.30
  -6  -3  -3   -8.20    4.40
  -6  -3  -3    4.50    7.90
  -6   3  -3  -12.10   12.00
  -6   3  -3    2.50    7.10
  -5  -4   3   -5.20    3.90
   5  -4  -3    0.10    5.00
  -5  -4   3    2.30    8.20
  -5   4   3    7.10   13.20
   5   4  -3    8.70    7.90
  -4  -4   3    1.40    4.10
  -4  -4   3    4.20    5.50
   4  -4  -3    2.70    5.50
  -4  -4   3   -2.80    3.80
  -4   4   3    1.00    6.50
  -4   4   3   -0.10    8.20
   4   4  -3    6.00    6.10
   3  -4  -3    6.60    2.80
   3  -4  -3    8.70    5.30
  -3  -4   3    1.10    3.40
  -3  -4   3    1.00    3.70
  -3  -4   3    4.30    4.20
   3   4  -3    2.80    3.30
  -3   4   3    7.60    9.00
   3   4  -3    5.00    4.40
   3   4  -3    6.70    4.90
   2  -4  -3  228.78   15.20
   2  -4  -3  203.08   10.30
  -2  -4   3  164.58   16.70
   2  -4  -3  189.18   19.10
  -2  -4   3  190.98   14.60
  -2  -4   3  204.88   14.90
   2  -4  -3  214.78   11.00
  -2  -4   3  195.18   13.60
  -2   4   3  164.68   21.00
  -2   4   3  206.08   12.90
  -2   4   3  207.08   16.30
   2   4  -3  203.18   13.90
   2   4  -3  221.68   14.30
  -1  -4   3    8.20    3.90
  -1  -4   3   11.70    3.20
   1  -4  -3    9.50    3.00
   1  -4  -3   -0.50    4.50
   1  -4  -3   10.90    3.20
  -1  -4   3   21.90    5.30
  -1  -4   3    9.10    3.50
   1  -4  -3   16.00    8.30
   1  -4  -3   14.70    4.40
  -1  -4   3    9.70    5.70
  -1   4   3    6.90    3.50
   1   4  -3    5.60    4.60
  -1   4   3   10.90    6.40
   1   4  -3   10.10    3.50
   1   4  -3   12.50    4.50
   1   4  -3   10.80    3.40
   1   4  -3   12.80    3.40
  -1   4   3   17.50    6.10
   1   4  -3   13.50    4.20
  -1   4   3    8.70    2.60
  -1   4   3   12.00    3.30
   0  -4  -3   64.69    6.10
   0  -4   3   34.10    9.50
   0  -4  -3   80.99    7.20
   0  -4   3   63.49    5.50
   0  -4   3   60.09    6.60
   0  -4  -3   51.99   10.00
   0  -4  -3   69.39    6.00
   0  -4  -3   62.59   14.00
   0  -4   3   67.19    6.90
   0  -4   3   62.89    7.30
   0   4  -3   65.69    7.00
   0   4  -3   49.90   10.80
   0   4   3   57.09   14.70
   0   4   3   59.69    5.60
   0   4   3   66.29   10.30
   0   4  -3   56.89    5.50
   0   4  -3   55.89    6.70
   0   4   3   58.69    5.60
   0   4   3   53.89    6.30
   0   4  -3   59.59    5.80
   0   4  -3   47.50    6.50
   0   4  -3   59.19    7.40
  -1  -4  -3  187.78   14.30
   1  -4   3  199.08   13.40
  -1  -4  -3  196.48   10.10
  -1  -4  -3  166.88   18.70
  -1  -4  -3  200.28   10.90
   1  -4   3  210.48   12.40
   1  -4   3  190.08   10.60
  -1  -4  -3  185.98   12.00
   1  -4   3  186.58   12.70
  -1   4  -3  188.28   10.90
  -1   4  -3  188.08   11.20
   1   4   3  168.98   11.40
   1   4   3  183.78   11.60
   1   4   3  210.88   10.60
   1   4   3  222.28   12.90
  -1   4  -3  182.08   14.30
  -1   4  -3  192.88   20.80
  -1   4  -3  200.98    9.30
   1   4   3  177.58   13.20
  -1   4  -3  191.68    9.20
  -1   4  -3  189.48   19.80
  -1   4  -3  209.08   10.80
   1   4   3  179.98    7.70
   2  -4   3   19.30    4.70
  -2  -4  -3   18.20    4.80
   2  -4   3   23.60    5.00
  -2  -4  -3   15.80    8.40
   2  -4   3   13.60    3.90
  -2  -4  -3   22.80    4.40
  -2  -4  -3   23.10    5.70
  -2   4  -3   16.10    4.40
   2   4   3    7.50    7.80
   2   4   3   17.50    4.40
  -2   4  -3   16.20    3.40
  -2   4  -3   19.80    2.20
  -2   4  -3   19.90    9.90
  -2   4  -3   19.20    4.10
   2   4   3   25.90    5.70
  -3  -4  -3  472.05   27.20
  -3  -4  -3  507.15   21.90
   3  -4   3  492.25   22.30
   3  -4   3  548.15   23.60
  -3  -4  -3  512.75   25.30
  -3   4  -3  530.15   19.30
   3   4   3  471.45   21.80
   3   4   3  499.65   24.20
  -3   4  -3  559.04   42.80
  -3   4  -3  476.75   22.90
  -3   4  -3  535.15   22.10
   3   4   3  523.25   31.90
  -4  -4  -3  451.85   24.30
  -4  -4  -3  411.76   20.30
  -4  -4  -3  400.06   27.50
   4  -4   3  450.75   22.50
  -4   4  -3  420.16   26.30
  -4   4  -3  354.06   37.10
   4   4   3  428.26   30.90
   4   4   3  438.16   24.90
  -4   4  -3  408.26   20.70
  -5  -4  -3   23.20    7.70
   5  -4   3   43.30    9.50
  -5  -4  -3   47.60   12.30
  -5   4  -3   39.50   16.00
   5   4   3   30.00   12.30
   5  -5  -3   10.30    8.00
  -5  -5   3   23.50    8.70
  -5   5   3   21.90   14.30
   5   5  -3   30.60   14.30
  -4  -5   3   30.20    9.00
   4  -5  -3   24.70    8.40
  -4  -5   3   24.30    7.10
   4   5  -3   35.20   10.80
  -4   5   3   19.30   13.10
  -3  -5   3   76.29   11.70
   3  -5  -3   51.29    7.40
   3  -5  -3   65.39   11.60
  -3   5   3   49.90   16.20
   3   5  -3   84.19   13.90
   2  -5  -3  182.48   11.60
  -2  -5   3  173.68   14.40
  -2  -5   3  188.48   16.00
   2  -5  -3  195.28   14.20
   2   5  -3  190.38   14.90
  -2   5   3  210.08   25.70
  -1  -5   3  851.21   35.70
   1  -5  -3  871.81   33.40
   1  -5  -3  862.11   32.40
   1  -5  -3  894.01   33.90
  -1  -5   3  861.91   38.20
  -1   5   3  827.72   50.39
   1   5  -3  893.21   34.40
   0  -5  -3  927.41   35.00
   0  -5  -3  881.21   31.60
   0  -5   3  741.93   46.30
   0  -5   3  855.61   36.80
   0  -5   3  820.22   34.70
   0  -5  -3  843.42   32.10
   0   5  -3  850.31   45.60
   0   5  -3  898.91   32.90
   0   5   3  849.22   31.90
   1  -5   3   29.70    6.60
   1  -5   3   43.80    6.90
  -1  -5  -3   31.10    6.20
   1  -5   3   27.30    6.80
  -1  -5  -3   38.60    7.50
  -1   5  -3   41.00    6.80
   1   5   3   38.20    6.30
  -1   5  -3   27.00   11.50
   2  -5   3    2.30    3.50
   2  -5   3    4.90    4.10
  -2  -5  -3    0.30    2.80
  -2  -5  -3    3.80    2.80
   2   5   3    4.00    3.90
  -2   5  -3   -1.30    6.80
   3  -5   3  183.88   14.30
  -3  -5  -3  195.88   13.50
  -3  -5  -3  141.39   13.90
   3  -5   3  203.58   13.40
  -3   5  -3  132.39   25.00
   3   5   3  195.68   15.00
   3   5   3  204.28   20.70
  -3   5  -3  148.09   10.20
  -4  -5  -3   24.10    7.90
   4  -5   3   44.60    8.50
  -4  -5  -3   33.40    7.60
  -4   5  -3   13.90   14.50
  -3  -6   3   18.30    7.50
   3  -6  -3   14.10    6.00
  -3  -6   3   20.20    7.80
   3  -6  -3   19.40    7.20
  -3   6   3   -3.50   11.70
   3   6  -3   14.40    7.00
  -2  -6   3    5.70    6.70
  -2  -6   3    7.70    5.40
   2  -6  -3   10.80    5.60
   2  -6  -3   10.40    5.00
  -2   6   3    8.60   11.40
   2   6  -3   22.20    8.50
   1  -6  -3   69.69    9.70
  -1  -6   3   85.59   12.90
  -1  -6   3   75.49   12.30
   1  -6  -3   74.99    8.60
  -1   6   3   89.79   22.70
   1   6  -3   72.49   11.50
   0  -6  -3   54.49    9.30
   0  -6   3   45.00    9.30
   0  -6  -3   47.20    8.40
   0  -6   3   57.79   10.80
   0   6   3   53.09    8.70
   0   6  -3   71.69    8.90
   0   6  -3   29.40   14.40
  -1  -6  -3   45.90    8.50
  -1  -6  -3   34.40    7.80
  -1   6  -3   42.30    7.90
  -1   6  -3   54.49   16.50
   1   6   3   41.90    8.40
   1   6   3   17.40    8.80
   2  -6   3    3.50    6.10
   2  -6   3    0.80    3.80
  -2  -6  -3   11.30    5.80
  -2  -6  -3    1.80    4.10
  -2   6  -3   10.30    8.50
   2   6   3  -15.40    7.30
   2   6   3   -2.70    4.20
  -2   6  -3   -0.30    4.00
  -3  -6  -3   -4.90    4.70
  -3  -6  -3   -5.60    4.20
   3  -6   3    3.70    4.70
   3   6   3    4.10    6.20
  -3   6  -3   22.10   11.80
  -1  -7   3   58.39   12.30
   1  -7  -3   61.89   10.40
   1  -7  -3   45.50   10.70
  -1  -7   3   26.20   10.90
   1   7  -3   58.19   12.10
  -1   7   3   76.99   11.50
   0  -7  -3    7.70    5.90
   0  -7   3    5.60    6.90
   0   7   3   22.20   12.10
   0   7   3   -2.40    4.60
   0   7  -3    6.80    6.60
  -1  -7  -3   20.40    7.90
   1  -7   3   20.30    8.80
   1   7   3    1.90    8.70
   1   7   3   20.20    8.30
  -1   7  -3   38.30    9.40
  -7   0   4   11.70   10.40
  -6   0   4   80.39   17.20
  -6   0   4   54.49   17.00
  -6   0   4   84.89   17.10
   6   0  -4   88.09   16.70
  -5   0   4   11.10    8.80
  -5   0   4    9.90    7.50
   5   0  -4    9.90    6.40
  -5   0   4    2.80    6.70
   5   0  -4    8.50    6.90
  -5   0   4    4.80    3.00
   4   0  -4  783.92   42.00
  -4   0   4  858.51   39.70
  -4   0   4  797.32   45.30
   4   0  -4  794.42   32.80
  -4   0   4  868.81   48.10
   4   0  -4  826.02   39.50
  -4   0   4  830.52   36.70
   4   0  -4  860.31   25.80
  -4   0   4  820.92   29.10
  -4   0   4  825.12   40.00
   4   0  -4  823.42   27.20
   3   0  -4    2.00    3.00
   3   0  -4    2.00    1.60
  -3   0   4   -5.00    3.20
  -3   0   4    2.70    2.80
   3   0  -4   -0.70    0.90
  -3   0   4   -0.80    3.30
  -3   0   4    0.20    1.20
  -3   0   4    0.70    2.50
  -3   0   4   -2.10    2.00
   3   0  -4   -1.50    2.20
  -3   0   4    0.30    1.00
   3   0  -4    0.20    3.00
  -2   0   4 2535.25   87.19
  -2   0   4 2613.64   81.19
  -2   0   4 2623.14   74.09
  -2   0   4 2604.04   82.19
   2   0  -4 2695.53   79.69
  -2   0   4 2546.05   80.19
  -2   0   4 2609.54   80.89
   2   0  -4 2593.54   81.69
  -2   0   4 2386.76   88.69
   2   0  -4 2624.94   73.19
  -2   0   4 2590.54   74.39
   2   0  -4 2529.65   74.99
   1   0  -4   -1.70    1.50
   1   0  -4   -0.30    1.30
  -1   0   4   -0.80    1.10
  -1   0   4    0.80    0.90
  -1   0   4    2.00    1.80
   1   0  -4    0.20    1.20
   1   0  -4    0.20    0.60
   1   0  -4   -1.20    0.90
   1   0  -4    0.40    1.70
  -1   0   4    0.80    0.90
  -1   0   4    0.90    1.80
  -1   0   4   -1.10    1.40
   0   0  -4 2295.87   70.39
   0   0   4 2435.36   69.99
  -1   0  -4   -0.20    0.60
  -1   0  -4    0.40    0.80
  -1   0  -4    0.70    1.80
  -1   0  -4    0.00    0.50
  -1   0  -4    1.40    0.90
   1   0   4    0.20    0.50
   1   0   4    0.50    0.90
   1   0   4   -0.60    0.70
   1   0   4   -1.00    0.60
   1   0   4    0.70    1.60
  -2   0  -4 4786.62  146.29
   2   0   4 4906.81  149.09
   2   0   4 4869.21  138.89
   2   0   4 5017.60  142.69
   3   0   4    1.60    2.00
   3   0   4    2.90    3.50
  -3   0  -4    0.60    1.50
   3   0   4    1.80    1.70
   3   0   4   -0.50    1.40
   3   0   4    1.90    3.50
  -3   0  -4    1.10    1.90
  -3   0  -4    1.60    1.70
  -3   0  -4    1.10    3.30
  -3   0  -4    0.70    0.30
  -3   0  -4    0.90    1.50
  -4   0  -4  242.78   14.30
   4   0   4  266.37   24.20
   4   0   4  216.18   13.50
  -4   0  -4  232.28   12.10
   4   0   4  208.28   22.00
  -4   0  -4  226.98   12.80
  -4   0  -4  221.38   15.50
   4   0   4  228.78   14.10
  -4   0  -4  257.77   20.90
   4   0   4  204.28   14.10
  -5   0  -4   -6.50    2.60
  -5   0  -4   -4.80    2.90
   5   0   4    0.10    7.20
   5   0   4    0.80    8.70
  -5   0  -4    0.70    2.20
   6   0   4   96.39   23.30
  -6   0  -4   45.90   12.60
  -7  -1   4  -10.10    8.40
  -7   1   4   -7.30    8.30
  -6  -1   4    1.00    6.90
   6  -1  -4    9.60    8.30
  -6   1   4    1.00   11.20
   6   1  -4    4.80    9.10
  -6   1   4    5.40    9.80
  -6   1   4   10.80    6.80
  -5  -1   4   -5.50    5.50
  -5  -1   4   -0.40    5.20
  -5  -1   4    0.30    2.80
   5  -1  -4    9.00    6.10
  -5   1   4   -7.00    4.40
  -5   1   4   -1.30    4.60
  -5   1   4    9.90    7.80
   5   1  -4    2.20    5.40
   5   1  -4   -3.70    3.80
   4  -1  -4   48.70   10.90
  -4  -1   4   73.79    8.10
   4  -1  -4   68.89    5.00
  -4  -1   4   67.49   10.90
   4  -1  -4   58.59    7.00
   4  -1  -4   86.99    4.60
  -4  -1   4   74.19   13.00
  -4  -1   4   81.79   14.00
  -4  -1   4   76.29    7.80
  -4   1   4   65.39   14.50
  -4   1   4   64.89   11.50
   4   1  -4   73.49    4.80
   4   1  -4   73.49    6.50
  -4   1   4   66.59    5.00
  -4   1   4   78.29   16.00
  -4   1   4   74.19    5.10
   4   1  -4   70.89   12.00
  -4   1   4   87.99   13.60
  -4   1   4   76.29   14.50
   4   1  -4   80.29    6.90
  -4   1   4   95.69   18.60
   4   1  -4   66.89   10.60
   4   1  -4   82.39   13.70
  -3  -1   4 1126.09   40.70
  -3  -1   4 1157.38   41.70
   3  -1  -4 1124.09   33.00
  -3  -1   4 1157.98   46.40
   3  -1  -4 1135.69   45.70
   3  -1  -4 1099.69   39.00
  -3  -1   4 1269.87   52.09
   3  -1  -4 1107.99   34.90
  -3  -1   4 1202.08   38.80
  -3   1   4 1141.19   49.60
   3   1  -4 1153.68   42.80
  -3   1   4 1122.09   43.80
  -3   1   4 1108.99   33.60
   3   1  -4 1189.18   37.00
   3   1  -4 1049.00   54.69
  -3   1   4 1200.48   52.19
   3   1  -4 1138.39   44.40
   3   1  -4 1149.08   35.10
  -3   1   4 1108.89   51.69
  -3   1   4 1089.09   53.69
   3   1  -4 1131.79   37.50
  -3   1   4 1080.79   45.00
  -3   1   4 1113.19   36.30
   3   1  -4 1095.19   44.50
   2  -1  -4 3242.58  100.69
  -2  -1   4 3203.48   93.69
  -2  -1   4 3233.88  105.49
  -2  -1   4 3267.97   94.39
   2  -1  -4 3225.18   92.29
  -2  -1   4 3119.09   95.29
   2  -1  -4 2846.02   94.19
   2  -1  -4 3427.86  106.99
  -2  -1   4 3265.07  100.49
   2   1  -4 3252.67   95.89
   2   1  -4 3046.40  108.69
   2   1  -4 3250.07   98.99
  -2   1   4 3307.07   93.79
  -2   1   4 3306.77  105.79
   2   1  -4 3471.05  100.19
  -2   1   4 3156.08  100.89
  -2   1   4 3410.86   97.79
   2   1  -4 3152.88   92.89
  -2   1   4 3189.58  106.29
  -2   1   4 3262.07  104.99
   2   1  -4 3187.38   92.49
  -2   1   4 3516.75   89.39
   2   1  -4 3257.77   93.79
   1  -1   4 1969.70   55.59
  -1  -1  -4 2021.30   57.69
   1  -1   4 1973.90   64.79
  -1  -1  -4 1933.91   56.19
  -1   1  -4 1901.31   63.59
  -1   1  -4 1973.70   57.59
  -1   1  -4 1982.90   58.49
  -1   1  -4 1947.81   56.09
   1   1   4 2000.90   62.39
   1   1   4 1953.10   55.89
  -1   1  -4 1915.51   57.89
   1   1   4 2007.40   55.09
  -1   1  -4 1951.60   56.79
   1   1   4 1872.81   56.99
   1   1   4 1898.81   57.39
  -1   1  -4 1850.21   55.99
  -1   1  -4 1877.51   56.49
   2  -1   4    9.10    3.60
  -2  -1  -4   14.80    1.50
   2  -1   4   15.70    3.00
   2  -1   4   11.10    2.50
   2  -1   4   14.30    5.90
  -2  -1  -4   14.30    2.90
  -2  -1  -4   10.50    1.80
  -2  -1  -4   19.10    5.20
   2  -1   4    9.50    2.20
  -2  -1  -4   15.90    3.40
  -2  -1  -4   12.10    2.70
  -2   1  -4   11.80    2.30
  -2   1  -4   15.30    3.60
   2   1   4   15.00    2.70
  -2   1  -4   12.00    1.80
  -2   1  -4   12.00    5.00
   2   1   4   13.70    3.10
   2   1   4   16.20    2.80
  -2   1  -4   15.70    2.90
  -2   1  -4    7.80    2.40
  -2   1  -4    9.40    1.90
   2   1   4    8.40    3.00
   2   1   4   11.70    2.80
   2   1   4   11.60    4.40
   3  -1   4    0.30    1.50
   3  -1   4   -0.70    3.00
  -3  -1  -4    3.10    3.60
  -3  -1  -4    2.70    1.90
  -3  -1  -4   -0.70    0.80
   3  -1   4   -2.70    3.00
   3  -1   4    1.10    1.60
   3  -1   4    1.90    2.20
  -3  -1  -4    0.90    1.50
  -3  -1  -4    3.80    1.40
  -3  -1  -4    1.20    1.80
   3   1   4    3.70    3.60
   3   1   4    0.80    1.70
  -3   1  -4   -1.70    2.50
  -3   1  -4    2.70    1.60
   3   1   4   -0.80    1.50
  -3   1  -4    0.20    1.70
   3   1   4   -0.80    3.10
  -3   1  -4    1.30    0.50
  -3   1  -4    0.30    0.70
  -3   1  -4    4.60    3.20
  -3   1  -4    2.50    2.20
   3   1   4    2.00    2.20
   3   1   4    0.90    1.30
   4  -1   4  519.95   23.40
  -4  -1  -4  595.34   28.70
   4  -1   4  461.15   33.40
  -4  -1  -4  585.84   23.30
   4  -1   4  588.04   25.10
  -4  -1  -4  540.35   31.20
  -4  -1  -4  574.74   24.70
  -4  -1  -4  567.94   20.30
   4  -1   4  509.55   25.10
   4  -1   4  596.44   39.20
  -4  -1  -4  604.04   18.30
   4   1   4  607.24   38.20
  -4   1  -4  548.35   26.10
   4   1   4  539.35   35.50
  -4   1  -4  494.85   20.90
   4   1   4  555.14   25.50
   4   1   4  580.34   25.40
  -4   1  -4  572.54   26.60
  -4   1  -4  575.04   24.90
  -5  -1  -4  604.64   34.30
  -5  -1  -4  603.54   27.70
   5  -1   4  677.03   30.00
   5  -1   4  606.44   45.00
  -5  -1  -4  583.84   25.80
   5   1   4  628.54   42.80
  -5   1  -4  663.93   28.80
  -5   1  -4  592.14   31.90
   5   1   4  538.95   43.40
  -5   1  -4  610.04   23.70
  -6  -1  -4    1.00    3.70
  -6  -1  -4   -4.00    4.90
  -6  -1  -4   -7.90    3.50
   6  -1   4    4.10    8.20
  -6   1  -4   12.70    8.10
   6   1   4    3.20   10.30
   6   1   4    5.20    8.20
  -6  -2   4   21.20    9.60
  -6  -2   4   11.40    6.40
   6  -2  -4   11.90    6.30
   6   2  -4   18.20   12.50
  -6   2   4    3.50   12.60
  -6   2   4   20.90    9.50
  -5  -2   4  417.66   22.20
   5  -2  -4  401.46   27.70
  -5  -2   4  372.86   29.10
  -5   2   4  357.66   31.70
   5   2  -4  378.86   28.10
  -5   2   4  345.77   34.50
   5   2  -4  389.56   28.00
  -5   2   4  386.26   26.80
  -4  -2   4    6.10    5.70
  -4  -2   4   18.70    7.30
  -4  -2   4   21.60    7.10
   4  -2  -4   27.50    2.90
   4  -2  -4   27.00    8.60
  -4  -2   4   19.80    4.90
   4  -2  -4   17.30    4.20
  -4  -2   4   23.50    6.00
   4   2  -4   16.70    4.40
   4   2  -4   18.90    3.20
   4   2  -4   27.60    7.70
   4   2  -4   22.20    8.40
  -4   2   4   16.50    6.00
   4   2  -4   22.90    4.40
   4   2  -4   24.20   10.90
  -4   2   4   29.20   10.30
  -4   2   4   26.40   10.00
  -3  -2   4  181.18   12.00
  -3  -2   4  196.58   16.10
  -3  -2   4  168.38   14.40
  -3  -2   4  179.28   11.00
   3  -2  -4  187.78   10.10
   3  -2  -4  193.48    8.50
   3  -2  -4  173.78   14.70
  -3   2   4  198.98   13.80
  -3   2   4  165.08   10.20
  -3   2   4  179.28   15.90
   3   2  -4  182.48   10.60
   3   2  -4  169.58   14.00
  -3   2   4  205.48   19.00
  -3   2   4  176.58   18.40
   3   2  -4  174.38    8.70
   3   2  -4  159.58   19.10
   3   2  -4  166.48   13.20
   3   2  -4  159.88   12.80
  -3   2   4  177.18   19.40
   3   2  -4  181.18   10.80
   2  -2  -4   31.80    6.90
  -2  -2   4   39.90    5.70
  -2  -2   4   42.30    6.00
   2  -2  -4   45.90    3.90
  -2  -2   4   47.50    8.60
  -2  -2   4   36.50    7.10
   2  -2  -4   50.29   11.30
   2  -2  -4   44.90    3.70
  -2  -2   4   41.50    4.20
  -2   2   4   28.50    7.10
   2   2  -4   47.80    6.00
  -2   2   4   34.80    9.60
   2   2  -4   42.20   10.20
   2   2  -4   42.70    4.80
  -2   2   4   43.80    5.00
  -2   2   4   31.10    7.60
  -2   2   4   34.10    5.40
   2   2  -4   30.00    4.60
   2   2  -4   38.50    7.40
   2   2  -4   37.10    3.80
  -1  -2   4 1945.51   61.39
   1  -2  -4 1928.11   56.79
   1  -2  -4 1998.90   62.39
  -1  -2   4 1926.61   60.09
   1  -2  -4 1967.40   53.89
   1  -2  -4 1960.30   54.19
  -1  -2   4 1909.81   59.59
  -1  -2   4 1851.91   59.59
  -1  -2   4 1941.81   59.29
   1  -2  -4 2014.60   72.09
  -1  -2   4 1856.11   56.19
  -1   2   4 1889.61   58.39
  -1   2   4 1891.01   54.69
   1   2  -4 1900.71   56.89
  -1   2   4 1903.81   63.59
  -1   2   4 1897.11   55.19
   1   2  -4 1955.00   62.29
   1   2  -4 1839.22   58.19
  -1   2   4 1880.91   63.99
   1   2  -4 1900.31   66.39
   1   2  -4 1928.21   58.69
  -1   2   4 2044.90   71.39
   0  -2  -4  448.16   15.50
   0  -2  -4  465.25   21.30
   0  -2  -4  427.86   16.00
   0  -2   4  448.06   17.70
   0  -2  -4  467.65   24.80
   0  -2   4  441.16   17.40
   0  -2  -4  433.76   13.40
   0  -2  -4  444.06   17.30
   0  -2   4  473.85   18.90
   0   2   4  387.66   26.50
   0   2   4  433.26   15.90
   0   2  -4  473.55   21.50
   0   2  -4  452.65   17.60
   0   2  -4  446.16   18.30
   0   2   4  443.16   19.20
   0   2  -4  421.06   16.00
   0   2  -4  448.86   18.30
   0   2  -4  439.66   21.60
   0   2  -4  435.26   15.70
   0   2   4  455.55   18.20
   0   2   4  449.95   17.40
   0   2  -4  424.36   15.50
  -1  -2  -4  881.11   27.80
   1  -2   4  840.22   29.70
  -1  -2  -4  861.61   29.70
  -1  -2  -4  805.82   26.60
  -1  -2  -4  797.72   25.20
  -1  -2  -4  798.82   26.30
   1  -2   4  830.72   28.10
   1  -2   4  853.61   26.30
  -1   2  -4  716.03   27.90
   1   2   4  836.62   27.80
  -1   2  -4  803.32   28.20
  -1   2  -4  857.31   27.40
   1   2   4  829.62   25.60
  -1   2  -4  822.92   28.70
  -1   2  -4  876.61   36.80
   1   2   4  813.82   28.10
   1   2   4  849.91   28.00
  -1   2  -4  822.22   26.30
  -1   2  -4  857.01   37.90
   1   2   4  835.22   28.10
   2  -2   4  136.59    8.20
  -2  -2  -4  138.19    8.60
  -2  -2  -4  159.18    9.20
   2  -2   4  158.38    8.50
   2  -2   4  126.49   14.40
  -2  -2  -4  150.78    9.80
  -2  -2  -4  145.89    7.20
  -2   2  -4  129.69    8.40
  -2   2  -4  146.09    6.60
   2   2   4  150.98    7.80
  -2   2  -4  148.69    9.20
  -2   2  -4  150.08    8.40
   2   2   4  139.19    8.30
  -2   2  -4  156.88    9.30
  -2   2  -4  138.99    8.80
   2   2   4  147.49    6.90
   2   2   4  148.39    9.40
   2   2   4  154.58    8.30
  -2   2  -4  146.79    7.30
  -2   2  -4  136.39   10.40
  -2   2  -4  144.89   14.50
   2   2   4  125.99   12.20
   2   2   4  160.68   10.90
   3  -2   4  225.18   12.60
  -3  -2  -4  222.78    9.30
  -3  -2  -4  225.38   14.90
  -3  -2  -4  245.28   10.00
   3  -2   4  255.47   23.60
  -3  -2  -4  241.18   13.00
   3  -2   4  229.48   12.60
  -3  -2  -4  216.58   12.60
   3   2   4  232.18   13.00
   3   2   4  238.68   13.60
  -3   2  -4  215.88   11.20
  -3   2  -4  202.48   15.30
  -3   2  -4  212.38   12.40
  -3   2  -4  228.38   12.60
  -3   2  -4  228.48   10.50
  -3   2  -4  226.08   15.40
   3   2   4  229.08   18.90
  -3   2  -4  231.38    8.70
  -3   2  -4  238.68   12.60
   3   2   4  231.38   12.30
   3   2   4  222.18   11.50
   3   2   4  231.78    9.40
   3   2   4  221.48   17.80
  -3   2  -4  207.78   20.20
   4  -2   4  707.33   28.70
  -4  -2  -4  660.63   23.20
  -4  -2  -4  703.13   28.20
  -4  -2  -4  678.93   28.20
  -4  -2  -4  686.13   33.70
   4  -2   4  709.43   46.10
  -4   2  -4  659.43   24.30
   4   2   4  697.63   40.40
  -4   2  -4  646.34   27.80
  -4   2  -4  639.54   32.30
   4   2   4  672.23   41.50
  -4   2  -4  682.73   29.90
   4   2   4  648.64   29.70
  -5  -2  -4  111.79   11.10
   5  -2   4  111.69   11.30
  -5  -2  -4   91.59   15.50
   5  -2   4  127.99   24.60
  -5  -2  -4  110.09   10.30
  -5   2  -4  107.19   10.40
   5   2   4  111.59   22.30
  -5   2  -4  116.19   13.90
   5   2   4  132.79   23.40
  -6  -2  -4   -9.00    6.20
  -6  -2  -4   -4.20    3.20
   6  -2   4    9.00   11.30
   6   2   4   -0.90    7.70
  -6   2  -4   -7.20    5.20
  -6   2  -4    2.50   12.00
   6  -3  -4   22.20   11.00
  -6  -3   4   28.50    9.20
  -6  -3   4   38.90   13.20
  -6   3   4   35.20   17.70
   6   3  -4   54.49   16.70
  -5  -3   4   23.40    7.70
  -5  -3   4   31.40   10.80
   5  -3  -4   34.60    9.90
   5   3  -4   41.00   13.40
  -5   3   4   40.00   16.10
  -5   3   4   30.70    9.90
   4  -3  -4  412.06   26.00
   4  -3  -4  408.96   15.40
  -4  -3   4  389.26   22.30
  -4  -3   4  354.56   26.70
  -4   3   4  363.86   31.90
   4   3  -4  411.96   26.60
   4   3  -4  405.16   20.60
   4   3  -4  420.46   25.60
  -4   3   4  395.76   35.90
  -4   3   4  379.36   23.20
  -3  -3   4   14.30    5.20
   3  -3  -4   17.70    3.40
  -3  -3   4   12.10    5.30
   3  -3  -4   17.90    6.60
  -3  -3   4   14.20    3.80
   3  -3  -4   15.10    2.90
  -3  -3   4    9.00    5.70
   3  -3  -4   14.00    7.80
  -3  -3   4   18.00    5.00
  -3  -3   4   24.10    5.80
   3   3  -4   17.20    6.00
  -3   3   4   26.20   10.70
  -3   3   4   15.00    4.60
   3   3  -4   17.70    5.30
   3   3  -4   10.40    7.20
   3   3  -4   13.70    5.40
   3   3  -4   10.80    2.90
  -3   3   4   15.00    7.00
  -3   3   4   23.60    4.70
  -2  -3   4   10.80    3.00
   2  -3  -4    6.60    1.60
  -2  -3   4   11.00    3.90
   2  -3  -4    6.00    5.30
   2  -3  -4    8.70    1.60
   2  -3  -4    6.10    3.20
  -2  -3   4    4.90    3.40
  -2  -3   4   10.10    3.90
  -2  -3   4   13.30    5.00
   2  -3  -4    8.10    6.20
   2  -3  -4    8.20    2.40
  -2   3   4    9.20    1.40
  -2   3   4   13.40    3.30
  -2   3   4    9.50    6.00
  -2   3   4    9.80    4.70
   2   3  -4    9.60    2.70
  -2   3   4    6.80    3.90
   2   3  -4    5.00    2.80
   2   3  -4   11.40    3.30
  -2   3   4    6.00    2.50
   2   3  -4    9.70    4.10
   2   3  -4    3.00    2.30
  -1  -3   4  418.06   19.10
   1  -3  -4  433.16   20.10
  -1  -3   4  432.76   23.00
   1  -3  -4  428.36   15.60
  -1  -3   4  443.66   20.40
  -1  -3   4  441.76   20.10
   1  -3  -4  431.06   29.50
   1  -3  -4  414.96   25.00
   1  -3  -4  429.26   16.40
  -1  -3   4  417.26   16.30
   1   3  -4  411.36   16.50
  -1   3   4  412.66   22.90
   1   3  -4  427.16   16.60
  -1   3   4  428.96   28.30
   1   3  -4  414.56   23.60
   1   3  -4  427.06   18.20
   1   3  -4  408.96   18.00
   1   3  -4  398.06   20.40
  -1   3   4  420.76   20.50
  -1   3   4  412.46   18.30
  -1   3   4  426.36   15.30
   0  -3   4   91.39    8.00
   0  -3   4   70.69    6.70
   0  -3   4   84.39    5.10
   0  -3  -4   86.89   14.80
   0  -3  -4   83.79    6.00
   0  -3   4   83.39   10.30
   0  -3  -4   71.69    8.80
   0  -3  -4   82.29    5.90
   0  -3  -4   89.09    6.70
   0  -3   4   91.09    6.70
   0   3   4   87.39    7.10
   0   3  -4  100.49   10.90
   0   3   4  102.29   17.90
   0   3   4   83.99    6.60
   0   3  -4   84.99    6.00
   0   3  -4   72.29    5.50
   0   3   4   86.79    6.00
   0   3  -4   91.49    6.80
   0   3  -4   88.39    7.00
   0   3  -4   75.79    7.10
   0   3   4   91.59    8.80
   0   3  -4   88.79    7.80
  -1  -3  -4   22.30    5.00
  -1  -3  -4   26.30    3.80
   1  -3   4   20.30    4.50
  -1  -3  -4   21.70    4.00
   1  -3   4   24.00    3.80
  -1  -3  -4   30.30    3.30
  -1  -3  -4   27.00    7.90
   1  -3   4   24.50    3.60
  -1  -3  -4   21.30    4.00
   1  -3   4   28.90    5.00
   1   3   4   35.70    5.90
   1   3   4   34.00    4.20
   1   3   4   22.60    3.00
  -1   3  -4   26.70    4.70
  -1   3  -4   20.30    3.50
   1   3   4   22.40    4.90
  -1   3  -4   13.50    6.20
  -1   3  -4   25.30    2.50
  -1   3  -4   24.40    4.40
   1   3   4   19.00    4.00
  -1   3  -4   22.80    3.70
  -1   3  -4   29.80    5.80
  -1   3  -4   14.40    6.50
   1   3   4   28.90    3.40
   2  -3   4  252.37   13.10
  -2  -3  -4  265.87   13.90
  -2  -3  -4  267.27   15.20
  -2  -3  -4  275.47   14.60
  -2  -3  -4  267.57   12.00
   2  -3   4  269.47   12.90
   2   3   4  247.88   13.30
   2   3   4  253.67   14.10
  -2   3  -4  260.47    8.90
   2   3   4  265.77   12.20
   2   3   4  262.67   12.90
  -2   3  -4  256.97   10.80
  -2   3  -4  263.37   11.20
  -2   3  -4  232.88   22.90
  -2   3  -4  260.97   13.70
  -2   3  -4  262.47   13.70
  -2   3  -4  270.87   12.30
  -2   3  -4  227.18   21.10
   2   3   4  251.37   11.70
   2   3   4  261.67   16.00
  -2   3  -4  259.57   16.70
  -2   3  -4  263.57   13.20
   2   3   4  285.07   20.70
  -3  -3  -4    9.80    4.90
   3  -3   4    3.30    2.50
   3  -3   4    0.50    2.50
  -3  -3  -4    4.30    2.20
  -3  -3  -4   -0.20    2.40
  -3  -3  -4    0.40    2.90
  -3  -3  -4   -1.20    1.80
  -3   3  -4    1.70    2.10
  -3   3  -4    2.30    2.30
  -3   3  -4    5.70    3.10
  -3   3  -4    6.00    4.10
  -3   3  -4    3.90    2.50
   3   3   4    4.60    2.40
  -3   3  -4    1.60    2.50
  -3   3  -4   -0.90    1.60
   3   3   4    0.50    2.00
   3   3   4   -2.40    2.10
   3   3   4   -1.70    1.70
   3   3   4    4.30    4.90
  -3   3  -4    0.30    1.60
  -3   3  -4    3.00    5.50
   3   3   4   -0.70    4.20
   4  -3   4  237.48   14.80
  -4  -3  -4  222.28   12.10
  -4  -3  -4  210.68   18.90
  -4  -3  -4  235.28   15.60
   4   3   4  227.98   16.50
   4   3   4  255.57   23.60
  -4   3  -4  210.28   13.00
  -4   3  -4  200.08   32.30
  -4   3  -4  227.58   15.40
  -5  -3  -4   41.70   11.70
   5  -3   4   52.29    9.70
  -5  -3  -4   55.19    9.40
   5   3   4   48.20   14.70
  -5   3  -4   34.60    9.60
  -5   3  -4   57.39   20.00
  -6  -3  -4  193.98   16.80
  -6  -3  -4  174.68   21.60
  -6   3  -4  171.58   35.80
   6   3   4  151.58   25.70
  -6   3  -4  224.08   21.60
  -5  -4   4   13.00    8.70
   5  -4  -4    7.60    8.10
  -5  -4   4    2.80    5.30
  -5   4   4    2.40   12.40
  -4  -4   4   -9.30    6.10
  -4  -4   4    1.30    3.80
  -4  -4   4    3.00    4.60
   4  -4  -4    0.40    4.20
   4   4  -4    6.60    4.90
   4   4  -4    3.70    6.30
  -4   4   4   -4.20    6.60
  -3  -4   4  148.59   12.80
  -3  -4   4  154.68   15.10
  -3  -4   4  120.49   12.60
   3  -4  -4  175.68   14.80
   3  -4  -4  161.88    9.40
   3   4  -4  125.59   12.90
   3   4  -4  157.78   14.40
  -3   4   4  121.99   13.00
  -3   4   4  107.29   21.60
   3   4  -4  152.98   15.40
  -2  -4   4   89.59   10.10
  -2  -4   4  103.19   16.80
   2  -4  -4  128.29   11.60
   2  -4  -4  109.29    7.10
  -2  -4   4   91.49   10.70
  -2  -4   4  104.99   10.50
   2  -4  -4  107.29    7.60
  -2   4   4  121.59   10.10
   2   4  -4  114.09   10.60
  -2   4   4  151.38   19.60
   2   4  -4  104.29   10.70
   1  -4  -4  453.85   29.20
  -1  -4   4  495.45   24.30
  -1  -4   4  455.05   28.00
   1  -4  -4  502.95   19.70
   1  -4  -4  464.45   34.20
  -1  -4   4  519.65   22.40
   1  -4  -4  503.95   22.40
  -1  -4   4  516.25   23.20
   1  -4  -4  499.25   19.60
  -1  -4   4  417.66   18.30
  -1   4   4  480.35   33.60
  -1   4   4  463.05   21.70
  -1   4   4  456.35   26.90
   1   4  -4  459.15   22.80
  -1   4   4  483.55   21.40
   1   4  -4  503.35   28.10
   1   4  -4  475.15   21.20
   1   4  -4  470.15   21.00
   1   4  -4  456.15   20.70
  -1   4   4  468.55   18.00
   1   4  -4  465.55   20.90
   0  -4   4   22.90    4.50
   0  -4  -4   18.00    4.10
   0  -4   4   18.70    5.40
   0  -4  -4   19.50    3.90
   0  -4  -4   14.00    3.40
   0  -4   4   18.00    7.40
   0  -4   4   15.70    4.40
   0  -4  -4   10.30    7.50
   0  -4   4   23.90    4.30
   0   4  -4   15.20    4.40
   0   4   4   14.80    4.10
   0   4  -4   21.20    4.60
   0   4   4   21.90    6.40
   0   4  -4    9.90    3.90
   0   4   4   16.40    3.70
   0   4  -4   18.00    6.20
   0   4  -4   19.60    4.30
   0   4  -4   31.50    6.70
   0   4  -4   20.10    3.90
   0   4   4   16.60    3.60
   1  -4   4   -0.20    1.90
  -1  -4  -4    1.00    1.90
  -1  -4  -4    1.90    2.10
  -1  -4  -4    0.30    1.60
   1  -4   4    4.30    3.20
   1  -4   4    2.30    2.50
  -1  -4  -4    0.50    2.90
  -1  -4  -4    3.10    5.10
   1  -4   4    2.50    2.40
  -1   4  -4    2.00    1.80
  -1   4  -4   -0.80    1.80
  -1   4  -4    2.40    1.90
   1   4   4    2.10    2.40
   1   4   4   -1.50    2.90
   1   4   4   -1.50    1.80
  -1   4  -4    1.30    2.20
   1   4   4    0.50    1.80
  -1   4  -4    0.10    2.10
  -1   4  -4    2.30    3.00
  -1   4  -4    2.50    2.20
   1   4   4   -3.00    1.90
   1   4   4    2.00    1.30
   2  -4   4    2.10    2.80
  -2  -4  -4   -3.30    6.20
   2  -4   4    0.10    2.10
  -2  -4  -4    0.70    3.40
  -2  -4  -4   -3.80    1.70
   2  -4   4    1.00    2.20
  -2  -4  -4   -2.30    2.20
   2   4   4   -2.20    3.00
  -2   4  -4   -2.50    1.90
  -2   4  -4    0.30    0.80
   2   4   4    5.60    7.10
  -2   4  -4    1.40    5.70
  -2   4  -4   -3.20    1.60
  -2   4  -4   -2.00    1.30
  -2   4  -4   -1.70    1.70
  -2   4  -4    1.50    1.70
   2   4   4   -1.90    1.80
   3  -4   4  617.34   26.00
  -3  -4  -4  593.94   30.40
   3  -4   4  651.73   25.80
  -3  -4  -4  580.24   27.70
  -3  -4  -4  608.54   24.40
  -3   4  -4  582.64   19.00
   3   4   4  625.74   36.20
  -3   4  -4  668.93   46.80
  -3   4  -4  556.84   20.70
  -3   4  -4  636.54   25.10
   3   4   4  568.84   26.40
  -4  -4  -4  285.17   22.90
   4  -4   4  325.97   17.80
  -4  -4  -4  317.77   19.90
  -4  -4  -4  315.27   16.80
  -4   4  -4  322.47   35.50
   4   4   4  308.07   26.60
  -4   4  -4  299.27   14.20
  -4   4  -4  364.66   20.20
  -5  -4  -4   48.50   13.40
   5  -4   4   40.50    9.10
  -5  -4  -4   27.70    7.60
  -5   4  -4   73.39   23.30
   5   4   4   40.80   14.20
   5  -5  -4    0.90    6.90
  -5  -5   4    1.60    5.90
  -5   5   4   12.00   15.80
   5   5  -4   26.90   12.30
  -4  -5   4   -0.80    3.60
   4  -5  -4    6.10    7.20
  -4  -5   4   -7.10    3.70
  -4   5   4   -2.10    8.80
   4   5  -4   15.80    8.10
  -3  -5   4  204.08   19.90
   3  -5  -4  219.08   12.90
  -3  -5   4  221.68   18.60
  -3  -5   4  215.58   17.30
   3   5  -4  203.58   17.80
  -3   5   4  175.28   29.90
  -2  -5   4   46.90    9.30
  -2  -5   4   68.09   11.20
   2  -5  -4   62.79    7.20
   2  -5  -4   78.79   11.60
  -2  -5   4   67.49   10.80
  -2   5   4   32.60   13.00
   2   5  -4   53.79   10.60
  -1  -5   4  648.14   31.70
   1  -5  -4  637.64   26.70
  -1  -5   4  626.24   29.90
   1  -5  -4  673.33   26.20
   1  -5  -4  641.84   27.20
   1   5  -4  666.53   28.70
  -1   5   4  644.14   42.80
   0  -5   4   75.69   11.00
   0  -5   4   91.79   26.80
   0  -5  -4   75.69    7.50
   0  -5  -4   68.19    7.30
   0  -5   4   68.69   10.20
   0  -5  -4   54.19    8.00
   0   5  -4   74.49    7.90
   0   5  -4   67.49   13.70
   1  -5   4   73.09   10.30
   1  -5   4   57.59    9.20
  -1  -5  -4   60.39    8.60
   1  -5   4   68.79    8.20
  -1  -5  -4   65.99    7.10
  -1   5  -4   53.49    6.50
   1   5   4   64.59    7.00
  -1   5  -4   68.99   15.80
  -1   5  -4   55.19    6.70
   2  -5   4   38.90    7.00
  -2  -5  -4   33.90    7.40
   2  -5   4   25.20    6.80
  -2  -5  -4   33.20    6.70
  -2   5  -4   23.60    2.60
   2   5   4    7.00    9.30
   2   5   4   30.10    6.30
  -2   5  -4   32.70   14.40
  -3  -5  -4   -1.00    2.70
   3  -5   4    5.40    3.90
   3  -5   4   -0.20    4.10
  -3  -5  -4   -2.90    3.40
   3   5   4   -0.20    4.60
  -3   5  -4   15.40   11.30
   3   5   4    9.70    7.60
  -4  -5  -4  188.28   16.50
   4  -5   4  172.98   13.50
  -4  -5  -4  169.28   13.70
  -4   5  -4  157.68   33.10
   4   5   4  141.09   22.50
   3  -6  -4   90.79   10.40
  -3  -6   4   64.89   13.30
   3  -6  -4   85.49   13.00
  -3  -6   4   71.59   12.70
  -3   6   4  102.29   25.10
   3   6  -4   77.09   14.80
  -2  -6   4    3.40    5.60
  -2  -6   4   -7.50    4.10
   2  -6  -4    1.30    4.20
   2  -6  -4   -0.70    4.00
  -2   6   4   -2.50    9.10
   2   6  -4    4.40    5.50
  -1  -6   4   89.89   13.80
   1  -6  -4   82.99    9.90
   1  -6  -4   86.99    9.50
  -1  -6   4   96.29   14.00
   1   6  -4  102.59   12.30
  -1   6   4   55.69   19.60
   0  -6  -4   93.59   10.20
   0  -6  -4   81.19    8.70
   0  -6   4  102.99   14.10
   0  -6  -4   92.19   10.70
   0  -6   4  102.69   14.90
   0   6  -4   55.09   17.50
   0   6   4   74.99    8.50
   0   6  -4   88.99   10.00
  -1  -6  -4   39.50    7.50
   1  -6   4   49.50   10.20
  -1  -6  -4   29.10    7.40
   1   6   4   32.90    7.70
  -1   6  -4   48.10    8.60
  -1   6  -4   21.30   12.40
  -2  -6  -4  103.19   11.00
  -2  -6  -4   91.29   13.40
   2  -6   4   74.89   12.50
  -2   6  -4  111.19   11.10
   2   6   4  108.49   11.50
  -2   6  -4   93.19   20.30
  -3  -6  -4   29.10    8.00
  -3  -6  -4    9.60    5.10
   3  -6   4   14.70    6.10
   3   6   4   21.20    7.10
  -3   6  -4    4.70   10.40
   1  -7  -4   75.29   11.20
   1  -7  -4   58.59   11.00
  -1  -7   4   53.29   14.40
  -1  -7   4   63.59   12.90
   1   7  -4   66.99   13.00
  -1   7   4   71.99   11.60
   0  -7  -4   99.79   14.10
   0  -7   4   92.99   15.80
   0   7  -4  115.69   13.30
   0   7   4  106.59   12.00
  -1   7  -4   -4.30    5.50
   1   7   4   -2.70    5.50
  -7   0   5   -0.70    8.90
   6   0  -5    1.30    6.80
  -6   0   5   -1.70    6.50
  -6   0   5  -11.20    6.80
  -6   0   5  -13.30    9.70
  -5   0   5  176.38   19.10
  -5   0   5  179.98   19.20
  -5   0   5  203.68   22.80
  -5   0   5  180.88   11.90
   5   0  -5  180.58   19.30
  -5   0   5  186.88   21.90
   4   0  -5    2.70    3.40
  -4   0   5    2.30    2.20
  -4   0   5   -2.60    4.80
  -4   0   5    3.70    6.30
  -4   0   5   -3.30    4.40
   4   0  -5    2.20    1.80
   4   0  -5    0.40    1.40
   4   0  -5    4.00    3.40
  -4   0   5    6.20    3.50
  -4   0   5   -1.90    3.90
  -4   0   5    3.90    4.20
   4   0  -5    4.80    3.80
  -3   0   5 2681.53   76.29
  -3   0   5 2745.33   90.29
   3   0  -5 2586.24   87.79
   3   0  -5 2485.45   82.29
  -3   0   5 2646.24   86.79
  -3   0   5 2511.25   97.39
  -3   0   5 2540.95   85.09
  -3   0   5 2750.62   87.89
   3   0  -5 2587.94   77.49
   3   0  -5 2575.34   75.19
  -3   0   5 2775.12   98.29
  -3   0   5 2588.54   76.89
   2   0  -5   -0.90    0.60
  -2   0   5    2.80    2.40
  -2   0   5    2.80    3.10
  -2   0   5    0.40    2.00
  -2   0   5    0.50    1.10
  -2   0   5    0.90    1.30
  -2   0   5   -0.60    1.50
   2   0  -5   -0.60    2.00
  -2   0   5    0.60    2.10
   2   0  -5    0.40    1.40
  -2   0   5    0.10    4.00
   2   0  -5   -1.50    1.30
   0   0  -5    4.30    1.40
   0   0  -5    4.50    1.60
   0   0   5    6.40    1.90
   0   0   5    4.10    1.50
   0   0   5    8.60    2.00
   0   0   5    2.70    1.70
   0   0   5    3.90    1.60
   0   0  -5    4.80    1.70
   0   0  -5    2.30    1.30
   0   0  -5    5.10    1.90
  -1   0  -5 1614.54   49.90
   1   0   5 1764.52   51.19
  -1   0  -5 1660.83   45.10
  -1   0  -5 1565.34   48.90
   1   0   5 1578.54   48.90
  -1   0  -5 1686.63   48.70
   1   0   5 1653.83   47.40
   1   0   5 1733.83   55.59
  -1   0  -5 1608.14   49.40
  -1   0  -5 1626.04   53.29
  -2   0  -5    3.40    3.20
   2   0   5    0.40    0.90
   2   0   5    2.60    1.30
  -2   0  -5    0.60    1.30
   2   0   5   -0.30    1.50
   2   0   5   -3.60    2.10
   2   0   5    1.40    1.60
  -2   0  -5   -0.60    0.80
  -2   0  -5    0.60    1.00
  -2   0  -5    0.20    0.90
   2   0   5   -0.20    1.10
  -2   0  -5    1.30    1.40
  -3   0  -5 2682.33   78.49
   3   0   5 2726.33   96.99
  -3   0  -5 2850.51   80.79
   3   0   5 2748.43   79.19
  -3   0  -5 2625.04   73.99
  -3   0  -5 2715.03   80.09
  -3   0  -5 2637.14   91.89
  -3   0  -5 2747.03   82.39
   3   0   5 2519.65   74.99
   3   0   5 2670.93   82.39
   3   0   5 2629.04   81.09
   3   0   5 2828.22   92.29
   4   0   5   -2.40    2.60
  -4   0  -5    1.70    2.00
   4   0   5   -4.60    2.30
  -4   0  -5   -0.60    1.90
  -4   0  -5    2.10    3.10
   4   0   5   -1.80    4.10
   4   0   5   -6.40    2.90
  -4   0  -5   -1.20    1.50
   5   0   5  134.09   22.50
  -5   0  -5  143.09   14.80
   5   0   5  145.69   25.20
  -5   0  -5  138.29   10.30
  -5   0  -5  149.69   11.60
   6   0   5    2.20    8.40
  -6   0  -5   -5.30    4.50
  -6  -1   5   87.59   18.50
   6  -1  -5  130.79   21.50
   6   1  -5  113.89   20.80
  -6   1   5   68.89   16.90
  -6   1   5   96.79   18.80
  -6   1   5   58.39   19.30
   5  -1  -5   61.59   13.60
  -5  -1   5   41.10   10.80
  -5  -1   5   39.80    6.90
  -5  -1   5   23.60   10.70
  -5   1   5   13.80    8.70
  -5   1   5   25.10   12.00
   5   1  -5   46.60   12.90
   5   1  -5   48.20   12.40
  -5   1   5   25.50    9.70
  -4  -1   5  194.78   14.10
  -4  -1   5  194.68   18.20
  -4  -1   5  199.58   15.60
   4  -1  -5  207.58   13.50
   4  -1  -5  220.08    9.50
  -4  -1   5  249.58   24.70
  -4  -1   5  216.78   13.00
   4  -1  -5  204.98    9.00
   4  -1  -5  212.88   18.50
  -4  -1   5  230.68   21.50
  -4   1   5  201.28   22.90
  -4   1   5  221.78    9.80
  -4   1   5  216.88   22.70
   4   1  -5  195.98   11.10
  -4   1   5  187.08   19.30
   4   1  -5  205.98    9.40
   4   1  -5  202.88   12.00
  -4   1   5  184.98   16.50
  -4   1   5  210.18   10.20
  -4   1   5  237.28   18.20
  -4   1   5  208.38   21.60
   4   1  -5  203.68   17.40
   4   1  -5  216.58   18.50
  -3  -1   5   21.30    4.30
   3  -1  -5   17.10    1.90
   3  -1  -5   27.50    7.40
   3  -1  -5   28.00    3.90
  -3  -1   5   20.80    6.40
  -3  -1   5   18.10    4.50
   3  -1  -5   23.10    4.90
  -3  -1   5   30.20    6.10
  -3  -1   5   30.30    8.60
   3   1  -5   20.60    3.30
  -3   1   5   23.70    6.80
   3   1  -5   23.90    6.10
  -3   1   5   24.80    8.50
  -3   1   5   30.50    4.60
  -3   1   5   16.50    5.20
   3   1  -5   23.30    3.80
   3   1  -5   20.50    4.30
   3   1  -5   23.20    6.70
   3   1  -5   18.40    5.00
  -3   1   5   25.00    8.90
  -3   1   5   23.00    2.60
  -3   1   5   19.30    7.20
  -3   1   5   29.40    8.60
  -2  -1   5   15.40    5.40
  -2  -1   5   17.70    5.30
   2  -1  -5   13.90    3.50
   2  -1  -5   19.60    2.00
   2  -1  -5   19.20    3.50
  -2  -1   5   24.30    4.80
  -2  -1   5   18.10    3.70
   2  -1  -5   17.90    1.60
   2  -1  -5   18.40    6.50
   2  -1  -5   19.20    5.20
   2  -1  -5   14.50    5.80
  -2  -1   5   19.80    3.30
   2   1  -5   19.70    3.50
   2   1  -5   26.50    6.10
   2   1  -5   18.40    3.70
  -2   1   5    9.90    4.70
  -2   1   5   14.70    4.10
  -2   1   5   22.20    3.90
  -2   1   5   19.10    6.40
  -2   1   5   19.00    6.00
   2   1  -5   19.00    3.30
  -2   1   5   18.50    5.80
   2   1  -5   25.20    5.80
   2   1  -5   20.50    3.80
   1  -1  -5  368.36   20.60
   1  -1  -5  369.36   15.60
  -1  -1   5  410.26   15.50
  -1  -1   5  364.36   19.50
  -1  -1   5  396.96   16.10
   1  -1  -5  370.76   17.90
   1  -1  -5  388.26   13.00
  -1  -1   5  410.06   18.00
   1  -1  -5  381.86   15.10
   1  -1  -5  318.67   20.10
  -1   1   5  353.86   17.90
  -1   1   5  386.76   15.50
   1   1  -5  390.86   16.60
   1   1  -5  370.16   17.90
   1   1  -5  389.26   15.50
   1   1  -5  374.26   15.30
  -1   1   5  364.66   13.10
  -1   1   5  391.66   20.90
  -1   1   5  375.16   19.90
  -1   1   5  369.06   15.60
   1   1  -5  386.16   15.70
   0   1   5    7.00    4.00
  -1  -1  -5  707.83   23.30
  -1  -1  -5  739.13   25.60
  -1  -1  -5  724.43   24.70
  -1  -1  -5  714.73   21.10
   1  -1   5  743.83   21.80
   1  -1   5  762.22   31.30
  -1  -1  -5  696.03   24.00
   1   1   5  768.42   29.70
   1   1   5  757.52   24.20
  -1   1  -5  701.73   25.50
   1   1   5  736.73   23.70
  -1   1  -5  770.12   24.90
  -1   1  -5  757.92   25.50
  -1   1  -5  732.93   24.60
   1   1   5  734.13   22.90
   1   1   5  736.53   25.30
   1   1   5  730.33   25.30
  -1   1  -5  757.82   22.60
  -1   1  -5  701.03   25.90
  -1   1  -5  734.13   21.80
  -1   1  -5  701.33   22.90
  -1   1  -5  761.72   24.40
  -1   1  -5  699.33   29.70
   2  -1   5  760.12   30.40
  -2  -1  -5  786.22   27.30
  -2  -1  -5  768.62   33.60
   2  -1   5  774.32   24.90
  -2  -1  -5  792.32   26.90
   2  -1   5  777.82   27.60
   2  -1   5  778.02   28.20
  -2  -1  -5  773.52   24.70
  -2  -1  -5  795.82   27.20
   2  -1   5  779.72   37.50
  -2   1  -5  798.52   24.50
   2   1   5  808.42   25.00
  -2   1  -5  788.02   27.10
  -2   1  -5  832.62   25.90
   2   1   5  807.32   29.00
   2   1   5  807.72   22.80
  -2   1  -5  773.22   35.80
   2   1   5  769.92   29.00
   2   1   5  784.92   26.70
  -2   1  -5  773.62   27.70
   2   1   5  796.72   35.00
  -2   1  -5  806.12   24.70
  -2   1  -5  778.72   27.70
   2   1   5  776.42   26.80
  -3  -1  -5  289.77   10.20
  -3  -1  -5  302.87   14.20
  -3  -1  -5  301.07   15.70
   3  -1   5  301.17   24.20
   3  -1   5  305.07   15.10
  -3  -1  -5  279.07   19.60
   3  -1   5  295.57   20.50
  -3  -1  -5  291.57   14.10
   3  -1   5  304.07   13.50
  -3  -1  -5  281.17   10.10
   3  -1   5  280.57   14.30
  -3   1  -5  291.77   13.60
   3   1   5  283.77   12.60
  -3   1  -5  292.07    9.10
  -3   1  -5  298.87   15.80
  -3   1  -5  270.77   10.40
  -3   1  -5  286.57   14.70
  -3   1  -5  318.37   13.60
  -3   1  -5  278.57   21.80
   3   1   5  276.47   13.90
   3   1   5  282.47   21.70
   3   1   5  280.77   15.20
   3   1   5  292.47   13.70
   3   1   5  286.97   19.80
   4  -1   5  908.31   32.90
  -4  -1  -5  892.81   37.90
   4  -1   5  805.22   45.40
  -4  -1  -5  955.00   34.00
  -4  -1  -5  917.01   32.70
  -4  -1  -5  899.21   26.60
   4  -1   5  828.02   33.50
   4  -1   5  822.42   49.10
   4   1   5  862.91   46.90
   4   1   5  959.40   34.40
  -4   1  -5  868.51   32.50
  -4   1  -5  881.01   35.80
  -4   1  -5  857.11   35.10
   4   1   5  870.71   47.80
  -4   1  -5  868.01   31.10
   4   1   5  834.42   34.40
  -5  -1  -5  197.18   18.00
  -5  -1  -5  199.68   13.90
   5  -1   5  168.98   28.30
  -5  -1  -5  191.98   13.00
   5   1   5  191.88   23.30
  -5   1  -5  197.38   11.70
  -5   1  -5  204.68   17.70
   5   1   5  170.68   27.20
  -5   1  -5  206.88   13.20
   6  -1   5   24.70   12.40
  -6  -1  -5   13.30    7.50
  -6  -1  -5   22.30    5.50
   6   1   5   19.00   12.40
  -6   1  -5   28.60    9.20
  -6  -2   5  151.48   14.60
   6  -2  -5  122.39   20.80
  -6  -2   5  182.98   22.10
  -6   2   5  166.18   31.90
  -6   2   5  172.98   21.50
  -5  -2   5   27.50    9.40
  -5  -2   5   16.80    5.60
   5  -2  -5   12.90    8.10
  -5   2   5   35.60   12.10
  -5   2   5   15.30    7.30
  -5   2   5   20.20   11.60
   5   2  -5   17.00    8.70
  -4  -2   5  122.99   11.20
  -4  -2   5  127.09   11.20
   4  -2  -5  134.89    6.80
  -4  -2   5  106.69   16.40
  -4  -2   5  118.09   17.20
   4  -2  -5   97.69    8.80
   4  -2  -5  124.59   14.20
   4   2  -5  124.09    7.20
   4   2  -5   99.49    8.40
   4   2  -5   84.69   19.90
   4   2  -5  116.79    9.70
  -4   2   5  150.58   24.60
   4   2  -5  117.39   13.70
  -4   2   5  109.49   12.20
   4   2  -5  107.89   12.40
  -4   2   5  127.59   21.80
   3  -2  -5   80.89    5.50
  -3  -2   5   76.99    8.10
  -3  -2   5   91.19    7.60
   3  -2  -5   90.29   15.10
   3  -2  -5   80.79    6.40
   3  -2  -5   76.69   12.50
  -3  -2   5   75.99   12.00
  -3  -2   5   78.99   12.20
   3   2  -5   73.09    9.30
   3   2  -5   77.59    8.30
   3   2  -5   51.29   13.10
   3   2  -5   85.39    7.20
  -3   2   5   88.29   11.20
  -3   2   5   83.79   15.30
  -3   2   5   80.19    8.90
  -3   2   5   73.99   13.60
   3   2  -5   73.19   10.80
  -3   2   5   91.39   16.90
  -3   2   5   83.59    7.20
   3   2  -5   84.39    7.60
   3   2  -5   76.39    5.50
   2  -2  -5   61.09   11.30
  -2  -2   5   63.49    9.70
  -2  -2   5   53.59    6.30
   2  -2  -5   67.09    8.20
   2  -2  -5   73.79   13.50
   2  -2  -5   66.39    5.20
  -2  -2   5   87.59    7.30
  -2  -2   5   72.89    6.90
  -2  -2   5   79.39    6.20
   2  -2  -5   70.69    5.30
  -2  -2   5   68.89    8.70
   2   2  -5   63.49    5.50
   2   2  -5   44.90   10.30
  -2   2   5   69.89   14.10
   2   2  -5   70.09    8.40
  -2   2   5   59.69   10.70
   2   2  -5   65.19    5.90
   2   2  -5   61.99    5.30
  -2   2   5   62.29    6.30
  -2   2   5   54.09   10.30
   2   2  -5   66.79    6.30
   2   2  -5   68.49    7.50
  -2   2   5   64.69    6.30
   1  -2  -5    2.40    1.70
   1  -2  -5    3.50    2.90
  -1  -2   5    4.60    1.60
  -1  -2   5    3.50    1.90
   1  -2  -5    5.60    2.70
  -1  -2   5    2.20    2.10
  -1  -2   5    1.60    1.80
   1  -2  -5    3.00    4.00
  -1  -2   5    3.00    2.10
   1  -2  -5    3.30    1.40
   1  -2  -5    3.60    1.10
  -1  -2   5    4.40    2.50
   1   2  -5    3.30    1.90
   1   2  -5    3.20    2.00
  -1   2   5    2.40    2.80
   1   2  -5    3.70    3.70
  -1   2   5    4.30    1.60
   1   2  -5    3.30    1.90
   1   2  -5    2.10    2.30
  -1   2   5    6.30    2.60
  -1   2   5    1.00    3.30
   1   2  -5    1.00    1.70
  -1   2   5    2.30    2.80
  -1   2   5    2.90    1.30
   0   2   5 1230.28   54.39
   1  -2   5  105.39   11.30
   1  -2   5  119.49    8.60
   1  -2   5  119.09    6.00
   1  -2   5  121.19    7.90
  -1  -2  -5  120.89    7.20
  -1  -2  -5  110.89    6.10
  -1  -2  -5  114.89    6.70
   1  -2   5  114.29    7.20
  -1  -2  -5  113.99    5.60
  -1  -2  -5  131.99    9.20
  -1   2  -5  114.19    8.10
  -1   2  -5  114.49    7.80
  -1   2  -5  113.69    7.30
   1   2   5  127.39    7.90
  -1   2  -5  121.69    7.20
  -1   2  -5  119.59   12.50
   1   2   5  110.79    7.60
   1   2   5  118.19    6.10
   1   2   5  134.19    7.70
  -1   2  -5  124.49    6.80
  -1   2  -5  108.39   11.10
   1   2   5  115.39    7.50
   2  -2   5  209.18    9.90
  -2  -2  -5  223.88   11.70
   2  -2   5  207.38   18.50
  -2  -2  -5  210.68    9.30
  -2  -2  -5  212.58   11.10
  -2  -2  -5  210.68   11.50
  -2   2  -5  202.58   10.40
  -2   2  -5  210.58   10.70
  -2   2  -5  202.38   17.40
  -2   2  -5  209.98    8.70
   2   2   5  222.28    9.50
  -2   2  -5  221.08    7.50
   2   2   5  226.48   16.60
  -2   2  -5  208.78   11.70
  -2   2  -5  217.18   11.70
   2   2   5  210.68    9.50
   2   2   5  212.38   11.20
   2   2   5  223.08   12.90
  -2   2  -5  206.98   10.40
   2   2   5  209.68   10.30
  -2   2  -5  200.58   12.60
  -2   2  -5  213.08   11.90
   2   2   5  205.08   11.90
   3  -2   5   37.50    5.70
  -3  -2  -5   32.30    6.40
  -3  -2  -5   26.80    4.90
   3  -2   5   21.60    4.70
   3  -2   5   23.70    9.20
  -3  -2  -5   29.60    5.30
  -3  -2  -5   28.40    3.20
   3   2   5   27.50    8.00
  -3   2  -5   19.60    5.60
  -3   2  -5   25.90    5.00
   3   2   5   31.60    5.60
  -3   2  -5   32.50    2.70
  -3   2  -5   24.70    8.40
  -3   2  -5   26.80    5.20
   3   2   5   24.10    2.80
  -3   2  -5   27.60    4.00
   3   2   5   22.90    4.60
   3   2   5   24.20    7.40
  -3   2  -5   25.20    3.80
   3   2   5   32.70    5.80
  -3   2  -5   29.80    4.70
   3   2   5   29.00    4.80
  -3   2  -5   29.40    7.00
  -3   2  -5   24.20    4.90
  -4  -2  -5 1153.88   35.90
  -4  -2  -5 1174.18   41.80
   4  -2   5 1074.69   60.49
  -4  -2  -5 1155.58   41.60
  -4  -2  -5 1157.68   47.40
   4   2   5 1055.29   42.10
  -4   2  -5 1191.78   38.70
  -4   2  -5 1173.98   43.70
   4   2   5 1085.29   55.49
  -4   2  -5 1198.88   39.80
   4   2   5 1155.08   56.49
   5  -2   5   89.99   22.60
  -5  -2  -5  136.59   12.10
  -5  -2  -5  146.69   12.10
  -5  -2  -5  149.99   16.80
   5   2   5  133.29   23.20
  -5   2  -5  126.09   14.10
   5   2   5  122.59   23.20
  -5   2  -5  126.19   10.30
   6  -2   5    4.40   11.70
  -6  -2  -5   -8.40    6.20
  -6  -2  -5    0.70    3.90
  -6   2  -5    3.10    7.40
  -6   2  -5    3.20   12.70
   6   2   5   18.40   11.10
  -6  -3   5    9.70    7.70
   6  -3  -5   -4.40    6.50
  -6  -3   5    6.50    6.50
   6   3  -5    9.40    9.10
  -6   3   5  -18.00   14.30
   5  -3  -5   18.30    8.20
  -5  -3   5   12.30    5.00
  -5  -3   5   12.70    6.20
   5   3  -5   17.70    9.50
  -5   3   5    7.20   10.20
  -5   3   5   -0.50    6.10
  -4  -3   5   17.80    7.10
  -4  -3   5   19.10    5.90
   4  -3  -5   29.30    9.00
   4  -3  -5   24.70    3.80
  -4   3   5   17.50   10.50
   4   3  -5   24.20    8.20
  -4   3   5   13.10    6.10
   4   3  -5   25.00    6.20
  -4   3   5   28.50   13.20
  -3  -3   5  102.29    8.00
  -3  -3   5  106.09   12.70
  -3  -3   5  123.79   11.20
   3  -3  -5  112.59   14.30
   3  -3  -5  126.59    7.40
   3  -3  -5  121.19    7.40
  -3  -3   5  126.49   11.40
  -3  -3   5  131.29   11.50
  -3  -3   5  139.99   12.20
   3  -3  -5  115.99   12.70
  -3   3   5  136.99   10.20
  -3   3   5  113.99   21.30
   3   3  -5  116.09   20.50
   3   3  -5  130.79   12.80
   3   3  -5  130.19   10.70
   3   3  -5  138.59   11.10
   3   3  -5  122.79    7.70
  -3   3   5  130.69   21.00
   3   3  -5  124.89   12.10
  -3   3   5  120.29   10.80
  -2  -3   5  258.67   12.30
   2  -3  -5  253.97    9.70
  -2  -3   5  256.57   15.20
   2  -3  -5  258.57   11.80
   2  -3  -5  250.07   21.60
   2  -3  -5  246.98    8.90
   2  -3  -5  240.18   16.60
   2  -3  -5  267.87   24.30
  -2  -3   5  271.17   17.50
  -2  -3   5  281.87   16.20
  -2  -3   5  290.77   16.50
  -2   3   5  244.88    8.90
   2   3  -5  230.48   16.40
  -2   3   5  259.57   19.00
  -2   3   5  280.37   12.90
  -2   3   5  254.87   14.30
  -2   3   5  234.48   22.60
   2   3  -5  271.77   16.10
   2   3  -5  251.57   14.10
   2   3  -5  257.87   12.30
   2   3  -5  266.97   22.40
  -2   3   5  240.48   18.80
   2   3  -5  261.07   13.80
   1  -3  -5    2.70    2.50
  -1  -3   5    2.30    2.80
   1  -3  -5    4.90    2.00
  -1  -3   5    3.50    1.60
  -1  -3   5    0.90    1.80
   1  -3  -5    5.70    1.90
  -1  -3   5    6.40    3.30
  -1  -3   5    3.80    3.80
   1  -3  -5    4.50    4.60
   1   3  -5    3.00    2.20
  -1   3   5   10.40    4.50
  -1   3   5    4.20    1.60
  -1   3   5    5.90    2.80
  -1   3   5    2.80    2.80
   1   3  -5    4.80    2.10
   1   3  -5    2.60    1.80
  -1   3   5    0.60    2.30
   1   3  -5    1.90    3.60
   1   3  -5    3.50    2.60
   1   3  -5    3.30    2.00
   0  -3  -5   44.80    4.90
   0  -3  -5   44.90   10.70
   0  -3  -5   51.99    4.70
   0  -3  -5   49.80    4.80
   0  -3   5   49.30    5.20
   0  -3  -5   40.00    8.20
   0  -3   5   51.89    7.10
   0  -3   5   52.69    7.40
   0  -3   5   53.09    3.60
   0   3  -5   65.89   10.90
   0   3  -5   46.60    6.40
   0   3  -5   56.99    6.60
   0   3   5   49.00    8.50
   0   3  -5   56.29    6.30
   0   3  -5   50.59    4.60
   0   3   5   63.59    6.30
   0   3  -5   55.99    4.90
   0   3  -5   46.40    5.10
   0   3   5   50.39    4.80
   0   3   5   47.40    5.20
   0   3  -5   51.49    9.20
  -1  -3  -5  545.45   20.50
  -1  -3  -5  578.34   21.90
   1  -3   5  563.64   24.30
  -1  -3  -5  543.25   31.70
  -1  -3  -5  571.84   25.80
   1  -3   5  564.54   20.20
   1  -3   5  559.34   21.20
   1  -3   5  580.94   23.20
  -1  -3  -5  569.24   20.90
  -1  -3  -5  550.24   19.40
  -1   3  -5  563.14   22.60
   1   3   5  563.84   18.60
   1   3   5  564.84   22.10
   1   3   5  545.75   22.10
   1   3   5  555.64   23.80
  -1   3  -5  544.85   20.10
   1   3   5  530.25   22.50
  -1   3  -5  578.94   31.40
  -1   3  -5  562.64   20.50
  -1   3  -5  533.95   23.40
  -1   3  -5  557.34   20.80
  -1   3  -5  595.54   23.30
  -1   3  -5  583.84   33.00
  -2  -3  -5   28.60    5.10
  -2  -3  -5   19.10    4.60
  -2  -3  -5   31.80    5.80
  -2  -3  -5   26.20    4.30
   2  -3   5   20.70    4.50
   2  -3   5   27.90    4.50
  -2   3  -5   29.80    9.80
  -2   3  -5   31.30    5.10
   2   3   5   23.60    5.50
   2   3   5   28.00    4.20
   2   3   5   26.50    5.30
  -2   3  -5   25.50    3.80
   2   3   5   28.50    3.60
  -2   3  -5   21.30    5.70
   2   3   5   20.70    7.50
  -2   3  -5   27.40    5.30
  -2   3  -5   35.70    4.10
  -2   3  -5   15.90    8.20
   2   3   5   21.50    4.40
   2   3   5   21.30    4.70
  -2   3  -5   29.70    5.70
  -3  -3  -5   50.49    8.90
   3  -3   5   49.30    5.90
  -3  -3  -5   42.60    6.80
  -3  -3  -5   41.00    6.60
  -3  -3  -5   46.70    4.70
  -3   3  -5   43.30    4.30
  -3   3  -5   54.19    6.40
   3   3   5   39.10    6.30
   3   3   5   44.60    6.20
   3   3   5   53.59   11.00
  -3   3  -5   53.49   10.50
  -3   3  -5   41.00    5.90
   3   3   5   59.99   12.80
  -3   3  -5   43.00    7.10
  -3   3  -5   48.60   14.40
  -3   3  -5   50.49    5.90
   3   3   5   30.60    5.80
  -3   3  -5   55.69    5.80
   3   3   5   44.50    5.00
  -3   3  -5   41.20    6.00
  -3   3  -5   43.90    3.70
  -4  -3  -5   53.19    5.60
   4  -3   5   64.59    9.10
  -4  -3  -5   57.89    8.50
  -4  -3  -5   43.20   10.20
   4   3   5   60.69   14.20
  -4   3  -5   48.50    5.40
  -4   3  -5   51.09    8.80
  -4   3  -5   47.00   16.10
   4   3   5   63.09   10.20
  -5  -3  -5   43.20    8.30
  -5  -3  -5   42.00   10.90
   5   3   5   45.20   15.50
  -5   3  -5   50.99   19.30
  -5   3  -5   41.20    9.70
  -6  -3  -5    3.90    5.10
  -6  -3  -5   -5.00    7.90
   6   3   5   -5.40    8.10
  -6   3  -5    3.30   15.20
  -6   3  -5    2.30    8.20
  -5  -4   5   53.89   11.40
   5  -4  -5   56.59   12.90
  -5   4   5   40.30   17.00
   5   4  -5   64.29   16.40
  -4  -4   5   47.30    9.80
  -4  -4   5   40.00   10.70
   4  -4  -5   59.19   12.70
   4   4  -5   42.30    8.30
  -4   4   5   35.50   13.50
   4   4  -5   46.10   11.80
  -3  -4   5   48.80    9.00
  -3  -4   5   54.59    9.60
  -3  -4   5   37.00    9.30
   3  -4  -5   45.60    6.00
   3  -4  -5   55.89   11.10
  -3   4   5   57.59    9.10
  -3   4   5   44.70   15.10
   3   4  -5   46.90   10.30
   2  -4  -5  731.63   32.60
  -2  -4   5  776.52   32.40
  -2  -4   5  744.63   33.20
   2  -4  -5  743.53   26.20
  -2  -4   5  697.63   32.50
   2   4  -5  677.23   33.20
  -2   4   5  663.03   29.70
   2   4  -5  756.72   32.20
  -2   4   5  736.23   45.80
   2   4  -5  644.74   32.00
   1  -4  -5  119.59   10.20
  -1  -4   5  114.99   11.10
   1  -4  -5  123.49    8.10
  -1  -4   5  133.99   10.30
  -1  -4   5  120.69   10.70
  -1  -4   5  104.89   13.00
  -1  -4   5  113.79    7.50
   1  -4  -5   94.79    7.50
   1  -4  -5  109.59   16.50
  -1   4   5  119.19    9.70
   1   4  -5  104.19   10.50
  -1   4   5  108.29    9.80
  -1   4   5  100.29   17.10
  -1   4   5  112.59    7.60
   1   4  -5  121.09   13.80
   1   4  -5  108.89    9.30
   1   4  -5  112.19    9.30
  -1   4   5  113.99   20.00
   0  -4  -5   22.10    4.10
   0  -4  -5   23.20    7.80
   0  -4   5   32.30    5.00
   0  -4   5   25.80    5.90
   0  -4  -5   36.10   11.50
   0  -4  -5   29.30    5.00
   0  -4   5   23.50    5.80
   0  -4   5   26.40    4.40
   0  -4  -5   33.30    5.50
   0  -4   5   37.70   10.60
   0   4  -5   31.70    5.50
   0   4  -5   19.50    5.00
   0   4  -5   25.10    4.50
   0   4   5   21.60    5.00
   0   4  -5   38.20    7.20
   0   4  -5   32.90    9.50
   0   4   5   29.10    5.10
   0   4   5   30.20    7.50
   0   4  -5   28.90    5.20
   0   4  -5   24.80    5.90
   0   4  -5   29.90    8.80
   0   4   5   26.40    4.90
   1  -4   5   44.40    7.70
  -1  -4  -5   61.39    5.40
  -1  -4  -5   59.19    5.90
   1  -4   5   68.49    7.90
  -1  -4  -5   66.99   10.60
  -1  -4  -5   62.79    6.70
  -1  -4  -5   55.39   13.90
   1  -4   5   64.19    5.70
  -1  -4  -5   57.99    5.40
   1   4   5   77.09    6.10
  -1   4  -5   55.69    9.00
   1   4   5   65.29    7.00
  -1   4  -5   58.29   13.30
  -1   4  -5   69.39    5.20
   1   4   5   60.19    6.70
  -1   4  -5   57.19    7.50
  -1   4  -5   60.59    5.70
  -1   4  -5   65.89    5.70
   1   4   5   59.09    9.80
  -1   4  -5   61.09   14.30
  -1   4  -5   56.39    5.90
  -1   4  -5   63.29    7.20
  -2  -4  -5    3.40    3.40
  -2  -4  -5    0.40    2.20
  -2  -4  -5    6.20    3.10
   2  -4   5    2.30    2.40
   2  -4   5    5.70    3.40
  -2   4  -5    6.70    2.80
   2   4   5    3.20    2.60
  -2   4  -5    2.20    2.50
   2   4   5    2.20    3.40
  -2   4  -5    0.20    5.70
  -2   4  -5    0.20    3.40
  -2   4  -5    7.00    2.70
   2   4   5    7.60    7.60
  -3  -4  -5  190.48   14.30
   3  -4   5  176.08   12.70
  -3  -4  -5  162.98   11.00
   3  -4   5  184.18   11.60
  -3  -4  -5  149.88   15.00
   3   4   5  164.38   12.00
  -3   4  -5  178.28   28.80
   3   4   5  154.58   18.40
  -3   4  -5  165.38   11.20
  -4  -4  -5  319.97   19.80
  -4  -4  -5  315.57   24.70
  -4  -4  -5  304.37   16.00
   4  -4   5  304.07   16.70
   4   4   5  322.37   27.80
  -4   4  -5  289.87   18.20
  -4   4  -5  264.97   33.00
  -4   4  -5  278.07   10.70
  -5  -4  -5    0.30    4.00
  -5  -4  -5    0.90    5.70
  -5   4  -5   -7.40   11.60
   5   4   5    1.80    5.60
  -4  -5   5    8.80    6.30
  -4  -5   5    6.00    6.50
  -4  -5   5   12.70    8.00
   4  -5  -5   -0.20    5.40
   4   5  -5   21.70    8.80
   4   5  -5   20.10    7.60
  -4   5   5    6.10   12.80
   3  -5  -5   14.40    4.50
   3  -5  -5   20.50    7.70
  -3  -5   5    6.50    5.80
  -3  -5   5    1.30    5.10
  -3  -5   5    9.70    6.10
   3   5  -5   26.30    8.00
  -3   5   5   46.40   15.80
   2  -5  -5   61.29    7.20
  -2  -5   5   69.29   11.90
  -2  -5   5   46.10    8.30
   2  -5  -5   72.99   10.90
  -2  -5   5   40.50    9.50
   2   5  -5   51.89   10.10
  -2   5   5   49.30   15.50
   1  -5  -5    1.20    3.00
   1  -5  -5    1.10    3.20
  -1  -5   5    1.20    2.50
   1  -5  -5    7.70    3.40
  -1  -5   5    6.00    4.80
  -1  -5   5    3.60    3.20
  -1   5   5    9.70    8.90
   1   5  -5   10.20    4.90
   1   5  -5   -1.30    4.60
   0  -5  -5   60.59    7.20
   0  -5  -5   81.29    7.60
   0  -5   5   77.79   11.70
   0  -5   5   54.39    9.40
   0  -5  -5   62.69    8.50
   0   5  -5   66.19   13.80
   0   5  -5   78.29    8.30
   1  -5   5    9.50    4.90
  -1  -5  -5   11.30    4.10
   1  -5   5   12.20    4.40
  -1  -5  -5    4.50    3.40
   1  -5   5    5.30    3.80
   1   5   5    9.30    3.80
   1   5   5   -0.80    6.20
  -1   5  -5    5.00    3.60
  -1   5  -5    7.80    7.60
  -1   5  -5   15.00    4.40
  -2  -5  -5  164.38   13.80
  -2  -5  -5  191.38   12.40
   2  -5   5  158.98   13.40
   2  -5   5  180.18   11.60
  -2   5  -5  203.68   25.80
   2   5   5  182.68   12.30
  -2   5  -5  185.28   12.10
  -3  -5  -5   27.90    5.90
   3  -5   5   37.20    7.20
   3  -5   5   32.20    8.30
  -3  -5  -5   40.00    8.40
   3   5   5   47.10    9.30
   3   5   5   23.80    9.10
  -3   5  -5   44.70   16.60
   4  -5   5   42.40    8.00
  -4  -5  -5   38.60    9.40
  -4  -5  -5   33.70    8.00
   4   5   5   52.99   16.00
  -4   5  -5   37.30   17.10
   3  -6  -5   11.60    6.40
  -3  -6   5   19.70    8.60
  -3  -6   5   13.90    7.40
   3  -6  -5   10.80    5.00
  -3   6   5   10.90   10.70
   3   6  -5   24.40    9.90
  -2  -6   5    8.70    7.20
  -2  -6   5   12.60    6.20
   2  -6  -5   18.90    5.50
   2  -6  -5   20.20    6.50
   2   6  -5   31.90    9.40
  -2   6   5   12.90   12.50
  -1  -6   5   47.30   10.00
   1  -6  -5   80.19    9.50
   1  -6  -5   74.29   10.10
  -1  -6   5   72.09   12.40
   1   6  -5   72.59   12.00
  -1   6   5   56.39   21.80
   0  -6   5    6.70    5.90
   0  -6  -5   12.50    5.10
   0  -6   5   13.40    7.20
   0  -6  -5   23.50    6.30
   0   6  -5   26.60    7.50
   0   6   5   18.00    8.90
   0   6   5    8.70    4.50
  -1  -6  -5    5.00    4.30
   1  -6   5    5.30    5.20
  -1  -6  -5    3.90    4.50
   1   6   5   17.60    8.60
  -1   6  -5   11.00    4.90
   1   6   5    9.60    5.30
   2  -6   5    9.80    5.80
  -2  -6  -5    2.70    3.90
  -2  -6  -5    8.00    5.50
   2   6   5   13.90   12.90
   2   6   5    0.20    3.90
  -2   6  -5    7.20    5.20
  -2   6  -5   14.40    9.00
  -3  -6  -5   16.00    7.60
   3  -6   5    1.60    4.60
  -3  -6  -5    6.50    5.20
  -3   6  -5    7.40   10.30
  -3   6  -5   -4.30    3.60
   3   6   5   17.90   10.30
   0  -7  -5   59.19   10.20
   0  -7   5   80.69   14.80
   0   7   5   73.19   11.40
   0   7  -5   83.09   13.80
  -7   0   6   -8.80    9.40
   6   0  -6   21.60   11.80
  -6   0   6   17.40   12.20
  -6   0   6   37.10   10.50
  -5   0   6   -4.00    2.70
   5   0  -6    1.40    6.60
  -5   0   6   13.40   10.40
  -5   0   6   -0.30    6.50
  -5   0   6   -2.60    4.60
   4   0  -6 2270.57   67.89
  -4   0   6 2297.97   93.69
   4   0  -6 2291.37   67.29
   4   0  -6 2257.87   69.19
  -4   0   6 2427.16   84.29
  -4   0   6 2324.27   69.89
  -4   0   6 2179.38   78.69
   4   0  -6 2144.69   75.29
  -4   0   6 2348.97   86.79
   4   0  -6 2297.17   83.99
  -4   0   6 2235.58   81.59
  -4   0   6 2303.07   94.49
  -3   0   6    3.10    3.80
  -3   0   6    0.50    1.70
   3   0  -6   -1.20    1.10
  -3   0   6   -1.20    1.90
   3   0  -6    4.30    4.20
  -3   0   6    0.50    1.30
  -3   0   6   -1.60    2.90
  -3   0   6    1.70    3.10
  -3   0   6    8.80    4.20
   3   0  -6   -0.70    2.10
  -3   0   6   -1.70    2.50
   3   0  -6   -1.10    1.50
  -2   0   6  544.55   24.30
   2   0  -6  514.55   23.60
  -2   0   6  533.45   29.50
  -2   0   6  514.25   22.90
  -2   0   6  521.25   24.10
  -2   0   6  521.55   23.90
  -2   0   6  520.95   19.40
   2   0  -6  505.05   18.20
   2   0  -6  533.55   20.70
  -2   0   6  496.85   19.90
   2   0  -6  508.35   24.90
   1   0  -6   -0.70    1.60
   1   0  -6    0.40    2.00
  -1   0   6   -0.60    0.70
  -1   0   6    0.60    1.40
   1   0  -6    0.80    2.30
  -1   0   6   -0.50    1.20
   1   0  -6    1.30    1.90
  -1   0   6    0.70    1.30
   1   0  -6    0.20    1.30
  -1   0   6    1.50    2.70
  -1   0   6   -1.20    1.60
   1   0  -6    0.20    1.10
   0   0   6 1184.38   37.50
   0   0   6 1167.88   37.30
   0   0  -6 1121.09   36.80
   0   0   6 1169.98   37.10
   0   0   6 1202.78   36.80
   0   0  -6 1152.48   37.50
   0   0  -6 1158.38   40.90
   0   0  -6 1164.38   36.90
   0   0   6 1113.09   35.70
   0   0  -6 1222.28   37.20
   0   0   6 1142.49   39.40
  -1   0  -6    2.30    1.20
  -1   0  -6    0.10    0.90
  -1   0  -6    0.00    0.90
  -1   0  -6    2.00    1.40
  -1   0  -6    2.30    1.90
  -1   0  -6   -0.60    1.30
   1   0   6   -0.70    1.00
   1   0   6    3.90    2.70
   1   0   6    1.70    0.90
  -1   0  -6    0.90    0.60
   1   0   6    1.80    1.40
  -3   0  -6    2.40    2.00
  -3   0  -6    1.80    1.00
   3   0   6   -1.00    1.60
  -3   0  -6    1.40    1.30
   3   0   6    0.80    1.20
   3   0   6   -0.10    1.60
   3   0   6    1.60    1.40
  -3   0  -6    0.00    1.50
  -3   0  -6    0.80    1.60
  -3   0  -6    5.10    4.30
   3   0   6    1.70    3.10
   3   0   6    1.00    3.70
   4   0   6  618.24   24.10
  -4   0  -6  647.54   29.20
   4   0   6  588.04   27.10
  -4   0  -6  670.73   25.90
  -4   0  -6  667.03   25.70
   4   0   6  675.63   39.30
   4   0   6  681.03   42.40
  -5   0  -6    1.90    3.00
   5   0   6   -0.90    7.20
  -5   0  -6    5.60    2.60
  -5   0  -6   -6.80    2.90
   5   0   6    9.80    7.70
  -6   0  -6  151.78   18.90
   6   0   6  140.89   28.20
   6  -1  -6  174.98   20.70
  -6  -1   6  142.19   22.60
  -6   1   6  138.69   27.90
   6   1  -6  164.68   21.10
  -6   1   6  139.79   24.30
  -6   1   6  139.39   21.80
   5  -1  -6  413.26   28.90
  -5  -1   6  440.96   31.80
  -5  -1   6  380.76   20.20
  -5  -1   6  404.26   29.60
   5   1  -6  328.97   26.60
   5   1  -6  373.66   28.00
  -5   1   6  345.87   31.30
  -5   1   6  341.27   26.70
  -5   1   6  400.16   34.40
  -4  -1   6   83.89    9.00
  -4  -1   6   75.89   14.50
  -4  -1   6   79.19    7.90
  -4  -1   6   92.89   18.60
   4  -1  -6  102.19   16.10
   4  -1  -6   78.59    5.90
   4  -1  -6   64.09    7.90
  -4  -1   6   50.29   11.10
  -4  -1   6   73.39   11.30
  -4   1   6   72.19   16.40
  -4   1   6   66.99   14.00
  -4   1   6   75.09   12.90
  -4   1   6   61.89   14.50
  -4   1   6   64.99    6.00
   4   1  -6   66.99    7.10
   4   1  -6   77.59    5.80
   4   1  -6   83.89   14.20
  -4   1   6   85.99   13.80
   4   1  -6   82.19   12.90
   4   1  -6   69.29    6.60
  -4   1   6   75.99    5.60
  -4   1   6   70.29   16.10
  -3  -1   6  219.78   20.80
  -3  -1   6  228.78   12.70
   3  -1  -6  214.98    8.10
   3  -1  -6  232.38   11.30
  -3  -1   6  207.48   13.80
   3  -1  -6  233.18   17.70
   3  -1  -6  228.38   13.80
  -3  -1   6  223.08   17.20
  -3  -1   6  214.48   20.40
  -3  -1   6  207.88   12.80
  -3   1   6  239.78   17.10
  -3   1   6  227.78   19.50
  -3   1   6  244.78   19.00
   3   1  -6  228.18   11.50
  -3   1   6  200.48   19.90
   3   1  -6  232.28   16.00
   3   1  -6  207.58   14.30
  -3   1   6  244.68   16.70
   3   1  -6  214.48   11.00
  -3   1   6  218.28   11.80
  -3   1   6  226.38    9.40
   3   1  -6  226.98   12.70
   3   1  -6  248.18   17.80
   2  -1  -6 5929.51  177.28
  -2  -1   6 6043.90  180.08
   2  -1  -6 5778.52  173.18
   2  -1  -6 6021.30  181.38
  -2  -1   6 5592.94  179.88
  -2  -1   6 5826.62  164.48
   2  -1  -6 5957.60  167.98
   2   1  -6 6038.40  172.18
  -2   1   6 5970.40  177.48
  -2   1   6 5783.22  165.88
   2   1  -6 5678.13  171.38
  -2   1   6 5781.02  172.88
   2   1  -6 5608.14  164.18
  -2   1   6 5954.20  180.78
   2   1  -6 5820.92  165.18
  -1  -1   6  308.87   14.40
   1  -1  -6  352.66   21.10
   1  -1  -6  316.77   14.00
   1  -1  -6  325.17   19.00
   1  -1  -6  311.37   16.40
  -1  -1   6  289.17   13.20
  -1  -1   6  309.37   13.40
  -1  -1   6  309.47   15.70
   1  -1  -6  301.37   11.60
  -1  -1   6  325.47   18.50
   1  -1  -6  328.37   14.50
  -1   1   6  262.87   13.60
  -1   1   6  292.27   16.30
  -1   1   6  324.97   19.20
   1   1  -6  299.87   14.80
  -1   1   6  319.47   12.10
   1   1  -6  304.17   16.20
  -1   1   6  310.97   17.80
  -1   1   6  325.17   13.90
   1   1  -6  313.27   13.80
   1   1  -6  296.27   14.00
   0  -1   6 2452.25   71.69
   0  -1  -6 2325.17   70.09
   0  -1  -6 2362.46   68.39
   0  -1   6 2207.58   70.29
   0  -1  -6 2372.16   69.99
   0  -1  -6 2470.85   79.99
   0  -1  -6 2362.96   75.69
   0  -1   6 2339.97   69.39
   0  -1   6 2275.77   71.09
   0  -1  -6 2370.86   68.59
   0  -1   6 2447.46   70.79
   0   1   6 2497.45   71.19
   0   1  -6 2369.06   70.89
   0   1   6 2336.87   70.99
   0   1  -6 2275.37   70.09
   0   1   6 2297.57   68.99
   0   1  -6 2310.87   70.99
   0   1  -6 2350.76   71.69
   0   1  -6 2425.06   68.69
   0   1  -6 2370.06   69.69
   0   1   6 2371.66   67.69
   1  -1   6  424.16   16.50
   1  -1   6  389.16   20.80
  -1  -1  -6  390.16   12.50
  -1  -1  -6  413.56   16.20
  -1  -1  -6  414.86   14.90
  -1  -1  -6  412.36   17.60
  -1  -1  -6  408.16   15.40
  -1  -1  -6  416.96   15.80
   1  -1   6  393.56   15.20
   1  -1   6  392.46   12.60
   1   1   6  418.36   20.40
  -1   1  -6  414.66   13.80
   1   1   6  386.26   16.40
  -1   1  -6  413.06   16.00
  -1   1  -6  430.76   17.10
  -1   1  -6  410.06   20.40
  -1   1  -6  391.76   17.00
  -1   1  -6  402.96   13.20
   1   1   6  401.66   15.30
  -1   1  -6  411.16   15.00
  -1   1  -6  393.46   16.30
   1   1   6  388.56   14.40
   1   1   6  424.76   17.00
  -1   1  -6  404.76   17.60
   2  -1   6  261.97   13.90
  -2  -1  -6  298.37   13.20
   2  -1   6  255.57   14.20
   2  -1   6  292.47   20.80
  -2  -1  -6  286.27   19.10
  -2  -1  -6  299.67   11.80
  -2  -1  -6  292.47   13.10
  -2  -1  -6  267.57   13.30
   2  -1   6  284.87   10.20
  -2   1  -6  273.97   12.40
   2   1   6  303.77   10.60
   2   1   6  285.17   19.10
  -2   1  -6  271.47   11.50
  -2   1  -6  290.27   13.00
   2   1   6  310.67   14.40
  -2   1  -6  261.07   18.60
   2   1   6  289.57   13.00
  -2   1  -6  289.87   14.00
  -2   1  -6  296.77   13.20
   2   1   6  294.37   14.40
  -2   1  -6  312.07   14.30
   2   1   6  302.67   13.40
  -2   1  -6  287.27   10.60
  -3  -1  -6  335.17   17.00
   3  -1   6  311.07   20.80
  -3  -1  -6  309.37   21.00
  -3  -1  -6  329.17   10.50
  -3  -1  -6  352.16   15.60
   3  -1   6  330.37   26.00
   3  -1   6  313.57   16.30
   3  -1   6  313.77   15.80
  -3  -1  -6  331.07   11.80
   3  -1   6  321.67   13.30
  -3  -1  -6  340.97   15.90
  -3   1  -6  333.37   15.60
  -3   1  -6  327.57   11.00
  -3   1  -6  314.77   12.50
   3   1   6  325.87   15.70
  -3   1  -6  324.67   16.30
   3   1   6  339.07   14.20
   3   1   6  322.17   14.20
  -3   1  -6  307.67   22.80
   3   1   6  339.67   20.70
   3   1   6  310.87   16.70
   3   1   6  356.46   25.00
  -3   1  -6  335.97   16.00
  -3   1  -6  346.37   13.80
  -4  -1  -6  214.58   13.30
   4  -1   6  255.77   13.00
  -4  -1  -6  257.87   17.10
   4  -1   6  243.58   14.70
  -4  -1  -6  233.78   13.70
   4  -1   6  229.98   25.20
   4  -1   6  260.97   23.10
  -4  -1  -6  233.58    9.10
  -4   1  -6  269.17   13.50
  -4   1  -6  265.17   16.20
   4   1   6  233.98   13.20
   4   1   6  223.18   23.10
   4   1   6  241.08   22.70
  -4   1  -6  244.98   13.00
  -5  -1  -6  414.76   21.60
  -5  -1  -6  483.85   28.90
  -5  -1  -6  494.85   22.50
   5  -1   6  405.06   36.70
  -5   1  -6  453.05   26.20
   5   1   6  489.95   38.30
  -5   1  -6  443.46   19.90
   5   1   6  394.36   35.60
   6  -1   6   13.60   14.60
  -6  -1  -6   19.20    9.10
  -6  -1  -6    8.00    4.70
   6   1   6   33.60   14.50
  -6   1  -6    8.80    7.40
  -6  -2   6  170.08   15.50
  -6  -2   6  131.09   22.90
   6  -2  -6  187.58   21.30
  -6   2   6  181.28   21.20
   6   2  -6  215.38   22.00
  -5  -2   6  111.09   18.00
  -5  -2   6  133.59   12.20
   5  -2  -6  137.19   16.10
  -5   2   6  142.99   26.50
  -5   2   6  108.59   17.10
  -5   2   6  119.99   23.90
   5   2  -6  138.59   16.70
   4  -2  -6    1.70    1.90
  -4  -2   6   -3.80    4.80
   4  -2  -6   -2.80    4.00
  -4  -2   6   -1.40    2.20
  -4  -2   6   -5.60    3.10
   4   2  -6   -2.70    2.80
  -4   2   6   -0.20    6.20
   4   2  -6   -1.30    1.90
  -4   2   6   -2.60    3.80
   4   2  -6   -0.60    2.10
  -4   2   6   -0.30    5.20
   4   2  -6   -1.40    1.90
   4   2  -6   -0.80    4.20
  -3  -2   6   17.30    6.50
   3  -2  -6   35.00    8.70
   3  -2  -6    6.10    6.00
   3  -2  -6   19.90    4.20
  -3  -2   6   16.60    5.70
  -3  -2   6   13.30    4.20
  -3  -2   6   29.50    5.60
   3  -2  -6   26.60    4.10
  -3   2   6   32.40   10.20
  -3   2   6   15.50    4.90
   3   2  -6   17.60    3.50
  -3   2   6   29.70    5.50
   3   2  -6   16.90    3.80
   3   2  -6   21.80    5.30
  -3   2   6   17.40    8.10
   3   2  -6   17.00    4.80
   3   2  -6   19.00    6.40
   3   2  -6    8.40    5.30
  -3   2   6   13.60    6.10
  -3   2   6   27.20    8.60
   3   2  -6   25.00    7.00
   2  -2  -6 4775.32  156.78
  -2  -2   6 4844.72  149.09
  -2  -2   6 4981.00  147.09
   2  -2  -6 4967.50  147.79
  -2  -2   6 4824.42  139.29
   2  -2  -6 4753.72  137.79
  -2  -2   6 4951.60  136.79
  -2  -2   6 4913.41  142.39
   2  -2  -6 4921.21  156.88
   2   2  -6 4879.91  138.49
   2   2  -6 4882.91  136.59
   2   2  -6 5072.39  140.29
  -2   2   6 4694.03  140.69
  -2   2   6 4798.32  140.89
  -2   2   6 5211.28  158.58
   2   2  -6 4821.62  144.29
  -2   2   6 4958.30  153.78
  -2   2   6 4786.32  149.39
   2   2  -6 4512.95  156.88
   2   2  -6 4876.81  140.99
   2   2  -6 4788.72  146.59
   1  -2  -6 2683.83   85.09
  -1  -2   6 2633.34   78.59
   1  -2  -6 2686.03   76.59
  -1  -2   6 2777.82   83.49
   1  -2  -6 2624.24   78.49
   1  -2  -6 2692.63   80.29
  -1  -2   6 2778.92   84.79
   1  -2  -6 2826.32   95.99
  -1  -2   6 2833.02   85.69
   1  -2  -6 2560.44   92.29
   1   2  -6 2943.01   79.29
  -1   2   6 2778.42   77.99
  -1   2   6 2700.73   82.29
   1   2  -6 2753.82   82.49
  -1   2   6 2765.82   92.99
   1   2  -6 2656.23   81.79
   1   2  -6 2744.63   81.99
   1   2  -6 2867.41   86.89
  -1   2   6 2613.04   77.79
  -1   2   6 2604.64   86.79
   1   2  -6 2766.72   80.59
  -1   2   6 2692.33   88.59
   0  -2  -6 1322.97   41.80
   0  -2  -6 1284.87   48.90
   0  -2  -6 1393.46   52.79
   0  -2   6 1285.27   39.80
   0  -2   6 1338.27   44.20
   0  -2   6 1320.57   42.90
   0  -2  -6 1258.17   38.90
   0  -2  -6 1257.07   37.60
   0  -2  -6 1317.87   40.20
   0  -2  -6 1327.57   42.80
   0  -2   6 1333.27   44.90
   0  -2   6 1393.46   43.60
   0   2   6 1251.27   41.00
   0   2  -6 1317.17   44.60
   0   2  -6 1325.87   43.00
   0   2  -6 1295.07   40.70
   0   2   6 1334.47   45.50
   0   2   6 1291.67   44.40
   0   2  -6 1373.36   47.20
   0   2  -6 1330.97   43.60
   0   2  -6 1354.26   45.70
   0   2  -6 1328.57   41.80
   0   2  -6 1239.78   39.30
   0   2   6 1354.16   44.00
   1  -2   6 3688.23  107.49
   1  -2   6 3699.73  115.99
  -1  -2  -6 3602.44  108.39
  -1   2  -6 3483.55  105.69
  -1   2  -6 3534.65  103.49
   1   2   6 3665.63  104.19
   1   2   6 3596.84  101.79
  -1   2  -6 3617.44  103.19
  -1   2  -6 3594.24  104.89
  -1   2  -6 3595.14  113.59
  -1   2  -6 3803.62  106.99
   1   2   6 3441.36  104.59
   1   2   6 3514.85  104.59
   1   2   6 3493.95  105.29
  -1   2  -6 3850.21  107.49
   2  -2   6  301.97   23.60
  -2  -2  -6  335.27   15.40
  -2  -2  -6  328.97   15.10
   2  -2   6  334.67   13.00
  -2  -2  -6  327.37   16.30
  -2  -2  -6  337.57   13.40
  -2   2  -6  350.56   10.70
  -2   2  -6  322.37   16.00
  -2   2  -6  342.17   16.30
  -2   2  -6  321.57   22.70
  -2   2  -6  357.36   13.10
   2   2   6  370.76   17.20
  -2   2  -6  332.47   16.60
   2   2   6  318.87   16.20
  -2   2  -6  342.57   15.10
   2   2   6  336.57   21.60
   2   2   6  353.86   13.00
   2   2   6  327.57   15.50
   2   2   6  329.17   14.40
   2   2   6  323.87   13.30
  -2   2  -6  314.97   16.20
  -2   2  -6  363.76   15.50
  -2   2  -6  339.37   13.40
  -3  -2  -6    6.80    2.80
   3  -2   6   -1.00    4.00
  -3  -2  -6    7.30    2.00
  -3  -2  -6   -1.70    3.40
  -3  -2  -6    1.90    2.90
   3  -2   6    2.80    2.20
  -3  -2  -6    7.10    2.90
  -3   2  -6    8.10    3.80
  -3   2  -6    5.20    2.90
  -3   2  -6    3.30    1.40
   3   2   6    4.60    2.80
   3   2   6    8.90    4.40
   3   2   6    3.40    2.40
   3   2   6    5.10    5.00
   3   2   6    8.40    2.90
  -3   2  -6    7.60    4.10
   3   2   6    6.40    2.80
  -3   2  -6    4.90    2.70
  -3   2  -6    4.60    1.70
   3   2   6    5.70    1.80
  -3   2  -6    3.90    2.80
  -3   2  -6    3.70    2.20
  -3   2  -6   15.80    8.00
  -3   2  -6    5.20    2.30
   4  -2   6   38.30   13.40
  -4  -2  -6   44.80    4.30
  -4  -2  -6   34.60    6.50
  -4  -2  -6   40.60    6.90
  -4  -2  -6   46.50    9.60
   4  -2   6   35.40    6.20
  -4   2  -6   42.50    7.60
   4   2   6   42.90   11.70
  -4   2  -6   34.10    5.40
   4   2   6   46.90    9.40
   4   2   6   35.30   11.30
  -4   2  -6   38.40    4.70
  -5  -2  -6   57.19    9.20
   5  -2   6   51.19   15.80
  -5  -2  -6   56.79   12.40
  -5  -2  -6   90.09   10.20
  -5   2  -6   61.79    6.80
   5   2   6   41.00   14.90
  -5   2  -6   63.59   11.30
   5   2   6   84.59   19.90
  -6  -2  -6   -5.70    6.30
   6  -2   6   24.60   14.80
   6   2   6   11.20   11.10
  -6   2  -6    2.40    6.40
  -6  -3   6   37.70   13.30
   6  -3  -6   34.40   11.40
  -6   3   6   43.20   21.70
   6   3  -6   33.50   13.80
   5  -3  -6   32.20   10.80
  -5  -3   6   16.80    7.50
  -5  -3   6   24.60    7.40
   5   3  -6   62.29   14.00
  -5   3   6   43.90   17.40
  -5   3   6   31.10   10.30
  -5   3   6   36.10   16.50
   4  -3  -6  472.45   29.30
  -4  -3   6  421.96   29.70
  -4  -3   6  439.66   24.50
   4  -3  -6  460.45   17.50
  -4   3   6  454.55   38.40
   4   3  -6  482.55   29.80
   4   3  -6  429.66   22.90
  -4   3   6  418.06   25.10
  -3  -3   6  301.37   21.70
   3  -3  -6  275.07   20.30
  -3  -3   6  298.27   18.30
   3  -3  -6  316.37   13.50
  -3  -3   6  313.57   21.90
   3  -3  -6  297.37   13.10
   3   3  -6  300.27   20.10
  -3   3   6  342.97   29.30
   3   3  -6  277.77   19.60
   3   3  -6  270.77   13.50
  -3   3   6  290.07   16.30
  -3   3   6  285.97   17.10
   3   3  -6  296.87   16.60
   3   3  -6  320.07   17.50
   2  -3  -6 1288.47   37.30
  -2  -3   6 1320.47   49.10
  -2  -3   6 1345.67   50.19
   2  -3  -6 1315.27   38.50
  -2  -3   6 1291.17   47.50
  -2  -3   6 1284.17   41.80
   2  -3  -6 1326.47   41.80
   2  -3  -6 1351.26   50.49
  -2  -3   6 1295.37   47.10
   2  -3  -6 1286.87   61.99
  -2  -3   6 1253.07   45.40
  -2   3   6 1380.16   53.99
   2   3  -6 1314.17   42.20
   2   3  -6 1244.38   49.60
  -2   3   6 1291.57   45.60
   2   3  -6 1274.37   47.60
  -2   3   6 1359.66   41.90
   2   3  -6 1246.48   58.89
  -2   3   6 1297.47   53.59
   2   3  -6 1262.77   42.10
   2   3  -6 1256.87   44.40
  -2   3   6 1301.17   60.89
  -2   3   6 1299.27   37.60
   1  -3  -6   -0.20    4.90
  -1  -3   6   -1.30    1.70
  -1  -3   6    0.80    2.50
   1  -3  -6    0.10    2.20
  -1  -3   6    4.80    3.00
  -1  -3   6    2.00    1.70
  -1  -3   6    3.10    2.00
   1  -3  -6    0.10    3.50
   1  -3  -6    3.90    2.20
   1  -3  -6    3.20    1.40
  -1  -3   6    1.60    2.20
   1   3  -6    2.30    2.60
   1   3  -6    2.10    1.70
   1   3  -6    1.80    1.80
  -1   3   6    5.20    2.80
   1   3  -6    0.80    3.00
  -1   3   6    2.50    2.60
  -1   3   6    1.40    3.20
   1   3  -6    0.90    2.60
   1   3  -6   -0.80    1.90
  -1   3   6    0.80    1.40
   1   3  -6    4.10    2.40
  -1   3   6    2.40    3.40
   0  -3   6   60.09    8.20
   0  -3   6   42.30    6.20
   0  -3  -6   50.69    5.70
   0  -3  -6   57.29   12.80
   0  -3   6   48.20    3.30
   0  -3  -6   63.09   10.90
   0  -3  -6   62.09    5.10
   0  -3  -6   51.09    4.90
   0  -3   6   61.29    6.90
   0   3   6   52.49    5.80
   0   3  -6   53.69    5.10
   0   3   6   59.09    7.30
   0   3  -6   48.10    6.60
   0   3  -6   62.49   10.40
   0   3  -6   53.79    5.00
   0   3  -6   47.20    7.40
   0   3   6   65.29    6.70
   0   3  -6   52.79    5.30
   0   3   6   55.39    5.10
   0   3  -6   68.19   10.70
   0   3  -6   56.79    6.70
  -1  -3  -6    2.10    1.90
   1  -3   6    3.20    1.90
  -1  -3  -6    3.70    1.70
  -1  -3  -6    0.70    3.70
  -1  -3  -6    4.50    2.40
   1  -3   6    0.30    2.50
  -1  -3  -6    4.60    1.60
  -1  -3  -6    0.10    2.70
  -1  -3  -6    4.60    2.30
  -1   3  -6    2.20    4.40
   1   3   6    3.20    1.90
  -1   3  -6    1.80    1.60
   1   3   6    5.10    3.20
  -1   3  -6    8.20    5.30
   1   3   6   -3.60    2.50
  -1   3  -6    7.20    3.10
   1   3   6    1.60    2.20
   1   3   6    3.50    2.40
  -1   3  -6    2.80    2.60
  -1   3  -6    2.80    1.80
  -2  -3  -6  182.68   11.80
  -2  -3  -6  187.68    9.90
  -2  -3  -6  197.48   12.00
   2  -3   6  208.98   10.20
  -2  -3  -6  186.68   13.20
   2  -3   6  193.08   12.20
   2   3   6  188.78   17.50
   2   3   6  183.38   12.20
  -2   3  -6  189.38   18.60
  -2   3  -6  194.08   10.90
  -2   3  -6  173.98   11.70
  -2   3  -6  184.78   12.30
  -2   3  -6  185.08   20.00
  -2   3  -6  201.28   13.90
   2   3   6  204.88   12.60
   2   3   6  212.68   10.50
  -2   3  -6  192.08   12.20
  -2   3  -6  206.58    9.70
   2   3   6  196.48    9.70
   2   3   6  195.28   11.50
   2   3   6  218.28   13.60
   3  -3   6  258.57   12.70
  -3  -3  -6  255.07   12.00
  -3  -3  -6  229.48   14.40
  -3  -3  -6  276.77   17.70
  -3  -3  -6  261.07   15.70
   3   3   6  244.88   13.70
   3   3   6  228.58   12.80
  -3   3  -6  232.88   26.00
   3   3   6  261.77   19.50
  -3   3  -6  242.78    8.30
  -3   3  -6  234.98   17.60
   3   3   6  241.18   14.30
  -3   3  -6  250.07   14.00
  -3   3  -6  229.78   13.50
  -3   3  -6  241.78   10.80
  -3   3  -6  230.78   13.10
  -3   3  -6  249.88   14.50
  -3   3  -6  227.48   14.60
   3   3   6  271.77   22.40
  -4  -3  -6  179.08   10.20
  -4  -3  -6  201.58   14.40
  -4  -3  -6  169.18   16.00
   4  -3   6  184.48   11.80
   4   3   6  189.38   21.20
  -4   3  -6  152.88   28.20
  -4   3  -6  177.48    8.80
  -4   3  -6  177.48   13.20
  -5  -3  -6   64.19   10.10
  -5  -3  -6   68.39   14.00
   5   3   6   60.99   15.40
  -5   3  -6   68.29   22.20
  -5   3  -6   65.69   11.60
  -6  -3  -6    0.40    5.10
  -6  -3  -6   16.10    8.90
  -6   3  -6    4.40    8.10
   6   3   6    2.70   10.80
  -6   3  -6   -1.50   11.40
  -5  -4   6   30.90    9.70
   5  -4  -6   16.30    7.70
  -5  -4   6   17.50    8.30
  -5   4   6   23.90   14.70
   5   4  -6   26.10   10.30
  -4  -4   6  131.99   14.00
   4  -4  -6  122.69   15.40
  -4  -4   6  101.19   16.40
   4   4  -6  118.89   19.60
  -4   4   6  103.29   24.30
   4   4  -6  122.19   12.40
   3  -4  -6   11.20    3.30
   3  -4  -6   12.10    5.80
  -3  -4   6   19.00    7.20
  -3  -4   6    4.50    4.90
  -3  -4   6    2.80    3.40
   3   4  -6    8.40    6.00
   3   4  -6   15.00    5.20
  -3   4   6   14.90    9.70
   2  -4  -6 1493.45   55.69
   2  -4  -6 1586.84   48.40
  -2  -4   6 1517.15   56.59
  -2  -4   6 1444.46   55.49
  -2  -4   6 1514.45   55.19
   2   4  -6 1573.74   55.89
   2   4  -6 1491.95   53.49
   2   4  -6 1401.26   56.09
  -2   4   6 1448.66   70.59
   1  -4  -6  851.81   34.30
  -1  -4   6  818.92   34.90
  -1  -4   6  846.02   39.10
   1  -4  -6  863.91   29.50
  -1  -4   6  855.91   29.00
   1  -4  -6  921.01   30.80
  -1  -4   6  800.22   35.80
  -1  -4   6  876.21   34.00
  -1   4   6  865.21   47.60
   1   4  -6  780.12   40.90
   1   4  -6  863.81   33.80
   1   4  -6  851.11   36.80
  -1   4   6  849.12   29.80
  -1   4   6  859.91   34.80
   0  -4  -6   51.49   10.90
   0  -4   6   67.39    7.00
   0  -4  -6   54.59    6.00
   0  -4   6   61.19    9.30
   0  -4   6   61.69    5.50
   0  -4  -6   57.79    5.90
   0  -4  -6   50.99   14.10
   0  -4   6   62.29    9.20
   0  -4  -6   64.29    6.00
   0   4  -6   51.29    8.30
   0   4   6   48.10    6.50
   0   4  -6   52.99    7.20
   0   4  -6   53.69    8.80
   0   4   6   49.60    5.90
   0   4   6   69.69   11.70
   0   4  -6   62.99    6.40
   0   4  -6   62.29   12.30
   0   4  -6   54.19   10.80
  -1  -4  -6  139.99    8.40
   1  -4   6  146.89   11.80
  -1  -4  -6  136.79    8.10
  -1  -4  -6  138.29   10.10
  -1  -4  -6  142.59    9.10
  -1  -4  -6  136.79   13.90
   1  -4   6  140.69   12.00
  -1   4  -6  127.09    8.50
   1   4   6  146.49    8.60
  -1   4  -6  161.68   17.70
  -1   4  -6  154.78    9.40
   1   4   6  145.59   10.40
  -1   4  -6  140.09   11.40
  -1   4  -6  151.38   18.30
   1   4   6  130.99   11.70
  -1   4  -6  109.79    9.40
   1   4   6  126.69    9.90
  -1   4  -6  130.79    8.80
  -2  -4  -6  134.19   11.00
   2  -4   6  149.09   11.70
   2  -4   6  136.39    9.00
  -2  -4  -6  138.89    9.30
  -2  -4  -6  162.08   12.10
  -2   4  -6  143.19   10.50
  -2   4  -6  155.78   21.00
  -2   4  -6  133.99   11.70
  -2   4  -6  137.39    8.70
  -2   4  -6  141.29    9.20
   2   4   6  146.49   12.20
   2   4   6  132.49    9.00
   2   4   6  144.49   22.90
   3  -4   6   50.59    7.30
  -3  -4  -6   54.19    6.40
  -3  -4  -6   48.60    8.50
   3  -4   6   42.30    7.70
  -3  -4  -6   53.99   11.00
  -3   4  -6   42.70    6.90
  -3   4  -6   28.40    6.10
   3   4   6   62.39   14.70
   3   4   6   37.80    7.10
  -3   4  -6   48.20   17.00
   4  -4   6    7.30    4.10
  -4  -4  -6    1.40    2.80
  -4  -4  -6   -5.30    6.30
  -4  -4  -6    3.10    4.10
  -4   4  -6   12.60   11.90
  -4   4  -6    0.50    3.60
   4   4   6   -8.60    6.40
  -5  -4  -6    1.70    5.60
  -5  -4  -6    1.90    8.60
   5   4   6   -3.10    8.10
  -5   4  -6   10.20   13.90
   4  -5  -6   27.10    9.50
  -4  -5   6    5.10    7.90
  -4  -5   6   19.40    7.50
   4   5  -6   23.30    9.90
   4   5  -6   23.40    8.80
  -4   5   6   21.60   12.50
  -3  -5   6    8.80    6.30
   3  -5  -6   -1.00    3.00
  -3  -5   6   -1.70    5.40
   3  -5  -6    4.10    5.10
  -3  -5   6   -2.80    4.10
  -3   5   6  -10.60    6.60
   3   5  -6    2.50    5.00
   2  -5  -6   65.59    7.20
  -2  -5   6   50.09   10.50
  -2  -5   6   79.59   12.50
  -2  -5   6   51.89    9.30
   2  -5  -6   84.99   12.60
  -2   5   6   66.39   17.50
   2   5  -6   72.79   12.00
   1  -5  -6   35.50    7.40
  -1  -5   6   29.10    7.60
  -1  -5   6   29.00    6.40
  -1  -5   6   33.80    7.90
   1  -5  -6   38.60    6.20
   1   5  -6   25.60    7.10
  -1   5   6   22.30   12.30
   0  -5  -6   -0.70    2.60
   0  -5  -6    0.00    2.50
   0  -5  -6    3.80    3.60
   0  -5   6   10.00    4.80
   0  -5   6   -0.60    3.10
   0   5  -6    2.30    6.00
   0   5   6   -3.00    6.20
   0   5  -6    2.70    2.80
   1  -5   6   50.59    9.50
  -1  -5  -6   28.60    6.40
   1  -5   6   32.90    7.80
  -1  -5  -6   31.60    6.00
  -1   5  -6   35.10    6.60
  -1   5  -6   21.70   11.20
   1   5   6   33.80    5.80
   2  -5   6    9.50    5.60
  -2  -5  -6   12.70    4.80
  -2  -5  -6   19.40    5.10
  -2   5  -6   19.20    6.20
   2   5   6   -0.50    8.70
  -2   5  -6   10.40   10.30
  -2   5  -6   10.80    4.10
   2   5   6   12.10    4.90
  -3  -5  -6   14.00    6.10
   3  -5   6    3.40    3.40
   3  -5   6   12.00    5.90
  -3  -5  -6    4.00    4.30
  -3   5  -6  -17.20    8.10
   3   5   6   12.00    5.70
   3   5   6   -6.30    6.50
   4  -5   6   -1.80    3.60
  -4  -5  -6   -7.80    3.50
  -4  -5  -6   -7.40    3.30
   4   5   6  -11.80    7.20
  -4   5  -6   -4.70   11.30
   3  -6  -6   -3.10    5.10
   3  -6  -6    3.10    5.60
  -3  -6   6   17.00    8.70
  -3  -6   6   16.80    7.60
  -3   6   6   -7.20    9.00
   3   6  -6   17.90    9.20
  -2  -6   6   -8.50    5.00
   2  -6  -6    4.20    5.10
   2  -6  -6   -5.30    3.00
  -2  -6   6   -3.20    5.00
   2   6  -6    5.30    5.70
  -2   6   6  -16.20    6.50
  -1  -6   6   65.89   11.90
  -1  -6   6   91.99   14.40
   1  -6  -6   67.89    9.60
   1  -6  -6   72.19    9.10
   1   6  -6   80.69   13.60
  -1   6   6   29.40   17.00
   0  -6   6   -0.50    5.80
   0  -6  -6    0.30    3.60
   0  -6  -6   -1.20    3.60
   0  -6   6    4.40    6.50
   0   6  -6   -0.20    3.50
   0   6   6   11.20   10.50
  -1  -6  -6   -2.20    3.50
   1  -6   6    6.60    8.00
  -1  -6  -6    4.20    3.90
   1  -6   6   -6.70    4.20
  -1   6  -6    1.30    3.70
  -1   6  -6   -4.20    7.90
   1   6   6    6.70    7.80
   1   6   6   -0.50    4.00
   2  -6   6   85.79   13.60
  -2  -6  -6   87.99   10.40
  -2  -6  -6   70.09   11.30
   2   6   6   50.79   19.60
  -2   6  -6   93.39   10.10
   2   6   6  113.99   11.40
  -2   6  -6   92.09   19.90
  -3  -6  -6    0.20    5.10
  -3  -6  -6   -5.40    4.50
   3   6   6    0.00    8.10
  -3   6  -6    7.40   12.80
  -3   6  -6    5.10    4.40
   6   0  -7    1.70    6.10
  -6   0   7    2.30    7.30
  -5   0   7  579.44   38.50
  -5   0   7  665.23   38.50
  -5   0   7  540.95   40.90
   5   0  -7  589.94   36.30
  -4   0   7   -0.50    5.40
  -4   0   7    4.70    2.60
   4   0  -7   -1.30    1.70
  -4   0   7    0.00    3.60
   4   0  -7   -0.20    3.50
  -4   0   7   -0.60    7.40
   4   0  -7    3.40    2.90
   4   0  -7   -3.10    4.90
  -4   0   7    5.20    4.50
  -4   0   7   -9.70    4.10
   4   0  -7    4.90    2.40
  -4   0   7    3.30    2.00
  -3   0   7 1694.33   62.49
  -3   0   7 1681.73   60.19
  -3   0   7 1799.32   73.69
   3   0  -7 1731.73   59.79
  -3   0   7 1695.63   52.89
   3   0  -7 1676.63   53.99
  -3   0   7 1607.34   52.39
  -3   0   7 1755.02   62.39
   3   0  -7 1703.23   50.59
  -3   0   7 1591.04   59.89
  -3   0   7 1565.64   72.29
   3   0  -7 1641.04   63.19
   2   0  -7   -1.10    1.10
   2   0  -7   -2.40    1.90
  -2   0   7   -0.40    2.30
   2   0  -7   -0.10    1.50
  -2   0   7   -0.90    2.10
   2   0  -7    2.50    2.10
   2   0  -7   -1.00    2.80
  -2   0   7    0.80    1.40
  -2   0   7    1.90    1.90
  -2   0   7   -0.30    0.90
  -2   0   7    0.00    3.00
  -2   0   7    1.40    1.90
   1   0  -7 1443.66   47.10
  -1   0   7 1389.16   52.39
  -1   0   7 1212.38   45.40
   1   0  -7 1386.26   47.60
  -1   0   7 1400.56   43.90
   1   0  -7 1325.57   52.39
  -1   0   7 1429.36   46.20
   1   0  -7 1420.86   43.70
   1   0  -7 1399.86   45.30
  -1   0   7 1486.95   45.20
   1   0  -7 1380.66   45.90
   0   0   7   14.00    3.00
   0   0  -7   14.70    2.90
   0   0   7   11.80    3.10
   0   0  -7   11.00    2.70
   0   0  -7   11.90    2.80
   0   0  -7   11.30    3.70
   0   0   7   11.30    2.50
   0   0   7    9.30    2.30
   0   0  -7   11.80    2.70
   0   0   7   10.40    2.50
   0   0   7    9.20    2.60
   2   0   7    2.70    1.70
  -2   0  -7    1.30    1.60
   2   0   7    3.00    1.80
  -2   0  -7    1.40    1.30
  -2   0  -7    3.20    2.90
   2   0   7    1.40    1.60
   2   0   7    0.60    1.40
   2   0   7    1.50    3.10
  -2   0  -7    0.50    1.20
  -2   0  -7    1.20    1.30
  -3   0  -7 1313.77   38.40
  -3   0  -7 1291.77   37.30
  -3   0  -7 1298.57   41.30
   3   0   7 1314.77   45.50
  -3   0  -7 1348.07   44.20
   3   0   7 1364.86   58.79
   3   0   7 1216.08   43.30
   3   0   7 1274.17   36.90
  -3   0  -7 1182.78   52.19
   3   0   7 1321.47   39.50
  -3   0  -7 1289.07   43.30
   3   0   7 1235.48   49.40
  -4   0  -7   -3.20    1.30
  -4   0  -7   -1.50    1.60
   4   0   7   -4.10    4.20
   4   0   7    0.00    1.90
   4   0   7    4.50    5.30
   4   0   7    2.80    2.90
  -4   0  -7    1.40    2.60
   5   0   7  234.88   26.10
  -5   0  -7  226.88   18.40
  -5   0  -7  231.58   14.10
   5   0   7  255.27   29.10
  -5   0  -7  235.98   14.10
   6   0   7   -6.50    9.80
  -6   0  -7  -10.40    4.40
   6  -1  -7  124.39   22.90
  -6  -1   7  119.69   21.20
  -6   1   7  108.49   19.40
  -6   1   7  110.99   24.30
   6   1  -7  110.59   21.20
  -5  -1   7   36.00   10.20
   5  -1  -7   22.60    8.90
  -5  -1   7   18.60    5.50
  -5  -1   7   18.90    9.00
  -5   1   7   27.40   11.30
  -5   1   7   21.90    9.10
   5   1  -7   27.80   10.30
  -5   1   7   16.10   10.80
   4  -1  -7    9.80    4.30
  -4  -1   7    2.80    3.50
  -4  -1   7    7.70    3.40
   4  -1  -7   11.10    3.00
  -4  -1   7   12.40    7.20
  -4  -1   7    6.60    4.40
   4  -1  -7    8.00    6.10
  -4  -1   7    5.80    4.60
  -4  -1   7    9.30    9.20
  -4  -1   7    3.50    4.60
  -4   1   7   -3.50    5.30
  -4   1   7    6.50    6.90
   4   1  -7   13.20    4.70
  -4   1   7   11.70    3.60
   4   1  -7    9.50    6.80
   4   1  -7   10.50    3.10
   4   1  -7   10.10    2.90
  -4   1   7    8.20    6.70
  -4   1   7    5.80    2.00
  -4   1   7    7.50    6.80
  -4   1   7   12.40    5.60
   3  -1  -7   -1.60    1.80
  -3  -1   7    1.60    2.10
   3  -1  -7    1.30    1.00
   3  -1  -7    2.40    2.20
   3  -1  -7    0.30    3.00
  -3  -1   7    0.40    2.80
  -3  -1   7   -0.30    1.70
   3  -1  -7   -5.60    4.20
  -3  -1   7    0.70    2.60
  -3  -1   7    0.80    1.90
  -3  -1   7    2.30    4.20
  -3  -1   7    1.50    5.00
  -3   1   7    2.80    4.40
  -3   1   7    3.90    4.90
  -3   1   7    0.40    1.90
  -3   1   7    2.80    3.70
  -3   1   7   10.50    4.60
  -3   1   7   -3.70    3.30
   3   1  -7    1.40    1.80
   3   1  -7    2.30    1.60
  -3   1   7   -0.90    1.10
   3   1  -7   -1.60    2.00
   3   1  -7   -0.30    2.60
  -2  -1   7   19.60    7.10
  -2  -1   7   23.30    6.00
  -2  -1   7   24.70    4.40
   2  -1  -7   11.30    5.20
   2  -1  -7   16.70    2.70
   2  -1  -7   15.30    7.30
  -2  -1   7   19.10    4.10
  -2  -1   7   19.40    2.50
  -2  -1   7   15.80    3.10
   2  -1  -7    9.00    4.80
   2  -1  -7   13.30    2.30
  -2  -1   7   23.40    7.40
   2  -1  -7   13.60    4.00
  -2  -1   7   17.40    4.20
   2  -1  -7   11.50    3.60
  -2   1   7   14.50    4.80
  -2   1   7   16.50    3.90
  -2   1   7   12.60    5.00
  -2   1   7   20.30    5.70
   2   1  -7   16.60    5.20
   2   1  -7   17.50    4.30
  -2   1   7   19.80    6.90
   2   1  -7   14.60    3.50
   2   1  -7   16.50    5.20
   2   1  -7   16.30    3.50
   1  -1  -7 1840.12   67.99
   1  -1  -7 1803.92   57.69
  -1  -1   7 1849.42   59.59
   1  -1  -7 1769.92   53.79
   1  -1  -7 1629.44   62.79
  -1  -1   7 1814.62   56.29
   1  -1  -7 1839.72   57.09
  -1  -1   7 1774.92   63.79
   1  -1  -7 1860.51   60.79
  -1  -1   7 1835.32   57.79
  -1  -1   7 1868.81   56.39
  -1   1   7 1950.30   57.19
   1   1  -7 1840.22   57.99
   1   1  -7 1838.02   56.79
  -1   1   7 1876.81   62.89
   1   1  -7 1796.62   58.59
  -1   1   7 1896.61   61.39
  -1   1   7 1812.22   54.39
  -1   1   7 1805.62   57.69
   1   1  -7 1855.81   60.69
   0  -1   7    1.20    1.40
   0  -1  -7    0.60    1.30
   0  -1  -7    1.60    1.30
   0  -1   7    2.70    1.80
   0  -1   7    2.00    1.40
   0  -1  -7    6.90    2.20
   0  -1  -7    1.70    2.90
   0  -1  -7    2.20    1.90
   0  -1   7    4.10    2.00
   0  -1   7    2.50    2.00
   0  -1  -7    3.50    3.00
   0  -1   7    2.60    1.30
   0   1  -7    1.40    1.70
   0   1   7    0.50    1.70
   0   1   7    4.60    2.50
   0   1  -7    4.30    2.30
   0   1  -7    0.50    1.50
   0   1   7    7.20    2.00
   0   1  -7    4.40    2.00
   0   1  -7    1.00    1.50
   0   1  -7    0.30    1.50
   0   1   7   -0.60    1.80
   0   1   7    4.20    1.80
   0   1   7    3.60    2.10
  -1  -1  -7 1068.99   38.40
   1  -1   7 1100.89   35.20
   1  -1   7 1118.99   31.70
  -1  -1  -7 1038.10   35.40
  -1  -1  -7 1144.39   35.50
  -1  -1  -7 1093.19   34.40
  -1  -1  -7 1095.79   31.80
  -1  -1  -7 1075.79   36.00
   1  -1   7 1073.09   35.90
   1  -1   7 1108.69   42.70
   1   1   7 1130.49   37.50
   1   1   7 1070.59   33.80
  -1   1  -7 1076.09   32.50
  -1   1  -7 1041.60   32.10
  -1   1  -7 1089.49   41.00
  -1   1  -7 1133.59   36.80
   1   1   7 1116.69   37.10
   1   1   7 1072.89   41.10
  -1   1  -7 1116.89   35.70
   1   1   7 1089.99   35.00
  -1   1  -7 1113.29   37.20
  -1   1  -7 1079.09   37.90
  -1   1  -7 1139.99   37.70
   2  -1   7  734.13   28.00
  -2  -1  -7  698.63   24.50
   2  -1   7  776.02   37.10
  -2  -1  -7  723.63   25.90
   2  -1   7  758.92   27.20
  -2  -1  -7  743.73   27.00
   2  -1   7  727.43   21.70
  -2  -1  -7  714.33   26.50
  -2   1  -7  748.43   27.80
   2   1   7  685.13   21.40
  -2   1  -7  719.33   25.10
  -2   1  -7  744.23   23.50
   2   1   7  724.73   26.00
   2   1   7  725.83   34.60
   2   1   7  701.83   21.20
  -2   1  -7  740.63   25.80
  -2   1  -7  760.72   27.80
  -2   1  -7  694.13   33.80
   2   1   7  723.83   26.60
  -2   1  -7  709.93   24.70
   2   1   7  683.13   26.20
   2   1   7  699.43   28.00
  -3  -1  -7  546.25   21.80
   3  -1   7  541.85   23.80
  -3  -1  -7  565.84   22.70
   3  -1   7  539.85   28.40
  -3  -1  -7  547.25   18.10
  -3  -1  -7  531.25   22.90
  -3  -1  -7  515.85   29.20
   3  -1   7  569.84   35.30
   3  -1   7  517.35   18.10
   3  -1   7  550.54   23.10
  -3   1  -7  510.55   22.10
  -3   1  -7  527.85   17.70
   3   1   7  535.05   32.40
   3   1   7  565.24   21.40
  -3   1  -7  516.15   22.40
  -3   1  -7  509.25   31.00
   3   1   7  580.84   18.60
   3   1   7  558.24   15.90
   3   1   7  544.35   27.10
   3   1   7  513.45   23.90
  -3   1  -7  511.65   19.20
  -3   1  -7  524.55   22.10
   3   1   7  507.35   21.90
  -3   1  -7  544.15   19.30
   4  -1   7    1.40    2.10
   4  -1   7    5.20    5.10
  -4  -1  -7    5.90    3.20
   4  -1   7    2.00    2.70
  -4  -1  -7    0.50    3.00
  -4  -1  -7    0.90    2.40
   4  -1   7   -0.10    5.30
   4   1   7    2.10    6.10
   4   1   7   -9.40    3.70
  -4   1  -7    1.70    2.50
  -4   1  -7    2.50    2.70
  -4   1  -7    0.60    1.90
   5  -1   7   -3.30    7.40
  -5  -1  -7    0.00    2.60
  -5  -1  -7   -1.40    3.50
  -5  -1  -7    1.50    2.50
   5  -1   7    6.30    8.50
   5   1   7   -4.50    6.30
   5   1   7   -3.90    5.10
  -5   1  -7   -3.30    2.40
  -5   1  -7   -1.00    4.00
  -5   1  -7    0.10    2.80
  -6  -1  -7   14.00    5.90
   6  -1   7    3.00   12.30
  -6  -1  -7    3.10    3.70
  -6   1  -7    8.20    8.10
   6   1   7   19.40   11.90
  -6  -2   7   82.49   17.80
   6  -2  -7  112.79   19.80
  -6  -2   7   69.29   11.70
   6   2  -7  100.89   21.10
  -6   2   7   51.19   13.40
  -6   2   7   65.39   20.50
  -5  -2   7   87.39   16.10
   5  -2  -7  101.89   17.90
  -5  -2   7   96.69   11.40
  -5   2   7  108.69   17.30
  -5   2   7  107.09   23.60
   5   2  -7  101.99   18.40
  -5   2   7  108.49   23.60
  -4  -2   7  278.87   27.60
   4  -2  -7  234.48   11.10
   4  -2  -7  208.18   19.50
  -4  -2   7  226.38   15.50
   4  -2  -7  210.28   13.20
  -4  -2   7  226.88   20.60
  -4   2   7  212.18   24.20
  -4   2   7  185.48   17.00
   4   2  -7  238.28   15.30
   4   2  -7  229.48   19.90
   4   2  -7  225.38   11.30
   4   2  -7  226.78   16.50
  -4   2   7  203.28   25.20
  -3  -2   7   25.00    8.00
   3  -2  -7   18.60    7.60
  -3  -2   7   31.80    8.90
   3  -2  -7   29.20    4.40
   3  -2  -7   23.90    4.60
  -3  -2   7   26.70    5.90
  -3  -2   7   26.10    5.70
   3  -2  -7   31.40    8.60
  -3   2   7   21.40    9.00
  -3   2   7   32.70    6.20
   3   2  -7   21.50    4.40
   3   2  -7   29.50    5.90
   3   2  -7   24.90    4.20
  -3   2   7   32.10   10.50
   3   2  -7   23.20    4.70
   3   2  -7   29.30    7.70
  -3   2   7   33.40    9.20
  -3   2   7   17.40    8.20
  -3   2   7   27.70    6.30
   3   2  -7   46.50   10.30
   2  -2  -7  607.24   18.10
  -2  -2   7  601.14   23.80
   2  -2  -7  656.13   30.60
  -2  -2   7  589.34   29.00
   2  -2  -7  594.34   18.90
   2  -2  -7  591.24   35.30
   2  -2  -7  619.04   23.40
   2  -2  -7  647.04   23.90
  -2  -2   7  617.64   31.80
   2  -2  -7  582.64   35.10
  -2  -2   7  653.53   26.90
   2   2  -7  655.53   26.10
   2   2  -7  577.54   27.30
   2   2  -7  612.04   24.20
  -2   2   7  623.34   25.00
   2   2  -7  580.84   29.20
  -2   2   7  670.13   36.10
  -2   2   7  645.14   34.30
   2   2  -7  619.74   23.60
  -2   2   7  602.44   25.50
  -2   2   7  602.64   30.80
   1  -2  -7 9680.33  285.27
  -1  -2   7 9999.00  278.17
   1  -2  -7 9473.25  283.77
  -1   2   7 9558.34  276.47
   0  -2  -7 5132.09  144.39
   0  -2  -7 4982.30  158.88
   0  -2   7 5316.67  146.49
   0  -2  -7 5168.38  157.38
   0  -2   7 5102.99  148.19
   0   2   7 5165.68  146.59
   0   2  -7 5379.26  151.28
   0   2  -7 5176.78  148.89
   0   2   7 5061.99  150.58
   0   2   7 4966.30  150.08
   0   2  -7 5299.57  152.18
   0   2   7 5444.35  149.88
   0   2  -7 5157.78  150.08
   0   2  -7 5066.29  148.39
  -1  -2  -7  331.07   18.20
  -1  -2  -7  334.37   14.60
   1  -2   7  333.07   15.10
  -1  -2  -7  331.17   12.10
  -1  -2  -7  304.57   13.10
  -1  -2  -7  317.37   14.10
   1  -2   7  291.47   20.20
  -1  -2  -7  338.57   12.80
  -1   2  -7  330.87   14.30
  -1   2  -7  361.26   16.10
  -1   2  -7  328.77   16.80
  -1   2  -7  300.47   15.90
  -1   2  -7  325.47   12.60
   1   2   7  325.87   15.20
  -1   2  -7  306.57   13.40
  -1   2  -7  333.57   20.20
  -1   2  -7  331.77   16.20
   1   2   7  352.96   15.90
   1   2   7  359.06   15.10
   1   2   7  309.07   15.60
  -2  -2  -7  492.35   17.90
  -2  -2  -7  473.65   21.40
   2  -2   7  428.06   28.50
   2  -2   7  477.15   16.50
  -2  -2  -7  476.45   19.20
   2   2   7  443.36   20.10
   2   2   7  454.35   20.90
  -2   2  -7  470.55   20.90
   2   2   7  478.95   17.90
  -2   2  -7  438.96   16.30
  -2   2  -7  472.25   15.10
  -2   2  -7  482.55   20.60
  -2   2  -7  473.35   21.10
  -2   2  -7  488.25   19.80
  -2   2  -7  478.65   21.60
   2   2   7  470.95   16.20
  -2   2  -7  491.55   19.60
   2   2   7  465.25   18.60
   2   2   7  455.65   20.40
  -2   2  -7  458.35   27.90
   2   2   7  465.35   26.90
  -2   2  -7  490.55   17.60
  -3  -2  -7 1388.76   47.20
  -3  -2  -7 1395.06   48.40
  -3  -2  -7 1360.96   41.90
   3  -2   7 1366.66   42.40
  -3  -2  -7 1320.07   46.20
   3  -2   7 1419.06   64.79
   3   2   7 1390.16   41.60
  -3   2  -7 1420.46   40.90
   3   2   7 1342.37   49.50
  -3   2  -7 1383.96   49.20
  -3   2  -7 1368.06   48.20
  -3   2  -7 1387.66   48.80
  -3   2  -7 1317.67   46.20
  -3   2  -7 1367.46   44.60
   3   2   7 1430.96   60.39
  -3   2  -7 1381.26   46.50
  -3   2  -7 1387.56   40.70
  -3   2  -7 1366.86   60.99
  -3   2  -7 1375.76   49.30
   3   2   7 1386.46   46.10
   3   2   7 1360.26   52.59
   3   2   7 1368.46   46.60
   3   2   7 1356.46   44.00
  -4  -2  -7   21.80    3.30
   4  -2   7   21.50    4.60
  -4  -2  -7   24.20    5.60
  -4  -2  -7   18.30    6.60
  -4  -2  -7   12.90    4.30
   4  -2   7   29.60   12.90
   4   2   7   19.60    8.30
   4   2   7   15.40    9.20
  -4   2  -7   20.00    4.50
  -4   2  -7   22.00    3.60
  -4   2  -7   26.50    6.20
  -5  -2  -7   81.49   10.70
   5  -2   7   82.09   22.60
  -5  -2  -7   71.09   13.20
  -5  -2  -7   86.39   10.20
  -5   2  -7   94.89   14.10
   5   2   7   99.09   21.40
  -5   2  -7   89.59    8.50
   5   2   7   77.69   20.00
  -6  -2  -7   39.10    7.50
  -6  -2  -7   40.00   12.60
   6  -2   7   44.40   19.00
   6   2   7   55.59   18.50
  -6   2  -7   49.80   12.10
  -6  -3   7    9.30    5.50
  -6  -3   7   -3.40    7.20
   6  -3  -7    7.40    9.50
   6   3  -7    2.80    9.90
  -6   3   7  -12.40   11.60
  -5  -3   7  190.28   16.90
  -5  -3   7  221.68   22.60
   5  -3  -7  197.58   20.00
   5   3  -7  191.48   22.20
  -5   3   7  198.88   34.20
  -4  -3   7   46.10   11.30
   4  -3  -7   58.59    5.60
  -4  -3   7   41.20    9.10
   4  -3  -7   52.09   11.40
  -4   3   7   54.29   17.80
   4   3  -7   76.89   15.10
  -4   3   7   51.79    9.80
   4   3  -7   51.79    9.10
   3  -3  -7   26.10    4.50
  -3  -3   7   25.80    6.50
   3  -3  -7   18.80    7.70
  -3  -3   7   26.60    8.10
   3   3  -7   17.50    3.70
  -3   3   7    4.80    6.60
  -3   3   7   20.40    5.00
   3   3  -7   32.80    7.00
   3   3  -7   15.40    7.00
  -3   3   7   17.00    4.90
   3   3  -7   23.60    8.10
  -2  -3   7  165.98   14.10
   2  -3  -7  149.79   18.60
   2  -3  -7  180.18    7.00
   2  -3  -7  150.18   18.40
  -2  -3   7  177.08   11.10
   2  -3  -7  173.08    7.90
   2  -3  -7  173.48   10.00
   2  -3  -7  198.48   15.60
  -2  -3   7  174.98   13.40
  -2  -3   7  163.98   13.00
  -2  -3   7  164.68    9.90
  -2   3   7  179.68   17.10
   2   3  -7  184.58   11.80
   2   3  -7  171.78   12.30
  -2   3   7  172.48   12.60
   2   3  -7  182.78    9.40
   2   3  -7  176.68   20.20
  -2   3   7  182.08    9.90
  -2   3   7  213.88   21.00
   2   3  -7  177.48   10.20
   2   3  -7  177.98   13.70
   2   3  -7  196.08   15.40
  -2   3   7  170.68   15.90
  -2   3   7  173.38    7.40
   1  -3  -7   14.70    3.60
   1  -3  -7   20.80    5.40
  -1  -3   7    7.80    2.60
   1  -3  -7    6.10    5.00
   1  -3  -7   14.40    1.10
   1  -3  -7   16.70    2.80
  -1  -3   7   15.70    4.50
   1  -3  -7   12.70    6.20
  -1  -3   7   15.90    3.30
  -1  -3   7   29.10    6.20
  -1  -3   7   12.40    4.40
   1   3  -7   11.20    3.10
   1   3  -7   12.10    4.10
  -1   3   7   26.40    8.40
   1   3  -7   17.60    4.30
   1   3  -7   15.70    4.70
  -1   3   7   12.40    3.80
   1   3  -7   19.90    5.10
  -1   3   7   14.60    2.90
  -1   3   7   15.60    5.00
   1   3  -7   20.80    5.20
   1   3  -7   16.90    3.50
  -1   3   7   12.60    5.80
   1   3  -7   15.10    5.60
   0  -3  -7   17.60    3.30
   0  -3  -7   21.80    7.30
   0  -3   7   16.80    4.10
   0  -3  -7   18.70    1.70
   0  -3  -7   18.30    2.10
   0  -3  -7   12.90    3.80
   0  -3   7   16.80    4.40
   0  -3   7   23.00    5.40
   0  -3  -7   19.10    4.00
   0  -3  -7   21.70    7.00
   0  -3   7   16.10    1.90
   0  -3   7   19.20    5.00
   0   3  -7   21.90    4.80
   0   3  -7   20.20    4.30
   0   3   7   15.70    3.70
   0   3   7   29.90    6.70
   0   3  -7   17.30    6.00
   0   3  -7   21.70    6.20
   0   3  -7   19.20    4.00
   0   3   7   24.20    5.00
   0   3   7   20.60    4.70
   0   3  -7   11.40    4.10
  -1  -3  -7  470.35   18.60
   1  -3   7  472.65   21.90
  -1  -3  -7  475.65   19.20
   1  -3   7  458.05   22.60
   1  -3   7  460.45   19.50
  -1  -3  -7  456.65   16.90
  -1  -3  -7  468.05   29.60
  -1  -3  -7  457.55   17.40
  -1  -3  -7  447.66   24.70
  -1  -3  -7  438.56   16.60
   1   3   7  469.15   20.70
  -1   3  -7  445.96   18.10
  -1   3  -7  474.95   21.00
  -1   3  -7  482.15   30.00
   1   3   7  455.45   21.70
  -1   3  -7  435.46   21.00
  -1   3  -7  471.95   27.60
   1   3   7  454.55   21.30
  -1   3  -7  473.95   18.00
  -1   3  -7  472.55   20.50
   1   3   7  488.05   20.30
  -1   3  -7  444.56   20.90
  -2  -3  -7  441.46   20.00
  -2  -3  -7  428.96   17.70
  -2  -3  -7  439.26   19.90
   2  -3   7  469.25   17.40
  -2  -3  -7  445.16   23.20
  -2   3  -7  450.85   29.90
  -2   3  -7  453.45   21.10
   2   3   7  442.06   28.00
  -2   3  -7  451.05   21.50
  -2   3  -7  449.56   21.50
  -2   3  -7  485.15   19.60
   2   3   7  460.15   21.50
  -2   3  -7  462.55   33.00
   2   3   7  445.76   18.00
   2   3   7  416.46   21.10
  -2   3  -7  469.35   20.70
  -2   3  -7  433.66   17.10
   2   3   7  458.95   17.00
   2   3   7  452.25   21.50
  -2   3  -7  434.66   22.20
   2   3   7  460.35   20.30
  -3  -3  -7 3599.94  103.99
   3  -3   7 3726.03  104.59
  -3  -3  -7 3628.84  112.09
  -3  -3  -7 3652.03  109.49
  -3  -3  -7 3610.14  111.49
  -3   3  -7 3378.46  113.69
   3   3   7 3485.95  109.09
  -3   3  -7 3580.34  136.09
  -3   3  -7 3568.04  108.49
   3   3   7 3618.54  124.29
  -3   3  -7 3535.95  109.79
   3   3   7 3631.24  117.09
  -3   3  -7 3709.33  107.89
  -3   3  -7 3871.01  108.19
   3   3   7 3625.04  106.59
   3   3   7 3472.95  106.49
  -3   3  -7 3568.24  110.59
  -4  -3  -7    1.00    2.20
   4  -3   7    5.50    2.90
  -4  -3  -7   -1.80    3.50
  -4  -3  -7    2.40    3.40
  -4   3  -7   -4.40    2.70
  -4   3  -7    0.90    7.50
   4   3   7    9.10    8.60
  -4   3  -7    1.40    1.40
  -5  -3  -7   43.60    8.50
  -5  -3  -7   55.29   13.60
  -5   3  -7   40.40    9.30
   5   3   7   47.90   13.10
  -5   3  -7   25.30   14.60
  -6  -3  -7   11.20    7.90
  -6  -3  -7   15.40    7.60
  -6   3  -7   11.90    7.30
   6   3   7   17.70   11.60
  -6   3  -7   22.80   15.90
  -5  -4   7   10.40    7.00
   5  -4  -7    5.70    8.70
  -5  -4   7   14.30    9.00
  -5   4   7   15.70   13.20
   5   4  -7   18.30    9.40
   4  -4  -7   26.60    9.90
  -4  -4   7   20.70    8.30
  -4  -4   7   25.40    8.10
   4   4  -7   30.20   10.50
   4   4  -7   21.40    7.20
  -4   4   7   10.00    8.80
  -3  -4   7   -4.70    3.90
   3  -4  -7    0.70    2.20
  -3  -4   7   -2.40    3.70
   3  -4  -7    2.10    4.90
   3   4  -7   -3.20    3.50
   3   4  -7    1.40    3.60
  -3   4   7   -2.60    5.60
  -2  -4   7  356.36   22.20
   2  -4  -7  365.16   21.90
  -2  -4   7  345.27   21.70
   2  -4  -7  355.16   16.30
  -2  -4   7  367.46   21.90
   2   4  -7  333.67   22.10
  -2   4   7  347.07   30.20
   2   4  -7  367.36   22.00
   1  -4  -7 2339.17   74.99
  -1  -4   7 2368.96   78.49
  -1  -4   7 2273.87   76.49
   1  -4  -7 2296.47   68.39
  -1  -4   7 2285.17   67.59
   1  -4  -7 2193.68   69.39
  -1  -4   7 2301.27   74.99
   1   4  -7 2222.08   73.89
   1   4  -7 2238.68   77.99
  -1   4   7 2404.76   93.79
   1   4  -7 2187.68   84.09
   0  -4   7   31.30    7.20
   0  -4  -7   52.99    6.10
   0  -4  -7   50.19    5.60
   0  -4   7   47.10    4.60
   0  -4   7   48.80    7.20
   0  -4   7   54.49    9.30
   0  -4  -7   49.10    5.60
   0  -4  -7   48.80   11.20
   0   4   7   55.99    7.20
   0   4   7   50.79   10.80
   0   4  -7   40.60    7.50
   0   4   7   50.49    6.40
   0   4  -7   43.70   10.30
   0   4  -7   45.10    7.10
   0   4  -7   54.89   11.30
   0   4  -7   55.49    7.80
  -1  -4  -7  563.14   22.20
  -1  -4  -7  556.54   20.90
   1  -4   7  564.34   22.80
  -1  -4  -7  566.24   33.10
   1  -4   7  538.95   26.00
  -1  -4  -7  534.15   21.70
   1  -4   7  538.65   26.90
  -1  -4  -7  572.34   23.50
  -1   4  -7  570.74   22.70
  -1   4  -7  565.04   24.90
   1   4   7  516.45   27.10
  -1   4  -7  575.54   22.50
  -1   4  -7  619.34   35.90
  -1   4  -7  547.05   26.20
  -1   4  -7  651.53   38.20
  -1   4  -7  529.85   23.00
   1   4   7  536.25   24.20
  -2  -4  -7    3.60    3.10
  -2  -4  -7    1.70    2.80
   2  -4   7    6.10    3.50
   2  -4   7    3.80    2.60
  -2  -4  -7   -1.90    2.90
   2   4   7    4.50    3.60
  -2   4  -7    2.80    2.40
  -2   4  -7   -0.90    2.30
  -2   4  -7    3.10    2.50
  -2   4  -7   -4.30    2.80
  -2   4  -7    0.10    2.60
   2   4   7    2.50    2.30
  -2   4  -7    1.50    5.20
   2   4   7   11.30    8.80
  -3  -4  -7  395.06   17.90
  -3  -4  -7  413.66   23.90
   3  -4   7  408.96   17.90
  -3  -4  -7  379.66   20.90
  -3   4  -7  434.16   38.30
   3   4   7  407.66   30.20
  -3   4  -7  420.16   19.80
  -3   4  -7  389.36   20.40
   3   4   7  377.06   19.40
  -3   4  -7  421.56   23.90
   4  -4   7   26.80    5.70
  -4  -4  -7   23.70    5.30
  -4  -4  -7   20.90    6.60
  -4  -4  -7    6.70    6.80
   4   4   7   25.20   11.60
  -4   4  -7   17.50    5.70
  -4   4  -7    7.30   12.90
  -5  -4  -7   -5.50    8.90
  -5  -4  -7   -3.40    4.00
   5   4   7    9.20    8.30
  -5   4  -7    3.00   10.10
   4  -5  -7   77.09   14.70
  -4  -5   7   67.49   13.00
  -4  -5   7   74.89   14.30
   4   5  -7   64.49   11.90
  -4   5   7   79.09   24.50
   4   5  -7   90.99   17.40
   3  -5  -7   -3.10    2.70
  -3  -5   7    2.50    5.30
  -3  -5   7   -4.40    5.30
   3  -5  -7   -5.10    4.00
  -3  -5   7   14.90    6.80
   3   5  -7    0.40    5.10
  -3   5   7   -1.30   10.20
   3   5  -7    0.80    5.30
  -2  -5   7   22.60    7.60
  -2  -5   7   23.50    7.30
   2  -5  -7   39.70    7.00
  -2  -5   7   36.90    9.20
   2  -5  -7   26.90    7.80
   2   5  -7   40.60    9.60
  -2   5   7   42.80   16.60
  -1  -5   7   16.50    6.70
   1  -5  -7   17.50    5.40
  -1  -5   7    5.50    4.20
  -1  -5   7   17.80    6.10
   1  -5  -7   13.90    4.00
   1   5  -7    8.00    5.30
  -1   5   7   13.90   10.20
   0  -5   7   72.69   11.70
   0  -5   7   65.89    7.20
   0  -5   7   55.99   10.20
   0  -5  -7   62.09    8.30
   0  -5  -7   63.09    7.10
   0  -5  -7   63.79    7.10
   0   5  -7   53.69    8.80
   0   5  -7   68.69   14.30
   1  -5   7   36.60    8.60
   1  -5   7   36.50    8.30
  -1  -5  -7   37.00    6.90
  -1  -5  -7   40.70    6.70
  -1   5  -7   34.00   12.60
   1   5   7   44.80    5.70
  -1   5  -7   46.60    7.50
  -2  -5  -7    2.70    3.40
  -2  -5  -7   -1.20    2.90
   2   5   7   -0.10    8.60
   2   5   7    1.60    3.30
  -2   5  -7    0.20    2.50
  -2   5  -7  -14.30    6.00
  -2   5  -7   -5.60    2.80
   3  -5   7   -0.80    2.70
  -3  -5  -7    5.20    3.90
  -3  -5  -7   -0.40    3.50
   3   5   7    0.30    6.20
  -3   5  -7    7.40    3.70
  -3   5  -7   19.80    8.10
   4  -5   7   22.60    6.20
  -4  -5  -7   20.00    7.40
  -4   5  -7   58.39   21.60
   4   5   7   32.50   12.60
   3  -6  -7  125.59   14.30
   3  -6  -7  122.59   11.90
  -3  -6   7  137.59   15.90
  -3  -6   7  125.49   18.30
  -3   6   7   88.19   22.70
   3   6  -7  106.29   18.50
   3   6  -7  131.59   14.90
   2  -6  -7   -1.80    4.30
   2  -6  -7   -0.70    3.70
  -2  -6   7    4.60    5.50
  -2  -6   7    3.00    6.60
   2   6  -7    2.60    5.30
  -2   6   7  -10.40    7.70
  -1  -6   7   27.30   10.00
   1  -6  -7   31.10    7.40
  -1  -6   7   20.30    7.90
   1  -6  -7   12.60    4.90
   1   6  -7   20.90    8.00
  -1   6   7   11.60   10.90
   0  -6   7   58.69   12.20
   0  -6   7   85.49   14.50
   0  -6  -7  100.29    9.50
   0  -6  -7   92.19    9.60
   0   6  -7   89.79   11.20
   1  -6   7   47.00   10.30
  -1  -6  -7   65.69    9.70
  -1  -6  -7   55.99    9.80
   1  -6   7   47.40   11.00
  -1   6  -7   56.19   10.00
   1   6   7   69.49    9.90
  -2  -6  -7   -6.70    3.50
  -2  -6  -7    3.10    4.10
   2  -6   7    4.00    5.70
  -2   6  -7   -8.40    8.10
   2   6   7    0.60    4.00
   2   6   7  -13.60    8.80
  -2   6  -7   -1.70    3.60
  -3  -6  -7   -8.90    3.40
  -3  -6  -7    7.50    4.70
  -3   6  -7   16.30   13.70
  -3   6  -7    0.00    4.50
   3   6   7   -6.80    8.90
   6   0  -8    0.30    8.60
  -6   0   8   23.30   10.60
   5   0  -8   -2.90    7.40
  -5   0   8   -2.30    4.60
  -5   0   8   -7.20    8.10
  -5   0   8    2.30    7.20
  -4   0   8  767.92   50.69
  -4   0   8  908.91   53.19
  -4   0   8  942.91   33.70
  -4   0   8  884.01   31.70
  -4   0   8  871.11   41.50
   4   0  -8  915.41   45.40
   4   0  -8  976.90   34.30
  -4   0   8  951.50   44.40
  -4   0   8  891.71   44.20
   4   0  -8  916.01   30.50
  -3   0   8    1.00    2.90
  -3   0   8    1.10    3.00
  -3   0   8    0.50    1.60
  -3   0   8    4.10    5.90
   3   0  -8    2.80    4.10
  -3   0   8    3.50    3.10
  -3   0   8   -3.30    2.30
  -3   0   8   -8.50    3.80
  -3   0   8    0.50    1.10
   3   0  -8    1.10    2.00
  -2   0   8 2137.69   68.49
   2   0  -8 2109.19   66.39
  -2   0   8 2106.69   64.49
  -2   0   8 2154.78   70.19
  -2   0   8 2086.99   69.99
   2   0  -8 2137.69   70.79
   2   0  -8 2074.19   62.99
  -2   0   8 1990.80   78.09
  -2   0   8 2059.59   65.49
   2   0  -8 2284.47   80.09
   2   0  -8 2024.80   71.69
  -2   0   8 2109.29   68.49
  -1   0   8   -1.30    1.50
  -1   0   8   -2.00    2.50
   1   0  -8    2.30    2.30
  -1   0   8   -0.40    1.10
  -1   0   8    2.60    1.90
  -1   0   8   -1.80    1.10
   1   0  -8   -0.20    1.20
   1   0  -8    0.00    1.30
   1   0  -8    0.10    1.30
   1   0  -8   -1.40    1.30
   1   0  -8   -0.90    2.10
   1   0  -8   -1.00    2.40
   0   0   8 3812.62  107.69
   0   0   8 3743.93  110.09
   0   0   8 3646.04  106.69
   0   0   8 3609.44  106.89
   0   0  -8 3651.03  112.89
   0   0  -8 3616.54  106.39
   0   0  -8 3611.74  106.69
   0   0   8 3600.34  104.49
   1   0   8    1.40    1.60
   1   0   8    0.60    0.60
  -1   0  -8    0.30    1.00
  -1   0  -8   -0.30    1.60
   1   0   8    0.80    1.10
  -1   0  -8   -1.60    1.00
   1   0   8    0.50    1.50
  -1   0  -8   -0.70    1.30
  -1   0  -8    1.50    1.90
  -1   0  -8    2.10    1.70
   1   0   8   -1.20    1.90
  -1   0  -8   -1.30    1.90
   2   0   8  576.74   30.60
  -2   0  -8  548.35   22.50
  -2   0  -8  593.14   23.20
  -2   0  -8  561.44   21.60
   2   0   8  570.64   21.20
   2   0   8  541.85   23.70
  -2   0  -8  535.05   21.30
   2   0   8  563.24   21.30
  -2   0  -8  540.85   27.70
  -2   0  -8  581.84   21.40
   3   0   8    1.10    1.70
  -3   0  -8    0.00    1.30
   3   0   8   -1.60    2.20
   3   0   8   -1.10    2.50
   3   0   8    2.60    1.40
  -3   0  -8    0.00    3.40
  -3   0  -8    0.10    1.20
   3   0   8    0.40    3.20
  -3   0  -8    1.40    1.60
  -3   0  -8    1.60    2.00
  -4   0  -8  376.16   20.10
   4   0   8  358.46   26.90
  -4   0  -8  342.37   17.60
  -4   0  -8  366.76   17.00
   4   0   8  361.86   30.50
   4   0   8  345.17   20.00
  -5   0  -8    2.90    4.30
   5   0   8    1.10    8.10
   5   0   8   -0.90    7.30
  -5   0  -8    1.50    2.80
   6   0   8   38.60   17.60
  -6   0  -8   50.99   12.90
   6  -1  -8  115.19   22.30
  -6  -1   8  111.89   19.40
  -6   1   8   83.99   25.20
   6   1  -8  107.79   20.80
  -6   1   8   91.19   24.30
  -6   1   8  111.79   20.30
  -5  -1   8  502.25   24.80
   5  -1  -8  458.55   32.40
  -5  -1   8  450.25   32.30
   5   1  -8  550.04   35.10
  -5   1   8  426.46   39.30
  -5   1   8  463.65   36.00
  -5   1   8  549.35   33.90
  -4  -1   8   -0.70    2.30
  -4  -1   8    2.00    6.70
   4  -1  -8    0.80    4.90
  -4  -1   8    3.80    5.50
  -4  -1   8   -0.80    7.00
   4  -1  -8   -6.40    2.30
  -4  -1   8   -1.90    3.70
   4  -1  -8   -0.30    2.00
  -4   1   8   -5.00    3.00
  -4   1   8   -1.50    5.00
  -4   1   8   -3.10    7.20
  -4   1   8    1.40    4.80
   4   1  -8    2.90    3.20
  -4   1   8    3.60    4.70
  -4   1   8    1.20    1.50
   4   1  -8    1.00    2.30
   4   1  -8   -0.60    2.30
  -4   1   8    0.70    4.20
   4   1  -8    0.20    4.80
  -3  -1   8  214.18   13.10
  -3  -1   8  189.78   13.10
  -3  -1   8  200.78   20.40
   3  -1  -8  207.58    8.50
  -3  -1   8  210.48   17.40
   3  -1  -8  192.38   13.70
   3  -1  -8  205.98   12.10
   3  -1  -8  221.48   18.00
  -3  -1   8  202.18   11.90
   3  -1  -8  221.28   10.00
   3  -1  -8  221.58   21.30
  -3  -1   8  192.38   20.80
  -3  -1   8  213.18   14.30
   3   1  -8  202.98   13.10
  -3   1   8  204.68   12.40
  -3   1   8  228.28   22.00
  -3   1   8  217.88   18.60
   3   1  -8  197.98   16.80
   3   1  -8  202.08   15.90
  -3   1   8  222.08   18.80
   3   1  -8  206.98   11.30
  -3   1   8  218.08   15.90
  -3   1   8  205.98   16.80
   3   1  -8  217.78   12.10
  -2  -1   8   99.99   12.60
  -2  -1   8  105.69    9.00
   2  -1  -8  105.09   12.00
   2  -1  -8  111.89    6.50
   2  -1  -8  119.39    9.50
  -2  -1   8   97.69    5.20
  -2  -1   8   88.49    7.30
  -2  -1   8  100.89    5.40
   2  -1  -8  103.09    6.00
  -2  -1   8  104.99    8.70
  -2  -1   8   81.89   14.40
  -2  -1   8  120.09   11.20
   2  -1  -8   97.99   10.70
   2  -1  -8   99.29   15.70
   2  -1  -8   95.39    7.80
  -2   1   8  103.39   15.80
   2   1  -8  106.39   10.90
  -2   1   8   98.19    9.10
   2   1  -8  120.59   11.30
   2   1  -8  107.69    8.90
   2   1  -8  111.79    8.00
  -2   1   8  110.09   11.70
  -2   1   8   98.69    8.30
  -2   1   8   99.19   10.60
  -1  -1   8  101.69    7.90
   1  -1  -8   75.79    7.00
   1  -1  -8   89.29    8.70
   1  -1  -8   94.79   13.80
  -1  -1   8   78.79    9.70
   1  -1  -8   89.19    7.60
  -1  -1   8   76.19    6.40
  -1  -1   8   82.59    8.10
  -1  -1   8   76.79    3.70
   1  -1  -8   91.19    6.00
   1  -1  -8   86.19   10.20
  -1  -1   8   78.79    6.60
   1   1  -8   72.39    7.80
   1   1  -8   87.69    7.70
   1   1  -8   81.09    6.80
  -1   1   8   76.19    9.60
  -1   1   8   84.29    7.40
  -1   1   8   73.19    7.90
  -1   1   8  103.19   10.60
  -1   1   8   92.49    6.30
  -1   1   8   87.79    6.90
   1   1  -8   74.89    7.70
   1   1  -8   74.89    3.80
   1   1  -8   69.99   10.70
   0  -1  -8 5262.47  162.38
   0  -1   8 5518.65  156.88
   0   1  -8 5334.27  155.68
   0   1  -8 5291.37  158.18
   0   1   8 5410.76  155.98
   0   1   8 5727.83  156.18
   0   1   8 5434.66  158.48
  -1  -1  -8  255.37    9.60
  -1  -1  -8  269.87   11.60
  -1  -1  -8  249.38   12.70
  -1  -1  -8  260.57   15.20
  -1  -1  -8  276.97   13.10
  -1  -1  -8  264.67   12.40
   1  -1   8  259.07   17.20
   1  -1   8  259.97   12.40
   1  -1   8  254.07   12.90
   1  -1   8  259.87    9.50
   1   1   8  265.47   11.40
  -1   1  -8  267.47   10.50
  -1   1  -8  233.08   13.80
  -1   1  -8  246.58    9.40
   1   1   8  275.77   13.80
   1   1   8  284.37   13.90
   1   1   8  262.77   12.10
  -1   1  -8  272.37   14.00
   1   1   8  282.07   17.20
  -1   1  -8  273.17   14.20
  -1   1  -8  257.27   13.20
  -1   1  -8  280.07   16.40
  -1   1  -8  260.67   13.40
   2  -1   8  110.19   12.80
  -2  -1  -8   86.59    7.50
   2  -1   8   84.09    5.90
  -2  -1  -8   96.59    6.50
   2  -1   8   80.89    7.80
  -2  -1  -8   90.09    6.70
   2  -1   8   83.69    6.60
  -2  -1  -8   89.19    7.30
   2   1   8   88.29    7.20
  -2   1  -8   92.39    7.80
  -2   1  -8   89.69    6.90
   2   1   8   83.39    6.70
   2   1   8  119.69   12.50
  -2   1  -8   85.99    6.00
  -2   1  -8   79.39    4.10
  -2   1  -8   73.19    9.90
   2   1   8   88.99    8.00
   2   1   8   83.99    6.80
  -2   1  -8   90.39    7.00
  -2   1  -8   99.49    8.10
  -2   1  -8   90.29    5.90
   3  -1   8  221.28   14.30
  -3  -1  -8  235.88   12.90
  -3  -1  -8  259.37   13.80
   3  -1   8  236.18    8.90
   3  -1   8  231.28   13.80
   3  -1   8  221.78   16.80
  -3  -1  -8  258.97   14.20
  -3  -1  -8  237.28   19.20
  -3  -1  -8  229.48   10.20
   3  -1   8  235.88   22.40
   3   1   8  227.88   13.20
  -3   1  -8  242.98   12.60
  -3   1  -8  220.48   13.40
  -3   1  -8  225.88   11.20
   3   1   8  244.38   21.30
  -3   1  -8  244.08   11.00
   3   1   8  282.57   17.40
  -3   1  -8  256.27   13.80
  -3   1  -8  230.98   10.30
   3   1   8  229.08   12.30
  -3   1  -8  233.88   19.90
   3   1   8  256.47   15.40
  -3   1  -8  208.18   13.70
  -4  -1  -8   81.29    9.70
  -4  -1  -8   97.69    8.50
   4  -1   8   97.09   16.40
  -4  -1  -8   93.09    8.80
   4  -1   8   79.39   17.60
   4  -1   8   91.79    9.60
  -4   1  -8   92.19    7.10
  -4   1  -8  103.99    8.90
  -4   1  -8   93.59    9.60
   4   1   8  109.99   17.50
   4   1   8  107.39   20.00
  -5  -1  -8  146.99   15.10
  -5  -1  -8  147.59   11.80
   5  -1   8  122.09   21.70
  -5  -1  -8  127.69   11.40
   5  -1   8  158.28   28.70
  -5   1  -8  149.59   11.20
  -5   1  -8  147.39   10.40
  -5   1  -8  154.78   14.60
   5   1   8  168.98   25.90
   5   1   8  121.39   23.20
  -6  -1  -8    6.10    4.40
   6  -1   8   17.70   12.60
  -6  -1  -8   16.60    7.50
  -6   1  -8   12.20    8.30
   6   1   8   14.60   11.90
  -6  -2   8   -1.30    8.30
   6  -2  -8    2.60    8.20
  -6   2   8   -1.70    9.10
  -6   2   8   -2.70    9.20
   6   2  -8   25.00   11.50
  -5  -2   8   62.69   14.90
  -5  -2   8   71.79   11.30
   5  -2  -8   63.39   14.20
   5   2  -8   66.29   16.00
  -5   2   8   70.99   14.00
  -5   2   8   46.40   14.80
  -5   2   8   41.70   15.80
   4  -2  -8    4.40    2.30
   4  -2  -8    8.00    5.80
   4  -2  -8    4.10    3.60
  -4  -2   8    7.10    8.20
  -4  -2   8    3.80    3.90
  -4  -2   8    5.00    4.10
   4   2  -8    5.70    2.70
  -4   2   8    4.80    6.50
   4   2  -8    4.70    5.40
   4   2  -8    6.50    5.30
  -4   2   8   -1.20    3.40
  -3  -2   8  160.88   11.50
   3  -2  -8  149.99    9.70
   3  -2  -8  153.48   19.30
   3  -2  -8  165.98   15.90
   3  -2  -8  156.98   11.00
  -3  -2   8  151.98    9.30
  -3  -2   8  161.68   18.80
  -3  -2   8  149.39   14.70
  -3  -2   8  179.08   13.00
  -3  -2   8  148.79   16.50
  -3   2   8  150.78   11.30
   3   2  -8  182.38   12.60
   3   2  -8  158.08   10.50
  -3   2   8  184.08   19.40
   3   2  -8  148.29    9.80
  -3   2   8  155.28   15.50
   3   2  -8  176.58   16.10
  -3   2   8  129.39   12.20
   3   2  -8  168.18   15.10
  -3   2   8  155.68   17.80
  -3   2   8  149.79   18.40
  -2  -2   8   -2.30    3.20
   2  -2  -8    5.20    4.10
  -2  -2   8    2.30    3.70
   2  -2  -8    1.90    4.20
   2  -2  -8    9.90    5.70
   2  -2  -8    2.10    1.80
   2  -2  -8    7.30    2.70
  -2  -2   8    6.30    2.70
  -2  -2   8    3.00    2.50
   2  -2  -8    3.60    1.10
   2  -2  -8    3.90    1.30
  -2  -2   8    3.80    3.30
  -2   2   8    3.50    2.40
  -2   2   8    7.20    4.40
   2   2  -8    0.40    2.80
   2   2  -8    5.40    2.20
  -2   2   8    8.20    3.30
   2   2  -8    2.50    2.70
  -2   2   8    5.60    4.60
  -2   2   8    0.90    3.10
   2   2  -8    2.60    2.10
   2   2  -8    5.80    2.60
  -1  -2   8 1616.64   59.39
   1  -2  -8 1651.33   51.19
  -1  -2   8 1672.13   55.89
  -1  -2   8 1565.74   58.09
   1  -2  -8 1550.24   55.69
   1  -2  -8 1646.14   48.20
   1  -2  -8 1522.45   63.89
  -1  -2   8 1589.04   54.69
  -1  -2   8 1592.44   49.60
   1  -2  -8 1645.24   65.29
  -1   2   8 1619.24   54.09
  -1   2   8 1664.53   60.69
   1   2  -8 1585.24   45.30
   1   2  -8 1637.34   53.49
  -1   2   8 1586.94   49.50
   1   2  -8 1615.34   53.89
   1   2  -8 1650.13   54.09
   1   2  -8 1675.53   57.69
  -1   2   8 1617.54   49.10
   1   2  -8 1650.83   52.39
  -1   2   8 1632.24   58.29
   0  -2  -8 1440.46   44.20
   0  -2  -8 1426.56   43.90
   0  -2   8 1396.56   47.30
   0  -2  -8 1409.76   41.90
   0  -2   8 1417.76   46.70
   0  -2  -8 1393.06   56.39
   0  -2  -8 1481.15   46.50
   0  -2   8 1353.26   42.30
   0  -2   8 1480.25   49.70
   0  -2   8 1346.37   46.70
   0  -2  -8 1430.76   55.39
   0  -2  -8 1417.86   46.70
   0   2  -8 1403.76   45.10
   0   2  -8 1364.36   47.30
   0   2   8 1429.96   49.50
   0   2  -8 1419.76   46.20
   0   2  -8 1392.26   47.70
   0   2   8 1422.96   49.30
   0   2  -8 1414.76   49.50
   0   2  -8 1392.86   47.60
   0   2   8 1392.36   47.90
   0   2   8 1445.26   45.80
   0   2  -8 1443.86   49.90
   1  -2   8    5.90    2.40
  -1  -2  -8   -1.40    1.80
  -1  -2  -8    6.50    4.70
  -1  -2  -8    1.80    1.00
   1  -2   8   -0.70    3.00
  -1  -2  -8   -0.40    1.20
  -1  -2  -8    3.10    1.40
  -1  -2  -8    0.20    1.20
   1   2   8   -0.90    1.40
  -1   2  -8    0.90    1.40
   1   2   8   -0.30    2.70
  -1   2  -8    0.60    1.80
   1   2   8   -1.30    1.60
  -1   2  -8   -1.70    1.40
  -1   2  -8   -0.80    1.60
  -1   2  -8    0.60    1.30
   1   2   8   -0.90    1.50
  -1   2  -8    3.60    3.10
   1   2   8    0.40    1.60
  -1   2  -8    1.70    1.90
  -1   2  -8   -0.70    1.90
  -2  -2  -8    2.80    3.10
  -2  -2  -8    5.50    3.00
  -2  -2  -8    8.10    3.00
  -2  -2  -8    2.50    1.90
   2  -2   8    5.10    4.70
  -2  -2  -8    7.60    2.40
  -2   2  -8    7.90    2.00
  -2   2  -8    5.20    1.60
   2   2   8    9.40    4.70
   2   2   8    8.60    3.20
   2   2   8    7.00    1.80
   2   2   8    1.40    1.70
  -2   2  -8    4.10    4.00
   2   2   8    6.90    2.70
  -2   2  -8    5.80    2.80
  -2   2  -8    2.70    2.30
   2   2   8    8.30    3.10
  -2   2  -8    3.50    2.60
   2   2   8    6.50    2.70
  -2   2  -8    5.30    1.70
  -2   2  -8    4.20    2.10
  -2   2  -8    4.40    2.60
  -2   2  -8    4.50    2.00
  -2   2  -8    7.80    3.10
   3  -2   8   73.99   15.50
   3  -2   8   81.19    5.40
  -3  -2  -8   77.19    7.70
  -3  -2  -8   74.89    5.50
  -3  -2  -8   86.09    8.60
  -3  -2  -8   77.79    7.90
  -3   2  -8   63.99    8.90
  -3   2  -8   64.89    8.10
  -3   2  -8   83.69    5.20
  -3   2  -8   57.09   12.80
   3   2   8   74.69    6.30
  -3   2  -8   65.69    4.70
  -3   2  -8   78.19    8.60
  -3   2  -8   78.19    7.60
   3   2   8   65.09    5.10
   3   2   8   93.79   16.10
  -3   2  -8   78.69    7.90
  -3   2  -8   66.59    6.60
  -3   2  -8   69.49    8.00
   3   2   8   69.39    6.80
   3   2   8   79.39   11.50
   3   2   8   75.69    7.30
  -4  -2  -8  821.42   34.00
  -4  -2  -8  881.01   35.10
  -4  -2  -8  882.71   38.60
   4  -2   8  912.41   29.50
   4  -2   8  938.71   54.69
   4   2   8  897.31   50.29
  -4   2  -8  860.41   33.30
   4   2   8  872.91   45.70
  -4   2  -8  862.91   29.10
  -4   2  -8  881.91   35.70
   5  -2   8   46.00   14.80
  -5  -2  -8   53.49    9.10
  -5  -2  -8   46.40    8.20
  -5  -2  -8   43.10   10.60
  -5   2  -8   77.19   12.50
   5   2   8   33.70   13.90
   5   2   8   50.19   15.30
   6  -2   8   27.90   18.90
  -6  -2  -8   16.40    5.90
  -6  -2  -8   18.30    9.70
  -6   2  -8   33.20   11.00
   6   2   8   38.60   15.90
   6  -3  -8   47.40   15.30
  -6  -3   8   51.79   14.00
  -6  -3   8   25.70    8.10
  -6   3   8   41.80   20.80
   6   3  -8   91.19   21.80
  -5  -3   8   28.30   10.20
  -5  -3   8   37.70    9.50
   5  -3  -8   41.00   11.60
  -5   3   8   27.90   17.60
   5   3  -8   40.60   12.60
  -4  -3   8   16.20    8.20
   4  -3  -8   19.20    8.90
  -4  -3   8   11.60    5.50
   4  -3  -8   15.50    3.90
  -4   3   8   -2.00    7.70
   4   3  -8   18.90    5.90
  -4   3   8   16.30    6.20
   4   3  -8   37.70   10.40
   3  -3  -8   39.60    5.60
  -3  -3   8   30.20    7.30
  -3  -3   8   29.90    8.50
   3  -3  -8   32.50    9.00
   3   3  -8   24.40    4.50
  -3   3   8   25.70    5.60
   3   3  -8   38.10   10.70
   3   3  -8   52.19    9.30
  -3   3   8   23.40    6.00
  -3   3   8   27.70   11.90
   2  -3  -8   59.59    4.70
   2  -3  -8   61.59   13.80
   2  -3  -8   63.19    3.60
  -2  -3   8   68.99    8.70
   2  -3  -8   63.19    6.20
  -2  -3   8   53.49    9.10
  -2  -3   8   60.19    6.00
   2  -3  -8   58.69   10.30
   2  -3  -8   43.90   13.00
  -2  -3   8   73.29   11.50
  -2   3   8   58.19    4.10
   2   3  -8   58.89    4.10
   2   3  -8   61.49    4.80
  -2   3   8   62.39   12.00
   2   3  -8   71.79    8.00
  -2   3   8   56.39    5.50
  -2   3   8   58.29   13.70
   2   3  -8   62.39    6.20
  -2   3   8   59.79    8.90
   2   3  -8   64.69    7.30
   2   3  -8   53.09    9.90
  -2   3   8   67.49   13.10
   2   3  -8   54.29    9.60
   1  -3  -8   10.20    1.90
  -1  -3   8    9.60    2.90
  -1  -3   8   14.30    4.40
   1  -3  -8   14.30    6.10
   1  -3  -8    8.60    3.90
   1  -3  -8    6.90    5.50
   1  -3  -8   10.50    3.00
   1  -3  -8   12.50    2.40
  -1  -3   8    6.50    4.40
  -1  -3   8   13.00    4.60
  -1  -3   8    9.00    2.80
   1   3  -8    5.10    3.30
  -1   3   8   12.80    6.80
   1   3  -8   12.90    4.90
   1   3  -8   10.40    3.70
   1   3  -8    5.60    3.30
  -1   3   8   15.00    3.50
  -1   3   8   16.00    5.70
  -1   3   8   11.90    1.70
  -1   3   8   10.30    5.10
   1   3  -8   11.90    3.70
   1   3  -8   11.80    4.00
   1   3  -8   10.50    3.10
  -1   3   8   13.90    4.50
   0  -3  -8 1769.62   48.40
   0  -3  -8 1800.62   52.79
   0  -3  -8 1756.52   54.39
   0  -3   8 1736.63   59.49
   0  -3  -8 1699.93   70.89
   0  -3   8 1683.73   48.90
   0  -3   8 1704.43   56.39
   0  -3  -8 1746.73   50.39
   0  -3  -8 1715.53   55.29
   0  -3  -8 1664.33   66.29
   0  -3   8 1738.43   55.79
   0   3  -8 1638.84   60.09
   0   3   8 1734.03   57.89
   0   3  -8 1652.43   54.29
   0   3  -8 1704.23   56.79
   0   3   8 1680.33   56.99
   0   3  -8 1797.52   62.99
   0   3  -8 1751.12   54.09
   0   3   8 1639.24   60.39
   0   3  -8 1594.24   58.49
   0   3  -8 1753.02   57.39
   0   3  -8 1649.63   52.59
   0   3   8 1667.43   54.29
  -1  -3  -8   94.29    7.20
  -1  -3  -8   69.59   13.40
  -1  -3  -8   78.99    5.60
   1  -3   8   80.79    7.20
   1  -3   8   78.79    8.70
  -1  -3  -8   80.39    5.50
  -1  -3  -8   76.79    5.60
  -1  -3  -8   85.69   10.70
  -1  -3  -8   82.49    6.70
  -1   3  -8   66.69    7.40
  -1   3  -8   81.39    7.90
  -1   3  -8   88.19    6.40
  -1   3  -8   85.89    6.70
  -1   3  -8   80.39   13.00
   1   3   8   95.79    8.80
  -1   3  -8   86.19    8.40
  -1   3  -8   80.59    7.30
   1   3   8   90.69    7.70
   1   3   8   69.89    7.20
   1   3   8   81.79    8.10
  -1   3  -8   90.99   12.20
  -2  -3  -8   30.80    6.90
  -2  -3  -8   56.59    5.50
  -2  -3  -8   82.99   17.50
  -2  -3  -8   43.00    6.70
  -2  -3  -8   43.20    6.50
  -2   3  -8   62.29    6.80
  -2   3  -8   51.29   13.10
  -2   3  -8   41.60    7.10
   2   3   8   48.80    4.30
   2   3   8   41.80    7.40
  -2   3  -8   57.79    6.30
   2   3   8   45.10    5.20
   2   3   8   53.49   12.00
  -2   3  -8   41.60    7.70
  -2   3  -8   43.90    7.80
  -2   3  -8   52.39    7.60
   2   3   8   45.40    7.20
   2   3   8   48.30    6.20
  -2   3  -8   46.10   10.90
  -2   3  -8   55.09    5.20
   2   3   8   50.29    7.70
  -2   3  -8   53.19    4.90
  -3  -3  -8  174.28    9.90
  -3  -3  -8  194.78   14.40
   3  -3   8  191.78   10.10
  -3  -3  -8  183.18   12.80
  -3  -3  -8  204.08   15.20
   3  -3   8  197.48   23.60
  -3   3  -8  157.18   14.90
  -3   3  -8  196.08   24.20
   3   3   8  187.48   16.00
  -3   3  -8  218.68   13.90
  -3   3  -8  203.68   15.40
  -3   3  -8  193.68   12.50
  -3   3  -8  176.28   14.80
   3   3   8  191.28   12.00
   3   3   8  183.28   11.20
   3   3   8  194.88   20.30
  -3   3  -8  199.58   13.10
   3   3   8  213.68   14.40
  -4  -3  -8  720.13   35.60
  -4  -3  -8  681.53   30.90
  -4  -3  -8  712.03   25.90
   4  -3   8  778.92   26.80
   4  -3   8  713.03   50.39
   4   3   8  736.53   45.60
  -4   3  -8  715.03   52.19
  -4   3  -8  690.63   23.00
  -4   3  -8  741.13   31.60
  -5  -3  -8    6.70    7.40
  -5  -3  -8   13.30    5.80
  -5   3  -8    5.60    5.70
   5   3   8    3.20    8.30
  -5   3  -8    7.00   12.90
  -5  -4   8    8.50    8.10
  -5  -4   8   17.70    7.00
   5  -4  -8   20.60   10.80
  -5   4   8   24.60   16.20
   5   4  -8   65.69   17.20
   4  -4  -8   12.10    8.10
  -4  -4   8   13.10    6.70
  -4  -4   8    1.00    5.70
   4   4  -8    0.10    5.60
   4   4  -8    0.70    7.00
  -4   4   8   -5.30   10.90
  -3  -4   8   31.50    9.40
   3  -4  -8   23.50    4.80
   3  -4  -8   22.50    8.20
  -3  -4   8   20.90    6.80
  -3   4   8    9.30    8.50
   3   4  -8   32.60   10.20
   3   4  -8   26.90    7.30
  -2  -4   8   14.90    5.60
  -2  -4   8   21.00    6.20
   2  -4  -8   13.20    4.10
   2  -4  -8   19.50    6.60
  -2  -4   8   11.10    5.70
   2   4  -8    6.90    4.30
   2   4  -8   12.20    5.70
  -2   4   8   15.20    8.50
   2   4  -8    2.20    5.10
  -1  -4   8  108.19   11.90
  -1  -4   8  136.79   11.50
  -1  -4   8  124.39   12.50
   1  -4  -8  144.09    9.70
  -1  -4   8  123.39    7.80
   1  -4  -8  143.89   12.10
   1  -4  -8  133.69    8.40
  -1   4   8  175.58   22.80
   1   4  -8  136.49   11.60
   1   4  -8  119.99   11.40
   1   4  -8  132.39   12.60
   0  -4   8   29.60    7.50
   0  -4  -8   39.70    5.60
   0  -4   8   26.40    3.30
   0  -4   8   39.10    6.80
   0  -4   8   35.50    8.30
   0  -4  -8   49.90    7.20
   0  -4  -8   38.30    5.80
   0   4  -8   31.60    8.90
   0   4  -8   32.30    8.80
   0   4  -8   39.30    7.80
   0   4  -8   41.30    7.00
   0   4  -8   26.50    5.70
   0   4   8   36.80    5.80
   0   4   8   29.20    8.20
   1  -4   8   37.60    6.20
   1  -4   8   44.90    8.20
  -1  -4  -8   46.30    6.40
  -1  -4  -8   41.00    6.60
  -1  -4  -8   39.60    4.50
   1  -4   8   54.09    9.10
  -1   4  -8   37.30   10.20
  -1   4  -8   44.70    7.10
  -1   4  -8   48.60    8.50
  -1   4  -8   52.19   13.50
  -1   4  -8   43.50    6.60
   1   4   8   37.30    8.40
  -1   4  -8   49.00    6.80
   1   4   8   34.20    6.10
  -1   4  -8   47.00    8.10
  -2  -4  -8   -0.70    1.90
  -2  -4  -8    2.80    3.40
  -2  -4  -8    1.90    3.50
  -2   4  -8    2.70    3.30
   2   4   8    9.70    8.80
   2   4   8    1.70    2.10
  -2   4  -8   -1.90    2.00
  -2   4  -8   -3.40    1.80
  -2   4  -8    1.60    6.00
  -2   4  -8   -2.60    2.20
  -2   4  -8    0.70    2.20
  -2   4  -8   -1.50    3.20
  -3  -4  -8    8.70    4.30
  -3  -4  -8   11.40    3.80
   3  -4   8   12.00    3.90
  -3  -4  -8   22.50    6.40
   3   4   8   14.40    7.70
  -3   4  -8   14.40    4.50
  -3   4  -8   16.00    5.10
  -3   4  -8    9.90   10.70
  -3   4  -8   17.80    4.90
  -3   4  -8   11.00    3.60
   4  -4   8  359.86   16.60
  -4  -4  -8  301.47   27.40
  -4  -4  -8  360.86   21.40
  -4  -4  -8  318.27   21.70
  -4   4  -8  338.67   37.60
  -4   4  -8  353.26   20.40
   4   4   8  330.67   30.20
  -5  -4  -8    4.70    5.00
   5   4   8    6.20   10.50
  -5   4  -8    9.80   13.20
   4  -5  -8   54.69   12.30
  -4  -5   8   20.30    8.50
  -4  -5   8   20.60    8.90
   4   5  -8   48.20   11.20
  -4   5   8   27.80   15.80
   4   5  -8   39.90   11.90
  -3  -5   8  124.49   17.70
  -3  -5   8  111.09   16.20
   3  -5  -8  135.69   10.70
   3  -5  -8  118.69   14.80
   3   5  -8  133.79   14.60
   3   5  -8  129.79   19.10
  -3   5   8  113.29   24.60
   2  -5  -8   96.19   11.50
  -2  -5   8   90.89   14.10
   2  -5  -8  111.19    9.10
  -2  -5   8   93.59   14.00
  -2  -5   8  107.39   12.60
   2   5  -8   98.79   11.50
   2   5  -8   73.49   13.30
  -2   5   8   90.99   19.60
  -1  -5   8   78.59   13.30
   1  -5  -8   81.09    8.20
   1  -5  -8   92.29    9.80
  -1  -5   8   75.29   10.50
  -1  -5   8   80.19   13.00
   1   5  -8   76.89    9.90
   0  -5   8   23.20    7.90
   0  -5   8   22.90    5.60
   0  -5  -8   12.10    4.60
   0  -5  -8   14.50    4.50
   0  -5  -8   18.60    4.90
   0  -5   8    9.60    3.80
   0  -5   8   25.60    8.30
   0   5   8    3.90    7.80
   0   5  -8    9.30    4.80
   0   5  -8    5.50    6.20
  -1  -5  -8  111.39    9.40
  -1  -5  -8  107.99    8.30
   1  -5   8  115.29   12.80
  -1  -5  -8  101.19   10.30
   1  -5   8   93.49   12.90
   1   5   8  102.39    8.40
  -1   5  -8   99.79    9.60
  -1   5  -8   86.69   18.10
   2  -5   8   14.00    6.20
  -2  -5  -8   13.00    4.70
  -2  -5  -8   14.90    5.00
   2   5   8    6.10    9.70
  -2   5  -8    8.40    5.10
  -2   5  -8   16.60    6.60
   2   5   8   17.40    5.20
  -2   5  -8   12.20    7.90
  -2   5  -8   16.70    5.00
  -3  -5  -8    3.90    3.60
  -3  -5  -8    2.70    3.80
   3   5   8    3.70    6.20
  -3   5  -8    0.60    3.90
  -3   5  -8    7.60    5.70
  -4  -5  -8   14.20    6.40
  -4   5  -8   13.80   14.00
   4   5   8   17.40   12.60
  -3  -6   8    7.90    6.90
   3  -6  -8   -9.10    5.00
   3  -6  -8    3.00    5.20
   3   6  -8   16.80    8.70
   3   6  -8    1.10    6.20
  -3   6   8   -1.60   11.40
  -2  -6   8   45.10   11.40
   2  -6  -8   67.49   11.90
   2  -6  -8   64.19    9.30
  -2  -6   8   94.99   16.10
  -2   6   8   82.89   23.80
   2   6  -8   68.19   12.20
   2   6  -8  104.29   16.90
   1  -6  -8   -3.30    3.00
  -1  -6   8    5.50    6.60
   1  -6  -8   -3.60    3.60
  -1  -6   8    5.40    6.10
   1   6  -8   -0.60    4.60
  -1   6   8    7.50   10.30
   0  -6   8    1.80    4.50
   0  -6  -8    0.10    3.40
   0  -6   8   -2.20    6.10
   0  -6  -8    1.60    3.20
   0   6   8    1.60    6.90
   0   6  -8   -0.10    4.30
   1  -6   8    3.00    6.80
   1  -6   8    4.80    5.40
  -1  -6  -8   14.60    6.00
  -1  -6  -8   14.40    5.60
   1   6   8    8.70    5.50
  -1   6  -8   12.60    5.70
   1   6   8    9.40    6.90
   2  -6   8   62.19   12.00
  -2  -6  -8   67.29    9.70
  -2  -6  -8   49.80    9.80
   2   6   8   21.50   14.80
  -2   6  -8   52.29    9.10
  -2   6  -8   43.80    9.40
  -3  -6  -8   29.70    8.40
  -3  -6  -8   19.10    6.80
  -3   6  -8   41.10   18.30
   3   6   8   17.70   11.20
  -3   6  -8   20.10    6.50
   6   0  -9   18.00   10.80
  -6   0   9   -6.50    6.40
  -5   0   9   90.29   17.00
  -5   0   9   80.09   20.10
   5   0  -9   81.79   17.50
  -5   0   9   74.99   14.80
  -4   0   9   -1.40    2.00
   4   0  -9   -0.80    5.20
  -4   0   9   -3.10    6.60
  -4   0   9    0.50    7.00
  -4   0   9   -1.40    4.70
   4   0  -9   -2.50    1.80
  -4   0   9   -0.30    2.20
  -4   0   9    0.40    4.50
  -4   0   9    1.00    2.60
   4   0  -9    0.50    1.80
  -3   0   9  206.48   23.70
  -3   0   9  228.68   13.20
  -3   0   9  248.78   13.50
  -3   0   9  222.68   22.30
   3   0  -9  262.87   17.90
   3   0  -9  290.77   20.90
  -3   0   9  261.17   18.70
  -3   0   9  283.87   18.80
   3   0  -9  247.58   14.50
  -3   0   9  240.88   17.40
   3   0  -9  247.88   11.70
  -3   0   9  244.78   17.00
   2   0  -9    1.70    1.60
  -2   0   9    3.60    2.80
   2   0  -9   -2.00    2.90
  -2   0   9    0.50    2.10
  -2   0   9   -1.50    2.40
   2   0  -9   -0.70    2.20
  -2   0   9   -0.50    1.90
  -2   0   9   -3.00    3.80
   2   0  -9    2.40    2.50
   2   0  -9   -4.80    3.70
  -2   0   9    0.10    1.80
   2   0  -9    2.20    2.20
   1   0  -9 1949.20   60.59
   1   0  -9 1906.11   61.89
  -1   0   9 1832.12   60.19
   1   0  -9 1858.91   58.09
  -1   0   9 1783.82   58.89
   1   0  -9 1820.82   68.79
  -1   0   9 1773.32   67.19
   1   0  -9 1794.42   59.99
   1   0  -9 1863.01   62.39
   1   0  -9 1919.21   58.49
  -1   0   9 1883.11   60.29
   0   0  -9    2.70    2.60
   0   0   9    3.10    2.70
   0   0  -9    3.30    2.10
   0   0  -9    1.80    1.90
   0   0   9    1.90    1.60
   0   0   9    1.80    1.90
   0   0   9    0.10    1.50
   0   0   9    0.30    1.50
   0   0   9    1.40    1.40
   0   0  -9    0.60    1.90
   0   0  -9   -0.30    1.50
   0   0  -9    4.40    2.20
   1   0   9 2417.76   79.59
   1   0   9 2412.56   71.09
  -1   0  -9 2329.17   74.19
  -1   0  -9 2394.66   69.59
  -1   0  -9 2485.35   74.19
  -1   0  -9 2522.45   72.59
   1   0   9 2413.86   74.89
   1   0   9 2457.85   72.89
  -1   0  -9 2527.95   78.79
   1   0   9 2414.66   66.99
  -1   0  -9 2452.45   74.39
  -1   0  -9 2323.07   76.59
   1   0   9 2311.07   73.59
   2   0   9   -0.70    1.90
   2   0   9    2.20    3.00
   2   0   9   -1.00    1.40
  -2   0  -9   -0.10    2.60
  -2   0  -9   -1.00    1.10
  -2   0  -9   -1.40    1.30
  -2   0  -9    1.50    1.80
   2   0   9   -1.10    1.10
  -2   0  -9    0.10    1.70
  -2   0  -9    0.20    1.60
   3   0   9    7.50    2.50
   3   0   9   10.10    3.70
   3   0   9   20.30    7.10
  -3   0  -9    8.00    3.30
  -3   0  -9    7.20    5.80
  -3   0  -9    7.70    3.20
  -3   0  -9   16.00    3.70
   3   0   9    9.80    4.60
   3   0   9    6.70    2.60
  -3   0  -9    7.60    2.10
  -3   0  -9    7.40    3.30
  -4   0  -9    2.20    3.10
  -4   0  -9   -1.50    2.10
  -4   0  -9   -1.60    2.20
   4   0   9   -4.50    4.60
   4   0   9    0.40    5.10
   5   0   9   46.70   15.70
   5   0   9   43.60   12.60
  -5   0  -9   38.10    7.00
  -5   0  -9   44.10    7.10
  -5   0  -9   36.20    9.00
  -6   0  -9   -8.00    6.40
   6   0   9    8.60   13.20
   6  -1  -9    0.80    8.10
  -6  -1   9    5.40    8.00
   6   1  -9   -2.00    9.50
  -6   1   9   -2.10    6.50
   5  -1  -9   23.40    9.40
  -5  -1   9   13.10    5.50
  -5  -1   9   22.80    8.10
  -5   1   9   18.80   10.70
   5   1  -9   17.70    9.30
  -5   1   9   12.60    7.70
  -5   1   9    5.20    8.30
  -4  -1   9  120.59   13.60
  -4  -1   9  132.09   11.00
  -4  -1   9  112.59   17.40
  -4  -1   9  111.39   20.80
   4  -1  -9  126.69    9.20
   4  -1  -9  128.79   19.70
   4  -1  -9  116.69   11.60
  -4  -1   9  138.09   22.90
   4   1  -9  123.49   15.20
  -4   1   9  115.59   13.90
  -4   1   9  120.39   23.70
  -4   1   9  103.19   18.20
  -4   1   9  108.89   17.50
   4   1  -9  125.69   10.90
   4   1  -9  110.29    8.20
   4   1  -9  111.29    8.90
   3  -1  -9  239.78   11.10
   3  -1  -9  247.98   14.00
  -3  -1   9  243.28   14.60
   3  -1  -9  237.38   15.80
   3  -1  -9  228.08   18.50
  -3  -1   9  260.47   12.90
   3  -1  -9  242.58    9.90
   3  -1  -9  246.98   24.00
  -3  -1   9  228.48   13.90
  -3  -1   9  223.18   22.40
  -3  -1   9  227.08   22.70
  -3  -1   9  230.38   15.70
  -3  -1   9  218.78   17.80
  -3   1   9  236.38   18.70
   3   1  -9  217.58   12.20
  -3   1   9  210.28   18.40
   3   1  -9  256.97   18.80
  -3   1   9  223.88   22.90
  -3   1   9  263.27   20.90
   3   1  -9  236.58   19.30
  -3   1   9  213.98   16.70
  -3   1   9  245.28   14.20
   3   1  -9  219.18   14.30
   3   1  -9  228.38   13.40
   2  -1  -9 1665.63   50.29
  -2  -1   9 1694.93   55.09
   2  -1  -9 1668.33   63.69
  -2  -1   9 1566.14   52.79
   2  -1  -9 1685.53   56.99
  -2  -1   9 1642.44   66.79
   2  -1  -9 1642.84   60.89
   2  -1  -9 1658.33   54.09
  -2  -1   9 1608.14   68.59
  -2  -1   9 1527.85   54.49
   2  -1  -9 1636.54   68.69
  -2  -1   9 1676.23   59.29
   2  -1  -9 1706.63   50.59
  -2  -1   9 1610.24   47.00
   2   1  -9 1684.43   55.59
   2   1  -9 1673.83   60.19
  -2   1   9 1749.72   56.89
  -2   1   9 1578.64   59.79
  -2   1   9 1627.84   67.19
  -2   1   9 1631.94   61.29
  -2   1   9 1623.74   54.79
   2   1  -9 1623.54   60.09
   2   1  -9 1715.23   53.59
   1  -1  -9 4029.00  117.59
  -1  -1   9 4158.38  113.59
   1  -1  -9 4032.30  116.59
  -1  -1   9 3913.11  117.99
   1  -1  -9 3971.10  123.49
   1  -1  -9 4097.89  127.89
  -1  -1   9 4124.59  119.49
  -1  -1   9 3970.40  120.49
   1  -1  -9 3911.91  132.09
   1  -1  -9 4072.59  120.59
  -1  -1   9 4066.89  122.09
  -1  -1   9 4013.00  128.29
   1  -1  -9 4091.39  119.89
   1   1  -9 4204.78  121.29
   1   1  -9 4111.09  123.79
  -1   1   9 4326.47  130.99
   1   1  -9 4019.40  113.79
   1   1  -9 4145.89  128.39
   1   1  -9 4156.28  119.69
   1   1  -9 4228.18  122.69
  -1   1   9 4026.70  117.09
  -1   1   9 4010.00  123.39
  -1   1   9 4230.98  119.19
  -1   1   9 3969.20  120.39
   0  -1   9 3510.65  105.29
   0  -1  -9 3358.76  102.79
   0  -1   9 3366.46  102.39
   0  -1   9 3516.45  104.09
   0  -1  -9 3269.97  101.49
   0  -1   9 3536.35  103.69
   0  -1  -9 3553.14  101.99
   0  -1  -9 3478.25  103.59
   0  -1  -9 3488.95  112.09
   0   1  -9 3392.06  104.69
   0   1  -9 3543.95  104.89
   0   1   9 3504.95  102.79
   0   1   9 3526.35  104.49
   0   1   9 3495.95  103.69
   0   1   9 3542.45  100.69
   0   1  -9 3497.15  104.39
   0   1  -9 3486.75  101.99
   0   1  -9 3591.14  101.89
   0   1   9 3468.75  106.89
   0   1  -9 3588.14  108.09
   0   1  -9 3505.85  104.29
   1  -1   9 2029.10   70.79
  -1  -1  -9 2059.19   63.39
  -1  -1  -9 2116.09   63.99
  -1  -1  -9 1953.20   62.29
  -1  -1  -9 2010.40   58.49
  -1  -1  -9 1997.60   60.99
   1  -1   9 1993.20   58.49
  -1  -1  -9 1998.10   68.19
   1  -1   9 2023.50   62.69
   1  -1   9 1976.60   63.09
   1   1   9 2071.79   64.99
   1   1   9 2035.40   60.29
  -1   1  -9 2020.10   59.89
  -1   1  -9 2082.59   64.59
  -1   1  -9 2009.10   65.79
  -1   1  -9 2053.39   68.19
   1   1   9 2231.88   71.29
  -1   1  -9 2179.38   66.09
   1   1   9 2068.19   64.89
  -1   1  -9 1974.20   57.59
  -1   1  -9 2024.60   64.69
   1   1   9 2000.60   62.09
  -1   1  -9 2011.80   64.59
  -2  -1  -9  801.82   29.90
  -2  -1  -9  814.72   28.90
   2  -1   9  819.82   32.20
  -2  -1  -9  775.72   31.30
  -2  -1  -9  769.62   28.30
   2  -1   9  813.22   40.30
  -2  -1  -9  813.32   30.50
   2  -1   9  861.21   28.30
   2  -1   9  783.82   27.90
  -2   1  -9  813.02   24.60
  -2   1  -9  818.12   37.40
   2   1   9  793.32   32.00
   2   1   9  801.82   38.70
   2   1   9  825.42   29.10
   2   1   9  805.42   30.50
  -2   1  -9  790.42   26.90
  -2   1  -9  868.31   29.30
  -2   1  -9  780.62   31.10
  -2   1  -9  817.22   31.30
  -2   1  -9  827.82   29.70
  -2   1  -9  808.72   29.90
   3  -1   9   72.09    8.10
  -3  -1  -9   92.29    6.00
   3  -1   9   69.79   10.80
  -3  -1  -9   61.39   12.40
  -3  -1  -9   91.69    8.40
   3  -1   9   86.99   16.60
  -3  -1  -9   91.89    8.10
  -3  -1  -9   76.59    7.60
   3   1   9   87.59    9.80
  -3   1  -9   88.09    6.40
  -3   1  -9   77.09   13.30
  -3   1  -9   94.19    6.70
  -3   1  -9   82.79    8.40
  -3   1  -9   85.69    8.40
  -3   1  -9   89.99    8.10
  -3   1  -9   86.19    4.20
  -3   1  -9   79.09    6.50
  -3   1  -9   79.29    6.50
   3   1   9   85.49    8.10
   3   1   9  107.29   17.40
   3   1   9   91.49    7.80
   3   1   9  104.69    9.70
   4  -1   9   16.00    8.10
   4  -1   9   21.20    6.10
  -4  -1  -9   17.10    4.90
  -4  -1  -9   19.50    5.10
   4  -1   9   25.30    8.60
  -4  -1  -9   15.40    5.60
  -4   1  -9   18.40    3.90
  -4   1  -9   28.30    5.60
   4   1   9   21.60    8.90
  -4   1  -9   27.20    6.60
   4   1   9   20.50    9.50
  -5  -1  -9  263.47   16.50
   5  -1   9  264.27   30.80
   5  -1   9  222.08   24.80
  -5  -1  -9  258.77   20.60
  -5  -1  -9  274.57   16.70
  -5   1  -9  286.87   20.30
  -5   1  -9  300.27   16.20
  -5   1  -9  270.97   14.80
   5   1   9  260.07   29.20
   5   1   9  273.37   29.50
  -6  -1  -9   71.19   10.80
   6  -1   9   71.89   21.40
  -6  -1  -9   60.19   13.60
   6   1   9  104.99   26.00
  -6   1  -9   82.59   15.50
  -6  -2   9   11.50    9.10
   6  -2  -9   -0.20    9.20
  -6   2   9  -11.70    7.70
  -6   2   9   -7.50   13.60
   6   2  -9   11.40   11.00
  -5  -2   9   22.60    9.90
   5  -2  -9   11.80    8.50
  -5  -2   9   17.00    5.40
  -5   2   9   21.00   12.10
   5   2  -9   22.70   10.60
  -5   2   9   38.20   10.40
  -5   2   9   18.30   14.00
   4  -2  -9  173.28   18.80
   4  -2  -9  131.09   11.70
  -4  -2   9  156.28   13.40
  -4  -2   9  188.88   19.10
  -4  -2   9  139.29   24.00
   4  -2  -9  155.58   10.20
   4   2  -9  156.18   10.30
  -4   2   9  180.08   16.20
   4   2  -9  203.28   14.70
  -4   2   9  169.08   25.50
   4   2  -9  173.68   18.30
   3  -2  -9   10.60    6.70
  -3  -2   9   11.40    6.10
   3  -2  -9    9.30    3.20
   3  -2  -9   13.60    5.00
   3  -2  -9   12.20    8.10
  -3  -2   9    7.00    3.60
  -3  -2   9   10.40    6.80
  -3  -2   9   -0.30    6.50
  -3  -2   9    9.80    3.90
   3  -2  -9    7.30    7.20
   3   2  -9    4.60    3.00
  -3   2   9    8.90    6.80
   3   2  -9   11.20    5.00
  -3   2   9   12.80    6.30
   3   2  -9    6.10    2.60
   3   2  -9   12.90    4.50
   3   2  -9   16.40    7.50
  -3   2   9    9.00    3.60
  -3   2   9    7.40    4.60
  -3   2   9   21.90    8.80
   2  -2  -9 2939.21  107.39
   2  -2  -9 2945.81   85.79
  -2  -2   9 2997.70  105.29
   2  -2  -9 2991.10   99.29
   2  -2  -9 2845.22   90.89
   2  -2  -9 3239.88  111.99
  -2  -2   9 2989.20   97.69
   2  -2  -9 3039.60   90.69
  -2  -2   9 2899.51   90.19
   2  -2  -9 2953.40   84.29
  -2  -2   9 3046.40   94.59
   2   2  -9 2953.30   91.29
   2   2  -9 3086.19   99.99
  -2   2   9 3122.09   91.69
   2   2  -9 3002.10   90.99
  -2   2   9 3101.09  106.29
   2   2  -9 2995.30   97.09
  -2   2   9 2945.61  104.79
  -2   2   9 2973.60  101.09
  -2   2   9 2941.21   93.09
   2   2  -9 3022.30   93.69
  -1  -2   9  605.04   30.20
   1  -2  -9  637.84   25.00
  -1  -2   9  637.94   27.90
   1  -2  -9  630.54   35.40
   1  -2  -9  558.74   27.30
   1  -2  -9  630.54   21.50
  -1  -2   9  592.64   26.90
   1  -2  -9  601.84   34.70
  -1  -2   9  620.74   30.90
   1  -2  -9  626.14   24.30
  -1  -2   9  567.04   22.00
   1   2  -9  623.94   29.40
   1   2  -9  593.94   26.20
  -1   2   9  683.63   37.30
  -1   2   9  656.93   30.30
  -1   2   9  571.74   22.50
   1   2  -9  586.84   25.30
  -1   2   9  630.04   26.80
   1   2  -9  600.14   26.40
  -1   2   9  637.74   31.70
   1   2  -9  605.14   24.80
  -1   2   9  637.74   22.60
   0  -2  -9   85.59    7.30
   0  -2  -9   88.99   13.50
   0  -2   9   72.39    7.90
   0  -2   9   81.29    7.60
   0  -2  -9   79.29    5.10
   0  -2  -9   76.59    7.10
   0  -2   9   82.59    8.50
   0  -2   9   69.29    7.20
   0  -2   9   68.79    4.90
   0  -2   9   84.39    8.10
   0  -2  -9   85.39   14.00
   0  -2  -9   94.79    6.70
   0  -2  -9   75.79    6.10
   0   2   9   76.49    7.80
   0   2  -9   78.59    8.50
   0   2  -9   83.79    7.90
   0   2  -9   72.69    7.10
   0   2  -9   72.09    7.50
   0   2   9   81.69    8.60
   0   2   9   85.29    8.40
   0   2   9   78.29    7.00
   0   2  -9   79.19    6.90
   0   2   9   73.49    5.20
   0   2  -9   74.39    8.30
   0   2  -9   79.89    7.20
  -1  -2  -9   84.19   10.20
  -1  -2  -9   92.19    6.80
  -1  -2  -9   91.59    5.60
   1  -2   9  103.69    3.60
  -1  -2  -9   91.19    7.40
   1  -2   9  110.59   11.90
  -1  -2  -9  104.99    7.80
  -1  -2  -9   93.79    6.10
   1  -2   9   91.89    5.00
   1  -2   9   90.69    7.80
   1   2   9   96.39    7.90
   1   2   9   93.99    8.50
  -1   2  -9   97.99    6.40
  -1   2  -9   93.49    7.40
  -1   2  -9  101.39    9.00
  -1   2  -9  112.69    6.70
   1   2   9  104.79    7.70
  -1   2  -9  113.89    9.80
  -1   2  -9   91.99    8.50
  -1   2  -9  101.79    8.50
   1   2   9  101.29    8.40
  -1   2  -9   82.19    9.60
  -2  -2  -9  530.45   22.10
   2  -2   9  464.75   18.50
  -2  -2  -9  493.65   24.60
  -2  -2  -9  495.25   20.90
  -2  -2  -9  517.95   20.50
  -2  -2  -9  513.55   20.00
   2  -2   9  519.85   32.00
  -2   2  -9  486.85   21.00
  -2   2  -9  517.45   22.40
   2   2   9  489.15   20.50
  -2   2  -9  506.15   23.40
  -2   2  -9  536.65   24.20
  -2   2  -9  547.35   22.00
   2   2   9  507.35   22.80
  -2   2  -9  523.65   17.80
   2   2   9  494.05   23.40
  -2   2  -9  490.05   17.40
   2   2   9  490.55   19.40
  -2   2  -9  508.45   29.60
  -2   2  -9  494.65   23.90
  -2   2  -9  509.85   19.90
   2   2   9  539.35   30.10
   2   2   9  517.95   21.80
   2   2   9  515.25   16.60
  -3  -2  -9   34.10    6.50
   3  -2   9   31.50    3.30
  -3  -2  -9   28.90    6.10
  -3  -2  -9   34.60    4.60
  -3  -2  -9   27.40    5.40
   3  -2   9   45.90   12.70
   3   2   9   37.50    6.10
  -3   2  -9   33.00    6.20
  -3   2  -9   33.70    4.00
  -3   2  -9   34.00    5.80
  -3   2  -9   26.40    6.30
  -3   2  -9   17.50    5.40
  -3   2  -9   26.40    6.00
   3   2   9   37.20    4.30
   3   2   9   34.90    7.50
  -3   2  -9   35.30    6.90
   3   2   9   36.40   11.10
  -3   2  -9   30.60    4.10
   3   2   9   39.90    6.10
  -4  -2  -9    4.60    3.40
   4  -2   9    7.20    7.80
  -4  -2  -9    7.70    4.50
  -4  -2  -9    2.50    4.50
  -4   2  -9    2.80    1.90
   4   2   9   -5.70    4.50
  -4   2  -9    8.10    4.00
  -4   2  -9    2.40    3.90
   4   2   9    3.50    6.70
  -5  -2  -9    5.10    5.00
  -5  -2  -9   12.50    7.00
  -5  -2  -9    5.40    4.30
   5  -2   9   -0.30   11.00
   5   2   9    5.00    9.60
  -5   2  -9   16.30    6.40
   5   2   9   -2.90    8.50
  -6  -2  -9    4.90    5.50
   6  -2   9  -11.60   13.30
  -6  -2  -9   13.50    6.40
   6   2   9    0.20   11.90
  -6   2  -9   -7.80    5.50
  -6  -3   9   -0.60    5.00
  -6  -3   9    2.40    9.70
   6  -3  -9   -0.80   10.30
   6   3  -9   10.70   11.20
  -6   3   9   15.60   17.70
  -5  -3   9   18.20    6.80
   5  -3  -9   24.20   11.10
  -5  -3   9    9.00    7.00
  -5   3   9    4.90    9.40
   5   3  -9    9.00    7.80
   4  -3  -9   46.80    6.50
   4  -3  -9   41.00   11.60
  -4  -3   9   37.60   13.10
  -4  -3   9   53.59   10.10
  -4  -3   9   45.40   11.50
  -4   3   9   28.30   12.30
  -4   3   9   35.70    8.90
   4   3  -9   40.90   11.80
   4   3  -9   42.40    9.70
   3  -3  -9 2006.00   61.29
  -3  -3   9 1953.50   68.69
   3  -3  -9 1893.71   72.99
  -3  -3   9 1916.21   73.09
  -3  -3   9 1998.90   83.89
  -3   3   9 1928.71   84.19
  -3   3   9 1915.11   64.49
  -3   3   9 1813.42   65.89
   3   3  -9 1980.30   67.79
   3   3  -9 1946.31   73.09
   2  -3  -9  182.88   21.00
  -2  -3   9  195.08   16.00
   2  -3  -9  201.08    7.90
   2  -3  -9  195.88    9.70
   2  -3  -9  195.78   11.60
  -2  -3   9  185.88   14.90
  -2  -3   9  164.58   14.30
   2  -3  -9  179.48   21.30
  -2  -3   9  207.68   19.40
   2  -3  -9  198.98   16.40
   2   3  -9  174.98   16.20
  -2   3   9  192.28    9.10
  -2   3   9  204.78   14.60
  -2   3   9  193.78   20.20
  -2   3   9  172.38   16.90
   2   3  -9  179.08   15.00
  -2   3   9  209.18   18.50
   2   3  -9  199.78   12.10
  -2   3   9  187.88   10.40
   2   3  -9  178.68   13.80
  -1  -3   9  719.43   28.30
   1  -3  -9  655.33   23.10
  -1  -3   9  673.93   30.20
   1  -3  -9  733.03   23.80
   1  -3  -9  724.13   27.20
   1  -3  -9  685.03   41.40
   1  -3  -9  686.73   39.80
  -1  -3   9  687.43   24.80
  -1  -3   9  649.43   30.90
   1  -3  -9  713.03   31.30
  -1  -3   9  648.74   32.90
   1   3  -9  708.73   27.10
  -1   3   9  646.24   33.40
   1   3  -9  689.03   25.90
  -1   3   9  743.43   44.20
  -1   3   9  721.73   25.90
   1   3  -9  690.53   33.30
   1   3  -9  665.53   29.50
  -1   3   9  706.73   22.00
   1   3  -9  717.43   29.60
  -1   3   9  736.43   33.80
   1   3  -9  771.12   31.10
  -1   3   9  675.53   30.20
   0  -3  -9  311.97   13.50
   0  -3  -9  371.96   17.40
   0  -3  -9  324.77   14.60
   0  -3  -9  321.17   23.90
   0  -3   9  339.67   17.80
   0  -3   9  339.47   19.70
   0  -3  -9  354.26   16.50
   0  -3  -9  327.47   26.00
   0  -3   9  328.37   16.70
   0  -3  -9  330.97   11.70
   0  -3   9  336.27   12.10
   0   3   9  338.27   16.60
   0   3   9  328.47   18.70
   0   3  -9  350.36   18.70
   0   3  -9  322.37   14.50
   0   3   9  325.67   20.20
   0   3  -9  369.86   21.80
   0   3  -9  335.77   19.50
   0   3  -9  342.57   19.70
   0   3  -9  341.67   16.90
   0   3  -9  329.27   16.00
   0   3  -9  371.56   18.60
   0   3   9  374.96   18.90
  -1  -3  -9  102.99    7.20
  -1  -3  -9  112.29    6.70
  -1  -3  -9  132.49   13.90
  -1  -3  -9  124.79    8.60
  -1  -3  -9   97.39   16.40
   1  -3   9  110.69    9.00
  -1  -3  -9  119.09    7.00
  -1  -3  -9  133.59    8.90
   1  -3   9  107.39   10.60
  -1   3  -9  127.79   10.40
  -1   3  -9  119.09   11.00
  -1   3  -9  120.19    8.90
   1   3   9  128.19   10.90
  -1   3  -9  114.89    9.80
   1   3   9  119.49    9.20
  -1   3  -9  127.19    8.20
  -1   3  -9  114.19   10.40
  -1   3  -9  105.09   12.50
   1   3   9  103.09   10.00
  -1   3  -9   97.49   12.80
   1   3   9  121.79    9.80
  -1   3  -9  124.89    8.50
  -2  -3  -9    1.30    2.20
  -2  -3  -9    2.70    2.50
  -2  -3  -9   -0.50    2.20
  -2  -3  -9    5.10    4.10
  -2  -3  -9    3.30    2.30
  -2   3  -9    1.30    3.20
  -2   3  -9    3.10    2.00
   2   3   9    0.00    4.10
   2   3   9    2.30    2.80
  -2   3  -9    3.80    4.30
   2   3   9    5.10    3.80
  -2   3  -9    2.10    2.80
  -2   3  -9    3.80    4.70
  -2   3  -9    2.40    2.50
  -2   3  -9    2.20    2.70
   2   3   9    2.10    1.70
  -2   3  -9    2.80    2.50
   2   3   9    6.20    3.20
  -2   3  -9    2.10    2.50
  -3  -3  -9  477.35   26.30
  -3  -3  -9  496.45   24.50
   3  -3   9  505.45   37.90
  -3  -3  -9  494.85   19.60
  -3  -3  -9  503.15   23.60
   3  -3   9  493.05   18.90
  -3   3  -9  508.05   23.00
  -3   3  -9  568.64   35.60
   3   3   9  490.95   27.50
   3   3   9  470.75   24.60
  -3   3  -9  491.65   23.90
  -3   3  -9  497.95   23.10
   3   3   9  496.25   22.00
   3   3   9  536.95   34.50
  -3   3  -9  492.75   19.10
  -3   3  -9  467.15   38.60
   4  -3   9    6.70   10.00
  -4  -3  -9    3.50    4.90
  -4  -3  -9   17.90    5.80
  -4   3  -9    5.80    1.90
  -4   3  -9   18.60    5.70
   4   3   9   10.10    9.50
  -4   3  -9    4.10   10.00
   5  -3   9   64.79   22.50
  -5  -3  -9   47.20    9.30
  -5   3  -9   59.49   20.20
  -5   3  -9   67.59   11.90
   5   3   9   48.50   15.90
  -5  -4   9    0.80    5.00
   5  -4  -9    5.90    8.00
  -5  -4   9   -1.50    6.80
   5   4  -9   13.20   10.10
  -5   4   9    2.10   11.60
  -4  -4   9   25.40    8.20
  -4  -4   9   17.90    8.00
   4  -4  -9   28.90   11.20
   4   4  -9   17.20    8.90
   4   4  -9   28.00    7.70
  -4   4   9   37.90   15.20
  -3  -4   9  118.09   14.40
   3  -4  -9  109.29    8.60
  -3  -4   9  119.69   13.50
   3  -4  -9  145.29   15.50
   3   4  -9  109.39   14.10
   3   4  -9  114.79   12.70
  -3   4   9  125.39   23.70
   2  -4  -9   77.89    7.60
  -2  -4   9   81.29   12.10
  -2  -4   9   52.09   10.20
   2  -4  -9   64.79   11.60
   2   4  -9   76.69   11.50
  -2   4   9   50.89   14.80
   2   4  -9   73.59   12.10
   1  -4  -9  312.97   14.30
  -1  -4   9  347.77   14.40
  -1  -4   9  337.67   22.60
  -1  -4   9  306.77   21.00
  -1  -4   9  322.67   19.10
   1  -4  -9  312.67   16.00
   1  -4  -9  326.67   19.40
   1   4  -9  330.87   19.40
   1   4  -9  299.57   20.70
  -1   4   9  284.37   32.40
   1   4  -9  391.16   21.30
   0  -4   9   93.49    9.00
   0  -4  -9  128.39    9.10
   0  -4   9  125.29   12.50
   0  -4  -9  116.99    9.50
   0  -4   9  107.79   10.00
   0  -4   9  111.29    6.00
   0  -4  -9  121.29    8.80
   0   4  -9  124.99   10.20
   0   4  -9  122.09   13.40
   0   4   9   98.19    8.90
   0   4   9   94.99   12.20
   0   4  -9  124.29   12.00
   0   4  -9  119.19   11.50
  -1  -4  -9   82.19    8.00
  -1  -4  -9   84.59    6.40
  -1  -4  -9   90.09    7.70
   1  -4   9   66.89    7.40
   1  -4   9   88.59   12.00
  -1   4  -9   56.79    8.40
   1   4   9   96.09   11.30
  -1   4  -9   83.89   14.60
  -1   4  -9   89.19    9.90
  -1   4  -9   74.99   11.20
  -1   4  -9   79.99    7.50
  -1   4  -9   98.59   17.80
  -2  -4  -9   89.99    9.00
  -2  -4  -9   87.09    7.60
  -2   4  -9   92.49   18.70
  -2   4  -9   75.39   10.50
   2   4   9   84.49    6.70
  -2   4  -9   67.49   10.60
  -2   4  -9   85.49    9.50
  -2   4  -9   83.89    7.40
  -2   4  -9   78.49    7.90
   2   4   9   85.39   17.50
  -3  -4  -9    1.30    2.20
  -3  -4  -9   -6.20    2.50
  -3   4  -9    6.60    9.20
  -3   4  -9    1.90    3.30
  -3   4  -9    3.00    3.30
  -3   4  -9    0.70    2.50
  -3   4  -9    0.00    3.20
   3   4   9   -0.20    5.50
  -4  -4  -9   21.40    6.90
  -4   4  -9   25.20   14.70
   4   4   9   29.90   11.70
  -4   4  -9   25.70    6.50
  -5   4  -9   14.80   13.00
   5   4   9   19.70   12.30
  -4  -5   9   18.00    8.50
   4  -5  -9   24.30    9.20
  -4  -5   9    6.70    6.70
   4   5  -9   25.80    8.70
   4   5  -9   31.00   11.00
  -4   5   9    9.00   13.30
   3  -5  -9   32.00    6.50
  -3  -5   9   29.70    9.80
   3  -5  -9   22.70    8.60
  -3  -5   9   21.70    9.10
  -3   5   9   19.50   12.30
   3   5  -9   14.40    8.60
   3   5  -9   28.20    8.90
  -2  -5   9   -0.40    4.60
   2  -5  -9    2.20    5.60
  -2  -5   9    0.30    5.30
   2  -5  -9    5.10    3.70
   2   5  -9   -2.70    3.60
   2   5  -9    3.80    4.40
  -2   5   9   -5.30    8.70
  -1  -5   9   23.30    8.20
   1  -5  -9   27.60    5.40
  -1  -5   9   32.80    9.80
  -1  -5   9   31.00    7.70
   1  -5  -9   31.00    7.70
   1   5  -9   29.80    7.70
   1   5  -9   25.30    7.20
   0  -5   9   25.80    6.10
   0  -5   9   21.80    7.80
   0  -5   9   25.70    5.90
   0  -5  -9   29.30    5.70
   0  -5   9   35.60    8.90
   0  -5  -9   35.30    6.50
   0  -5  -9   33.80    6.20
   0   5  -9   39.90    8.20
   0   5  -9   35.80    8.60
  -1  -5  -9  115.09    9.60
   1  -5   9  107.69   14.80
   1  -5   9  136.29   14.30
  -1  -5  -9   97.69    8.10
  -1  -5  -9  105.79   10.20
  -1   5  -9  127.09   21.00
  -1   5  -9  107.89   10.10
   1   5   9  113.89    8.90
  -1   5  -9  115.49   12.60
  -2  -5  -9   63.79    8.60
  -2  -5  -9   50.39    8.60
  -2   5  -9   67.49    9.30
  -2   5  -9   62.39   17.50
  -2   5  -9   59.79   10.70
   2   5   9   52.49    7.60
  -2   5  -9   54.99   10.60
   2   5   9   48.20   15.60
  -3  -5  -9   22.60    5.20
  -3  -5  -9   34.60    8.00
  -3   5  -9   -1.60    8.30
  -3   5  -9   19.40    5.40
   3   5   9   30.20   12.60
  -4  -5  -9   20.70    7.90
  -4   5  -9   35.30   18.00
   4   5   9   21.20   12.20
   3  -6  -9   15.10    8.30
  -3  -6   9   23.40   10.00
   3  -6  -9    7.80    5.50
  -3   6   9   -1.60   12.80
   3   6  -9   16.00    7.90
   3   6  -9   14.40   10.30
  -2  -6   9   17.70    8.60
   2  -6  -9   -3.20    4.00
   2  -6  -9    2.70    3.50
   2   6  -9    9.20    6.00
  -1  -6   9   12.20    8.10
   1  -6  -9    6.40    4.60
   1  -6  -9   23.80    6.30
  -1  -6   9   11.30    5.90
   1   6  -9   19.70    8.20
   1   6  -9   19.40    7.80
  -1   6   9   13.30   11.00
   0  -6   9    3.50    5.70
   0  -6   9    2.90    5.60
   0  -6  -9   -5.60    3.10
   0  -6  -9    4.90    4.00
   0   6  -9    0.20    5.00
   0   6   9   18.90   11.70
   0   6  -9   -0.60    4.30
   1  -6   9   -1.80    8.00
   1  -6   9    8.90    6.80
  -1  -6  -9   -0.70    3.90
  -1   6  -9    3.10    5.20
   1   6   9    8.80    5.00
  -1   6  -9    7.70    5.70
   1   6   9   21.50   12.10
  -2  -6  -9   29.90    7.40
  -2  -6  -9   27.10    8.20
  -2   6  -9   34.50    7.80
  -2   6  -9   10.10    6.50
  -6   0  10   14.70    8.60
   6   0 -10   21.70   11.30
   5   0 -10   -2.70    6.20
  -5   0  10    5.20    6.70
  -4   0  10  239.58   26.80
   4   0 -10  232.98   14.50
   4   0 -10  186.88   19.80
  -4   0  10  218.88   13.10
  -4   0  10  229.88   25.90
  -4   0  10  194.18   13.10
  -4   0  10  228.58   20.30
  -4   0  10  250.37   20.20
  -3   0  10    5.00    3.10
  -3   0  10    5.00    4.00
  -3   0  10    2.00    2.10
   3   0 -10    2.60    2.80
  -3   0  10   -3.60    2.70
   3   0 -10    0.50    1.30
  -3   0  10   -1.50    2.30
  -3   0  10   -0.90    1.90
  -3   0  10    2.80    4.20
   3   0 -10   -1.50    2.00
   3   0 -10   -0.40    4.00
  -3   0  10   -4.40    3.10
   2   0 -10 1547.25   55.39
  -2   0  10 1607.94   53.79
  -2   0  10 1563.64   51.99
   2   0 -10 1518.55   57.39
  -2   0  10 1547.75   56.39
   2   0 -10 1682.33   54.59
   2   0 -10 1624.34   59.79
   2   0 -10 1580.54   50.69
  -2   0  10 1656.23   57.19
  -2   0  10 1576.44   66.19
  -2   0  10 1578.64   53.19
   2   0 -10 1535.15   65.69
  -1   0  10    1.40    2.90
   1   0 -10   -0.10    1.70
   1   0 -10    3.00    3.80
  -1   0  10   -2.60    1.70
   1   0 -10   -0.50    1.90
  -1   0  10   -1.00    1.60
  -1   0  10    0.90    1.70
   1   0 -10   -0.20    1.30
   1   0 -10    1.50    2.60
   1   0 -10   -0.40    2.20
   1   0 -10    2.30    2.10
  -1   0  10    0.10    1.90
   0   0 -10  946.21   34.70
   0   0  10  970.50   34.20
   0   0  10  900.21   36.50
   0   0 -10  921.41   34.60
   0   0 -10  957.50   34.20
   0   0 -10  923.81   34.80
   0   0  10  870.21   31.10
   0   0 -10  920.31   33.80
   0   0 -10  903.81   40.00
   0   0  10  910.61   34.00
   0   0  10  965.10   35.10
   0   0  10  996.20   33.70
   1   0  10   -0.50    0.90
  -1   0 -10   -0.30    1.80
  -1   0 -10    2.20    1.80
  -1   0 -10   -0.70    1.60
   1   0  10    2.50    1.60
  -1   0 -10   -0.10    1.20
  -1   0 -10   -4.40    2.20
  -1   0 -10   -0.70    2.00
   1   0  10   -1.40    1.50
   1   0  10    0.10    1.60
  -1   0 -10   -1.80    1.20
   1   0  10   -0.70    1.70
   1   0  10    0.70    0.70
   2   0  10  286.57   21.70
  -2   0 -10  275.57   14.50
  -2   0 -10  286.77   15.80
  -2   0 -10  298.27   14.70
   2   0  10  283.07   14.40
   2   0  10  311.47   13.50
  -2   0 -10  309.27   20.20
  -2   0 -10  296.97   15.80
  -2   0 -10  287.87   15.60
   2   0  10  287.37   16.70
  -3   0 -10    0.30    2.30
   3   0  10   -2.80    2.40
  -3   0 -10    1.20    2.00
  -3   0 -10   -0.20    1.70
  -3   0 -10   -1.00    2.20
  -3   0 -10   -1.90    1.20
   3   0  10    1.10    4.90
   3   0  10    2.80    2.20
   3   0  10   -3.20    1.70
  -3   0 -10   -5.30    3.40
   4   0  10  663.33   44.20
   4   0  10  623.24   36.00
  -4   0 -10  617.84   25.60
  -4   0 -10  604.14   28.10
  -4   0 -10  613.54   27.00
   5   0  10   14.40    9.00
   5   0  10  -11.80    5.90
  -5   0 -10   -1.20    3.40
  -5   0 -10    2.30    3.50
  -5   0 -10   -0.90    2.70
   6   0  10    9.40   13.50
   6  -1 -10   11.40   10.40
  -6  -1  10    2.50    7.90
   6   1 -10   -7.80    8.00
  -6   1  10    2.80    7.40
  -5  -1  10  331.17   19.90
   5  -1 -10  319.07   26.70
  -5  -1  10  242.68   24.60
  -5   1  10  284.37   34.40
  -5   1  10  277.27   23.90
   5   1 -10  287.17   26.70
  -5   1  10  337.07   30.30
  -4  -1  10  637.14   44.50
  -4  -1  10  686.03   37.70
  -4  -1  10  586.14   42.80
  -4  -1  10  654.83   29.30
   4  -1 -10  668.63   38.20
   4  -1 -10  680.33   27.20
  -4  -1  10  671.63   31.60
  -4   1  10  697.53   36.30
   4   1 -10  630.94   37.50
   4   1 -10  662.13   26.80
   4   1 -10  634.14   25.80
  -4   1  10  615.24   37.90
  -4   1  10  585.94   46.20
  -4   1  10  598.84   36.90
   4   1 -10  669.73   29.60
  -3  -1  10   -4.50    4.30
   3  -1 -10    0.10    2.20
  -3  -1  10    3.00    3.00
  -3  -1  10   -0.50    4.70
  -3  -1  10    0.50    2.30
  -3  -1  10    2.20    3.80
   3  -1 -10    0.90    4.30
   3  -1 -10    3.00    1.80
   3  -1 -10   -0.10    1.50
  -3  -1  10    0.70    2.10
  -3  -1  10    2.00    2.40
  -3  -1  10   -0.40    2.00
   3  -1 -10   -3.40    2.30
   3  -1 -10   -2.10    3.40
   3   1 -10   -1.40    2.10
  -3   1  10    0.10    2.70
   3   1 -10   -1.00    2.00
  -3   1  10    0.10    3.90
  -3   1  10    4.70    3.40
  -3   1  10    1.20    4.00
  -3   1  10    4.30    4.70
  -3   1  10    5.60    6.50
   3   1 -10   -5.10    3.40
   3   1 -10    3.90    2.40
   3   1 -10   -1.50    2.90
   2  -1 -10  396.26   21.10
   2  -1 -10  393.36   16.30
  -2  -1  10  351.56   12.30
   2  -1 -10  359.66   23.80
  -2  -1  10  397.76   27.40
   2  -1 -10  384.56   16.10
  -2  -1  10  396.86   22.10
  -2  -1  10  393.06   19.50
  -2  -1  10  380.56   18.00
  -2  -1  10  372.36   19.10
   2  -1 -10  381.66   18.80
   2  -1 -10  404.46   23.70
   2  -1 -10  364.16   27.80
  -2  -1  10  359.56   27.70
  -2   1  10  353.96   18.70
   2   1 -10  381.06   19.70
   2   1 -10  369.76   22.40
  -2   1  10  380.26   20.10
  -2   1  10  349.77   22.50
   2   1 -10  400.46   23.00
  -2   1  10  372.76   22.60
   2   1 -10  360.26   17.40
  -2   1  10  410.76   27.80
   1  -1 -10  147.89   13.60
  -1  -1  10  148.09   14.30
   1  -1 -10  172.58   13.20
   1  -1 -10  150.08   10.80
  -1  -1  10  136.19    9.30
   1  -1 -10  140.49   10.40
  -1  -1  10  148.09   11.00
   1  -1 -10  150.18    9.60
   1  -1 -10  144.49    8.90
  -1  -1  10  129.69   10.90
   1  -1 -10  146.79   15.90
  -1  -1  10  138.49    9.90
  -1  -1  10  149.69    7.50
  -1   1  10  151.08   14.60
   1   1 -10  139.89    7.60
   1   1 -10  149.59   11.80
  -1   1  10  144.49    9.20
  -1   1  10  146.59   11.00
   1   1 -10  126.79   10.50
   1   1 -10  152.18   12.20
   1   1 -10  161.68   14.60
   1   1 -10  156.28   10.60
  -1   1  10  152.28   12.20
  -1   1  10  155.98   10.10
   0  -1 -10 1077.49   38.20
   0  -1  10 1104.19   39.20
   0  -1 -10 1095.69   46.50
   0  -1 -10 1063.19   36.90
   0  -1 -10 1078.69   38.70
   0  -1 -10 1072.49   37.50
   0  -1  10 1064.99   34.10
   0  -1  10 1080.39   38.60
   0  -1  10 1085.59   37.90
   0  -1  10 1095.99   40.30
   0   1 -10 1064.49   42.60
   0   1 -10 1074.89   39.20
   0   1  10 1023.40   38.90
   0   1  10 1055.59   38.30
   0   1  10 1073.89   36.00
   0   1 -10 1086.09   37.70
   0   1 -10 1101.59   40.20
   0   1  10 1085.09   41.50
   0   1 -10 1104.09   39.50
   0   1  10 1082.89   37.80
   0   1 -10 1074.29   39.40
   0   1 -10 1104.69   37.40
  -1  -1 -10  248.28   13.30
   1  -1  10  242.28   12.70
   1  -1  10  253.07   13.20
   1  -1  10  242.78   10.00
  -1  -1 -10  215.08    9.50
  -1  -1 -10  226.18   13.00
  -1  -1 -10  212.08   12.10
  -1  -1 -10  229.28   11.30
   1  -1  10  234.58   17.00
  -1  -1 -10  232.48   16.20
   1   1  10  219.88   10.50
  -1   1 -10  236.78   14.20
  -1   1 -10  214.28   14.60
   1   1  10  229.48   13.60
  -1   1 -10  214.88   13.50
  -1   1 -10  233.98   14.30
  -1   1 -10  247.28   11.00
   1   1  10  211.78   13.40
   1   1  10  212.38   11.80
  -1   1 -10  240.18   14.60
  -1   1 -10  222.68    8.60
   1   1  10  210.28   16.20
  -1   1 -10  240.38   13.80
  -2  -1 -10  506.75   22.40
   2  -1  10  515.35   24.40
   2  -1  10  528.15   31.40
  -2  -1 -10  512.05   21.10
   2  -1  10  467.85   19.20
   2  -1  10  524.15   20.80
  -2  -1 -10  545.25   23.10
  -2  -1 -10  566.04   25.40
  -2  -1 -10  517.45   21.10
   2   1  10  557.34   31.10
  -2   1 -10  534.15   23.80
   2   1  10  513.85   24.00
  -2   1 -10  538.15   29.10
  -2   1 -10  521.45   22.50
  -2   1 -10  555.04   22.60
  -2   1 -10  523.15   18.90
   2   1  10  521.45   22.80
  -2   1 -10  533.35   22.10
  -2   1 -10  505.35   17.50
  -2   1 -10  554.54   24.10
   2   1  10  540.65   21.20
  -3  -1 -10  147.49   11.00
  -3  -1 -10  140.09   10.80
   3  -1  10  163.78   18.60
   3  -1  10  127.69   11.80
  -3  -1 -10  145.39   10.90
   3  -1  10  155.48   12.80
  -3  -1 -10  133.69    8.20
  -3  -1 -10  146.79   10.60
   3   1  10  151.58   17.70
  -3   1 -10  135.29   10.30
   3   1  10  121.99    9.90
  -3   1 -10  137.29    9.30
  -3   1 -10  157.68   11.70
  -3   1 -10  130.79    8.50
  -3   1 -10  132.49    9.10
   3   1  10  142.59   10.10
   3   1  10  127.99   11.70
  -3   1 -10  140.09    5.80
  -3   1 -10  150.48    9.50
   3   1  10  142.79   12.10
  -3   1 -10  139.89   13.20
  -3   1 -10  135.19   15.60
  -4  -1 -10  135.99   11.30
   4  -1  10  169.18   17.80
  -4  -1 -10  156.58   12.10
  -4  -1 -10  162.38   13.30
   4  -1  10  197.08   24.00
  -4   1 -10  172.38   12.50
   4   1  10  178.38   18.10
   4   1  10  172.88   22.00
  -4   1 -10  159.48   10.30
  -4   1 -10  153.08   12.40
  -5  -1 -10    0.90    4.70
  -5  -1 -10   17.00    5.40
  -5  -1 -10    7.70    4.30
   5  -1  10   26.00   13.40
  -5   1 -10    4.90    4.10
   5   1  10   12.50   10.10
  -5   1 -10   14.90    6.60
   5   1  10   15.30   10.80
   6  -1  10   38.30   17.80
  -6  -1 -10   33.40    7.50
  -6  -1 -10   33.90   10.20
   6   1  10   45.20   17.70
  -6   1 -10   38.80   11.00
   6  -2 -10  193.58   23.90
  -6  -2  10  183.28   22.80
  -6   2  10  248.18   33.20
  -6   2  10  208.78   23.60
   6   2 -10  224.38   26.50
  -5  -2  10    4.70    7.90
   5  -2 -10    1.90    7.20
  -5  -2  10   14.50    5.80
   5   2 -10   11.50    8.50
  -5   2  10  -12.60   11.00
  -5   2  10   11.10    7.20
  -5   2  10   -9.30    5.80
   4  -2 -10   20.10    6.00
   4  -2 -10   22.90    5.00
  -4  -2  10   30.30    9.30
  -4  -2  10   23.00    9.30
  -4  -2  10   29.00    7.40
   4  -2 -10   36.10   10.60
  -4   2  10   16.50    6.80
   4   2 -10   26.40    9.80
  -4   2  10   23.40   11.30
   4   2 -10   16.90    4.60
   4   2 -10   33.90    7.90
   3  -2 -10  970.60   45.00
   3  -2 -10  904.71   49.50
   3  -2 -10  934.21   37.10
   3  -2 -10  966.40   27.80
   3  -2 -10  960.50   35.30
  -3  -2  10  920.81   49.20
  -3  -2  10 1004.90   44.90
  -3  -2  10  925.91   51.49
  -3  -2  10  985.00   39.60
   3  -2 -10  932.51   52.69
   3   2 -10  919.21   44.30
   3   2 -10 1015.50   39.70
  -3   2  10  976.40   39.60
  -3   2  10  977.50   51.69
   3   2 -10  926.91   35.60
  -3   2  10  978.80   49.60
   3   2 -10  902.11   35.00
  -3   2  10  943.71   38.00
   2  -2 -10  272.47   16.30
   2  -2 -10  312.27   16.20
   2  -2 -10  312.17   20.70
   2  -2 -10  294.37   13.00
  -2  -2  10  293.97   23.50
  -2  -2  10  334.67   18.80
   2  -2 -10  311.87   12.00
   2  -2 -10  277.37   25.70
  -2  -2  10  290.57   15.50
   2  -2 -10  298.57   24.40
  -2  -2  10  313.97   20.10
   2   2 -10  294.07   20.70
   2   2 -10  288.67   15.90
  -2   2  10  302.47   23.40
  -2   2  10  324.07   24.20
   2   2 -10  310.97   16.30
  -2   2  10  282.97   17.40
   2   2 -10  326.87   18.40
  -2   2  10  295.17   21.10
   2   2 -10  309.97   20.10
  -2   2  10  302.67   16.20
   1  -2 -10   72.19    7.30
   1  -2 -10   76.19    7.50
  -1  -2  10   95.39    9.40
  -1  -2  10   76.49   11.90
  -1  -2  10   71.99    6.00
  -1  -2  10   64.59    7.70
   1  -2 -10   84.29   15.40
  -1  -2  10   84.19   12.40
   1  -2 -10   82.79    9.50
   1  -2 -10   70.19    5.80
   1  -2 -10   63.89   12.60
   1   2 -10   72.99    9.10
  -1   2  10   74.09   11.50
   1   2 -10   62.99    7.10
   1   2 -10   81.69    8.40
  -1   2  10   72.39    6.30
  -1   2  10   70.99    6.10
  -1   2  10   64.69    7.60
   1   2 -10   93.69    8.30
  -1   2  10   76.29   12.40
   1   2 -10   73.59    8.30
   0  -2 -10  913.21   43.40
   0  -2  10  951.20   36.90
   0  -2  10  901.11   34.40
   0  -2  10  918.21   34.90
   0  -2 -10  900.11   31.40
   0  -2  10  895.91   36.00
   0  -2 -10  891.91   33.40
   0  -2  10  888.61   29.10
   0  -2 -10  943.91   32.10
   0  -2 -10  854.81   33.30
   0  -2  10  948.81   36.00
   0  -2 -10  934.21   43.80
   0   2  10  917.81   29.90
   0   2  10  877.51   36.00
   0   2 -10  913.41   33.20
   0   2 -10  880.11   36.70
   0   2 -10  896.41   35.20
   0   2 -10  876.61   33.20
   0   2 -10  887.21   35.00
   0   2  10  907.71   36.50
   0   2  10  910.41   33.20
   0   2  10  927.21   35.80
   0   2 -10  911.01   33.70
  -1  -2 -10   48.10    5.50
   1  -2  10   48.60    6.00
   1  -2  10   50.59    2.50
  -1  -2 -10   46.00    4.10
  -1  -2 -10   51.89    4.60
  -1  -2 -10   51.49    5.40
   1  -2  10   70.69   12.10
  -1  -2 -10   39.70    9.10
  -1  -2 -10   47.10    5.40
   1   2  10   63.49    9.10
  -1   2 -10   56.69    6.20
   1   2  10   42.30   11.20
  -1   2 -10   58.19    8.70
  -1   2 -10   59.49    8.60
   1   2  10   47.70    6.00
   1   2  10   46.10    5.30
  -1   2 -10   56.89    9.70
  -1   2 -10   63.39    5.50
  -1   2 -10   39.80    6.90
   1   2  10   35.40    6.30
  -1   2 -10   46.10    4.20
  -1   2 -10   56.79    8.10
  -2  -2 -10  344.27   20.80
  -2  -2 -10  364.66   16.30
   2  -2  10  378.56   26.90
  -2  -2 -10  362.16   16.30
   2  -2  10  348.87   14.90
  -2  -2 -10  355.96   17.50
  -2  -2 -10  361.96   17.10
  -2   2 -10  362.56   16.30
   2   2  10  371.66   25.00
  -2   2 -10  367.66   16.90
   2   2  10  375.96   19.60
   2   2  10  360.76   17.40
  -2   2 -10  342.47   23.80
   2   2  10  358.56   12.30
  -2   2 -10  372.56   14.10
  -2   2 -10  357.36   19.40
  -2   2 -10  356.96   17.60
  -2   2 -10  370.56   19.70
  -2   2 -10  309.37   17.40
   2   2  10  370.56   19.60
  -2   2 -10  371.36   20.20
  -2   2 -10  348.87   14.30
   2   2  10  354.56   15.40
   3  -2  10 2544.15   98.59
  -3  -2 -10 2433.26   71.99
  -3  -2 -10 2339.47   79.89
  -3  -2 -10 2390.56   76.59
  -3  -2 -10 2533.95   77.79
  -3   2 -10 2377.66   72.29
  -3   2 -10 2449.66   69.79
  -3   2 -10 2486.35   76.09
   3   2  10 2442.06   80.99
  -3   2 -10 2472.05   78.69
   3   2  10 2332.67   76.09
  -3   2 -10 2351.56   80.49
   3   2  10 2427.86   93.79
   3   2  10 2354.06   77.79
  -3   2 -10 2435.36   76.69
  -4  -2 -10  142.09   13.90
   4  -2  10  176.78   28.70
  -4  -2 -10  154.88   12.30
  -4  -2 -10  154.48   13.40
   4   2  10  179.08   22.40
   4   2  10  154.78   17.70
  -4   2 -10  140.49   12.20
  -4   2 -10  141.89   11.70
  -4   2 -10  160.18    9.40
  -5  -2 -10    5.50    5.40
   5  -2  10   19.40   11.00
  -5  -2 -10   -4.00    3.90
  -5  -2 -10    4.20    4.70
  -5   2 -10   -2.80    4.80
   5   2  10   28.50   11.50
   5   2  10   33.20   14.60
  -6  -2 -10   76.29   11.60
  -6  -2 -10   60.79   14.20
   6  -2  10   94.19   24.70
  -6   2 -10   49.99   13.10
   6   2  10   89.19   23.30
  -6  -3  10   78.19   17.60
   6  -3 -10  124.69   23.30
  -6  -3  10   71.29   13.60
  -6   3  10   59.19   20.40
   6   3 -10   93.79   19.40
  -5  -3  10   38.90   11.80
   5  -3 -10   47.40   13.60
  -5  -3  10   36.50    8.90
   5   3 -10   36.80   12.00
  -5   3  10   25.80   15.40
  -4  -3  10    4.60    7.10
   4  -3 -10   14.60    8.40
   4  -3 -10   10.50    4.20
  -4  -3  10   12.70    6.00
  -4  -3  10   13.20    8.20
  -4   3  10   -0.20    7.90
   4   3 -10    7.50    4.80
   4   3 -10   19.70    9.40
  -3  -3  10    6.70    6.30
  -3  -3  10   12.30    6.90
   3  -3 -10   18.30    7.70
   3  -3 -10    4.50    3.00
  -3  -3  10   10.20    5.10
  -3   3  10   10.50    8.20
  -3   3  10    5.60    3.40
  -3   3  10    6.40    4.00
   3   3 -10    5.60    6.10
   3   3 -10    3.50    4.80
  -2  -3  10 4980.10  150.18
  -2  -3  10 4939.31  148.89
  -2  -3  10 4887.21  150.88
   2  -3 -10 4858.41  150.98
   2  -3 -10 5096.59  134.39
   2  -3 -10 4912.11  141.19
  -2   3  10 4796.82  146.59
  -2   3  10 4641.34  155.58
  -2   3  10 4974.70  164.08
   2   3 -10 4572.24  151.98
  -2   3  10 4756.92  138.29
   2   3 -10 4841.12  146.79
   2   3 -10 4661.43  148.59
   1  -3 -10    6.20    1.90
   1  -3 -10    6.60    7.20
  -1  -3  10    9.30    3.90
  -1  -3  10   12.70    6.00
  -1  -3  10   17.00    5.40
   1  -3 -10    8.50    6.10
   1  -3 -10   10.90    3.60
  -1  -3  10   11.00    3.40
  -1  -3  10   23.20    4.30
   1  -3 -10   15.60    5.70
   1  -3 -10   12.90    3.20
  -1   3  10    2.20    7.50
   1   3 -10   11.80    3.90
   1   3 -10   13.70    2.80
   1   3 -10    6.80    3.10
  -1   3  10   13.50    3.60
  -1   3  10   13.40    2.50
   1   3 -10   11.90    4.80
   1   3 -10    9.40    3.50
  -1   3  10   29.30    8.20
  -1   3  10   12.00    5.20
  -1   3  10   18.50    5.30
   1   3 -10    9.00    4.20
   0  -3 -10  220.68   20.60
   0  -3  10  248.68   15.00
   0  -3  10  237.98   16.50
   0  -3 -10  231.38   13.30
   0  -3  10  249.68   10.20
   0  -3 -10  242.68    9.60
   0  -3 -10  238.78   11.70
   0  -3 -10  208.78   21.20
   0  -3 -10  251.87   12.30
   0  -3  10  237.18   13.70
   0  -3 -10  244.38   14.00
   0   3 -10  241.38   15.80
   0   3 -10  236.18   15.00
   0   3 -10  221.98   16.10
   0   3 -10  228.68   17.00
   0   3 -10  250.27   16.20
   0   3 -10  229.38   13.50
   0   3  10  259.97   17.80
   0   3 -10  229.88   11.70
   0   3  10  247.88   14.00
   0   3 -10  263.27   14.40
   0   3  10  256.37   16.50
   0   3  10  276.97   16.40
  -1  -3 -10  239.38   12.20
  -1  -3 -10  240.68   13.20
  -1  -3 -10  234.18   10.90
   1  -3  10  249.58   14.50
  -1  -3 -10  245.48   20.10
  -1  -3 -10  187.88   20.00
  -1  -3 -10  246.98   13.30
  -1  -3 -10  238.38   11.10
  -1   3 -10  248.08   13.20
  -1   3 -10  280.27   22.40
  -1   3 -10  221.38   18.20
  -1   3 -10  259.57   12.90
  -1   3 -10  240.48   13.20
  -1   3 -10  253.77   15.80
  -1   3 -10  240.08   16.70
   1   3  10  250.87   16.10
   1   3  10  229.58   15.80
  -1   3 -10  228.48   16.10
   1   3  10  258.67   14.30
   1   3  10  263.17   15.40
  -1   3 -10  234.58   15.40
  -2  -3 -10 2292.47   68.69
   2  -3  10 2351.46   89.69
  -2  -3 -10 2108.49   78.19
  -2  -3 -10 2305.47   70.49
  -2  -3 -10 2231.88   67.89
  -2  -3 -10 2220.08   68.59
  -2   3 -10 2279.67   70.49
  -2   3 -10 2197.38   66.19
   2   3  10 2359.36   86.39
  -2   3 -10 2196.38   73.99
  -2   3 -10 2056.69   73.29
  -2   3 -10 2031.90   82.79
  -2   3 -10 2143.39   73.39
  -2   3 -10 2119.19   71.89
  -2   3 -10 2160.28   66.99
  -2   3 -10 2061.79   71.29
   2   3  10 2240.18   64.19
   2   3  10 2186.58   73.89
  -2   3 -10 2332.77   91.69
   2   3  10 2198.78   71.29
  -3  -3 -10    3.40    2.60
  -3  -3 -10    7.50    4.40
   3  -3  10   -4.20    7.30
  -3  -3 -10    0.20    4.90
  -3  -3 -10    2.00    3.20
  -3   3 -10    2.90    2.80
  -3   3 -10    2.20    2.10
  -3   3 -10    4.30    3.00
   3   3  10    0.20    5.70
  -3   3 -10    0.40    2.80
   3   3  10   -0.10    3.50
   3   3  10    1.00    3.90
  -4  -3 -10    3.90    3.50
   4  -3  10    7.30   10.10
  -4  -3 -10   16.10    6.60
  -4   3 -10   -3.40    7.70
  -4   3 -10    6.00    4.70
   4   3  10    7.60    9.90
  -4   3 -10   -0.10    3.50
  -5  -3 -10    3.30    4.70
  -5  -3 -10   -6.10    4.90
   5  -3  10    2.60   12.50
  -5   3 -10   12.20    6.20
   5   3  10    1.40    8.30
  -5   3 -10  -21.00    8.40
  -5  -4  10   32.80   11.40
   5  -4 -10   64.09   15.80
  -5  -4  10   30.70    9.60
  -5   4  10   22.30   15.40
   5   4 -10   20.30   10.80
  -4  -4  10   54.49   18.70
   4  -4 -10   68.89   14.90
  -4  -4  10   77.39   13.90
  -4  -4  10   60.99   14.40
   4   4 -10   60.89   15.70
  -4   4  10   62.99   19.50
   4   4 -10   74.49   13.50
  -3  -4  10   23.20   10.00
   3  -4 -10   16.60    7.20
   3  -4 -10   11.40    4.20
  -3  -4  10   13.00    6.80
  -3  -4  10    9.20    5.40
  -3   4  10   -0.60    6.30
   3   4 -10    8.10    5.30
   3   4 -10   26.50    9.20
   2  -4 -10    0.50    2.70
   2  -4 -10    9.70    5.30
  -2  -4  10    1.30    5.40
  -2  -4  10    3.40    4.50
  -2  -4  10    2.10    3.60
  -2   4  10    2.40    6.80
   2   4 -10    3.80    4.40
   2   4 -10   -1.90    2.90
  -1  -4  10  110.09   13.30
   1  -4 -10  151.38   13.20
   1  -4 -10  138.19   10.20
  -1  -4  10  148.49   12.70
  -1  -4  10  139.09   13.70
   1  -4 -10  141.69    8.50
   1   4 -10  119.59   12.30
   1   4 -10  120.49   13.90
   1   4 -10  156.18   13.40
   0  -4  10  132.79   11.20
   0  -4  10  114.69   12.60
   0  -4 -10  131.29    9.90
   0  -4  10  129.69    9.70
   0  -4 -10  127.89    9.60
   0  -4 -10  130.39    9.00
   0  -4  10  123.69    6.10
   0   4  10  121.79   10.40
   0   4 -10  128.69   11.00
   0   4  10  124.89   14.00
   0   4 -10  128.29   12.40
   0   4 -10  118.79   12.80
   0   4 -10  123.09   13.90
   1  -4  10   11.50    4.20
  -1  -4 -10   14.50    4.30
   1  -4  10   26.50    7.20
  -1  -4 -10   10.80    4.00
  -1  -4 -10   12.40    3.30
  -1   4 -10   13.60    7.20
  -1   4 -10   19.10    5.80
   1   4  10    2.60    5.60
   1   4  10   11.60    8.90
  -1   4 -10   15.10    4.30
  -1   4 -10   11.50    5.30
  -2  -4 -10    3.90    3.20
  -2  -4 -10    0.50    3.00
  -2   4 -10    2.00    3.80
  -2   4 -10   -0.60    4.20
  -2   4 -10   11.90    9.00
   2   4  10    3.80    6.00
  -2   4 -10   -0.10    2.60
  -2   4 -10    5.60    3.10
   2   4  10    2.90    2.60
  -3  -4 -10  151.68   10.40
  -3  -4 -10  180.08   13.70
  -3   4 -10  161.68   14.00
  -3   4 -10  151.68   10.20
  -3   4 -10  158.78   28.60
  -3   4 -10  171.98   12.70
  -3   4 -10  150.58   13.00
   3   4  10  150.08   24.20
  -4  -4 -10  178.08   15.70
  -4   4 -10  234.88   38.80
   4   4  10  173.78   27.80
  -4   4 -10  192.68   15.00
  -5  -4 -10   41.20   10.30
   5   4  10   78.79   20.50
  -5   4 -10   54.39   19.40
   4  -5 -10   -0.70    5.10
  -4  -5  10   11.20    7.20
  -4  -5  10   13.80    9.30
   4   5 -10    3.80    7.60
   4   5 -10   15.80    9.20
  -4   5  10    7.00   13.10
   3  -5 -10    2.20    3.10
  -3  -5  10   11.20    7.50
  -3  -5  10    0.10    4.70
   3  -5 -10   24.50    9.10
   3   5 -10   -3.60    6.90
   3   5 -10   10.30    6.80
  -3   5  10    7.90   11.70
  -2  -5  10   -2.70    5.10
  -2  -5  10    5.00    3.40
   2  -5 -10    7.20    3.60
   2  -5 -10   -0.70    4.80
   2   5 -10   -1.40    4.60
   2   5 -10   -7.00    3.40
  -2   5  10   -1.10    7.40
  -1  -5  10    5.40    5.40
   1  -5 -10    4.80    3.80
   1  -5 -10    4.10    4.50
  -1  -5  10    0.80    4.20
  -1  -5  10   10.10    6.40
  -1   5  10   11.10    8.50
   1   5 -10   -3.70    3.60
   1   5 -10   -2.00    3.50
   0  -5 -10    2.40    2.90
   0  -5  10    4.60    4.30
   0  -5  10    8.00    3.10
   0  -5  10   -3.30    4.50
   0  -5 -10   -0.80    2.80
   0  -5 -10    4.70    3.20
   0   5  10   -2.10    4.30
   0   5 -10   -0.50    3.70
   0   5 -10    6.80    5.10
  -1  -5 -10   27.00    5.70
   1  -5  10   27.60    8.10
  -1  -5 -10   26.10    6.10
  -1  -5 -10   34.20    5.60
  -1   5 -10   28.10   10.40
  -1   5 -10   43.30    9.90
  -1   5 -10   39.30    8.30
  -1   5 -10   31.60    9.10
  -2  -5 -10   37.00    7.90
  -2  -5 -10   48.60    7.50
  -2   5 -10   40.60    9.20
  -2   5 -10   42.70    9.50
   2   5  10   38.80   14.60
  -2   5 -10   33.80   12.90
  -2   5 -10   40.20    7.70
  -3  -5 -10    6.20    5.50
  -3  -5 -10   14.70    4.90
   3   5  10   10.60    9.10
  -3   5 -10   14.70    5.50
  -3   5 -10    3.70   11.10
  -4  -5 -10   14.00    6.50
  -4   5 -10   18.60   14.20
   4   5  10   12.70   12.00
  -3  -6  10   -8.30    6.90
   3  -6 -10   -1.10    6.10
   3   6 -10    3.90    6.70
   2  -6 -10   -1.00    3.60
   2  -6 -10   -2.40    5.10
  -2  -6  10   10.70    7.20
  -2   6  10   -1.20   14.30
   2   6 -10    8.10    6.00
   2   6 -10   -3.20    5.10
   1  -6 -10    7.70    5.00
   1  -6 -10   16.10    5.80
  -1  -6  10   11.20    7.20
   1   6 -10   10.40    6.20
   1   6 -10    9.00    6.00
   0  -6 -10   -4.50    3.40
   0  -6 -10    0.70    3.80
   0  -6  10    0.90    6.60
   0   6 -10    6.40    6.30
   0   6 -10   18.30    7.90
   0   6  10   19.00   10.50
  -1  -6 -10    3.30    4.10
  -1  -6 -10    3.80    4.40
   1  -6  10    0.50    5.30
   1   6  10   -1.40    3.90
   1   6  10   11.30   10.60
  -1   6 -10    7.40    4.70
  -1   6 -10    6.50    5.50
  -2  -6 -10    9.60    4.80
  -2  -6 -10   -0.10    3.70
   2   6  10   -9.40   10.20
  -2   6 -10   -2.90    3.80
  -2   6 -10   -0.40    5.30
   6   0 -11   13.30    9.80
  -6   0  11    5.00    8.70
   5   0 -11  161.98   25.40
  -5   0  11  123.59   20.10
  -4   0  11    0.40    7.30
   4   0 -11   -0.10    2.80
  -4   0  11   -6.70    7.80
  -4   0  11    3.30    4.60
  -4   0  11    0.80    5.90
  -4   0  11    3.00    3.20
  -4   0  11    0.90    2.60
   4   0 -11   -3.90    6.10
  -3   0  11   47.50    6.90
  -3   0  11   46.00   13.30
   3   0 -11   54.39    8.80
  -3   0  11   48.20    9.30
  -3   0  11   45.80    7.20
   3   0 -11   41.90    5.70
   3   0 -11   66.79   13.40
  -3   0  11   60.99   11.00
   3   0 -11   45.60    9.90
  -3   0  11   47.70   10.30
  -3   0  11   48.20    9.30
  -2   0  11   -1.30    2.30
   2   0 -11   10.10    3.40
  -2   0  11   -0.10    1.80
   2   0 -11   -1.80    2.20
  -2   0  11   -2.90    2.50
   2   0 -11   -2.20    2.50
   2   0 -11   -0.50    1.60
  -2   0  11   -1.50    1.80
   2   0 -11    3.00    3.70
  -2   0  11    0.50    2.10
   2   0 -11   -0.60    2.60
   2   0 -11   -0.20    2.70
  -2   0  11   -3.60    3.90
   1   0 -11   71.09    7.10
   1   0 -11   82.09    9.20
   1   0 -11   82.89    7.70
  -1   0  11   71.09   12.00
  -1   0  11   75.79    8.00
   1   0 -11   88.39    9.10
  -1   0  11   65.99    7.40
   1   0 -11   79.49    8.30
   1   0 -11   60.99    7.60
  -1   0  11   70.09    7.70
   1   0 -11   79.29   13.30
   0   0 -11    3.20    2.20
   0   0 -11    6.40    2.90
   0   0 -11    4.30    2.80
   0   0 -11    4.70    3.00
   0   0 -11    2.30    2.10
   0   0  11    1.80    1.80
   0   0  11    2.70    2.00
   0   0  11    4.20    2.00
   0   0  11    2.10    2.90
   0   0 -11    3.60    3.20
   0   0  11    3.00    2.00
   0   0 -11    1.20    2.20
   0   0  11    6.60    2.90
   1   0  11   -0.20    2.60
  -1   0 -11   -1.50    3.30
  -1   0 -11   -0.10    1.00
  -1   0 -11   -0.30    1.50
   1   0  11    1.20    0.80
  -1   0 -11    1.40    2.20
   1   0  11    2.90    2.20
   1   0  11   -1.70    1.50
  -1   0 -11    0.10    1.90
  -1   0 -11    0.80    2.90
   1   0  11    2.60    2.20
  -1   0 -11    2.50    2.40
   1   0  11    4.50    2.20
   2   0  11    0.30    2.00
  -2   0 -11   -1.70    1.60
   2   0  11    2.60    1.80
  -2   0 -11   -1.70    1.40
  -2   0 -11   -5.00    1.90
   2   0  11   -1.00    1.80
  -2   0 -11    1.60    2.10
  -2   0 -11    3.60    2.30
  -2   0 -11   -0.50    1.60
   2   0  11    2.30    4.70
   3   0  11    2.00    2.40
   3   0  11    2.00    3.00
  -3   0 -11    2.30    2.70
  -3   0 -11    0.90    2.40
   3   0  11   -0.20    3.90
   3   0  11    1.10    2.50
  -3   0 -11    3.80    2.50
  -3   0 -11    3.00    2.60
  -4   0 -11    1.80    2.90
   4   0  11   -2.70    4.60
   4   0  11    4.10    5.80
  -4   0 -11    0.90    3.10
  -4   0 -11   -2.60    2.00
  -5   0 -11   97.09   14.30
   5   0  11  107.29   24.20
  -5   0 -11   94.09   10.30
  -6   0 -11   -4.40    5.30
  -6   0 -11   -7.50    4.80
   6   0  11    9.60   13.40
  -6  -1  11    6.70    8.50
   6  -1 -11   15.40   12.30
  -6   1  11    7.20    8.80
   6   1 -11    2.50   10.20
  -5  -1  11  229.28   24.10
  -5  -1  11  270.97   18.20
   5  -1 -11  271.47   25.70
   5   1 -11  247.98   25.30
  -5   1  11  185.28   30.10
  -5   1  11  234.88   23.20
  -5   1  11  245.88   27.20
   4  -1 -11  128.79   10.90
  -4  -1  11  136.89   12.00
  -4  -1  11  152.68   17.40
  -4  -1  11  121.19   22.50
   4  -1 -11  144.79   17.50
   4   1 -11  162.28   13.40
  -4   1  11  141.89   16.00
   4   1 -11  129.49   10.30
   4   1 -11  127.09   10.50
  -4   1  11  120.59   16.00
  -4   1  11  135.39   26.80
   4   1 -11  153.98   18.20
  -4   1  11  141.99   18.40
   3  -1 -11   85.79    6.30
   3  -1 -11   89.59    9.10
   3  -1 -11   94.69   10.70
   3  -1 -11  109.69   17.50
  -3  -1  11   91.69    6.80
   3  -1 -11   94.49    7.30
  -3  -1  11  101.89    9.60
  -3  -1  11   88.89    9.70
  -3  -1  11   64.39   15.90
   3  -1 -11   82.89   16.60
  -3  -1  11   95.29   17.70
  -3  -1  11   95.79    7.40
  -3  -1  11  102.09   12.60
  -3  -1  11   83.69    7.80
   3   1 -11  101.69    8.30
  -3   1  11   96.69   12.30
  -3   1  11  112.89   13.90
  -3   1  11   93.49   12.50
  -3   1  11   89.79    9.20
  -3   1  11  112.29   12.00
   3   1 -11   87.59    8.80
  -3   1  11  100.49   18.50
   3   1 -11  104.59   10.40
   3   1 -11  110.49   13.50
   3   1 -11   65.89   11.70
  -2  -1  11  820.92   25.70
   2  -1 -11  939.61   31.10
  -2  -1  11  858.51   25.20
   2  -1 -11  786.22   45.30
   2  -1 -11  869.91   36.80
  -2  -1  11  830.92   33.80
  -2  -1  11  903.51   35.00
  -2  -1  11  807.72   45.90
   2  -1 -11  867.01   34.00
   2  -1 -11  869.31   41.10
   2  -1 -11  900.61   40.10
  -2  -1  11  873.91   37.60
  -2  -1  11  832.22   32.70
  -2  -1  11  857.01   44.70
   2  -1 -11  891.81   30.90
   2   1 -11  861.21   38.90
   2   1 -11  873.51   35.40
  -2   1  11  910.01   45.90
   2   1 -11  886.41   32.90
   2   1 -11  872.91   39.20
  -2   1  11  860.01   34.50
  -2   1  11  923.81   39.70
  -2   1  11  814.32   38.10
  -2   1  11  820.22   34.60
  -1  -1  11  167.18   11.30
  -1  -1  11  165.78   15.40
   1  -1 -11  161.98   14.80
  -1  -1  11  151.08   11.90
  -1  -1  11  142.19   11.50
   1  -1 -11  166.68   11.70
   1  -1 -11  155.28   16.70
  -1  -1  11  155.48    8.30
   1  -1 -11  137.49    9.40
  -1  -1  11  143.49    9.80
   1  -1 -11  173.28   10.60
   1  -1 -11  140.99   11.20
   1  -1 -11  157.98   12.80
   1   1 -11  142.19   12.40
  -1   1  11  180.78   16.00
  -1   1  11  144.99   11.30
   1   1 -11  140.69   11.40
  -1   1  11  169.48   13.10
   1   1 -11  141.99   12.10
   1   1 -11  136.49   14.50
   1   1 -11  149.49   10.90
   1   1 -11  151.58    8.60
  -1   1  11  156.58   10.70
   0  -1  11 3000.80   89.89
   0  -1 -11 2785.22   98.39
   0  -1 -11 2800.82   87.39
   0  -1  11 2972.50   90.99
   0  -1  11 3000.20   89.29
   0  -1 -11 2838.82   87.99
   0  -1 -11 2874.91   86.79
   0  -1  11 2706.93   87.19
   0  -1 -11 3002.40   89.19
   0  -1  11 2821.82   82.99
   0   1  11 2756.92   89.19
   0   1  11 2687.73   87.69
   0   1 -11 2832.22   90.19
   0   1 -11 2904.01   87.99
   0   1  11 2919.41   85.79
   0   1 -11 2964.80   90.19
   0   1  11 2956.70   92.59
   0   1 -11 2786.12   93.89
   0   1 -11 2923.11   89.79
   0   1  11 2786.92   87.39
   0   1 -11 2970.70   90.19
  -1  -1 -11  911.61   33.90
   1  -1  11  921.31   33.40
  -1  -1 -11  956.30   34.60
  -1  -1 -11  912.31   31.60
   1  -1  11  923.31   40.30
   1  -1  11  931.11   34.00
   1  -1  11  940.51   29.80
  -1  -1 -11  895.51   29.20
  -1  -1 -11  849.61   32.90
  -1  -1 -11 1012.30   41.30
  -1   1 -11  899.31   30.90
  -1   1 -11  940.51   37.10
   1   1  11  895.81   35.00
   1   1  11  912.61   30.20
  -1   1 -11  914.41   36.80
  -1   1 -11  899.91   35.70
  -1   1 -11  919.41   35.10
   1   1  11  940.61   33.10
   1   1  11  891.71   39.70
  -1   1 -11  869.11   36.50
  -1   1 -11  860.81   27.30
  -1   1 -11  972.00   36.30
   1   1  11  861.91   34.70
  -2  -1 -11  143.39   10.40
  -2  -1 -11  148.49    9.50
   2  -1  11  138.99    9.30
  -2  -1 -11  137.49   10.60
  -2  -1 -11  146.39   12.50
   2  -1  11  186.38   17.70
  -2  -1 -11  151.78   10.10
   2  -1  11  140.49   11.80
   2  -1  11  143.09    8.20
  -2   1 -11  147.39    7.40
   2   1  11  125.19    8.90
  -2   1 -11  148.59   14.40
  -2   1 -11  153.08   11.20
  -2   1 -11  144.59    7.60
  -2   1 -11  160.48   11.80
  -2   1 -11  157.08   10.50
  -2   1 -11  133.99   10.30
   2   1  11  162.68   11.50
   2   1  11  158.98   12.20
  -2   1 -11  135.99   11.10
   2   1  11  130.99   14.60
  -3  -1 -11  316.17   18.90
   3  -1  11  326.07   19.60
  -3  -1 -11  344.37   15.30
  -3  -1 -11  349.77   18.50
  -3  -1 -11  349.87   17.80
  -3  -1 -11  333.67   20.50
   3  -1  11  335.77   19.70
   3  -1  11  383.06   29.90
   3   1  11  345.67   19.40
  -3   1 -11  350.76   16.80
  -3   1 -11  351.86   18.00
   3   1  11  336.27   27.30
  -3   1 -11  345.27   17.10
  -3   1 -11  312.17   18.10
   3   1  11  329.37   17.50
  -3   1 -11  324.87   12.20
   4  -1  11  121.29   23.40
  -4  -1 -11  137.89   12.20
  -4  -1 -11  140.49   11.60
  -4  -1 -11  134.99   12.10
   4  -1  11  132.39   15.70
  -4   1 -11  140.99   11.80
  -4   1 -11  130.29   11.50
  -4   1 -11  110.99    9.40
   4   1  11  132.99   15.30
   4   1  11   99.79   19.40
  -5  -1 -11  107.19   10.80
  -5  -1 -11   83.59   10.20
   5  -1  11   63.79   19.90
  -5  -1 -11   81.29   13.40
   5   1  11  103.99   22.90
  -5   1 -11   86.49   12.90
  -5   1 -11   84.49    9.40
   5   1  11   90.09   19.70
  -6  -1 -11   -3.20    6.70
   6  -1  11  -16.70   10.20
  -6  -1 -11   -1.10    5.20
   6   1  11   24.10   15.10
  -6   1 -11   21.80    9.40
   6  -2 -11   12.70    9.60
  -6  -2  11   26.40   11.50
  -6   2  11    7.60    8.90
   6   2 -11   39.50   14.20
   5  -2 -11   11.60    9.90
  -5  -2  11    8.80    5.30
  -5  -2  11   20.10   10.70
  -5   2  11    1.40   13.20
  -5   2  11   15.10    7.60
  -5   2  11    8.10   10.80
   5   2 -11   -3.90    6.90
  -4  -2  11  213.48   16.60
   4  -2 -11  216.88   20.70
   4  -2 -11  212.98   13.40
  -4  -2  11  202.78   20.40
  -4  -2  11  215.38   25.70
   4   2 -11  217.18   16.70
   4   2 -11  199.08   20.50
  -4   2  11  202.38   17.80
  -4   2  11  209.78   23.50
   3  -2 -11   47.70   11.50
   3  -2 -11   17.90    8.70
   3  -2 -11   32.10    6.20
   3  -2 -11   35.00    7.20
  -3  -2  11   53.69   13.50
  -3  -2  11   44.90   10.50
  -3  -2  11   40.30    8.50
   3  -2 -11   46.80   11.40
   3  -2 -11   35.40    4.80
  -3   2  11   43.30   12.20
  -3   2  11   41.60    7.60
  -3   2  11   47.90    8.60
   3   2 -11   44.80    7.50
   3   2 -11   34.70    6.00
   3   2 -11   40.70   10.30
   3   2 -11   44.50    8.70
  -3   2  11   19.80    9.10
   2  -2 -11  460.15   34.00
   2  -2 -11  472.95   18.80
   2  -2 -11  437.46   21.50
   2  -2 -11  501.65   17.80
   2  -2 -11  431.06   31.10
   2  -2 -11  467.25   27.20
  -2  -2  11  510.35   27.00
   2  -2 -11  472.05   22.80
  -2  -2  11  499.05   31.90
  -2  -2  11  491.85   24.80
  -2  -2  11  455.75   21.10
  -2   2  11  489.55   30.40
  -2   2  11  470.55   24.00
   2   2 -11  484.35   22.60
   2   2 -11  429.06   21.60
  -2   2  11  503.15   22.40
  -2   2  11  468.05   28.10
   2   2 -11  454.25   27.10
  -2   2  11  445.86   30.40
   2   2 -11  457.35   26.50
   2   2 -11  474.75   24.40
  -1  -2  11  388.86   21.20
   1  -2 -11  402.46   29.20
  -1  -2  11  341.97   23.70
  -1  -2  11  359.06   23.50
   1  -2 -11  421.56   22.50
   1  -2 -11  382.96   19.00
   1  -2 -11  340.37   26.10
  -1  -2  11  347.57   15.90
   1  -2 -11  398.96   19.40
  -1  -2  11  406.56   21.30
   1  -2 -11  379.36   15.90
   1   2 -11  387.46   19.80
  -1   2  11  419.46   23.70
   1   2 -11  372.06   20.40
  -1   2  11  382.56   24.50
   1   2 -11  364.76   20.40
   1   2 -11  376.56   19.20
  -1   2  11  374.06   20.30
  -1   2  11  407.46   17.10
   1   2 -11  363.36   22.20
  -1   2  11  359.96   17.00
   0  -2 -11 1289.37   44.50
   0  -2 -11 1313.77   55.99
   0  -2  11 1345.67   48.40
   0  -2 -11 1266.67   42.70
   0  -2  11 1167.08   47.00
   0  -2 -11 1288.07   44.40
   0  -2  11 1273.47   45.90
   0  -2 -11 1257.07   55.39
   0  -2  11 1209.58   44.70
   0  -2 -11 1255.47   41.80
   0  -2  11 1268.47   39.30
   0  -2  11 1286.87   46.40
   0   2  11 1296.17   40.50
   0   2  11 1250.67   46.60
   0   2 -11 1310.67   44.30
   0   2  11 1301.47   47.90
   0   2 -11 1230.28   43.30
   0   2 -11 1280.77   46.80
   0   2 -11 1247.68   48.00
   0   2  11 1304.57   47.50
   0   2 -11 1152.78   45.40
   0   2 -11 1274.37   47.20
   0   2  11 1222.08   43.90
   0   2 -11 1240.48   44.70
  -1  -2 -11  164.68   10.60
   1  -2  11  160.98   15.40
  -1  -2 -11  187.18    9.80
   1  -2  11  179.08    6.70
   1  -2  11  183.48   12.20
  -1  -2 -11  173.38   11.10
  -1  -2 -11  166.78    8.70
  -1  -2 -11  178.28   11.50
  -1  -2 -11  163.38   15.40
  -1   2 -11  182.98   13.40
   1   2  11  206.68   19.10
  -1   2 -11  172.48   11.60
  -1   2 -11  187.68   14.40
  -1   2 -11  185.78   13.40
  -1   2 -11  181.68   10.20
   1   2  11  180.48   11.30
   1   2  11  180.28   11.90
  -1   2 -11  180.88   10.30
   1   2  11  170.48   12.20
  -1   2 -11  185.28   13.10
  -1   2 -11  179.48   13.30
  -1   2 -11  165.28    8.60
   1   2  11  175.38   12.90
  -2  -2 -11 2085.39   68.79
  -2  -2 -11 2156.68   68.19
   2  -2  11 2347.77   86.99
   2  -2  11 2169.68   65.59
  -2  -2 -11 2197.88   76.99
  -2  -2 -11 2321.27   68.19
  -2  -2 -11 2306.87   70.59
  -2   2 -11 2082.19   70.79
  -2   2 -11 2177.08   66.09
  -2   2 -11 2211.18   81.09
  -2   2 -11 2226.68   70.19
   2   2  11 2115.59   72.99
   2   2  11 2174.28   72.49
  -2   2 -11 2261.67   68.69
   2   2  11 2203.88   61.79
  -2   2 -11 2194.28   64.89
   2   2  11 2232.98   82.79
   2   2  11 2127.79   65.89
   2   2  11 2269.37   69.59
  -2   2 -11 2193.08   73.29
  -2   2 -11 2243.38   73.59
  -2   2 -11 2135.59   73.69
  -2   2 -11 2139.09   67.59
   3  -2  11  169.98   21.40
  -3  -2 -11  143.99   11.50
  -3  -2 -11  138.49   11.20
  -3  -2 -11  143.29    9.10
   3  -2  11  125.79   11.70
  -3  -2 -11  133.59   13.10
  -3  -2 -11  149.69   11.30
  -3   2 -11  130.39   10.40
  -3   2 -11  151.08   11.50
  -3   2 -11  148.19   13.50
   3   2  11  116.89   19.40
  -3   2 -11  130.39    9.60
  -3   2 -11  144.39    7.50
   3   2  11  145.49   12.60
   3   2  11  137.89   12.00
  -3   2 -11  143.79   12.00
   4  -2  11    3.40    8.50
  -4  -2 -11    9.90    4.80
  -4  -2 -11    7.70    5.40
  -4  -2 -11   11.80    5.50
   4   2  11   11.90    9.30
  -4   2 -11   10.70    4.30
   4   2  11    8.50    6.10
  -4   2 -11   13.10    3.80
  -4   2 -11   22.50    6.20
  -5  -2 -11   45.40    9.80
  -5  -2 -11   57.19    9.40
  -5  -2 -11   70.49   13.00
   5  -2  11   57.89   20.50
   5   2  11   56.99   16.50
   5   2  11   46.50   16.20
  -5   2 -11   49.20   10.40
  -5  -3  11   66.89   12.10
  -5  -3  11   36.10   12.70
   5  -3 -11   75.99   16.80
   5   3 -11   68.79   16.50
  -4  -3  11    4.70    4.30
   4  -3 -11    0.40    6.30
  -4  -3  11   12.90    8.20
  -4  -3  11   -0.60    5.40
   4  -3 -11    1.90    3.20
   4   3 -11    4.90    4.40
   4   3 -11    7.00    6.50
  -4   3  11    6.50    9.20
   3  -3 -11   23.90    8.70
  -3  -3  11   38.30    9.50
  -3  -3  11   15.90    5.80
   3  -3 -11   35.40    6.40
  -3  -3  11   44.00   13.30
   3   3 -11   25.70    9.70
  -3   3  11   27.20    9.50
   3   3 -11   35.90    8.70
  -3   3  11   27.70    6.00
   2  -3 -11   28.70    8.70
  -2  -3  11   30.20   10.10
  -2  -3  11   14.80    5.50
   2  -3 -11   19.00   14.60
   2  -3 -11   22.20    3.00
  -2  -3  11   30.40    7.70
   2  -3 -11   21.00    5.20
   2   3 -11   32.50    7.60
  -2   3  11   37.60   11.30
   2   3 -11   45.10    9.40
  -2   3  11   20.00    4.30
   1  -3 -11 1507.65   71.29
   1  -3 -11 1473.65   71.89
  -1  -3  11 1660.03   57.89
  -1  -3  11 1641.34   60.69
   1  -3 -11 1658.13   52.49
   1  -3 -11 1663.53   50.79
   1  -3 -11 1640.84   59.39
  -1  -3  11 1579.14   51.39
   1  -3 -11 1686.93   55.49
  -1  -3  11 1818.12   64.99
  -1  -3  11 1671.53   59.39
   1   3 -11 1621.04   62.59
  -1   3  11 1653.43   49.40
   1   3 -11 1751.52   59.99
  -1   3  11 1684.33   53.89
  -1   3  11 1619.94   59.79
   1   3 -11 1687.43   59.09
  -1   3  11 1597.04   63.59
  -1   3  11 1704.33   63.59
   1   3 -11 1607.44   49.99
   0  -3 -11  268.57   24.90
   0  -3  11  321.47   19.80
   0  -3 -11  285.57   24.10
   0  -3 -11  301.27   14.40
   0  -3  11  311.37   13.00
   0  -3 -11  302.87   11.80
   0  -3 -11  320.57   16.70
   0  -3  11  295.57   17.30
   0  -3 -11  284.67   15.70
   0  -3 -11  315.97   14.70
   0  -3  11  283.07   15.70
   0   3 -11  300.57   19.80
   0   3 -11  307.67   17.80
   0   3 -11  304.67   18.50
   0   3  11  290.97   16.40
   0   3 -11  318.87   20.00
   0   3  11  317.97   18.50
   0   3 -11  282.17   13.40
   0   3 -11  309.27   16.80
   0   3  11  283.07   18.40
   0   3  11  291.37   19.60
   0   3 -11  296.77   16.10
   0   3 -11  298.87   18.10
  -1  -3 -11   77.99    5.70
  -1  -3 -11   70.89    5.70
   1  -3  11   68.99    7.70
  -1  -3 -11   72.79    7.20
  -1  -3 -11   89.49   15.20
  -1  -3 -11   86.29    7.80
  -1  -3 -11   68.59    6.60
  -1   3 -11   76.19    9.00
   1   3  11   71.79   10.80
   1   3  11   72.89   10.60
   1   3  11   72.49    7.60
   1   3  11   36.50   13.20
  -1   3 -11   69.69   10.60
  -1   3 -11   92.29   10.60
  -1   3 -11   78.79    9.30
  -1   3 -11   86.89   13.20
  -1   3 -11   68.99    7.10
   1   3  11   69.29    9.30
  -1   3 -11   66.89   13.30
  -1   3 -11   81.19    7.10
  -1   3 -11   70.79    7.00
  -2  -3 -11   19.20    4.80
  -2  -3 -11   22.90    4.70
  -2  -3 -11   21.70    8.20
  -2  -3 -11   24.70    5.00
   2  -3  11   11.70    8.50
  -2  -3 -11   23.80    5.60
  -2   3 -11   27.30    6.00
  -2   3 -11   22.90   10.10
  -2   3 -11   16.60    4.00
  -2   3 -11   20.00    7.80
  -2   3 -11   27.50    4.70
   2   3  11   25.20    5.80
   2   3  11   25.20    3.60
  -2   3 -11   13.40    5.30
   2   3  11   12.60    7.70
  -2   3 -11   27.40    6.40
  -2   3 -11   17.80    5.50
   3  -3  11 1017.20   58.09
  -3  -3 -11  964.70   45.00
  -3  -3 -11 1041.50   40.00
  -3  -3 -11  994.80   35.00
  -3  -3 -11 1012.60   39.50
   3   3  11 1098.29   55.29
  -3   3 -11 1035.30   34.20
   3   3  11 1032.40   43.60
  -3   3 -11 1017.90   41.30
  -3   3 -11  977.70   39.70
  -3   3 -11 1088.79   39.80
  -4  -3 -11    5.10    4.00
   4  -3  11    1.60    6.30
  -4  -3 -11   -1.40    3.10
  -4   3 -11   -0.30    3.60
  -4   3 -11   -6.50    3.60
   4   3  11   -0.70    6.00
  -5  -3 -11   -5.00    3.90
  -5  -3 -11    8.30    7.40
   5  -3  11   -2.60   12.30
  -5   3 -11   -3.10   10.40
  -5   3 -11   -7.00    4.10
   5   3  11   -5.90    7.60
  -5  -4  11   17.80    8.40
   5  -4 -11   27.70   12.90
  -5  -4  11    9.60    9.30
   5   4 -11   36.80   13.50
  -5   4  11   -1.50   14.50
  -4  -4  11   26.30    9.60
  -4  -4  11   44.40   11.50
   4  -4 -11   34.60    8.80
   4  -4 -11   41.10   12.50
   4   4 -11   28.10    8.10
  -4   4  11   23.40   12.40
   4   4 -11   47.20   13.80
  -3  -4  11   11.60    9.80
   3  -4 -11   -1.90    2.80
   3  -4 -11    5.90    6.90
  -3  -4  11    5.70    5.80
  -3   4  11    3.00    9.20
   3   4 -11    3.50    5.20
   3   4 -11   -2.60    5.10
  -2  -4  11   40.70   10.10
   2  -4 -11   42.50    9.60
  -2  -4  11   35.90   10.00
  -2  -4  11   23.50    7.20
   2  -4 -11   33.60    6.10
   2   4 -11   47.30   10.80
  -2   4  11   35.90   13.30
   2   4 -11   35.60    8.20
  -1  -4  11    0.80    4.00
   1  -4 -11    1.50    2.40
  -1  -4  11    3.80    5.20
  -1  -4  11   17.10    6.60
   1  -4 -11    3.30    3.00
   1  -4 -11   11.30    5.50
   1   4 -11    2.80    3.10
   1   4 -11    1.20    3.90
  -1   4  11   -0.90    6.10
   0  -4 -11  221.78   13.50
   0  -4 -11  222.58   13.90
   0  -4  11  230.38   15.50
   0  -4  11  240.38   18.30
   0  -4 -11  233.38   13.00
   0  -4  11  234.58    8.80
   0  -4  11  233.88   13.00
   0   4  11  240.68   15.00
   0   4 -11  227.08   18.60
   0   4 -11  184.48   16.60
   0   4 -11  232.58   17.40
   0   4  11  238.48   22.10
   0   4 -11  250.47   15.80
   1  -4  11   45.20    7.60
   1  -4  11   46.50    9.40
  -1  -4 -11   40.10    6.50
  -1  -4 -11   39.80    6.50
  -1  -4 -11   37.70    4.70
   1   4  11   27.90   12.00
  -1   4 -11   39.00    8.70
  -1   4 -11   60.29   10.30
  -1   4 -11   47.60   12.00
  -1   4 -11   41.10    7.30
  -2  -4 -11  142.09   12.00
  -2  -4 -11  186.48   11.70
   2   4  11  160.98   20.20
   2   4  11  158.78    9.30
  -2   4 -11  138.29   23.50
  -2   4 -11  170.78   15.10
  -2   4 -11  167.58   12.30
  -2   4 -11  155.28   10.80
  -2   4 -11  156.98   13.90
  -3  -4 -11  129.29    9.40
  -3  -4 -11  113.19   11.50
  -3   4 -11  131.69   13.00
   3   4  11  113.79   21.30
  -3   4 -11  123.49   24.90
  -3   4 -11  150.78   12.10
  -3   4 -11  106.49    8.80
  -4  -4 -11   18.50    6.40
   4   4  11   20.90   12.10
  -4   4 -11   13.90   12.70
  -4   4 -11   22.90    6.10
  -4  -5  11   20.60   10.00
   4  -5 -11   45.70   13.90
  -4  -5  11   29.90   13.00
  -4   5  11   38.10   16.90
   4   5 -11   37.10   13.30
   4   5 -11   19.80    9.50
   3  -5 -11   16.40    7.10
  -3  -5  11   31.20    9.60
   3  -5 -11   21.00    5.50
   3   5 -11    3.30    7.40
  -3   5  11   10.30   10.40
   3   5 -11   23.70    9.20
  -2  -5  11   67.69   12.20
   2  -5 -11   73.39   13.20
   2  -5 -11   60.89    8.80
  -2  -5  11   73.59   13.60
  -2   5  11   70.39   23.70
   2   5 -11   72.49   13.70
   2   5 -11   86.09   14.20
  -1  -5  11   46.10   10.10
   1  -5 -11   57.29    8.30
  -1  -5  11   55.59   10.20
  -1  -5  11   61.59   11.90
   1  -5 -11   52.39   10.00
   1   5 -11   68.59   12.20
   1   5 -11   56.29   11.40
   0  -5 -11   87.49    8.50
   0  -5 -11  111.89    9.70
   0  -5  11   95.89    5.90
   0  -5 -11  116.79   10.10
   0  -5  11  113.59   15.90
   0  -5  11  106.59   10.90
   0   5 -11  125.29   13.80
   0   5 -11  102.49   11.50
   1  -5  11    6.10    4.80
  -1  -5 -11    0.60    2.40
  -1  -5 -11    0.00    3.00
  -1  -5 -11    0.40    3.00
  -1   5 -11    1.20    3.00
   1   5  11    1.70    7.70
  -1   5 -11    1.80    4.80
  -1   5 -11   -0.40    3.30
  -2  -5 -11    6.60    4.20
  -2  -5 -11    0.60    3.50
  -2   5 -11    0.30    4.40
   2   5  11    3.50    9.80
  -2   5 -11    7.40    4.20
  -2   5 -11   12.10    6.40
  -2   5 -11    0.70    8.00
  -3  -5 -11   -4.30    3.70
  -3  -5 -11    0.30    3.20
  -3   5 -11    3.30   11.10
  -3   5 -11   -5.30    2.80
   3   5  11   -7.30    7.90
  -2  -6  11   51.19   12.50
   2  -6 -11   50.79   11.10
   2  -6 -11   32.40    7.60
   2   6 -11   53.99   12.50
   2   6 -11   46.40   12.00
  -1  -6  11   26.40    8.70
   1  -6 -11   37.80    8.50
   1  -6 -11   33.60    7.50
  -1   6  11   10.60    8.10
   1   6 -11   53.39   12.60
   1   6 -11   27.20   10.00
   0  -6  11   32.70   10.00
   0  -6 -11   35.50    7.30
   0  -6 -11   30.90    7.40
   0   6 -11   20.30    7.80
   0   6 -11   30.10    9.60
   0   6  11   15.70    9.20
   1  -6  11    8.10    6.70
  -1  -6 -11    2.30    3.80
  -1  -6 -11   -4.60    3.90
  -1   6 -11    0.60    5.10
   1   6  11   -2.20    3.80
  -1   6 -11    3.70    4.80
   1   6  11   49.40   18.60
  -2  -6 -11   -2.90    3.60
  -2  -6 -11   -3.20    4.90
   2   6  11   -7.10   10.10
  -2   6 -11   -0.30    4.30
  -2   6 -11   -8.50    4.70
  -6   0  12  166.68   25.20
   6   0 -12  207.18   23.90
  -5   0  12   -3.10    5.70
   5   0 -12   -8.00    4.60
  -4   0  12   -2.60    5.40
  -4   0  12    1.00    4.50
   4   0 -12    4.60    4.10
  -4   0  12  -12.20    8.40
  -4   0  12   -1.20    6.30
  -4   0  12    0.40    5.60
  -4   0  12    1.40    2.80
   4   0 -12   -6.60    4.60
  -3   0  12   -5.00    3.00
  -3   0  12   -1.60    3.20
  -3   0  12    1.80    4.00
  -3   0  12    0.90    2.60
   3   0 -12   -3.40    1.80
   3   0 -12   -4.50    3.80
  -3   0  12    4.40    2.60
   3   0 -12   -0.90    4.20
  -3   0  12    0.20    3.60
   3   0 -12    0.30    2.90
  -3   0  12    3.90    3.50
  -2   0  12   13.70    4.50
   2   0 -12   12.90    3.60
   2   0 -12   16.50    6.00
   2   0 -12   12.10    7.00
   2   0 -12   15.00    5.40
   2   0 -12   10.30    3.70
   2   0 -12   19.30    7.10
  -2   0  12   20.00    6.20
  -2   0  12   18.40    8.40
   2   0 -12   18.20    5.40
  -2   0  12   28.20    7.20
   1   0 -12    0.30    3.40
  -1   0  12    3.60    2.90
   1   0 -12    0.40    3.10
   1   0 -12   -1.80    2.30
   1   0 -12    2.00    3.00
   1   0 -12    3.00    2.20
   1   0 -12   -2.00    2.30
  -1   0  12    0.80    2.10
   1   0 -12   -1.50    1.50
  -1   0  12    1.30    3.20
  -1   0  12   -2.30    2.10
  -1   0  12    0.80    2.60
   0   0  12 3736.43  114.89
   0   0 -12 3824.52  115.29
   0   0  12 4057.19  113.69
   0   0  12 3498.75  113.19
   0   0 -12 3916.81  114.19
   0   0 -12 3797.82  115.09
   0   0  12 3796.42  117.39
   0   0  12 3657.03  109.59
   0   0 -12 3856.21  113.89
   0   0 -12 3665.83  114.19
   0   0 -12 3774.82  123.89
  -1   0 -12   -6.10    2.60
   1   0  12    5.80    2.90
  -1   0 -12    1.10    2.20
  -1   0 -12    0.10    1.20
  -1   0 -12   -2.60    1.60
   1   0  12    7.80    4.60
   1   0  12    0.70    1.30
  -1   0 -12    0.00    2.60
   1   0  12    1.70    2.00
   1   0  12    0.80    1.70
   1   0  12    0.40    0.90
  -2   0 -12  266.07   15.80
   2   0  12  275.07   12.60
   2   0  12  248.48   20.50
  -2   0 -12  262.47   15.70
  -2   0 -12  241.88   18.60
   2   0  12  246.48   14.10
  -2   0 -12  221.18   14.00
  -2   0 -12  252.27   16.90
  -2   0 -12  262.57   14.10
   2   0  12  248.38   16.30
  -3   0 -12    1.90    2.50
   3   0  12    1.80    2.70
   3   0  12   -2.50    2.20
  -3   0 -12   -1.30    1.90
   3   0  12    0.80    5.30
  -3   0 -12    0.40    2.30
  -3   0 -12   -0.90    2.30
   4   0  12    3.20    7.50
  -4   0 -12    6.30    3.50
  -4   0 -12   14.40    5.30
   4   0  12   24.40    8.50
  -4   0 -12   12.00    4.80
   5   0  12  -12.30    5.90
  -5   0 -12   -4.60    3.50
  -5   0 -12   -5.90    3.10
  -6   0 -12   13.00    8.90
  -6   0 -12   14.30    8.00
   6   0  12   -6.30   13.10
  -6  -1  12    3.00    8.50
   6  -1 -12   -5.00    7.80
  -6   1  12   11.30    9.00
   6   1 -12    9.10   10.50
  -5  -1  12   -7.90    3.50
  -5  -1  12    0.40    5.60
   5  -1 -12   -2.40    7.30
  -5   1  12    1.80    7.30
   5   1 -12   -1.00    6.50
  -5   1  12   10.70   11.30
  -4  -1  12  114.49   22.70
  -4  -1  12  133.09   12.00
   4  -1 -12  129.89   16.80
  -4  -1  12  117.99   18.10
   4  -1 -12  150.78   12.30
  -4   1  12  124.29   16.40
   4   1 -12  122.29   11.20
   4   1 -12  130.89   10.10
  -4   1  12  134.09   15.20
   4   1 -12  131.89   12.90
   4   1 -12  137.99   17.40
  -4   1  12  114.09   25.90
   3  -1 -12  157.68   17.20
  -3  -1  12  154.88   15.80
   3  -1 -12  168.38    9.70
  -3  -1  12  178.48   26.00
   3  -1 -12  186.98   15.40
   3  -1 -12  174.08   10.60
  -3  -1  12  165.08   12.80
   3  -1 -12  179.18   18.00
  -3  -1  12  145.99   23.50
  -3  -1  12  196.08   12.60
   3  -1 -12  175.88   22.00
   3  -1 -12  176.98   13.00
  -3   1  12  175.68   16.80
  -3   1  12  155.88   16.60
  -3   1  12  192.18   15.60
  -3   1  12  158.08   24.10
  -3   1  12  169.08   12.80
   3   1 -12  184.28   14.00
   3   1 -12  155.78   16.70
   3   1 -12  161.88   11.40
  -2  -1  12   62.09    8.90
  -2  -1  12   51.09    3.10
  -2  -1  12   51.59   12.90
   2  -1 -12   54.89   11.40
   2  -1 -12   49.40   10.10
   2  -1 -12   56.89    8.50
   2  -1 -12   69.99   10.90
   2  -1 -12   49.99    5.90
   2  -1 -12   54.29    5.70
  -2  -1  12   60.09    7.10
  -2  -1  12   43.90    7.10
   2  -1 -12   61.69   14.00
  -2  -1  12   83.39   12.40
  -2  -1  12   50.49    3.70
  -2   1  12   54.79   10.80
   2   1 -12   55.79    7.80
   2   1 -12   75.19   12.00
  -2   1  12   54.49    9.00
  -2   1  12   73.09   13.60
  -2   1  12   55.19   13.20
   2   1 -12   60.19   11.60
   2   1 -12   64.69    9.90
  -2   1  12   58.29    9.40
   1  -1 -12  714.63   33.50
   1  -1 -12  775.42   32.10
  -1  -1  12  748.53   37.80
   1  -1 -12  828.72   29.70
   1  -1 -12  770.12   37.20
   1  -1 -12  728.43   29.80
  -1  -1  12  796.22   27.30
   1  -1 -12  725.33   41.80
  -1  -1  12  759.92   30.80
  -1  -1  12  754.62   32.50
  -1  -1  12  772.22   29.40
  -1  -1  12  819.82   33.30
   1  -1 -12  764.12   32.40
  -1   1  12  758.82   32.30
   1   1 -12  783.42   31.70
  -1   1  12  773.22   33.80
   1   1 -12  743.43   34.30
   1   1 -12  760.22   31.90
   1   1 -12  850.01   35.20
  -1   1  12  751.72   30.00
   1   1 -12  816.42   33.30
   1   1 -12  818.62   39.50
  -1   1  12  742.03   38.10
   1   1 -12  778.02   27.80
   0  -1 -12  206.78   13.00
   0  -1 -12  209.28   12.50
   0  -1  12  189.88   13.50
   0  -1  12  219.08   13.70
   0  -1  12  190.68   12.70
   0  -1  12  190.88   13.90
   0  -1 -12  213.58   18.60
   0  -1 -12  213.28   13.40
   0  -1 -12  164.58   18.00
   0  -1  12  201.28   10.10
   0  -1 -12  245.48   14.50
   0   1  12  206.18   13.10
   0   1  12  204.68   14.10
   0   1 -12  215.68   14.10
   0   1 -12  205.58   16.60
   0   1  12  198.68   14.90
   0   1 -12  242.28   14.90
   0   1 -12  197.78   13.10
   0   1  12  200.78   11.80
   0   1 -12  191.88   13.90
   0   1  12  204.58   13.00
   0   1 -12  207.58   14.20
  -1  -1 -12  933.01   35.60
  -1  -1 -12  909.91   30.30
  -1  -1 -12  957.40   32.90
   1  -1  12  891.41   41.00
  -1  -1 -12  970.80   35.40
   1  -1  12  928.61   35.00
   1  -1  12  928.11   28.20
   1  -1  12  919.11   34.40
   1  -1  12  941.51   30.90
  -1  -1 -12  928.51   42.00
  -1  -1 -12  881.61   34.30
  -1   1 -12  871.91   38.10
  -1   1 -12  934.81   32.60
  -1   1 -12  964.10   38.30
  -1   1 -12  965.00   37.50
   1   1  12  923.21   36.40
   1   1  12  867.51   36.00
  -1   1 -12  897.91   36.90
   1   1  12  978.80   34.40
   1   1  12  964.90   41.50
  -1   1 -12  914.91   36.40
   1   1  12  977.00   31.40
  -1   1 -12  934.31   38.30
  -2  -1 -12    9.60    3.10
  -2  -1 -12   11.10    4.20
   2  -1  12   10.80    3.70
  -2  -1 -12   11.70    4.90
   2  -1  12   16.40    3.10
  -2  -1 -12   13.50    4.20
  -2  -1 -12   10.00    3.60
   2  -1  12   20.50    8.10
   2  -1  12   12.70    4.70
   2   1  12   10.10    4.30
   2   1  12   19.90    7.70
  -2   1 -12    4.30    3.70
   2   1  12   14.10    3.80
   2   1  12   13.80    4.00
  -2   1 -12   11.10    3.40
  -2   1 -12   11.60    2.50
  -2   1 -12    6.00    3.30
  -2   1 -12    6.90    3.60
  -2   1 -12   11.10    3.80
  -2   1 -12   18.40    3.20
  -2   1 -12   11.30    5.40
   3  -1  12  290.37   26.50
   3  -1  12  283.77   17.80
  -3  -1 -12  296.07   14.60
  -3  -1 -12  296.57   18.90
  -3  -1 -12  292.67   16.50
  -3  -1 -12  322.97   18.00
   3   1  12  307.97   26.70
  -3   1 -12  328.87   18.60
  -3   1 -12  351.76   17.90
   3   1  12  287.97   16.70
  -3   1 -12  281.87   16.70
  -3   1 -12  319.17   16.30
   3   1  12  264.07   17.20
   4  -1  12   29.40   13.10
  -4  -1 -12   22.20    5.80
   4  -1  12   15.30    7.10
  -4  -1 -12   28.40    7.30
  -4  -1 -12   22.90    6.10
   4   1  12   23.90   11.90
  -4   1 -12   31.10    7.30
  -4   1 -12   22.90    5.10
  -4   1 -12   25.60    6.30
   4   1  12   14.50    7.30
   5  -1  12   51.29   16.70
  -5  -1 -12   25.90    6.30
  -5  -1 -12   36.20    9.60
   5   1  12   44.90   17.10
  -5   1 -12   41.60    9.00
  -5   1 -12   37.90    7.60
   6  -1  12   16.10   14.90
  -6  -1 -12    8.30    8.30
  -6  -1 -12    7.30    4.60
  -6   1 -12   -3.50    5.70
   6   1  12   26.40   14.70
  -6  -2  12   28.20   11.70
   6  -2 -12   42.90   14.30
   6   2 -12   58.99   15.80
   5  -2 -12   69.89   17.40
  -5  -2  12   88.29   13.10
  -5  -2  12   49.20   14.00
  -5   2  12   74.39   13.60
   5   2 -12   94.09   19.90
  -5   2  12   68.29   20.00
  -5   2  12   71.09   20.10
  -4  -2  12  301.07   20.90
   4  -2 -12  360.86   18.50
   4  -2 -12  311.97   25.80
  -4  -2  12  314.17   31.30
  -4  -2  12  329.27   26.20
   4   2 -12  348.27   21.80
  -4   2  12  341.27   29.50
   4   2 -12  345.87   28.40
  -4   2  12  320.57   22.70
   3  -2 -12  524.25   36.70
   3  -2 -12  643.84   35.40
   3  -2 -12  514.75   45.40
  -3  -2  12  620.64   29.90
  -3  -2  12  618.94   34.00
  -3  -2  12  606.64   41.00
   3  -2 -12  545.25   27.70
   3  -2 -12  597.24   26.50
   3   2 -12  570.84   29.20
  -3   2  12  613.34   29.10
   3   2 -12  599.24   35.00
  -3   2  12  587.04   36.70
  -3   2  12  611.54   29.20
  -2  -2  12   12.30    4.80
   2  -2 -12   18.40    8.50
   2  -2 -12   22.90    3.60
   2  -2 -12   21.00    4.10
   2  -2 -12   27.80    6.50
  -2  -2  12   12.00    8.30
  -2  -2  12   27.40    6.30
   2  -2 -12   24.10    9.30
   2  -2 -12   21.80    7.80
  -2  -2  12   21.90    8.50
   2  -2 -12   20.70    5.40
  -2  -2  12   17.40    6.20
  -2   2  12   24.90    5.60
  -2   2  12   16.80    7.90
   2   2 -12   32.40    8.20
   2   2 -12   21.80    5.40
   2   2 -12   21.60    6.30
  -2   2  12   21.20    7.70
   2   2 -12   24.20    5.70
  -2   2  12   18.10    7.50
  -2   2  12   32.30    7.20
   2   2 -12   19.10    7.70
   1  -2 -12  982.20   33.60
   1  -2 -12 1045.10   41.40
   1  -2 -12  992.70   37.40
  -1  -2  12  933.01   33.20
   1  -2 -12  930.81   47.60
  -1  -2  12  949.90   39.50
  -1  -2  12  930.31   44.90
  -1  -2  12 1029.10   40.80
   1  -2 -12  943.71   50.09
  -1  -2  12  963.70   43.90
   1  -2 -12  916.31   36.70
   1   2 -12  983.40   39.80
  -1   2  12  970.20   34.10
  -1   2  12  980.90   35.20
  -1   2  12 1009.60   45.40
   1   2 -12  979.00   38.20
   1   2 -12  949.90   41.80
  -1   2  12  943.31   41.80
  -1   2  12  916.11   38.90
   1   2 -12 1015.40   38.10
   1   2 -12  935.31   39.20
   0  -2 -12  216.98   19.90
   0  -2  12  236.88   15.00
   0  -2  12  229.08   15.10
   0  -2 -12  264.07   14.90
   0  -2 -12  210.88   13.60
   0  -2 -12  242.78   13.80
   0  -2 -12  187.88   19.10
   0  -2 -12  240.58   13.00
   0  -2  12  226.88   10.60
   0  -2  12  240.08   16.40
   0  -2  12  225.08   14.50
   0   2 -12  241.88   16.30
   0   2  12  206.78   15.10
   0   2 -12  239.88   15.80
   0   2  12  226.98   13.90
   0   2 -12  238.58   16.70
   0   2  12  238.28   16.30
   0   2 -12  219.18   14.10
   0   2 -12  234.88   15.40
   0   2 -12  219.18   13.00
   0   2  12  238.08   11.90
   0   2 -12  226.68   14.30
   0   2  12  223.08   15.30
   1  -2  12   46.40    7.40
   1  -2  12   57.79    3.50
  -1  -2 -12   46.60    5.70
  -1  -2 -12   61.99    8.30
  -1  -2 -12   58.39   11.60
   1  -2  12   52.19   10.40
  -1  -2 -12   54.69    5.20
  -1  -2 -12   41.70    6.50
  -1  -2 -12   54.19    4.80
  -1   2 -12   50.09    6.00
  -1   2 -12   41.00    7.70
  -1   2 -12   56.29    9.90
  -1   2 -12   40.90    5.30
   1   2  12   48.90    6.10
   1   2  12   41.20    7.40
  -1   2 -12   44.00    4.30
  -1   2 -12   53.29    8.60
   1   2  12   42.60   10.00
   1   2  12   59.59    7.00
  -1   2 -12   53.89    7.90
  -1   2 -12   49.20    8.30
  -1   2 -12   36.00    7.40
   1   2  12   55.49    8.80
  -2  -2 -12   54.89    6.50
   2  -2  12   80.69   15.90
  -2  -2 -12   50.09    7.40
  -2  -2 -12   47.00    9.80
  -2  -2 -12   49.40    5.90
   2  -2  12   46.50    4.80
  -2  -2 -12   50.29    7.30
   2   2  12   51.39   12.10
  -2   2 -12   73.89    8.00
  -2   2 -12   63.19    9.20
  -2   2 -12   37.30    9.10
   2   2  12   44.50    6.60
  -2   2 -12   52.09    8.90
  -2   2 -12   52.49   10.40
  -2   2 -12   56.79    6.30
   2   2  12   55.29    8.90
   2   2  12   50.79    3.20
  -2   2 -12   63.39    5.70
  -2   2 -12   66.09    9.80
  -2   2 -12   68.79    6.60
  -2   2 -12   60.69    6.90
  -3  -2 -12  882.71   35.40
  -3  -2 -12  908.21   31.60
  -3  -2 -12  918.11   34.70
   3  -2  12  762.52   34.60
  -3  -2 -12  844.42   39.30
   3  -2  12  931.51   52.19
  -3   2 -12  903.31   37.30
   3   2  12  866.01   36.80
  -3   2 -12  877.41   34.90
   3   2  12  837.92   36.50
  -3   2 -12  968.00   35.80
  -3   2 -12  834.62   32.40
   3   2  12  911.31   48.90
  -4  -2 -12    7.30    5.00
  -4  -2 -12   17.20    5.90
   4  -2  12   22.10   12.30
  -4  -2 -12    6.70    4.30
  -4   2 -12   14.70    4.00
  -4   2 -12   15.60    6.20
   4   2  12   18.90   11.00
   4   2  12   10.60    7.00
  -4   2 -12   12.50    5.00
  -5  -2 -12  244.98   17.00
  -5  -2 -12  203.08   19.00
   5  -2  12  223.58   36.50
   5   2  12  219.58   29.30
  -5   2 -12  213.88   17.80
   5  -3 -12   10.20    8.90
  -5  -3  12   11.00    6.10
  -5  -3  12   -0.30    7.10
  -5   3  12    6.10    9.60
   5   3 -12    5.40    9.30
  -4  -3  12   44.60   11.50
   4  -3 -12   73.09   16.10
  -4  -3  12   50.89   10.80
   4  -3 -12   73.39    8.10
  -4  -3  12   81.99   20.40
   4   3 -12   57.19   14.80
  -4   3  12   59.29   18.50
   4   3 -12   80.19   13.50
  -3  -3  12   20.60    9.90
  -3  -3  12   20.40    6.90
  -3  -3  12   25.00    8.70
   3  -3 -12   29.30    6.10
   3  -3 -12   44.80   10.80
   3   3 -12   33.30    7.80
  -3   3  12   43.70   14.30
   3   3 -12   27.50    8.90
   2  -3 -12   76.99   13.80
  -2  -3  12   73.09   12.70
   2  -3 -12   57.09    8.30
   2  -3 -12   55.29    4.50
  -2  -3  12   89.19   16.80
  -2  -3  12   59.99   10.70
  -2   3  12   79.49   17.80
   2   3 -12   54.59   10.00
  -2   3  12   68.19    6.50
   2   3 -12   46.80   10.70
  -1  -3  12    3.00    3.40
  -1  -3  12   -5.90    3.00
  -1  -3  12    3.00    3.30
   1  -3 -12    0.60    3.50
   1  -3 -12    0.60    1.60
   1  -3 -12    1.80    2.70
   1  -3 -12    7.60    6.70
  -1  -3  12    3.30    3.80
   1   3 -12   -5.60    2.60
  -1   3  12    4.40    1.90
   1   3 -12    0.60    3.30
  -1   3  12    0.10    6.00
  -1   3  12   -1.70    3.50
   1   3 -12    3.60    3.40
  -1   3  12   -3.70    2.10
  -1   3  12   -1.60    3.90
   0  -3  12   34.20    6.90
   0  -3  12   37.00    6.30
   0  -3 -12   43.40   10.90
   0  -3 -12   33.20    5.80
   0  -3  12   34.30    7.60
   0  -3 -12   23.60    4.50
   0   3 -12   30.80    6.30
   0   3  12   32.20    5.80
   0   3 -12   30.40    7.20
   0   3  12   53.59    9.80
   0   3  12   32.40    6.90
   0   3 -12   20.90    4.20
   0   3 -12   34.00    7.50
   0   3 -12   35.40    6.80
  -1  -3 -12   62.79    7.00
  -1  -3 -12   59.69    6.60
  -1  -3 -12   65.89   13.50
  -1  -3 -12   56.19    6.40
  -1  -3 -12   63.99    5.40
   1  -3  12   48.40    8.10
  -1  -3 -12   55.99    5.10
  -1   3 -12   52.29    6.20
   1   3  12   44.00    8.00
   1   3  12   84.89    9.80
  -1   3 -12   55.49   12.20
  -1   3 -12   52.89    6.40
  -1   3 -12   57.09    9.50
  -1   3 -12   53.49   10.10
  -1   3 -12   44.10    7.00
  -1   3 -12   75.19   11.40
  -1   3 -12   58.49   10.80
   1   3  12   54.69    6.90
  -2  -3 -12   87.09    8.70
  -2  -3 -12   78.09    7.80
  -2  -3 -12   87.99   15.00
  -2  -3 -12   84.19    7.80
   2  -3  12   88.79   17.80
  -2   3 -12   73.69   10.70
  -2   3 -12   81.09   14.90
  -2   3 -12   81.99   11.90
  -2   3 -12   90.49    9.20
  -2   3 -12   82.19    7.10
   2   3  12   85.99    5.50
   2   3  12   69.49    8.30
  -2   3 -12   67.49    7.10
   2   3  12   80.19   15.70
  -3  -3 -12   27.60    8.40
  -3  -3 -12   32.70    6.60
  -3  -3 -12   28.70    6.70
   3  -3  12   34.80   14.20
  -3  -3 -12   37.60    5.70
   3   3  12   33.20    8.00
  -3   3 -12   32.30    7.40
  -3   3 -12   33.30    7.00
  -3   3 -12   28.20    6.90
   3   3  12   43.70   12.40
  -4  -3 -12   18.70    7.50
  -4  -3 -12   16.50    5.90
   4  -3  12   29.90   15.70
   4   3  12   14.40   10.80
  -4   3 -12   19.30    5.70
  -4   3 -12   17.20    6.00
  -5  -3 -12    1.60    6.00
   5  -3  12   22.20   11.80
  -5  -3 -12    1.60    5.10
   5   3  12   15.30   12.00
  -5   3 -12    4.10    5.90
   5  -4 -12   -4.20    7.90
  -5  -4  12   -0.60    6.90
  -5  -4  12   -1.10    8.30
  -5   4  12    6.20   14.40
   5   4 -12    7.50   10.50
   4  -4 -12  116.99   16.00
  -4  -4  12   96.19   16.60
  -4  -4  12   91.89   15.40
   4  -4 -12  120.89   20.40
   4   4 -12   90.79   19.30
   4   4 -12  129.29   17.80
  -4   4  12   95.19   22.70
   3  -4 -12   78.99   15.60
  -3  -4  12   52.69   11.10
  -3  -4  12   72.49   13.70
  -3  -4  12   60.79   15.30
   3  -4 -12   61.09    8.40
  -3   4  12   61.09   17.20
   3   4 -12   57.89   11.30
   3   4 -12   46.90   11.90
   2  -4 -12   72.89    7.90
   2  -4 -12  111.89   13.80
  -2  -4  12   81.69   16.10
  -2  -4  12   84.79   14.10
  -2  -4  12   57.69   11.30
  -2   4  12  100.29   23.30
   2   4 -12   91.79   13.80
   2   4 -12   78.09   14.20
   1  -4 -12  293.67   16.40
   1  -4 -12  304.37   14.40
  -1  -4  12  269.67   20.70
  -1  -4  12  338.47   20.80
  -1  -4  12  325.37   22.30
   1  -4 -12  292.87   19.50
   1   4 -12  305.47   20.80
   1   4 -12  315.07   20.70
   0  -4 -12    7.60    3.50
   0  -4 -12    8.50    4.00
   0  -4  12   13.50    3.60
   0  -4 -12    5.70    3.20
   0  -4  12   10.10    4.50
   0  -4  12    7.50    1.60
   0  -4  12   11.80    5.70
   0   4 -12    3.40    3.50
   0   4 -12   12.60    5.10
   0   4  12    0.10    6.20
   1  -4  12   21.00    5.90
  -1  -4 -12   26.90    5.70
  -1  -4 -12   25.00    4.60
  -1  -4 -12   30.20    5.80
  -1   4 -12   18.20    6.50
  -1   4 -12   26.20    5.90
  -1   4 -12   26.90    7.90
  -1   4 -12   21.50   10.10
   1   4  12    3.50    9.90
  -2  -4 -12    2.50    3.00
  -2  -4 -12    3.20    3.40
  -2   4 -12   -1.60    2.70
  -2   4 -12    1.60    2.90
  -2   4 -12    6.80    3.90
  -2   4 -12    1.30    4.00
  -2   4 -12    9.90    7.70
   2   4  12   -6.00    5.50
  -3  -4 -12   10.60    5.00
  -3  -4 -12    8.20    3.50
  -3   4 -12   11.60   11.70
  -3   4 -12    0.20    4.20
  -3   4 -12    6.90    4.40
   3   4  12   14.20    9.70
  -4  -4 -12  134.09   13.50
  -4   4 -12  103.49   12.20
  -4   4 -12  104.69   26.50
   4   4  12  146.59   26.80
   4  -5 -12   -6.50    6.10
  -4  -5  12   -1.10    7.80
  -4  -5  12   13.00    7.50
   4   5 -12  -14.10    5.60
  -4   5  12  -24.70   11.30
   4   5 -12    2.40    9.40
  -3  -5  12    7.50    7.10
  -3  -5  12   21.10    8.70
   3  -5 -12   26.50    9.00
   3  -5 -12    9.60    4.30
   3   5 -12   26.70    9.60
   3   5 -12   16.50    8.70
  -3   5  12  -13.50    9.80
  -2  -5  12   24.50    8.30
   2  -5 -12    5.50    6.00
  -2  -5  12    2.50    4.90
   2  -5 -12   17.10    4.90
   2   5 -12   14.10    7.50
   2   5 -12   17.40    7.70
  -2   5  12   -4.00   12.50
  -1  -5  12   59.99   10.70
  -1  -5  12   76.39   13.50
   1  -5 -12   78.09   11.50
   1  -5 -12   59.59    8.60
   1   5 -12   86.39   14.20
   1   5 -12   97.79   14.70
   0  -5  12   16.70    5.70
   0  -5  12    6.50    5.30
   0  -5 -12   17.60    5.20
   0  -5 -12   10.50    4.30
   0   5  12    3.10    7.70
   0   5 -12   22.70    7.30
   0   5 -12   23.70    7.90
   1  -5  12   13.70    7.50
  -1  -5 -12   11.90    4.70
  -1  -5 -12   10.10    4.40
  -1  -5 -12   12.70    4.00
   1   5  12   29.80   15.90
  -1   5 -12    6.60    6.10
  -1   5 -12   18.70    5.90
  -1   5 -12    8.20    4.90
  -1   5 -12    4.40    6.40
  -2  -5 -12   -1.00    2.80
  -2  -5 -12    0.80    3.70
  -2   5 -12    3.10    5.00
  -2   5 -12    4.80    3.90
   2   5  12   -6.60    7.80
  -2   5 -12    1.10    4.80
  -3  -5 -12  181.68   15.20
  -3  -5 -12  171.98   12.50
   3   5  12  183.68   24.60
  -3   5 -12  145.59   28.80
   2  -6 -12   34.00    7.40
  -2  -6  12   26.30   10.10
   2  -6 -12   43.30   10.80
   2   6 -12   40.50   11.50
   2   6 -12   19.50   10.80
  -2   6  12   23.40   13.20
   1  -6 -12   91.09   10.70
  -1  -6  12   80.09   14.20
   1  -6 -12  104.99   11.60
   1   6 -12   79.39   16.00
   0  -6  12   13.60    7.70
   0  -6 -12   18.50    5.20
   0  -6 -12   27.10    7.00
   0   6 -12   15.90    8.40
   0   6  12    9.60    9.10
   0   6 -12   24.70    7.80
  -1  -6 -12    0.20    4.40
   1  -6  12    1.70    8.20
  -1   6 -12    5.00    6.50
  -1   6 -12   11.30    6.30
  -1   6 -12   11.20    7.20
   1   6  12   13.00   11.90
  -2  -6 -12   -7.20    4.80
  -2  -6 -12    3.90    4.30
  -2   6 -12   -6.10    4.30
   6   0 -13   -1.80   10.10
  -6   0  13    9.20    8.00
   5   0 -13  114.39   20.90
  -5   0  13   63.89   14.90
   4   0 -13   -3.30    4.80
   4   0 -13   -2.50    3.70
  -4   0  13   -0.80    3.10
  -4   0  13   -3.40    6.90
  -4   0  13   -5.30    3.80
  -3   0  13  250.27   19.60
  -3   0  13  213.78   24.00
   3   0 -13  242.58   16.80
  -3   0  13  231.48   15.40
  -3   0  13  238.08   15.00
  -3   0  13  200.68   16.20
  -3   0  13  277.37   17.50
   3   0 -13  246.38   21.60
  -2   0  13    4.20    3.50
  -2   0  13    5.20    4.00
   2   0 -13    3.90    3.20
   2   0 -13    1.90    2.40
   2   0 -13    4.80    4.30
   2   0 -13    2.20    2.10
   2   0 -13   -6.70    4.80
  -2   0  13   -1.60    2.70
  -2   0  13    0.50    4.20
  -2   0  13   -2.30    2.60
   2   0 -13    3.50    4.50
   2   0 -13    3.80    3.80
   1   0 -13 2125.69   71.79
  -1   0  13 2037.10   68.19
   1   0 -13 1983.10   66.49
  -1   0  13 2030.20   76.79
   1   0 -13 2004.60   70.29
  -1   0  13 2072.69   67.89
   1   0 -13 1956.60   79.79
   1   0 -13 2178.88   70.09
  -1   0  13 1906.91   66.39
   1   0 -13 2058.79   69.59
   1   0 -13 2087.39   67.09
   0   0  13    4.20    2.50
   0   0 -13    9.80    3.80
   0   0 -13    7.90    3.30
   0   0  13    1.90    3.20
   0   0 -13    5.30    3.10
   0   0  13    7.20    3.50
   0   0 -13   15.70    4.40
   0   0  13    0.60    2.50
   0   0 -13    5.50    2.90
   0   0 -13    0.20    4.50
   0   0  13    4.80    2.20
   1   0  13  234.18   15.00
   1   0  13  295.27   15.50
   1   0  13  269.57   19.60
  -1   0 -13  278.27   16.60
   1   0  13  244.18   16.10
   1   0  13  303.87   14.70
  -1   0 -13  292.87   16.80
  -1   0 -13  275.57   13.60
   1   0  13  261.47   10.30
  -1   0 -13  285.97   16.50
  -1   0 -13  275.17   20.00
  -2   0 -13   -0.10    2.90
  -2   0 -13   -1.50    2.30
   2   0  13    6.10    4.20
  -2   0 -13   -2.20    2.10
  -2   0 -13   -2.30    1.70
   2   0  13   -1.00    1.40
   2   0  13    0.60    2.30
   2   0  13    0.10    2.60
  -2   0 -13   -1.70    1.40
  -2   0 -13    0.50    4.40
  -3   0 -13   13.00    4.20
   3   0  13   16.50    5.20
  -3   0 -13   16.30    5.60
  -3   0 -13   13.20    4.20
   3   0  13   11.30    8.40
  -3   0 -13    8.40    4.30
   4   0  13   -4.00    4.40
  -4   0 -13   -1.50    2.90
  -4   0 -13   -2.40    2.50
   4   0  13    2.10    7.40
  -4   0 -13    5.10    3.60
  -5   0 -13   52.09   10.30
   5   0  13   42.90   16.60
  -5   0 -13   54.09    8.90
  -6   0 -13   -1.70    7.30
   6  -1 -13   21.90   14.80
  -6  -1  13   20.00    9.70
  -6   1  13   25.70   10.30
   6   1 -13   23.10   14.20
   5  -1 -13    8.50    9.90
  -5  -1  13   14.40    8.00
  -5   1  13    1.10    5.70
   5   1 -13   20.20   11.00
  -4  -1  13   19.50    6.10
   4  -1 -13   10.60    5.40
  -4  -1  13    2.70    5.90
  -4  -1  13    3.50    7.90
   4  -1 -13   15.00    8.20
   4   1 -13   -4.60    4.20
  -4   1  13    1.90    6.90
  -4   1  13   -0.10    5.90
   4   1 -13   11.00    5.90
  -3  -1  13   55.59   20.20
   3  -1 -13   59.39   15.80
  -3  -1  13   58.39   15.00
  -3  -1  13   45.20    7.50
   3  -1 -13   49.90    9.60
  -3  -1  13   61.69    9.50
   3  -1 -13   58.19   12.80
   3  -1 -13   70.79   15.00
   3  -1 -13   60.59    9.60
  -3  -1  13   51.29   11.00
   3  -1 -13   54.19    6.30
  -3   1  13   46.10    9.70
   3   1 -13   50.89    7.40
   3   1 -13   69.39   11.00
  -3   1  13   44.70    8.30
  -3   1  13   64.09   15.80
  -3   1  13   63.09   12.20
   3   1 -13   63.09   13.60
  -2  -1  13  484.25   23.20
   2  -1 -13  492.25   28.70
   2  -1 -13  497.15   21.40
   2  -1 -13  433.56   33.90
  -2  -1  13  454.75   16.60
   2  -1 -13  512.05   24.60
  -2  -1  13  496.65   33.20
   2  -1 -13  490.45   21.30
   2  -1 -13  479.05   29.80
  -2  -1  13  518.35   27.30
   2  -1 -13  486.65   26.20
  -2  -1  13  465.95   23.30
  -2  -1  13  474.15   16.00
  -2  -1  13  481.55   24.50
   2   1 -13  455.15   27.70
   2   1 -13  478.05   22.70
  -2   1  13  450.95   26.50
   2   1 -13  546.65   26.30
  -2   1  13  460.05   24.10
  -2   1  13  509.85   24.80
  -2   1  13  508.65   34.00
   2   1 -13  479.55   28.20
   1  -1 -13    9.50    3.10
   1  -1 -13    7.10    5.60
   1  -1 -13    6.10    3.40
   1  -1 -13    7.90    2.80
  -1  -1  13    2.20    2.90
  -1  -1  13    8.70    2.90
  -1  -1  13    7.40    4.50
  -1  -1  13    8.40    3.20
   1  -1 -13    3.90    4.10
   1  -1 -13   17.30    5.70
  -1  -1  13    7.10    3.40
   1  -1 -13   10.20    4.20
   1   1 -13    7.10    4.40
  -1   1  13    6.00    3.20
   1   1 -13    6.00    3.20
  -1   1  13    4.50    3.30
  -1   1  13    4.80    5.10
   1   1 -13    3.10    2.50
  -1   1  13   -1.10    3.50
   1   1 -13    6.30    3.50
  -1   1  13    8.10    4.10
   1   1 -13   12.50    4.90
   1   1 -13    2.60    2.40
   0  -1  13  253.77   15.60
   0  -1  13  256.37   16.20
   0  -1  13  257.67   16.60
   0  -1  13  259.47   12.00
   0  -1 -13  295.67   23.10
   0  -1 -13  226.18   21.40
   0  -1  13  256.47   15.30
   0  -1 -13  278.37   15.20
   0  -1 -13  256.57   15.50
   0  -1 -13  241.98   15.30
   0  -1 -13  254.27   15.80
   0   1  13  274.37   15.90
   0   1 -13  231.78   15.60
   0   1  13  245.38   19.80
   0   1  13  252.17   14.90
   0   1 -13  232.48   18.60
   0   1 -13  265.77   16.90
   0   1 -13  270.27   17.30
   0   1  13  263.87   17.80
   0   1 -13  294.87   17.50
   0   1  13  245.18   16.30
   0   1  13  267.67   14.20
   0   1 -13  271.07   16.10
   1  -1  13   86.49    4.90
  -1  -1 -13   75.49    8.10
  -1  -1 -13   95.29    6.60
  -1  -1 -13   78.69    8.20
  -1  -1 -13   99.39   15.00
   1  -1  13   98.69   11.80
  -1  -1 -13   94.19    7.60
   1  -1  13   86.99    8.30
   1  -1  13   95.99    6.80
   1  -1  13   74.79    7.90
  -1  -1 -13   85.09    8.80
   1   1  13   78.49    6.00
  -1   1 -13   92.99    9.50
   1   1  13   82.69    7.80
   1   1  13   85.99   11.30
   1   1  13   77.89    8.40
  -1   1 -13   82.79    9.80
  -1   1 -13   75.59    9.10
  -1   1 -13   85.29    9.10
  -1   1 -13   88.19    9.20
  -1   1 -13   89.29   12.50
  -1   1 -13   84.79    7.50
   1   1  13   90.09    9.30
   2  -1  13  221.58   10.70
   2  -1  13  192.08   15.00
   2  -1  13  227.08   13.30
  -2  -1 -13  238.08   14.90
   2  -1  13  224.88   21.30
  -2  -1 -13  207.78   14.00
  -2  -1 -13  236.68   14.00
  -2  -1 -13  240.58   13.20
  -2  -1 -13  198.08   16.70
  -2   1 -13  187.58   14.80
   2   1  13  238.08   12.90
  -2   1 -13  229.48   18.10
  -2   1 -13  217.18    9.80
  -2   1 -13  206.38   15.10
  -2   1 -13  193.18   16.90
   2   1  13  232.58   15.00
   2   1  13  204.58   17.50
   2   1  13  221.18   20.00
  -2   1 -13  207.68   16.00
  -2   1 -13  240.98   15.00
  -2   1 -13  224.38   14.00
  -2   1 -13  199.88   10.30
   3  -1  13  270.97   16.90
  -3  -1 -13  251.67   18.40
  -3  -1 -13  280.37   17.10
   3  -1  13  235.18   24.30
  -3  -1 -13  258.77   14.10
  -3  -1 -13  286.37   16.10
  -3   1 -13  258.57   17.10
   3   1  13  256.57   16.40
   3   1  13  272.57   25.50
  -3   1 -13  299.87   16.20
  -3   1 -13  283.57   16.40
  -3   1 -13  253.37   16.80
  -4  -1 -13  390.46   23.60
   4  -1  13  382.96   35.20
  -4  -1 -13  396.26   21.70
  -4  -1 -13  422.56   22.90
   4  -1  13  381.66   26.80
   4   1  13  368.56   34.10
  -4   1 -13  420.46   22.70
   4   1  13  418.96   27.70
  -4   1 -13  437.36   23.20
  -4   1 -13  398.66   21.60
   5  -1  13   42.60   18.30
  -5  -1 -13   19.70    7.70
  -5  -1 -13   22.00    6.80
   5   1  13   61.79   19.60
  -5   1 -13   19.40    6.00
  -5   1 -13   26.60    7.90
   6  -2 -13    3.50   10.70
  -6  -2  13    5.90    9.20
   6   2 -13   41.50   15.30
  -5  -2  13   73.69   17.30
  -5  -2  13   99.79   14.10
   5  -2 -13   75.59   17.30
   5   2 -13  101.39   21.00
  -5   2  13   90.49   21.30
  -5   2  13   83.49   15.40
   4  -2 -13  462.65   22.80
  -4  -2  13  450.35   31.00
  -4  -2  13  508.95   40.70
  -4  -2  13  476.65   26.60
   4  -2 -13  445.46   32.10
  -4   2  13  439.96   33.80
   4   2 -13  460.65   34.00
   4   2 -13  401.16   25.20
  -4   2  13  433.96   26.80
  -3  -2  13  686.83   32.60
  -3  -2  13  639.34   42.80
   3  -2 -13  624.84   30.00
   3  -2 -13  668.33   37.40
   3  -2 -13  655.43   29.10
   3  -2 -13  628.74   41.20
  -3  -2  13  645.94   35.30
  -3   2  13  648.34   39.50
   3   2 -13  608.84   36.20
   3   2 -13  594.24   31.20
  -3   2  13  673.03   31.00
   2  -2 -13 1045.60   45.80
   2  -2 -13  950.00   50.69
  -2  -2  13  997.10   43.50
  -2  -2  13  998.50   51.49
   2  -2 -13 1013.80   33.60
   2  -2 -13  995.60   40.30
   2  -2 -13 1003.90   38.90
  -2  -2  13  996.00   41.70
   2  -2 -13  988.10   55.59
   2  -2 -13 1008.60   35.30
  -2   2  13  978.50   54.59
  -2   2  13  915.31   44.40
   2   2 -13  945.21   41.90
  -2   2  13  992.80   50.29
   2   2 -13 1008.90   45.30
  -2   2  13  922.71   40.50
   2   2 -13  984.90   41.60
  -2   2  13 1025.40   38.10
   1  -2 -13  157.88   13.80
  -1  -2  13  141.29   16.50
   1  -2 -13  130.19   20.80
   1  -2 -13  143.39   11.70
  -1  -2  13  148.69    9.60
   1  -2 -13  152.98   12.00
   1  -2 -13  150.78    9.80
  -1  -2  13  142.99   12.80
  -1  -2  13  157.98   15.80
   1  -2 -13  134.09   16.60
  -1  -2  13  153.58   13.50
   1   2 -13  148.39   11.80
  -1   2  13  154.68   10.30
   1   2 -13  140.39   12.60
   1   2 -13  146.39    6.30
  -1   2  13  117.29   13.90
  -1   2  13  157.58   13.10
   1   2 -13  147.89   14.00
   1   2 -13  145.99   12.10
   1   2 -13  147.09   13.10
  -1   2  13  168.38   14.90
  -1   2  13  141.99   10.60
   1   2 -13  149.99    6.00
   0  -2  13    6.20    3.50
   0  -2 -13    1.40    4.20
   0  -2  13    0.90    3.00
   0  -2 -13   -0.20    4.40
   0  -2 -13    4.20    3.00
   0  -2  13   11.20    4.20
   0  -2  13   12.70    3.10
   0  -2 -13    4.40    3.50
   0  -2 -13    6.40    3.20
   0  -2 -13    7.00    2.90
   0   2  13   10.40    5.20
   0   2  13    3.50    2.90
   0   2 -13    7.00    3.30
   0   2  13    4.90    2.40
   0   2 -13    6.40    3.90
   0   2 -13    5.10    3.10
   0   2 -13    6.80    4.40
   0   2 -13   15.60    4.90
   0   2 -13    2.00    3.00
   0   2  13    4.20    4.00
   0   2 -13    7.00    3.60
   0   2  13    2.50    3.30
  -1  -2 -13 1860.61   58.59
  -1  -2 -13 1851.51   61.59
  -1  -2 -13 1851.11   74.09
   1  -2  13 1747.83   70.59
  -1  -2 -13 1901.91   61.89
  -1  -2 -13 1924.21   62.79
   1  -2  13 1921.01   54.59
  -1  -2 -13 1829.62   56.99
   1  -2  13 1881.11   63.69
  -1   2 -13 1980.50   67.29
  -1   2 -13 1866.61   56.39
   1   2  13 1943.71   65.39
  -1   2 -13 1920.91   62.59
   1   2  13 1896.81   62.09
  -1   2 -13 1841.42   66.19
  -1   2 -13 1860.21   66.09
  -1   2 -13 1881.21   60.59
   1   2  13 1916.21   73.29
  -1   2 -13 1900.81   67.29
   1   2  13 1997.20   66.79
  -1   2 -13 1837.12   62.59
   1   2  13 1869.01   61.99
  -1   2 -13 1993.00   66.09
  -2  -2 -13  171.08   10.90
  -2  -2 -13  161.48   12.20
  -2  -2 -13  149.39   15.70
  -2  -2 -13  170.58   12.50
   2  -2  13  157.58   18.40
  -2  -2 -13  161.68   11.50
  -2   2 -13  155.18   11.30
  -2   2 -13  169.48   13.30
  -2   2 -13  175.78   12.50
   2   2  13  172.98   14.20
  -2   2 -13  165.78   16.90
  -2   2 -13  168.58   14.20
  -2   2 -13  158.98    9.80
  -2   2 -13  161.68   11.20
   2   2  13  157.28   18.00
   2   2  13  179.98   11.80
   3  -2  13  113.89   10.90
  -3  -2 -13  113.19    8.90
   3  -2  13  160.78   21.20
  -3  -2 -13  100.79   10.10
  -3  -2 -13  112.69    9.90
  -3  -2 -13  120.79   13.10
   3   2  13   94.99   10.60
  -3   2 -13  123.99   10.60
   3   2  13  143.79   19.00
  -3   2 -13  100.39   11.10
  -3   2 -13  130.59   11.50
  -3   2 -13  116.59    9.80
   4  -2  13   44.70   10.50
  -4  -2 -13   62.59   11.00
  -4  -2 -13   63.99   11.50
   4  -2  13   80.59   21.00
  -4  -2 -13   70.69   10.30
  -4   2 -13   52.19    9.00
  -4   2 -13   76.49   11.40
   4   2  13   55.19   11.60
   4   2  13   69.79   17.70
  -4   2 -13   66.29    8.00
  -5  -2 -13   57.79   12.00
   5  -2  13   52.39   20.00
  -5  -2 -13   60.59   10.30
  -5   2 -13   82.19   13.50
   5   2  13   88.39   23.50
  -5  -3  13    8.20    8.10
  -5  -3  13    7.00    6.80
   5  -3 -13   10.80    8.00
  -5   3  13  -12.70    8.80
   5   3 -13    9.60   10.60
  -4  -3  13    2.90    7.40
  -4  -3  13   -1.40    5.20
   4  -3 -13    2.80    4.20
   4  -3 -13    8.90    8.00
  -4  -3  13   22.30   12.40
   4   3 -13   -3.70    6.70
  -4   3  13  -14.90    6.90
   4   3 -13    0.60    6.00
   3  -3 -13 1153.28   53.29
  -3  -3  13 1146.59   49.40
  -3  -3  13 1118.59   60.99
  -3  -3  13 1163.28   52.69
   3  -3 -13 1161.08   43.00
  -3   3  13 1153.88   60.69
   3   3 -13 1148.39   49.10
   3   3 -13 1146.79   54.19
  -2  -3  13  245.48   18.80
  -2  -3  13  247.68   19.20
  -2  -3  13  220.08   21.90
   2  -3 -13  266.07   20.80
   2  -3 -13  258.97   15.80
  -2   3  13  231.08   13.10
   2   3 -13  232.58   19.30
   2   3 -13  233.48   18.00
  -2   3  13  232.78   28.10
  -1  -3  13  910.41   41.10
  -1  -3  13  920.81   39.80
   1  -3 -13  925.21   31.70
  -1  -3  13  922.41   43.10
  -1  -3  13  908.81   39.70
   1  -3 -13  940.81   40.00
   1  -3 -13  902.21   36.00
   1  -3 -13  908.51   52.59
  -1   3  13  959.20   31.30
  -1   3  13  880.61   34.50
  -1   3  13  943.21   43.90
  -1   3  13  947.41   43.50
   1   3 -13  928.41   40.10
   1   3 -13  865.51   39.50
   0  -3  13  122.99   12.90
   0  -3 -13   99.79    8.30
   0  -3 -13  113.59   19.50
   0  -3 -13  105.99    9.70
   0  -3  13  100.99    8.50
   0  -3 -13  119.19    7.10
   0  -3  13  120.79   12.00
   0  -3 -13  109.69   10.00
   0  -3  13  114.59    9.40
   0   3  13  102.49   10.10
   0   3 -13  119.29   10.80
   0   3 -13  113.69   12.00
   0   3 -13  111.59   12.20
   0   3  13  101.89   11.10
   0   3  13  122.19   12.80
   1  -3  13  109.29   10.30
  -1  -3 -13   92.69    6.90
  -1  -3 -13   94.79    8.50
  -1  -3 -13   78.49   14.70
  -1  -3 -13  102.09    7.00
  -1  -3 -13  101.49    9.20
  -1   3 -13   91.69   14.60
   1   3  13  106.09    9.70
  -1   3 -13   93.19   12.80
  -1   3 -13   82.89    8.50
  -1   3 -13   91.19   15.80
   1   3  13   84.49   19.40
  -1   3 -13   83.39    7.40
  -1   3 -13  107.39   11.80
  -2  -3 -13   -1.20    2.20
   2  -3  13    1.30    6.50
  -2  -3 -13    3.40    2.90
  -2  -3 -13    4.00    3.50
  -2  -3 -13   -2.20    4.20
  -2   3 -13    5.70    5.80
   2   3  13   -9.50    4.40
  -2   3 -13    1.50    3.40
  -2   3 -13    4.80    4.30
  -2   3 -13   -1.00    2.60
   2   3  13    3.80    3.20
  -2   3 -13    0.80    2.40
  -3  -3 -13   12.70    5.20
   3  -3  13    7.00   11.00
  -3  -3 -13   18.10    4.30
  -3  -3 -13   15.50    6.00
  -3  -3 -13   11.10    5.00
   3   3  13   14.10    9.50
  -3   3 -13    9.20    5.30
  -3   3 -13   17.30    5.90
   3   3  13   10.50    5.70
  -3   3 -13   18.00    6.30
  -4  -3 -13   -2.00    3.40
   4  -3  13    7.00   10.30
  -4  -3 -13    0.20    4.70
  -4   3 -13    3.50    4.80
   4   3  13   -9.50    6.20
  -4   3 -13    1.90    3.60
  -5  -3 -13   45.10   10.60
   5  -3  13   37.20   17.00
  -5  -3 -13   30.20   11.80
  -5   3 -13   39.60   10.10
   5   3  13   43.20   18.60
  -4  -4  13   22.50    8.10
  -4  -4  13   20.80    9.10
   4  -4 -13   10.50    6.50
   4  -4 -13   18.90   10.20
   4   4 -13   12.50    9.40
   4   4 -13   14.80   10.30
  -4   4  13   22.00   13.90
   3  -4 -13  211.28   20.20
   3  -4 -13  216.58   14.10
  -3  -4  13  191.68   19.50
  -3   4  13  223.38   27.00
   3   4 -13  244.68   22.50
   3   4 -13  214.38   18.90
  -2  -4  13  130.49   14.50
   2  -4 -13  150.88   15.80
   2  -4 -13  136.59   11.10
  -2  -4  13  120.49   16.80
  -2  -4  13  119.49   19.30
   2   4 -13  138.89   15.80
   2   4 -13  156.88   15.50
   1  -4 -13  111.49    9.90
  -1  -4  13  112.69   12.60
  -1  -4  13  121.19   14.10
   1  -4 -13  124.09    8.60
  -1  -4  13  120.79   14.10
   1  -4 -13  123.99   12.20
   1   4 -13  111.99   13.10
   1   4 -13  115.19   13.10
   0  -4  13   25.40    2.30
   0  -4  13   28.80    4.40
   0  -4 -13   34.20    6.90
   0  -4  13   26.00    6.80
   0  -4  13   22.70    7.80
   0  -4 -13   31.70    5.60
   0  -4 -13   23.40    6.10
   0   4 -13   20.80    6.80
   0   4 -13   21.50    6.80
  -1  -4 -13  262.37   15.60
  -1  -4 -13  268.37   15.60
  -1  -4 -13  269.77   13.10
  -1   4 -13  268.47   16.50
  -1   4 -13  282.97   20.20
  -1   4 -13  261.77   20.50
  -1   4 -13  262.07   24.10
  -2  -4 -13   35.50    7.40
  -2  -4 -13   36.40    6.60
   2   4  13   22.50   11.00
  -2   4 -13   25.20    6.60
  -2   4 -13   33.60    6.50
  -2   4 -13   30.50   12.00
  -2   4 -13   40.30    8.90
  -2   4 -13   21.40    7.40
  -3  -4 -13   75.89    8.20
  -3  -4 -13   70.49   10.80
   3   4  13   47.20   15.90
  -3   4 -13   89.69   22.00
  -3   4 -13   72.29   10.80
  -3   4 -13   77.79   12.20
  -4  -4 -13   72.09   12.00
   4   4  13   51.39   16.20
  -4   4 -13   53.79   10.70
  -4   4 -13   62.69   20.80
   3  -5 -13    2.60    6.20
  -3  -5  13    1.30    5.50
  -3  -5  13   -3.60    6.60
   3  -5 -13   -6.00    3.40
   3   5 -13    0.00    5.60
   3   5 -13   11.60    8.30
  -2  -5  13   13.50    7.70
   2  -5 -13   11.80    7.20
   2  -5 -13    8.80    4.90
  -2  -5  13   -1.60    5.60
   2   5 -13   12.60    7.70
   2   5 -13   13.10    7.60
  -2   5  13   12.90   14.00
   1  -5 -13    8.10    5.60
  -1  -5  13   11.10    6.10
  -1  -5  13    6.40    5.20
   1  -5 -13   13.80    4.90
  -1   5  13   15.20    9.50
   1   5 -13   14.80    6.60
   1   5 -13   16.10    7.80
   0  -5 -13   -0.90    4.00
   0  -5  13    3.90    4.90
   0  -5 -13    3.40    3.50
   0  -5  13   -2.10    5.80
   0  -5 -13    4.20    3.80
   0   5 -13    3.00    5.00
   0   5 -13    4.60    5.60
   0   5  13    9.70    9.70
  -1  -5 -13   52.09    8.90
  -1  -5 -13   53.69    8.60
  -1   5 -13   44.60    9.40
  -1   5 -13   73.49   12.30
  -1   5 -13   61.09   11.80
  -1   5 -13   49.20    8.30
  -2  -5 -13   15.50    5.60
  -2  -5 -13   21.00    5.70
   2   5  13   18.10   11.10
  -2   5 -13   12.50    5.70
  -2   5 -13   16.80    5.70
  -2   5 -13   14.60    7.50
  -3  -5 -13    9.30    5.10
  -3  -5 -13   17.50    7.10
  -3   5 -13   25.70   14.60
   3   5  13   29.70   14.50
  -2  -6  13    6.50    8.70
   2  -6 -13  -10.00    4.90
   2   6 -13   -0.50    6.80
   1  -6 -13   91.19   13.10
   1  -6 -13   81.09    9.50
   1   6 -13  101.29   17.50
   1   6 -13   85.59   15.90
   0  -6  13   -0.90    5.20
   0  -6 -13   -4.70    3.40
   0  -6 -13    0.10    3.90
   0   6 -13    3.10    5.40
   0   6 -13    9.10    6.40
   0   6  13   17.50    9.80
  -1  -6 -13    1.80    4.30
  -1   6 -13   -0.20    6.30
  -1   6 -13   -6.90    5.80
   1   6  13    5.50   15.30
  -1   6 -13   -5.00    4.50
  -6   0  14    7.20    8.80
   6   0 -14    6.30   10.90
  -5   0  14   -4.80    6.70
   5   0 -14    7.00   10.30
  -4   0  14  134.69   19.30
   4   0 -14  125.39   13.00
   4   0 -14  136.69   21.90
  -4   0  14  138.49   30.60
  -4   0  14  138.09   11.80
   3   0 -14   -6.20    4.30
   3   0 -14   -7.00    6.10
  -3   0  14   -3.20    3.10
   3   0 -14    1.00    2.60
   3   0 -14    0.50    2.70
  -3   0  14    2.10    4.20
  -3   0  14   -3.30    6.00
   3   0 -14   -1.10    3.80
  -2   0  14 2093.19   83.59
   2   0 -14 2194.48   71.89
   2   0 -14 2015.40   73.79
   2   0 -14 1954.70   83.99
  -2   0  14 1821.32   68.89
  -2   0  14 2059.59   69.19
   2   0 -14 1999.10   65.89
   2   0 -14 1976.60   75.39
   2   0 -14 2036.00   66.99
   2   0 -14 1995.10   70.29
  -2   0  14 2035.70   70.99
   1   0 -14    2.20    3.90
   1   0 -14    6.40    4.00
   1   0 -14    3.40    3.80
  -1   0  14    5.80    3.10
  -1   0  14    0.40    2.10
   1   0 -14    0.70    3.50
  -1   0  14   -3.60    1.90
   1   0 -14   -1.00    2.10
   1   0 -14   -0.80    2.50
  -1   0  14    0.10    3.00
   1   0 -14    0.80    3.30
  -1   0  14    4.70    5.20
   0   0 -14  990.20   40.40
   0   0  14  952.20   39.40
   0   0  14 1018.80   42.40
   0   0 -14  992.80   40.70
   0   0  14  993.80   35.60
   0   0  14 1130.39   39.80
   0   0 -14 1076.59   41.80
   0   0 -14 1080.79   40.60
   0   0 -14 1019.50   40.00
   0   0  14 1062.99   41.40
   0   0 -14 1027.40   49.00
  -1   0 -14   -0.20    2.00
  -1   0 -14   -3.40    3.50
   1   0  14    2.80    3.10
  -1   0 -14    2.60    2.90
  -1   0 -14    0.60    1.50
   1   0  14   -2.20    1.80
   1   0  14    2.40    4.30
   1   0  14   -1.90    1.80
   1   0  14   -0.10    1.70
  -1   0 -14   -2.40    2.30
  -1   0 -14    2.70    2.50
   1   0  14    1.90    1.30
   2   0  14  137.49   16.50
  -2   0 -14  151.58   11.20
   2   0  14  160.78    9.50
  -2   0 -14  148.79   14.40
  -2   0 -14  125.89   16.80
  -2   0 -14  139.69   11.70
   2   0  14  141.89   11.40
  -2   0 -14  148.09   12.50
  -3   0 -14    1.90    3.10
   3   0  14   -0.40    2.50
  -3   0 -14    4.70    3.50
  -3   0 -14    2.30    2.80
  -3   0 -14   -1.00    2.80
   3   0  14    3.40    5.50
  -4   0 -14   50.99    9.00
  -4   0 -14   54.49    9.70
   4   0  14   70.49   12.30
  -4   0 -14   53.39    9.50
   4   0  14   67.09   18.10
  -5   0 -14   -7.90    4.10
   5   0  14    3.40    9.00
  -5   0 -14   -5.90    3.70
   6  -1 -14   58.09   17.70
   6   1 -14   41.90   15.10
   5  -1 -14   37.50   12.10
  -5  -1  14   19.00   10.20
  -5   1  14   28.60   10.20
   5   1 -14   39.70   15.10
   4  -1 -14    4.40    5.00
  -4  -1  14   11.10    5.30
  -4  -1  14   -3.30    7.60
  -4  -1  14   16.00    8.10
   4  -1 -14   -2.00    5.50
   4   1 -14    1.80    4.80
  -4   1  14   -0.70    6.80
  -4   1  14   11.20    6.10
   4   1 -14   31.30   12.20
   3  -1 -14  136.49   10.30
  -3  -1  14  149.29   12.80
  -3  -1  14  140.79   15.30
   3  -1 -14  113.79   13.80
   3  -1 -14  152.58   17.30
   3  -1 -14  149.59   24.40
   3  -1 -14  126.19   16.20
   3  -1 -14  135.99   12.70
  -3  -1  14   95.99   19.90
  -3   1  14  140.19   13.70
   3   1 -14  127.99   16.00
   3   1 -14  146.29   11.30
   3   1 -14  156.98   14.60
  -3   1  14  142.19   23.60
  -3   1  14  119.39   11.90
  -3   1  14  127.09   15.20
   2  -1 -14  157.88   16.00
  -2  -1  14  150.78   18.40
  -2  -1  14  152.78    7.90
  -2  -1  14  145.39   12.60
  -2  -1  14  152.98   12.20
   2  -1 -14  155.98   13.40
  -2  -1  14  172.68   15.10
  -2  -1  14  147.99    7.30
   2  -1 -14  142.99   10.50
   2  -1 -14  177.88   17.70
   2  -1 -14  145.09   10.70
   2  -1 -14  148.99   23.80
   2  -1 -14  126.89   13.40
  -2  -1  14  159.48   12.50
  -2   1  14  144.29   13.90
  -2   1  14  155.38   13.20
  -2   1  14  183.58   19.80
  -2   1  14  168.68   13.40
   2   1 -14  168.48   16.40
   2   1 -14  158.48   13.80
   2   1 -14  163.68   12.40
   2   1 -14  141.09   15.30
   1  -1 -14   75.59   10.80
   1  -1 -14   66.29   11.90
   1  -1 -14   50.79    9.00
   1  -1 -14   69.29    7.10
  -1  -1  14   52.79    6.00
  -1  -1  14   44.50    5.80
  -1  -1  14   60.59   10.20
  -1  -1  14   67.89    8.00
   1  -1 -14   72.39   16.80
  -1  -1  14   48.20   10.50
   1  -1 -14   66.89   12.50
   1  -1 -14   45.70    7.40
  -1   1  14   69.79   10.40
  -1   1  14   69.59    8.70
  -1   1  14   65.09   13.00
   1   1 -14   64.19   13.00
   1   1 -14   49.99    8.00
   1   1 -14   60.39    6.70
  -1   1  14   61.99    7.50
   1   1 -14   53.09   10.10
   1   1 -14   58.49   10.50
   1   1 -14   53.49    8.90
   1   1 -14   70.99   10.60
   0  -1 -14    0.30    2.20
   0  -1 -14   -0.30    2.60
   0  -1 -14    4.10    5.20
   0  -1  14   -2.50    2.60
   0  -1  14    2.40    3.30
   0  -1 -14   -0.30    2.50
   0  -1  14   -1.30    2.10
   0  -1 -14    0.20    2.10
   0  -1  14    2.40    2.10
   0  -1  14    1.00    1.60
   0  -1 -14   -1.90    4.60
   0   1 -14   -2.70    1.90
   0   1 -14    0.90    2.60
   0   1 -14    4.70    3.30
   0   1  14   -1.70    2.50
   0   1 -14    1.10    2.20
   0   1  14    2.20    2.10
   0   1  14    5.40    4.60
   0   1 -14    7.80    3.20
   0   1  14   -0.90    1.80
   0   1 -14    2.10    4.40
   0   1 -14    2.40    3.70
   0   1  14   -2.30    2.70
   0   1  14    3.80    3.00
   1  -1  14  309.77   17.90
  -1  -1 -14  336.97   19.00
   1  -1  14  379.16   19.50
   1  -1  14  375.16   13.20
  -1  -1 -14  384.36   17.70
   1  -1  14  374.36   16.10
  -1  -1 -14  356.96   19.80
   1  -1  14  382.36   24.70
  -1  -1 -14  306.27   23.80
  -1  -1 -14  381.56   19.50
  -1  -1 -14  363.56   15.40
  -1   1 -14  351.76   20.60
   1   1  14  350.46   20.00
  -1   1 -14  397.26   21.40
  -1   1 -14  315.57   21.90
   1   1  14  360.06   20.50
  -1   1 -14  349.27   21.20
   1   1  14  358.56   18.30
  -1   1 -14  371.36   18.00
  -1   1 -14  366.96   21.10
   1   1  14  364.16   24.20
   1   1  14  362.76   15.20
  -1   1 -14  343.47   21.30
  -2  -1 -14 1153.48   43.10
  -2  -1 -14 1148.89   40.40
   2  -1  14 1098.79   40.90
  -2  -1 -14 1208.68   50.69
  -2  -1 -14 1072.69   41.40
   2  -1  14 1122.09   36.60
  -2  -1 -14 1078.19   42.80
   2  -1  14 1132.59   54.29
   2   1  14 1152.68   53.29
   2   1  14 1115.59   43.20
  -2   1 -14 1050.49   45.30
  -2   1 -14 1125.09   43.40
  -2   1 -14 1112.49   49.20
  -2   1 -14 1122.29   44.70
  -2   1 -14 1127.39   37.00
   2   1  14 1261.77   40.20
  -2   1 -14 1137.59   41.80
  -3  -1 -14  432.76   20.20
  -3  -1 -14  454.25   23.30
   3  -1  14  426.16   33.70
   3  -1  14  461.45   23.10
  -3  -1 -14  401.26   25.50
  -3  -1 -14  436.66   21.60
   3   1  14  492.95   35.30
  -3   1 -14  483.65   22.60
  -3   1 -14  443.86   24.40
  -3   1 -14  443.96   23.90
  -3   1 -14  466.25   22.60
   3   1  14  417.66   22.30
  -4  -1 -14   10.90    5.00
  -4  -1 -14    4.60    4.00
   4  -1  14   -2.50    6.10
  -4  -1 -14    3.60    5.00
   4  -1  14    0.70    8.80
   4   1  14   12.30    6.90
  -4   1 -14    2.10    3.80
  -4   1 -14   10.50    4.70
  -4   1 -14   -5.90    3.00
   4   1  14   12.20    9.50
  -5  -1 -14   -3.20    6.00
   5  -1  14    1.10    9.90
  -5  -1 -14    5.80    4.50
  -5   1 -14    6.70    4.10
  -5   1 -14    7.40    6.20
   5   1  14   -8.50    8.90
  -5  -2  14  187.98   17.20
  -5  -2  14  187.98   21.40
   5  -2 -14  247.88   25.30
  -5   2  14  208.78   20.50
   5   2 -14  209.38   24.20
  -4  -2  14   79.69   12.60
  -4  -2  14   86.99   19.10
   4  -2 -14  105.09   20.00
  -4  -2  14   71.09   14.40
   4  -2 -14   74.39   10.50
   4   2 -14   75.49   12.90
   4   2 -14  106.79   19.80
  -4   2  14   85.99   17.50
  -4   2  14   71.59   13.10
  -3  -2  14  280.47   27.50
  -3  -2  14  315.77   20.80
  -3  -2  14  237.78   20.80
   3  -2 -14  240.78   29.20
   3  -2 -14  282.47   23.10
   3  -2 -14  276.17   17.70
  -3   2  14  244.98   17.90
   3   2 -14  228.48   21.40
   3   2 -14  281.67   20.60
  -3   2  14  253.27   23.80
   2  -2 -14  256.77   27.40
   2  -2 -14  246.48   12.70
  -2  -2  14  254.37   24.10
   2  -2 -14  214.18   19.60
   2  -2 -14  238.28   17.60
   2  -2 -14  250.17   20.20
   2  -2 -14  204.58   22.00
  -2  -2  14  235.58   17.90
  -2  -2  14  245.98   19.00
   2  -2 -14  256.87   16.50
   2   2 -14  246.38   20.20
  -2   2  14  240.78   22.50
   2   2 -14  263.87   18.70
  -2   2  14  249.28   15.50
  -1  -2  14   26.90    7.00
   1  -2 -14   25.30    7.60
  -1  -2  14   31.90    8.00
   1  -2 -14   12.00    8.20
   1  -2 -14   23.80    5.80
   1  -2 -14   13.20    4.70
   1  -2 -14   35.20    5.80
  -1  -2  14   28.90    5.20
  -1  -2  14   28.70    8.10
   1  -2 -14   37.40   11.70
   1   2 -14   19.10    6.20
  -1   2  14   22.20    5.20
  -1   2  14   19.80    8.10
  -1   2  14   23.20    4.80
   1   2 -14   31.80    7.90
  -1   2  14   42.20    8.80
   1   2 -14   23.70    2.80
   0  -2  14  124.29   11.40
   0  -2  14  109.89   11.10
   0  -2  14  114.79   10.80
   0  -2 -14   93.99    9.60
   0  -2 -14   99.69    8.70
   0  -2 -14  110.99   10.40
   0  -2  14  113.59    7.10
   0  -2 -14  100.49    9.50
   0  -2 -14   95.29   16.50
   0  -2 -14   97.19   17.20
   0   2 -14  109.69    9.50
   0   2  14  110.49   10.20
   0   2  14  129.09   12.40
   0   2 -14  105.39   11.40
   0   2  14   97.29   10.60
   0   2  14  112.29    8.40
   0   2  14   95.89   11.00
   0   2 -14   82.99   12.40
   0   2 -14  105.49   11.80
   0   2 -14  107.79   10.20
   0   2 -14  105.69   10.20
  -1  -2 -14  736.13   30.20
  -1  -2 -14  703.63   30.00
  -1  -2 -14  723.33   25.80
  -1  -2 -14  755.92   31.10
  -1  -2 -14  720.83   27.10
   1  -2  14  735.03   31.60
  -1  -2 -14  676.23   39.40
   1  -2  14  726.83   37.70
   1   2  14  772.42   30.60
   1   2  14  710.83   38.50
  -1   2 -14  722.63   30.70
  -1   2 -14  736.93   33.50
  -1   2 -14  735.73   24.90
   1   2  14  701.03   32.90
  -1   2 -14  736.93   29.50
   1   2  14  737.33   29.70
  -1   2 -14  773.22   34.30
   1   2  14  644.94   31.50
  -1   2 -14  738.23   34.00
  -1   2 -14  728.53   31.30
   2  -2  14  742.33   42.60
  -2  -2 -14  723.23   29.20
  -2  -2 -14  619.54   36.80
  -2  -2 -14  666.23   29.70
  -2  -2 -14  701.03   30.30
   2  -2  14  694.63   24.50
  -2  -2 -14  685.73   27.40
   2   2  14  691.93   40.00
  -2   2 -14  716.33   33.50
  -2   2 -14  693.33   37.10
  -2   2 -14  727.93   30.40
   2   2  14  749.82   29.20
   2   2  14  676.23   32.40
  -2   2 -14  732.43   27.00
  -2   2 -14  683.43   28.90
  -2   2 -14  685.63   29.10
  -2   2 -14  697.33   31.80
   3  -2  14    3.50    8.40
  -3  -2 -14    6.70    3.50
  -3  -2 -14    9.40    4.00
   3  -2  14    2.10    3.60
  -3  -2 -14    1.30    4.20
  -3  -2 -14    6.70    3.70
  -3   2 -14    0.00    3.80
   3   2  14    2.00    6.80
   3   2  14    4.00    4.10
  -3   2 -14    5.10    3.90
  -3   2 -14    6.30    3.80
  -3   2 -14   11.70    4.40
  -4  -2 -14    4.00    4.90
  -4  -2 -14   -1.00    3.20
   4  -2  14    9.90    8.00
  -4  -2 -14    5.70    6.20
   4   2  14    1.60    9.30
  -4   2 -14   10.70    5.60
  -4   2 -14    4.40    4.20
   4   2  14   10.30    6.70
  -5  -2 -14   -3.10    4.30
   5  -2  14    4.10   13.40
  -5  -2 -14    1.30    4.30
  -5   2 -14    6.00    6.40
   5   2  14   14.20   14.40
  -5  -3  14   13.20   10.00
   5  -3 -14   22.50   11.30
  -5  -3  14   20.60    8.10
  -5   3  14    5.70   14.40
   5   3 -14   21.60   12.30
   4  -3 -14    5.90    3.90
   4  -3 -14    5.10    7.90
  -4  -3  14   10.40    6.40
  -4  -3  14   -8.30    9.40
  -4  -3  14   15.30    8.10
  -4   3  14    1.50    8.70
   4   3 -14    3.60    8.30
   4   3 -14    2.70    5.50
   3  -3 -14   44.80    8.30
  -3  -3  14   24.20    8.40
  -3  -3  14   29.50    8.40
  -3  -3  14   31.80   12.50
   3  -3 -14   39.90   11.80
   3   3 -14   53.59   12.80
  -3   3  14   46.10   14.50
   3   3 -14   27.60    7.40
  -2  -3  14   12.20    5.40
  -2  -3  14   11.00    7.40
   2  -3 -14    4.60    4.20
  -2  -3  14    2.10    4.10
   2  -3 -14    4.40    5.40
  -2   3  14    2.70    9.50
   2   3 -14    7.50    5.20
   2   3 -14   11.10    5.50
   1  -3 -14   57.79    6.10
   1  -3 -14   58.69   10.80
   1  -3 -14   53.89   12.80
  -1  -3  14   49.90    9.90
  -1  -3  14   71.99   12.50
   1  -3 -14   58.89    9.20
  -1  -3  14   75.69   11.50
  -1   3  14   61.19   12.30
   1   3 -14   56.29   10.90
  -1   3  14   42.10   11.80
   1   3 -14   51.39   10.00
  -1   3  14   61.69    5.80
   0  -3 -14  283.27   26.80
   0  -3  14  324.67   21.80
   0  -3 -14  316.57   18.10
   0  -3  14  313.37   19.60
   0  -3 -14  297.37   13.20
   0  -3 -14  283.57   16.80
   0  -3  14  287.67   16.00
   0  -3  14  288.87   16.30
   0  -3 -14  294.67   15.30
   0   3  14  282.67   17.90
   0   3  14  286.47   19.20
   0   3 -14  277.17   19.70
   0   3 -14  323.47   19.00
   0   3  14  292.57   20.90
   0   3 -14  295.97   20.90
   0   3 -14  258.07   19.40
  -1  -3 -14   34.70    6.30
  -1  -3 -14   34.70    5.10
   1  -3  14   43.70    8.30
   1  -3  14   26.00    9.90
  -1  -3 -14   16.40    9.90
  -1  -3 -14   28.80    4.70
  -1  -3 -14   30.90    6.20
  -1   3 -14   26.00    5.20
   1   3  14   24.00    5.60
  -1   3 -14   29.40    7.90
  -1   3 -14   26.00    6.10
   1   3  14   21.30   11.40
  -1   3 -14   38.60    8.70
  -1   3 -14   31.70   10.40
  -2  -3 -14  769.02   44.30
  -2  -3 -14  898.11   32.30
  -2  -3 -14  854.21   34.70
  -2  -3 -14  835.32   33.00
   2  -3  14  866.21   48.90
  -2   3 -14  908.21   38.50
   2   3  14  856.41   48.10
   2   3  14  800.72   34.00
  -2   3 -14  832.72   32.20
  -2   3 -14  849.12   39.10
  -2   3 -14  842.62   35.00
  -3  -3 -14   96.29   10.60
  -3  -3 -14   99.39    8.70
  -3  -3 -14   55.79   21.60
   3  -3  14   97.39   21.50
  -3  -3 -14  100.99   10.70
  -3   3 -14   96.49   13.60
  -3   3 -14   93.09   10.70
   3   3  14  119.79   22.40
  -4  -3 -14  250.17   19.20
   4  -3  14  276.37   33.10
  -4  -3 -14  275.37   18.50
  -4   3 -14  216.38   17.40
   4   3  14  251.47   29.50
  -4   3 -14  213.98   16.80
  -5  -3 -14    3.50    8.20
  -5  -3 -14    4.90    4.60
   5  -3  14   41.30   16.60
  -5   3 -14    2.20    6.80
   5   3  14    3.10   13.40
   4  -4 -14    8.80    8.30
  -4  -4  14    9.40    6.90
   4  -4 -14    6.80    4.70
  -4  -4  14    7.80    6.50
   4   4 -14   14.80    9.30
  -4   4  14   -2.20   10.70
   4   4 -14    5.90    6.30
   3  -4 -14  109.99   10.90
   3  -4 -14  133.39   21.00
  -3  -4  14   99.69   16.10
  -3  -4  14  114.69   18.00
   3   4 -14  147.99   23.10
  -3   4  14  146.29   24.10
   2  -4 -14   53.49   11.90
   2  -4 -14   47.30    8.20
  -2  -4  14   49.50   12.80
  -2  -4  14   43.10   10.20
  -2  -4  14   45.60   10.20
   2   4 -14   93.49   17.00
   2   4 -14   60.99   11.90
  -1  -4  14   -3.30    4.20
  -1  -4  14   -2.60    4.10
   1  -4 -14    5.50    5.00
  -1  -4  14   -2.50    3.20
   1  -4 -14    2.40    3.00
   1   4 -14   11.00    6.40
   1   4 -14    8.90    5.60
  -1   4  14   -0.50    9.40
   0  -4 -14  318.97   17.50
   0  -4  14  249.18   17.90
   0  -4  14  266.97   12.10
   0  -4 -14  256.97   16.10
   0  -4 -14  281.77   15.10
   0  -4  14  294.87   22.30
   0   4 -14  278.27   19.10
   0   4 -14  265.67   20.50
   1  -4  14   39.50    7.90
  -1  -4 -14   35.00    6.60
  -1  -4 -14   46.90    7.30
  -1  -4 -14   49.10    7.90
  -1   4 -14   26.90    8.00
  -1   4 -14   41.80    8.50
  -1   4 -14   61.99   11.40
  -2  -4 -14  338.27   17.80
  -2  -4 -14  333.97   19.20
  -2   4 -14  282.77   30.10
  -2   4 -14  312.47   22.40
   2   4  14  403.76   32.40
  -2   4 -14  318.97   19.60
  -2   4 -14  313.17   18.20
  -2   4 -14  347.37   23.20
  -3  -4 -14   39.00    8.40
  -3  -4 -14   27.80    5.90
   3   4  14   25.30   13.70
  -3   4 -14   32.60   13.50
  -3   4 -14   32.30    8.00
  -3   4 -14   22.40    6.70
  -4  -4 -14    8.70    6.30
  -4   4 -14   -2.80   12.40
   4   4  14    1.70    9.10
  -4   4 -14    3.50    5.80
  -3  -5  14   15.60    8.20
   3  -5 -14    3.30    7.60
  -3  -5  14   -0.40    6.00
   3  -5 -14    2.70    4.20
  -3   5  14  -15.70   16.40
   3   5 -14   21.30   10.90
   3   5 -14    9.10    6.70
   2  -5 -14   -1.20    3.90
  -2  -5  14   -1.20    6.00
  -2  -5  14   -4.70    4.00
   2  -5 -14    7.40    5.80
  -2   5  14    2.00   11.30
   2   5 -14  -10.90    5.00
   2   5 -14    2.50    7.30
  -1  -5  14   45.80   10.60
   1  -5 -14   31.50    8.50
   1  -5 -14   34.80    7.40
  -1  -5  14   35.90    8.50
   1   5 -14   19.80    8.30
   1   5 -14   51.69   11.40
   0  -5  14    5.90    5.10
   0  -5  14    6.90    6.50
   0  -5 -14    8.90    4.70
   0  -5 -14   12.10    4.80
   0   5 -14    6.60    6.00
   0   5  14    6.40    8.30
   0   5 -14    5.80    4.80
  -1  -5 -14   -4.90    2.60
  -1  -5 -14    4.80    3.50
  -1   5 -14   -0.80    4.10
  -1   5 -14    6.10    5.90
  -1   5 -14   -1.00    5.70
   1   5  14    5.90   11.20
  -1   5 -14    1.40    3.50
  -2  -5 -14   37.30    7.10
  -2  -5 -14   42.90    9.00
  -2   5 -14   32.90    7.70
  -2   5 -14   42.00    9.90
   2   5  14   21.80   11.30
  -3  -5 -14   55.79   10.30
  -3  -5 -14   82.79   10.90
   3   5  14   74.59   19.60
   1  -6 -14   18.10    6.60
  -1  -6  14   37.00   11.30
   1  -6 -14   19.70    6.60
   1   6 -14    5.40    7.20
   1   6 -14   24.90    8.80
  -1   6  14   11.20    9.40
   0  -6  14  -11.70    4.80
   0  -6 -14    5.40    4.80
   0   6 -14   -2.30    7.40
   0   6  14   -2.90    8.00
   6   0 -15    5.60    8.40
  -6   0  15    0.00    9.10
   5   0 -15   -1.70    8.10
  -5   0  15    4.40    8.30
   4   0 -15    3.00    7.80
  -4   0  15   -3.30    4.80
   4   0 -15   -3.00    3.50
   4   0 -15    0.50    3.20
  -3   0  15  172.58   16.60
   3   0 -15  201.18   20.50
  -3   0  15  184.28   22.80
   3   0 -15  187.28   15.70
   3   0 -15  201.28   14.50
   3   0 -15  166.88   11.50
   3   0 -15  126.29   23.00
   2   0 -15    7.80    3.90
   2   0 -15    4.60    3.90
  -2   0  15    8.00    4.00
  -2   0  15    2.40    3.90
   2   0 -15    7.30    4.40
  -2   0  15    8.20    5.00
   2   0 -15   -0.10    3.50
   2   0 -15    2.50    4.40
  -2   0  15    6.80    4.20
  -2   0  15    2.00    6.60
   1   0 -15   42.10    9.00
   1   0 -15   49.90    9.60
  -1   0  15   52.69    8.50
   1   0 -15   46.90    9.80
  -1   0  15   43.00    8.10
   1   0 -15   48.80    7.90
  -1   0  15   37.30    7.00
   1   0 -15   58.59    8.90
   1   0 -15   53.19   13.90
  -1   0  15   64.69   12.50
  -1   0  15   48.70    8.70
   1   0 -15   44.50    9.10
   0   0  15    2.40    3.40
   0   0  15    6.40    3.50
   0   0 -15    3.90    3.50
   0   0  15    6.90    3.20
   0   0 -15    3.80    3.10
   0   0 -15    4.20    3.90
   0   0  15    2.70    2.20
   0   0  15    3.60    3.40
   0   0 -15    3.40    4.90
   0   0 -15    1.00    1.90
   0   0 -15    6.40    4.10
   0   0 -15    4.50    3.50
   1   0  15    7.50    4.20
  -1   0 -15   13.40    5.30
   1   0  15   10.70    4.10
  -1   0 -15    9.50    3.40
   1   0  15   10.00    2.30
  -1   0 -15    8.70    3.60
   1   0  15    8.30    4.30
  -1   0 -15    3.40    3.20
   1   0  15    8.40    3.60
  -1   0 -15    7.90    3.80
  -1   0 -15    2.30    3.20
   1   0  15    3.10    4.60
  -2   0 -15    1.70    2.10
  -2   0 -15    2.10    3.80
  -2   0 -15   -3.20    1.80
  -2   0 -15    1.90    3.10
   2   0  15   -0.60    3.00
   2   0  15   -4.10    3.90
   2   0  15   -1.60    1.70
  -2   0 -15  -13.90    7.20
  -3   0 -15 1137.79   45.30
  -3   0 -15 1163.98   42.50
  -3   0 -15 1136.29   43.10
   3   0  15 1115.69   42.90
   3   0  15 1214.28   61.39
   4   0  15   -9.30    8.50
  -4   0 -15    3.40    3.60
  -4   0 -15   -2.20    3.30
  -4   0 -15   -1.30    3.50
   4   0  15    1.00    5.20
  -5   0 -15   24.80    8.10
  -5   0 -15   14.30    5.80
   5   0  15   36.50   18.90
   6  -1 -15  137.49   25.80
  -6  -1  15   70.59   17.90
  -6   1  15   92.19   18.40
   6   1 -15  121.99   26.70
  -5  -1  15  153.48   19.10
   5  -1 -15  163.68   26.00
  -5   1  15  150.38   18.10
   5   1 -15  180.08   23.40
   4  -1 -15  376.76   30.20
  -4  -1  15  344.97   21.60
  -4  -1  15  314.07   32.00
  -4  -1  15  303.07   25.30
   4  -1 -15  314.07   20.60
  -4   1  15  287.97   23.00
   4   1 -15  337.37   22.50
   4   1 -15  334.67   28.40
   3  -1 -15    6.40    3.70
  -3  -1  15    9.30    5.20
  -3  -1  15   13.70    7.50
   3  -1 -15    2.30    4.70
   3  -1 -15   12.40    7.70
   3  -1 -15   20.50   12.30
  -3  -1  15    8.10    7.00
  -3   1  15    1.60    7.20
  -3   1  15   15.50    8.20
  -3   1  15   14.40    5.90
   3   1 -15   17.60    6.30
   3   1 -15    6.10    6.80
   2  -1 -15  100.79    9.10
  -2  -1  15   97.79   10.70
  -2  -1  15   82.69   12.70
   2  -1 -15   80.09   18.50
   2  -1 -15   79.79   11.60
   2  -1 -15   69.39   11.40
   2  -1 -15   99.89   16.50
  -2  -1  15   81.69   16.40
   2  -1 -15   91.59   15.50
   2  -1 -15   98.29    9.00
  -2  -1  15   82.49    9.80
   2   1 -15  102.29   11.50
   2   1 -15  112.79   18.80
   2   1 -15  108.79   13.60
  -2   1  15   90.29   17.20
  -2   1  15   80.29   13.40
  -2   1  15  106.29   10.90
   2   1 -15   97.59   10.60
   2   1 -15   77.69    9.10
  -1  -1  15  187.18   17.70
  -1  -1  15  175.18   11.90
   1  -1 -15  171.98   20.80
  -1  -1  15  186.78   14.90
   1  -1 -15  192.58   12.90
   1  -1 -15  183.48   14.80
   1  -1 -15  177.18   14.10
  -1  -1  15  181.38   13.60
   1  -1 -15  206.68   16.30
   1  -1 -15  167.88   13.00
   1  -1 -15  153.58   16.40
  -1  -1  15  170.28   11.30
   1   1 -15  175.28   18.30
   1   1 -15  157.68   15.20
  -1   1  15  153.38   13.50
   1   1 -15  174.58   15.60
   1   1 -15  188.98   12.40
   1   1 -15  166.58   14.50
   1   1 -15  158.98   13.40
  -1   1  15  164.78   14.10
   1   1 -15  207.68   15.20
  -1   1  15  171.78   12.70
  -1   1  15  211.08   19.10
   0  -1 -15   12.90    5.00
   0  -1  15   10.20    4.60
   0  -1 -15   16.20    4.90
   0  -1 -15   12.90    4.20
   0  -1  15   23.60    6.00
   0  -1  15   10.80    4.60
   0  -1  15    9.10    4.30
   0  -1 -15   22.90    9.10
   0  -1 -15   18.40    5.50
   0  -1 -15   15.20    6.50
   0  -1  15   15.40    3.60
   0   1  15   11.90    5.00
   0   1 -15   15.00    5.70
   0   1 -15    5.40    4.40
   0   1 -15   12.80    5.20
   0   1  15   13.60    4.80
   0   1  15   12.20    4.10
   0   1  15    9.90    4.00
   0   1 -15   11.70    5.20
   0   1 -15    7.20    3.40
   0   1  15    5.30    3.60
   0   1 -15   19.20    6.40
   0   1 -15   11.90    4.50
   0   1  15   14.20    5.60
   1  -1  15   40.50   10.00
  -1  -1 -15   31.60    5.00
  -1  -1 -15   39.00    8.10
  -1  -1 -15   19.80    5.60
  -1  -1 -15   13.40    7.40
  -1  -1 -15   21.90    5.70
   1  -1  15   33.40    6.70
   1  -1  15   27.50    3.00
   1  -1  15   32.30    6.70
  -1  -1 -15   36.20    6.20
  -1   1 -15   34.80    6.50
   1   1  15   17.40    5.30
  -1   1 -15   38.00    8.30
  -1   1 -15   27.10    8.80
  -1   1 -15   45.10    9.80
   1   1  15   27.30    7.30
   1   1  15   27.60    4.30
  -1   1 -15   30.10    7.20
   1   1  15   35.00    6.50
   1   1  15   29.90    9.40
  -2  -1 -15  282.77   17.10
   2  -1  15  278.67   16.70
  -2  -1 -15  305.77   16.50
  -2  -1 -15  270.27   22.10
   2  -1  15  308.47   13.70
   2  -1  15  329.97   26.50
  -2  -1 -15  320.77   18.70
  -2   1 -15  259.07   20.80
   2   1  15  315.97   25.40
   2   1  15  290.57   18.20
  -2   1 -15  297.17   20.70
  -2   1 -15  310.17   19.00
  -2   1 -15  349.87   18.40
  -2   1 -15  308.07   19.80
   2   1  15  274.47   15.10
  -3  -1 -15   71.59   12.40
  -3  -1 -15   98.49    9.10
  -3  -1 -15   95.99    9.70
  -3  -1 -15  115.59   11.10
   3  -1  15   97.69    9.80
   3  -1  15   87.99   18.00
  -3   1 -15  103.89   11.20
  -3   1 -15  109.49   12.20
   3   1  15  101.49   10.30
   3   1  15   96.29   19.30
  -3   1 -15   93.59    9.90
  -3   1 -15   96.49    9.80
   4  -1  15   26.80   10.10
  -4  -1 -15   32.30    8.30
  -4  -1 -15   27.00    8.40
  -4  -1 -15   21.40    6.20
  -4   1 -15   23.20    6.60
   4   1  15   13.70   10.40
  -4   1 -15   32.00    8.10
   4   1  15   33.50    9.80
  -5  -1 -15   30.70    9.50
   5  -1  15   23.80   13.70
  -5  -1 -15   25.30    7.20
  -5   1 -15   44.10   10.10
   5   1  15   42.80   17.60
  -5   1 -15   15.00    6.00
  -5  -2  15   79.49   16.80
  -5  -2  15   54.39   11.10
   5  -2 -15   57.79   16.00
   5   2 -15   78.59   19.70
  -5   2  15   35.60   10.10
  -4  -2  15   28.70    9.50
   4  -2 -15   16.50    8.30
  -4  -2  15   21.00    7.90
  -4  -2  15   36.20   15.20
   4  -2 -15   31.80    7.40
   4   2 -15   35.20   11.80
  -4   2  15   17.30   11.00
   4   2 -15    7.30    5.50
  -4   2  15   21.70    7.50
   3  -2 -15   20.40    6.60
   3  -2 -15   14.60    7.80
  -3  -2  15   20.70   10.20
  -3  -2  15    3.50    5.70
  -3  -2  15   17.90    6.60
  -3   2  15   12.90    5.60
  -3   2  15   18.30   10.10
   3   2 -15    9.90    7.80
   3   2 -15   13.90    6.50
  -2  -2  15  422.56   31.30
   2  -2 -15  374.66   23.50
   2  -2 -15  400.76   26.90
   2  -2 -15  424.76   36.30
  -2  -2  15  390.96   24.40
   2  -2 -15  443.36   18.90
   2  -2 -15  407.96   22.60
   2  -2 -15  389.16   32.10
  -2  -2  15  388.06   25.40
  -2   2  15  413.16   31.00
   2   2 -15  388.36   27.10
  -2   2  15  443.46   21.90
   2   2 -15  446.06   26.00
   1  -2 -15  119.69   12.80
  -1  -2  15  112.99   11.80
  -1  -2  15  117.39    8.80
   1  -2 -15   74.69   17.30
   1  -2 -15   94.09   11.00
   1  -2 -15  108.99   11.10
  -1  -2  15  108.19   17.80
  -1  -2  15  111.49   12.20
   1  -2 -15   99.99    8.70
  -1  -2  15  111.99   14.10
   1  -2 -15   84.79   16.00
  -1   2  15  108.99   12.20
   1   2 -15  111.99   12.60
  -1   2  15  105.89    9.30
  -1   2  15  113.29   10.40
   1   2 -15  133.49   13.00
   1   2 -15  108.79   12.00
  -1   2  15  126.89   15.20
   0  -2 -15  460.65   23.30
   0  -2  15  481.75   24.30
   0  -2 -15  476.05   34.40
   0  -2  15  481.25   25.40
   0  -2 -15  469.65   24.20
   0  -2  15  515.75   26.10
   0  -2 -15  399.46   30.40
   0  -2  15  450.35   18.40
   0  -2 -15  514.75   22.80
   0  -2 -15  508.25   24.90
   0   2  15  486.75   26.60
   0   2 -15  487.55   26.50
   0   2 -15  495.45   27.50
   0   2 -15  488.85   26.70
   0   2  15  499.05   24.60
   0   2  15  484.35   25.60
   0   2 -15  487.75   25.10
   0   2  15  514.25   21.50
  -1  -2 -15   21.90    7.40
   1  -2  15   11.70    6.10
   1  -2  15    8.90    4.50
  -1  -2 -15   10.50    3.70
  -1  -2 -15    9.20    4.00
   1  -2  15   16.00    2.80
  -1  -2 -15   13.70    4.90
  -1  -2 -15   11.40    3.20
  -1  -2 -15   19.20    5.60
  -1   2 -15   10.20    5.40
  -1   2 -15   12.90    5.20
  -1   2 -15   19.40    5.70
  -1   2 -15   16.00    5.70
  -1   2 -15   12.10    4.70
   1   2  15   19.40    5.50
  -1   2 -15    5.00    2.30
   1   2  15    4.30    6.30
  -2  -2 -15   11.30    4.40
  -2  -2 -15    8.50    3.50
   2  -2  15   14.90    7.20
  -2  -2 -15    5.10    4.70
  -2  -2 -15   12.00    6.60
   2  -2  15   11.20    3.00
  -2  -2 -15    7.50    4.10
  -2   2 -15   17.20    6.20
   2   2  15   18.50    8.90
   2   2  15    4.50    3.10
  -2   2 -15   20.80    6.20
  -2   2 -15   14.40    5.10
  -2   2 -15    9.60    4.60
  -2   2 -15   15.10    5.20
  -2   2 -15   16.90    5.10
  -3  -2 -15    2.60    5.40
   3  -2  15    5.40    3.30
   3  -2  15    5.30    7.40
  -3  -2 -15   -2.30    3.40
  -3  -2 -15   -0.50    2.50
  -3  -2 -15    0.50    3.40
   3   2  15   -5.50    5.70
  -3   2 -15   -1.70    3.10
  -3   2 -15   -2.40    3.10
  -3   2 -15   -2.30    3.30
   3   2  15   -5.80    2.50
  -4  -2 -15    0.50    6.10
   4  -2  15   14.00   13.90
  -4  -2 -15    8.20    4.60
  -4  -2 -15    8.60    5.00
  -4   2 -15   -3.50    4.10
   4   2  15    3.30    6.70
  -4   2 -15    9.00    5.00
   4   2  15    9.90   10.40
   5  -2  15    2.80   11.30
  -5  -2 -15   -7.70    5.20
  -5  -2 -15   -5.00    4.00
   5   2  15   -5.00   11.80
  -5   2 -15    9.70    7.10
   5  -3 -15   21.50   11.40
  -5  -3  15   15.20    8.30
   5   3 -15   26.00   10.80
  -5   3  15   -7.50   16.30
   4  -3 -15   61.39   14.40
   4  -3 -15   53.59    9.20
  -4  -3  15   47.10   13.40
  -4  -3  15   42.10   10.50
  -4   3  15   40.10   17.10
   4   3 -15   37.90   11.90
   4   3 -15   68.99   13.80
  -3  -3  15   63.99   13.50
   3  -3 -15   80.39    9.40
  -3  -3  15   73.99   17.40
  -3  -3  15   74.99   13.40
   3  -3 -15   82.49   16.20
  -3   3  15  115.39   24.20
   3   3 -15   69.89   12.90
   3   3 -15   91.29   17.60
  -2  -3  15  173.78   16.90
  -2  -3  15  168.18   16.00
   2  -3 -15  158.38   17.10
  -2  -3  15  137.29   20.70
   2  -3 -15  161.28   13.10
   2   3 -15  144.29   15.30
   2   3 -15  134.09   15.90
   1  -3 -15  682.33   32.60
  -1  -3  15  589.94   31.30
   1  -3 -15  602.34   24.80
   1  -3 -15  698.93   30.00
  -1  -3  15  554.04   33.00
  -1  -3  15  620.84   33.60
   1   3 -15  636.54   33.30
  -1   3  15  638.74   26.80
   1   3 -15  641.64   33.00
   0  -3 -15    6.20    8.50
   0  -3 -15   32.30    7.10
   0  -3  15   21.80    4.80
   0  -3 -15   30.20    4.70
   0  -3  15   29.60    6.60
   0  -3 -15   26.90    5.30
   0  -3 -15   33.30    7.00
   0  -3  15   27.30    7.30
   0   3 -15   29.90    7.90
   0   3 -15   25.50    8.10
   0   3  15   28.10    7.10
   0   3  15   25.90    6.40
   0   3 -15   29.10    7.60
   1  -3  15    9.20    4.70
   1  -3  15    8.20    6.80
  -1  -3 -15    8.40    2.90
  -1  -3 -15    7.90    8.40
  -1  -3 -15   15.10    3.60
  -1  -3 -15   14.00    4.30
  -1  -3 -15    8.80    4.20
   1   3  15    8.70    3.90
  -1   3 -15    7.20    5.10
   1   3  15   11.70    8.10
  -1   3 -15    5.20    4.50
  -1   3 -15    5.40    3.60
  -1   3 -15   13.60    5.60
  -2  -3 -15   51.89   12.20
  -2  -3 -15   40.00    7.00
  -2  -3 -15   40.30    7.50
  -2  -3 -15   42.40    6.60
   2  -3  15   50.19   13.40
   2   3  15   46.00    7.90
  -2   3 -15   43.60    7.40
   2   3  15   57.39   14.30
  -2   3 -15   37.20    8.70
  -2   3 -15   38.30    8.10
  -2   3 -15   41.70    9.30
  -3  -3 -15    7.30    3.10
   3  -3  15    2.30    9.30
  -3  -3 -15    9.90    3.70
  -3  -3 -15    8.90    4.90
  -3   3 -15   13.50    6.10
   3   3  15   24.20   11.70
  -3   3 -15    6.60    4.60
  -4  -3 -15   20.50    7.00
   4  -3  15   16.80   14.40
  -4  -3 -15   31.50    8.00
  -4   3 -15   23.30    7.10
   4   3  15   29.40   15.10
  -4   3 -15   45.50    9.40
  -4  -4  15    7.80    7.50
   4  -4 -15   -0.30    6.50
   4  -4 -15    9.80    9.20
  -4  -4  15   17.90    7.90
  -4   4  15    9.00   12.90
   4   4 -15   12.20    8.80
   4   4 -15   20.00   10.60
   3  -4 -15    7.80    7.70
   3  -4 -15   19.40    6.00
  -3  -4  15   19.30    8.30
  -3  -4  15   17.70    7.90
  -3   4  15   26.90   18.90
   3   4 -15   34.80   13.10
   3   4 -15   30.30   10.40
   2  -4 -15  127.49   15.20
  -2  -4  15   86.99   14.10
   2  -4 -15  115.09   11.20
  -2  -4  15  145.69   16.00
   2   4 -15  155.98   16.50
   2   4 -15  155.28   17.30
   1  -4 -15   67.39   10.10
  -1  -4  15   76.89   12.80
  -1  -4  15   80.29   12.80
  -1  -4  15   65.29   12.70
   1  -4 -15   61.59   10.90
   1   4 -15   86.19   14.10
   1   4 -15   74.29   13.40
   0  -4  15   -1.90    3.30
   0  -4 -15    2.60    3.60
   0  -4 -15    6.80    4.20
   0  -4 -15   -3.00    2.90
   0  -4  15    4.20    2.00
   0  -4  15    0.00    3.30
   0   4  15   -2.50    6.90
   0   4 -15    4.90    4.30
   0   4 -15    4.60    4.50
   0   4 -15    3.70    6.60
  -1  -4 -15    9.30    4.50
   1  -4  15    6.80    4.80
  -1  -4 -15   10.40    4.90
  -1   4 -15   11.40    5.00
   1   4  15   11.70   11.00
  -1   4 -15   10.80    6.30
  -1   4 -15    3.60    5.30
  -2  -4 -15  115.09   10.50
  -2  -4 -15  118.79   11.70
  -2   4 -15  121.19   14.10
  -2   4 -15  112.69   12.10
  -2   4 -15  133.39   12.80
  -2   4 -15  112.59   15.80
   2   4  15   94.89   20.80
  -3  -4 -15   -1.70    3.70
  -3  -4 -15    0.20    3.40
  -3   4 -15    8.20    5.00
  -3   4 -15   -4.30    5.10
  -3   4 -15    1.20    9.40
   3   4  15   -6.80    9.40
  -4  -4 -15    1.20    5.20
  -4   4 -15    0.50   13.60
   4   4  15  -13.00    9.70
  -3  -5  15   -0.30    6.10
   3  -5 -15    5.60    7.50
  -3   5  15    0.00   11.40
   3   5 -15    6.50    5.80
   3   5 -15   30.80   11.70
  -2  -5  15  106.89   17.50
  -2  -5  15  117.79   14.70
   2  -5 -15  140.29   12.30
   2  -5 -15  143.29   15.90
   2   5 -15  101.29   16.70
   2   5 -15  139.89   17.40
  -1  -5  15    4.40    6.00
   1  -5 -15   15.70    5.30
   1  -5 -15   18.40    7.20
  -1  -5  15    7.00    5.90
   1   5 -15   24.10    8.20
  -1   5  15    6.20    6.80
   1   5 -15   15.60    8.10
   0  -5  15   19.90    8.30
   0  -5 -15   11.60    4.80
   0  -5 -15   17.70    5.50
   0  -5  15   18.10    7.00
   0   5 -15   16.60    6.50
   0   5 -15   21.10    8.80
   0   5  15   18.30    9.80
  -1  -5 -15    1.80    4.10
  -1  -5 -15    7.60    5.60
  -1   5 -15    2.70    3.80
   1   5  15   -2.40   11.10
  -1   5 -15   10.00    5.00
  -1   5 -15   11.10    6.50
  -1   5 -15    2.40    5.50
  -2  -5 -15    0.00    3.70
  -2  -5 -15   -3.00    3.20
  -2   5 -15    3.90    5.70
  -2   5 -15    9.60    6.40
   2   5  15   -8.90    8.50
  -5   0  16   -6.50    5.80
   5   0 -16   16.30   11.30
   4   0 -16    3.90    9.10
  -4   0  16   11.60    6.60
   4   0 -16    6.60    5.50
  -3   0  16    2.50    5.70
   3   0 -16    3.60    6.50
   3   0 -16   12.60   10.00
   3   0 -16   -2.10    2.30
   3   0 -16   -2.60    5.00
  -3   0  16   11.90    8.10
  -2   0  16  861.71   48.20
   2   0 -16  795.12   34.70
   2   0 -16  845.12   49.80
   2   0 -16  905.51   39.50
   2   0 -16  874.71   36.20
  -2   0  16  881.21   38.90
   2   0 -16  855.31   43.30
  -1   0  16   -4.40    3.00
   1   0 -16    3.20    3.40
   1   0 -16   -2.00    3.40
  -1   0  16   -0.60    2.80
   1   0 -16   -1.20    3.90
  -1   0  16    2.70    3.00
   1   0 -16    6.20    4.20
   1   0 -16   -7.90    4.20
   1   0 -16    5.40    5.00
  -1   0  16   -5.70    3.40
   0   0  16 1107.59   44.80
   0   0 -16  981.40   43.20
   0   0 -16 1086.59   42.80
   0   0  16 1068.59   40.90
   0   0 -16  999.90   51.89
   0   0  16  999.10   41.90
   0   0 -16 1093.79   43.80
   0   0 -16 1018.20   43.00
   0   0  16 1037.80   36.70
   0   0 -16 1042.90   42.10
   0   0  16 1060.49   44.50
  -1   0 -16   -2.50    2.70
  -1   0 -16   -1.30    2.90
  -1   0 -16   -0.80    2.20
  -1   0 -16    0.70    2.40
   1   0  16   -2.10    3.80
  -1   0 -16    1.70    2.40
   1   0  16   -1.30    2.50
  -1   0 -16    4.90    3.50
   1   0  16   -3.50    2.80
   1   0  16   -2.20    1.40
  -2   0 -16  453.25   29.30
   2   0  16  505.45   33.70
  -2   0 -16  471.75   22.80
   2   0  16  487.15   20.30
  -2   0 -16  481.15   25.60
  -2   0 -16  496.05   25.20
   3   0  16    9.30    3.70
  -3   0 -16    0.70    3.00
  -3   0 -16    3.30    3.50
  -3   0 -16    3.40    3.80
   3   0  16   13.90    9.40
  -3   0 -16    6.70    4.30
   4   0  16   44.90   14.90
  -4   0 -16   59.79   10.30
   5   0  16   -2.50   10.60
  -5   0 -16   -1.70    4.30
  -5   0 -16   -0.80    4.90
   5  -1 -16   31.30   10.60
  -5  -1  16   22.40   11.60
   5   1 -16   43.10   14.90
  -5   1  16   21.50   10.10
  -4  -1  16  550.94   43.60
  -4  -1  16  507.05   33.10
   4  -1 -16  484.25   35.80
  -4  -1  16  530.55   29.30
   4  -1 -16  567.74   28.90
   4   1 -16  540.65   30.00
   4   1 -16  579.34   39.20
  -4   1  16  483.95   30.70
  -3  -1  16   85.89   17.70
   3  -1 -16   92.79   17.50
   3  -1 -16   93.69    9.40
   3  -1 -16  103.19   21.70
  -3  -1  16  106.19   12.20
   3  -1 -16   82.59   12.30
  -3  -1  16   69.39   13.60
   3   1 -16   88.79   17.30
   3   1 -16  100.29   14.50
  -3   1  16   78.49   12.90
  -3   1  16   55.79   15.30
   2  -1 -16   34.10    7.50
   2  -1 -16   34.00   10.40
  -2  -1  16   42.20   12.80
   2  -1 -16   42.40   11.10
   2  -1 -16   55.29   15.60
   2  -1 -16   44.30    7.50
   2  -1 -16   35.60    9.00
  -2  -1  16   26.20    8.40
   2  -1 -16   31.50    6.60
   2   1 -16   23.70   11.20
   2   1 -16   49.10    9.90
   2   1 -16   51.99   12.40
  -2   1  16   39.80   11.70
   2   1 -16   35.70    8.00
  -2   1  16   38.10    8.10
  -1  -1  16  514.95   32.90
  -1  -1  16  628.14   26.40
   1  -1 -16  598.24   34.70
   1  -1 -16  565.54   31.10
   1  -1 -16  624.04   30.20
   1  -1 -16  663.13   28.10
  -1  -1  16  651.43   30.90
   1  -1 -16  633.34   41.70
   1  -1 -16  628.84   28.70
   1  -1 -16  575.04   30.10
  -1  -1  16  575.54   25.40
   1   1 -16  581.24   36.70
  -1   1  16  604.84   30.10
   1   1 -16  602.24   31.10
  -1   1  16  646.44   28.50
  -1   1  16  634.74   36.00
   1   1 -16  648.04   33.00
   1   1 -16  654.63   30.90
   0  -1  16  964.80   41.00
   0  -1 -16  922.61   40.20
   0  -1 -16  979.50   40.50
   0  -1 -16  954.30   38.40
   0  -1 -16  984.10   49.20
   0  -1  16  929.31   32.90
   0  -1 -16 1004.20   39.60
   0  -1 -16  833.12   49.40
   0  -1  16  939.11   41.20
   0  -1  16 1008.80   40.30
   0   1  16  966.70   40.10
   0   1  16 1040.30   43.50
   0   1  16  997.10   38.00
   0   1  16  986.10   37.50
   0   1 -16  959.70   47.60
   0   1 -16 1005.00   42.40
   0   1 -16  996.50   40.80
   0   1  16 1045.10   44.50
   0   1 -16 1020.50   41.80
  -1  -1 -16  452.15   31.20
  -1  -1 -16  451.25   24.10
  -1  -1 -16  419.66   18.30
   1  -1  16  434.66   22.80
   1  -1  16  466.05   19.50
  -1  -1 -16  388.26   22.40
   1  -1  16  388.36   21.80
   1  -1  16  440.56   28.50
  -1  -1 -16  469.15   23.30
  -1  -1 -16  449.26   21.00
  -1   1 -16  424.56   24.40
  -1   1 -16  418.56   21.30
  -1   1 -16  387.66   26.60
  -1   1 -16  447.26   25.10
   1   1  16  504.25   22.80
   1   1  16  459.05   28.60
  -2  -1 -16  166.88   17.50
  -2  -1 -16  140.79   12.00
  -2  -1 -16  147.69   11.30
   2  -1  16  144.79    9.00
  -2  -1 -16  140.39   12.30
   2  -1  16  141.39   12.00
   2  -1  16  155.68   18.90
  -2   1 -16  150.68   12.20
   2   1  16  147.29   15.00
  -2   1 -16  144.69   15.00
   2   1  16  165.18   18.70
  -2   1 -16  174.18   14.50
   2   1  16  151.08   10.90
  -2   1 -16  163.18   14.00
   3  -1  16   22.10   10.90
  -3  -1 -16    4.60    4.10
   3  -1  16    5.90    4.10
  -3  -1 -16   24.90    5.50
  -3  -1 -16    0.80    5.70
  -3  -1 -16   12.30    4.90
  -3   1 -16   18.00    6.90
  -3   1 -16   14.20    5.50
   3   1  16    8.70    4.60
   3   1  16   13.70   10.00
  -3   1 -16    8.80    5.10
  -3   1 -16   15.80    5.50
  -4  -1 -16    7.20    4.50
  -4  -1 -16   11.10    5.30
   4  -1  16    3.10    7.30
   4   1  16   15.50   10.50
  -4   1 -16    5.60    4.90
  -4   1 -16    4.80    4.70
  -5  -1 -16    5.30    5.10
   5  -1  16   24.40   15.60
  -5  -1 -16   -2.20    6.30
   5   1  16   18.20   13.90
  -5   1 -16    3.40    5.70
  -5   1 -16    1.00    5.00
   5  -2 -16   13.90   10.50
  -5  -2  16   12.30    6.20
  -5  -2  16   19.60    8.40
   5   2 -16   13.20   11.00
   4  -2 -16  324.07   20.20
  -4  -2  16  395.96   35.90
   4  -2 -16  303.77   27.30
  -4  -2  16  314.47   26.40
  -4  -2  16  317.47   23.50
  -4   2  16  379.86   24.80
  -4   2  16  298.87   29.00
   4   2 -16  400.96   26.20
   4   2 -16  356.46   31.40
  -3  -2  16   57.69   10.60
   3  -2 -16   44.30   12.60
  -3  -2  16   76.29   17.50
  -3  -2  16   47.70   11.50
   3  -2 -16   61.19   10.40
  -3   2  16   63.99   10.20
   3   2 -16   41.90   12.90
   3   2 -16   54.89   11.40
  -3   2  16   25.90   14.70
   2  -2 -16   31.80   12.60
   2  -2 -16   46.80    6.90
   2  -2 -16   39.30   11.20
  -2  -2  16   49.00   10.10
  -2  -2  16   50.29   10.10
   2  -2 -16   53.89   16.10
  -2  -2  16   41.00   12.40
   2  -2 -16   54.59    9.60
   2   2 -16   47.60   11.90
  -2   2  16   47.60   11.90
  -2   2  16   56.29    8.90
   2   2 -16   47.30   10.60
   1  -2 -16  142.69   13.90
   1  -2 -16  187.68   12.50
   1  -2 -16  183.78   16.30
  -1  -2  16  193.98   16.00
   1  -2 -16  132.39   23.00
  -1  -2  16  197.38   18.20
   1  -2 -16  172.98   19.70
  -1  -2  16  173.48   12.30
   1  -2 -16  199.58   15.30
  -1   2  16  177.28   12.50
   1   2 -16  187.58   16.50
  -1   2  16  191.08   18.50
  -1   2  16  206.68   17.40
  -1   2  16  159.68   13.00
   1   2 -16  166.78   15.60
   1   2 -16  202.18   17.50
   0  -2  16  114.69   12.60
   0  -2  16  124.79   11.50
   0  -2  16  124.29   12.30
   0  -2 -16  134.99   12.20
   0  -2 -16   93.79   10.80
[truncated: 70,368 more chars]
