# Supplementary material for: Competing electrophilic substitution and oxidative polymerization of arylamines with selenium dioxide
Source: Beilstein J Org Chem. 2024 May 27;20:1221–35. doi: 10.3762/bjoc.20.105 (PMC11181186; doi:10.3762/bjoc.20.105)
Supplement: File 3 — Crystallographic data for compound 9. [file Beilstein_J_Org_Chem-20-1221-s003.cif]

 
data_O_ANI_1_280922_0m_a
 
_audit_creation_method            'SHELXL-2019/1'
_shelx_SHELXL_version_number      '2019/1'
_chemical_name_systematic         ?
_chemical_name_common             ?
_chemical_melting_point           ?
_chemical_formula_moiety          'C16 H16 N2 O4'
_chemical_formula_sum
 'C16 H16 N2 O4' 
_chemical_formula_weight          300.31

loop_
 _atom_type_symbol
 _atom_type_description
 _atom_type_scat_dispersion_real
 _atom_type_scat_dispersion_imag
 _atom_type_scat_source
 'C'  'C'   0.0033   0.0016
 'International Tables Vol C Tables 4.2.6.8 and 6.1.1.4'
 'H'  'H'   0.0000   0.0000
 'International Tables Vol C Tables 4.2.6.8 and 6.1.1.4'
 'N'  'N'   0.0061   0.0033
 'International Tables Vol C Tables 4.2.6.8 and 6.1.1.4'
 'O'  'O'   0.0106   0.0060
 'International Tables Vol C Tables 4.2.6.8 and 6.1.1.4'
 
_space_group_crystal_system       monoclinic
_space_group_IT_number            14
_space_group_name_H-M_alt         'P 21/c'
_space_group_name_Hall            '-P 2ybc'
 
_shelx_space_group_comment
;
The symmetry employed for this shelxl refinement is uniquely defined
by the following loop, which should always be used as a source of
symmetry information in preference to the above space-group names.
They are only intended as comments.
;
 
loop_
 _space_group_symop_operation_xyz
 'x, y, z'
 '-x, y+1/2, -z+1/2'
 '-x, -y, -z'
 'x, -y-1/2, z-1/2'
 
_cell_length_a                    7.7817(10)
_cell_length_b                    14.954(2)
_cell_length_c                    6.9263(9)
_cell_angle_alpha                 90
_cell_angle_beta                  114.369(4)
_cell_angle_gamma                 90
_cell_volume                      734.19(17)
_cell_formula_units_Z             2
_cell_measurement_temperature     300(2)
_cell_measurement_reflns_used      5026
_cell_measurement_theta_min        2.72
_cell_measurement_theta_max       26.36
 
_exptl_crystal_description       'block'
_exptl_crystal_colour            'gold'
_exptl_crystal_density_meas       ?
_exptl_crystal_density_method     ?
_exptl_crystal_density_diffrn     1.358          
_exptl_crystal_F_000              316
_exptl_transmission_factor_min    ?
_exptl_transmission_factor_max    ?
_exptl_crystal_size_max           0.31
_exptl_crystal_size_mid           0.15
_exptl_crystal_size_min           0.095
_exptl_absorpt_coefficient_mu     0.099
_shelx_estimated_absorpt_T_min    0.982
_shelx_estimated_absorpt_T_max    0.991
_exptl_absorpt_correction_type    multi-scan
_exptl_absorpt_correction_T_min   0.6476
_exptl_absorpt_correction_T_max   0.7457
_exptl_absorpt_process_details    
;
 SADABS 2016/2: Krause, L., Herbst-Irmer, R., Sheldrick G.M. & Stalke D.,
 J. Appl. Cryst. 48 (2015) 3-10
;
_exptl_absorpt_special_details    ?
_diffrn_ambient_temperature       300(2)
_diffrn_radiation_wavelength      0.71073
_diffrn_radiation_type            MoK\a
_diffrn_source                    'i-mu-s microfocus source'
_diffrn_measurement_device_type   
 'Bruker D8 QUEST diffractometer with PHOTON II detector'
_diffrn_measurement_method        '\f and \w scans'
_diffrn_detector_area_resol_mean  ?
_diffrn_reflns_number             16216
_diffrn_reflns_av_unetI/netI      0.0360
_diffrn_reflns_av_R_equivalents   0.0574
_diffrn_reflns_limit_h_min        -10
_diffrn_reflns_limit_h_max        10
_diffrn_reflns_limit_k_min        -19
_diffrn_reflns_limit_k_max        19
_diffrn_reflns_limit_l_min        -9
_diffrn_reflns_limit_l_max        9
_diffrn_reflns_theta_min          2.724
_diffrn_reflns_theta_max          28.416
_diffrn_reflns_theta_full         25.242
_diffrn_measured_fraction_theta_max   0.993
_diffrn_measured_fraction_theta_full  0.998
_diffrn_reflns_Laue_measured_fraction_max    0.993
_diffrn_reflns_Laue_measured_fraction_full   0.998
_diffrn_reflns_point_group_measured_fraction_max   0.993
_diffrn_reflns_point_group_measured_fraction_full  0.998
_reflns_number_total              1838
_reflns_number_gt                 1195
_reflns_threshold_expression      'I > 2\s(I)'
_reflns_Friedel_coverage          0.000
_reflns_Friedel_fraction_max      .
_reflns_Friedel_fraction_full     .
 
_reflns_special_details
;
 Reflections were merged by SHELXL according to the crystal
 class for the calculation of statistics and refinement.
 
 _reflns_Friedel_fraction is defined as the number of unique
 Friedel pairs measured divided by the number that would be
 possible theoretically, ignoring centric projections and
 systematic absences.
;
 
_computing_data_collection       'Bruker APEX4'
_computing_cell_refinement       'Bruker APEX4/SAINT'
_computing_data_reduction        'Bruker APEX4/SAINT'
_computing_structure_solution     'SHELXL-2019/1 (Sheldrick, 2019)'
_computing_structure_refinement 'SHELXL-2019/1 (Sheldrick, 2019)'
_computing_molecular_graphics    'Bruker SHELXTL'
_computing_publication_material  'Bruker SHELXTL'
_refine_special_details           ?
_refine_ls_structure_factor_coef  Fsqd
_refine_ls_matrix_type            full
_refine_ls_weighting_scheme       calc
_refine_ls_weighting_details
'w=1/[\s^2^(Fo^2^)+(0.0529P)^2^+0.1531P] where P=(Fo^2^+2Fc^2^)/3'
_atom_sites_solution_primary      ?
_atom_sites_solution_secondary    ?
_atom_sites_solution_hydrogens    geom
_refine_ls_hydrogen_treatment     constr
_refine_ls_extinction_method      none
_refine_ls_extinction_coef        .
_refine_ls_number_reflns          1838
_refine_ls_number_parameters      101
_refine_ls_number_restraints      0
_refine_ls_R_factor_all           0.0866
_refine_ls_R_factor_gt            0.0457
_refine_ls_wR_factor_ref          0.1303
_refine_ls_wR_factor_gt           0.1041
_refine_ls_goodness_of_fit_ref    1.051
_refine_ls_restrained_S_all       1.051
_refine_ls_shift/su_max           0.000
_refine_ls_shift/su_mean          0.000
 
loop_
 _atom_site_label
 _atom_site_type_symbol
 _atom_site_fract_x
 _atom_site_fract_y
 _atom_site_fract_z
 _atom_site_U_iso_or_equiv
 _atom_site_adp_type
 _atom_site_occupancy
 _atom_site_site_symmetry_order  
 _atom_site_calc_flag
 _atom_site_refinement_flags_posn
 _atom_site_refinement_flags_adp
 _atom_site_refinement_flags_occupancy
 _atom_site_disorder_assembly
 _atom_site_disorder_group
O1 O 0.73701(16) 0.51327(10) 0.17421(18) 0.0640(4) Uani 1 1 d . . . . .
O2 O 0.27986(15) 0.35053(8) 0.34715(17) 0.0535(4) Uani 1 1 d . . . . .
N1 N 0.49702(18) 0.44100(8) 0.2196(2) 0.0464(4) Uani 1 1 d . . . . .
H1 H 0.379016 0.429122 0.151769 0.056 Uiso 1 1 calc R U . . .
C1 C 0.5807(2) 0.40726(10) 0.4273(2) 0.0410(4) Uani 1 1 d . . . . .
C2 C 0.4621(2) 0.35823(10) 0.4941(2) 0.0419(4) Uani 1 1 d . . . . .
C3 C 0.5320(2) 0.32096(11) 0.6933(3) 0.0527(4) Uani 1 1 d . . . . .
H3 H 0.453799 0.287270 0.736627 0.063 Uiso 1 1 calc R U . . .
C4 C 0.7187(3) 0.33379(13) 0.8285(3) 0.0625(5) Uani 1 1 d . . . . .
H4 H 0.766153 0.308273 0.962936 0.075 Uiso 1 1 calc R U . . .
C5 C 0.8352(2) 0.38382(13) 0.7669(3) 0.0597(5) Uani 1 1 d . . . . .
H5 H 0.960082 0.393145 0.860682 0.072 Uiso 1 1 calc R U . . .
C6 C 0.7673(2) 0.42050(11) 0.5652(3) 0.0509(4) Uani 1 1 d . . . . .
H6 H 0.846654 0.453818 0.522892 0.061 Uiso 1 1 calc R U . . .
C7 C 0.5734(2) 0.48890(11) 0.1115(3) 0.0460(4) Uani 1 1 d . . . . .
C8 C 0.1445(3) 0.31653(17) 0.4165(3) 0.0808(7) Uani 1 1 d . . . . .
H8A H 0.020058 0.325797 0.307997 0.121 Uiso 1 1 calc R U . . .
H8B H 0.156559 0.347093 0.543319 0.121 Uiso 1 1 calc R U . . .
H8C H 0.165522 0.253711 0.445027 0.121 Uiso 1 1 calc R U . . .
 
loop_
 _atom_site_aniso_label
 _atom_site_aniso_U_11
 _atom_site_aniso_U_22
 _atom_site_aniso_U_33
 _atom_site_aniso_U_23
 _atom_site_aniso_U_13
 _atom_site_aniso_U_12
O1 0.0490(7) 0.0932(10) 0.0533(7) 0.0034(6) 0.0246(6) -0.0179(6)
O2 0.0459(7) 0.0680(8) 0.0473(7) 0.0019(5) 0.0199(6) -0.0137(5)
N1 0.0437(7) 0.0560(8) 0.0431(7) 0.0006(6) 0.0216(6) -0.0077(6)
C1 0.0457(9) 0.0395(8) 0.0433(9) -0.0008(6) 0.0240(7) 0.0020(6)
C2 0.0443(9) 0.0404(8) 0.0436(8) -0.0021(6) 0.0206(7) -0.0010(7)
C3 0.0581(11) 0.0492(9) 0.0530(10) 0.0090(8) 0.0253(9) -0.0009(8)
C4 0.0634(12) 0.0656(12) 0.0533(11) 0.0152(9) 0.0188(9) 0.0101(9)
C5 0.0442(10) 0.0666(12) 0.0592(11) 0.0061(9) 0.0123(9) 0.0070(9)
C6 0.0435(9) 0.0531(10) 0.0587(10) 0.0014(8) 0.0236(8) 0.0010(7)
C7 0.0489(9) 0.0524(9) 0.0446(8) -0.0058(7) 0.0271(7) -0.0067(7)
C8 0.0573(12) 0.1224(19) 0.0648(12) 0.0024(12) 0.0272(10) -0.0331(12)
 
_geom_special_details
;
 All esds (except the esd in the dihedral angle between two l.s. planes)
 are estimated using the full covariance matrix.  The cell esds are taken
 into account individually in the estimation of esds in distances, angles
 and torsion angles; correlations between esds in cell parameters are only
 used when they are defined by crystal symmetry.  An approximate (isotropic)
 treatment of cell esds is used for estimating esds involving l.s. planes.
;
 
loop_
 _geom_bond_atom_site_label_1
 _geom_bond_atom_site_label_2
 _geom_bond_distance
 _geom_bond_site_symmetry_2
 _geom_bond_publ_flag
O1 C7 1.2192(18) . ?
O2 C2 1.3674(18) . ?
O2 C8 1.420(2) . ?
N1 C7 1.3396(19) . ?
N1 C1 1.4050(19) . ?
N1 H1 0.8600 . ?
C1 C6 1.384(2) . ?
C1 C2 1.399(2) . ?
C2 C3 1.375(2) . ?
C3 C4 1.379(3) . ?
C3 H3 0.9300 . ?
C4 C5 1.372(3) . ?
C4 H4 0.9300 . ?
C5 C6 1.386(2) . ?
C5 H5 0.9300 . ?
C6 H6 0.9300 . ?
C7 C7 1.531(3) 3_665 ?
C8 H8A 0.9600 . ?
C8 H8B 0.9600 . ?
C8 H8C 0.9600 . ?
 
loop_
 _geom_angle_atom_site_label_1
 _geom_angle_atom_site_label_2
 _geom_angle_atom_site_label_3
 _geom_angle
 _geom_angle_site_symmetry_1
 _geom_angle_site_symmetry_3
 _geom_angle_publ_flag
C2 O2 C8 117.68(13) . . ?
C7 N1 C1 129.73(13) . . ?
C7 N1 H1 115.1 . . ?
C1 N1 H1 115.1 . . ?
C6 C1 C2 119.60(14) . . ?
C6 C1 N1 124.51(14) . . ?
C2 C1 N1 115.89(13) . . ?
O2 C2 C3 124.91(15) . . ?
O2 C2 C1 114.89(13) . . ?
C3 C2 C1 120.18(15) . . ?
C2 C3 C4 119.66(16) . . ?
C2 C3 H3 120.2 . . ?
C4 C3 H3 120.2 . . ?
C5 C4 C3 120.70(16) . . ?
C5 C4 H4 119.6 . . ?
C3 C4 H4 119.6 . . ?
C4 C5 C6 120.20(16) . . ?
C4 C5 H5 119.9 . . ?
C6 C5 H5 119.9 . . ?
C1 C6 C5 119.61(16) . . ?
C1 C6 H6 120.2 . . ?
C5 C6 H6 120.2 . . ?
O1 C7 N1 126.84(15) . . ?
O1 C7 C7 121.96(18) . 3_665 ?
N1 C7 C7 111.20(16) . 3_665 ?
O2 C8 H8A 109.5 . . ?
O2 C8 H8B 109.5 . . ?
H8A C8 H8B 109.5 . . ?
O2 C8 H8C 109.5 . . ?
H8A C8 H8C 109.5 . . ?
H8B C8 H8C 109.5 . . ?
 
loop_
 _geom_torsion_atom_site_label_1
 _geom_torsion_atom_site_label_2
 _geom_torsion_atom_site_label_3
 _geom_torsion_atom_site_label_4
 _geom_torsion
 _geom_torsion_site_symmetry_1
 _geom_torsion_site_symmetry_2
 _geom_torsion_site_symmetry_3
 _geom_torsion_site_symmetry_4
 _geom_torsion_publ_flag
C7 N1 C1 C6 1.6(3) . . . . ?
C7 N1 C1 C2 -179.22(15) . . . . ?
C8 O2 C2 C3 12.5(2) . . . . ?
C8 O2 C2 C1 -168.47(16) . . . . ?
C6 C1 C2 O2 178.82(14) . . . . ?
N1 C1 C2 O2 -0.37(19) . . . . ?
C6 C1 C2 C3 -2.1(2) . . . . ?
N1 C1 C2 C3 178.69(14) . . . . ?
O2 C2 C3 C4 -179.63(15) . . . . ?
C1 C2 C3 C4 1.4(2) . . . . ?
C2 C3 C4 C5 0.4(3) . . . . ?
C3 C4 C5 C6 -1.5(3) . . . . ?
C2 C1 C6 C5 1.0(2) . . . . ?
N1 C1 C6 C5 -179.85(15) . . . . ?
C4 C5 C6 C1 0.8(3) . . . . ?
C1 N1 C7 O1 0.3(3) . . . . ?
C1 N1 C7 C7 -179.84(15) . . . 3_665 ?
 
loop_
 _geom_hbond_atom_site_label_D 
 _geom_hbond_atom_site_label_H 
 _geom_hbond_atom_site_label_A 
 _geom_hbond_distance_DH 
 _geom_hbond_distance_HA 
 _geom_hbond_distance_DA 
 _geom_hbond_angle_DHA 
 _geom_hbond_site_symmetry_A 
 _geom_hbond_publ_flag
N1 H1 O1  0.86 2.23 2.6694(18) 112.0 3_665 yes
N1 H1 O2  0.86 2.16 2.5880(16) 110.0 . yes
C6 H6 O1  0.93 2.38 2.964(2) 121.0 . yes
 
_refine_diff_density_max    0.167
_refine_diff_density_min   -0.176
_refine_diff_density_rms    0.038

_shelx_res_file
;
TITL O_ANI_1_280922_0m_a.res in P2(1)/c
    O_ANI_1_280922_0m_a.res
    created by SHELXL-2019/1 at 14:32:24 on 28-Sep-2022
REM Old TITL Integration of O_ANI_1_280922
REM SHELXT solution in P2(1)/c: R1 0.176, Rweak 0.019, Alpha 0.027
REM <I/s>   0.674 for   66 systematic absences,  Orientation a'=c, b'=-b, c'=a
REM Formula found by SHELXT:  C8 N O2
CELL  0.71073   7.7817  14.9541   6.9263   90.000  114.369   90.000
ZERR    2.000   0.0010   0.0021   0.0009    0.000    0.004    0.000
LATT  1
SYMM -X, 1/2+Y, 1/2-Z
SFAC C H N O
UNIT 32 32 4 8
LIST 4
REM LIST 4
ACTA
REM LIST 4
TEMP 26.850
L.S. 10
BOND $H
EQIV $1 -x+1, -y+1, -z
HTAB N1 O1_$1
HTAB N1 O2
HTAB C6 O1
CONF
FMAP 2
PLAN 20
WGHT    0.052900    0.153100
FVAR       1.57443
O1    4    0.737007    0.513275    0.174208    11.00000    0.04896    0.09318 =
         0.05327    0.00337    0.02459   -0.01789
O2    4    0.279862    0.350529    0.347153    11.00000    0.04585    0.06796 =
         0.04725    0.00187    0.01987   -0.01369
N1    3    0.497025    0.441003    0.219637    11.00000    0.04367    0.05597 =
         0.04310    0.00057    0.02158   -0.00767
AFIX  43
H1    2    0.379016    0.429122    0.151769    11.00000   -1.20000
AFIX   0
C1    1    0.580730    0.407256    0.427263    11.00000    0.04573    0.03954 =
         0.04332   -0.00079    0.02401    0.00197
C2    1    0.462115    0.358231    0.494149    11.00000    0.04428    0.04037 =
         0.04355   -0.00207    0.02058   -0.00100
C3    1    0.532015    0.320960    0.693321    11.00000    0.05812    0.04917 =
         0.05303    0.00904    0.02528   -0.00091
AFIX  43
H3    2    0.453799    0.287270    0.736627    11.00000   -1.20000
AFIX   0
C4    1    0.718696    0.333793    0.828535    11.00000    0.06345    0.06559 =
         0.05333    0.01517    0.01879    0.01011
AFIX  43
H4    2    0.766153    0.308273    0.962936    11.00000   -1.20000
AFIX   0
C5    1    0.835198    0.383820    0.766890    11.00000    0.04417    0.06661 =
         0.05922    0.00612    0.01227    0.00695
AFIX  43
H5    2    0.960082    0.393145    0.860682    11.00000   -1.20000
AFIX   0
C6    1    0.767294    0.420504    0.565216    11.00000    0.04351    0.05308 =
         0.05870    0.00141    0.02363    0.00104
AFIX  43
H6    2    0.846654    0.453818    0.522892    11.00000   -1.20000
AFIX   0
C7    1    0.573380    0.488904    0.111487    11.00000    0.04886    0.05245 =
         0.04456   -0.00583    0.02714   -0.00668
C8    1    0.144549    0.316531    0.416485    11.00000    0.05725    0.12242 =
         0.06478    0.00238    0.02723   -0.03315
AFIX 137
H8A   2    0.020058    0.325797    0.307997    11.00000   -1.50000
H8B   2    0.156559    0.347093    0.543319    11.00000   -1.50000
H8C   2    0.165522    0.253711    0.445027    11.00000   -1.50000
REM #####
REM #####
AFIX   0
HKLF 4


REM  O_ANI_1_280922_0m_a.res in P2(1)/c
REM wR2 = 0.1303, GooF = S = 1.051, Restrained GooF = 1.051 for all data
REM R1 = 0.0457 for 1195 Fo > 4sig(Fo) and 0.0866 for all 1838 data
REM 101 parameters refined using 0 restraints

END

WGHT      0.0529      0.1531

REM Highest difference peak  0.167,  deepest hole -0.176,  1-sigma level  0.038
Q1    1   0.0583  0.2723  0.2839  11.00000  0.05    0.17
Q2    1   0.7448  0.3240  1.0243  11.00000  0.05    0.12
Q3    1   1.0072  0.3868  0.9962  11.00000  0.05    0.12
Q4    1   0.5151  0.2446  0.7577  11.00000  0.05    0.11
Q5    1   0.0259  0.2774  0.1260  11.00000  0.05    0.11
Q6    1   0.3771  0.2387  0.6407  11.00000  0.05    0.11
Q7    1   0.2750  0.3296  0.1643  11.00000  0.05    0.11
Q8    1   1.0000  0.5000  0.5000  10.50000  0.05    0.11
Q9    1   0.7994  0.4971  0.3396  11.00000  0.05    0.11
Q10   1   0.9370  0.4368  0.8952  11.00000  0.05    0.11
Q11   1   0.7579  0.5904  0.0998  11.00000  0.05    0.11
Q12   1   0.7719  0.2666  0.9342  11.00000  0.05    0.11
Q13   1   0.2235  0.3918  0.1490  11.00000  0.05    0.10
Q14   1   0.8603  0.2530  0.8516  11.00000  0.05    0.10
Q15   1   0.2231  0.4261  0.6456  11.00000  0.05    0.10
Q16   1   0.2921  0.2747  0.2461  11.00000  0.05    0.10
Q17   1   0.5193  0.2260  0.9189  11.00000  0.05    0.10
Q18   1   0.5625  0.2417  0.6057  11.00000  0.05    0.10
Q19   1   0.5361  0.4364  0.3548  11.00000  0.05    0.10
Q20   1   0.6532  0.5848  0.0842  11.00000  0.05    0.10
;
_shelx_res_checksum   53852

_shelx_hkl_file
;
   0   0  -1    1.51    1.44
   0   0  -1    1.70    1.94
   0   0  -1    0.44    0.43
   0   0  -1   -0.18    0.43
   0   0  -1   -0.06    0.60
   0   0   1    0.86    0.66
   0   0   1   -0.14    0.52
   0   0  -2 1710.41   68.06
   0   0  -2 1664.37   67.25
   0   0  -2 1681.13   69.21
   0   0  -2 1594.66   64.44
   0   0   2 1650.63   68.27
   0   0   2 1602.22   67.50
   0   0   2 1684.90   67.70
   0   0   2 1552.48   64.66
   0   0  -2 1677.59   79.03
   0   0  -2 1562.26   67.19
   0   0  -2 1627.18   75.56
   0   0  -3   -1.19    1.14
   0   0  -3    2.73    1.50
   0   0   3   -0.83    1.44
   0   0  -3   -0.43    1.62
   0   0  -3    3.05    1.91
   0   0  -3   -0.45    2.97
   0   0  -3    0.90    1.32
   0   0  -3   -4.87    2.07
   0   0  -4   49.31    9.65
   0   0  -4   63.10    7.83
   0   0  -4   57.84    6.28
   0   0  -4   57.28    6.47
   0   0  -4   57.43    7.04
   0   0  -4   45.19   11.46
   0   0  -4   42.29   13.26
   0   0   4   67.61    8.49
   0   0   5   -3.99    2.40
   0   0  -5   -0.65    5.10
   0   0  -5   -0.22    6.11
   0   0  -5    1.32    2.03
   0   0  -5    0.01    2.21
   0   0  -5    2.51    2.50
   0   0  -5    3.20    3.09
   0   0  -5   -3.62    3.72
   0   0  -6   27.55    7.14
   0   0   6   18.19    6.41
   0   0  -6   23.38   11.73
   0   0  -6   32.67    8.68
   0   0  -7   -2.05    3.39
   0   0  -7  -10.21    4.67
   0   0  -7   -0.13    2.97
   0   0  -7   -9.53    7.00
   0   0  -8   11.04   12.57
   0   0  -8   13.80    6.32
   0   1  -1 1455.13   61.91
   0   1  -1 1490.98   61.08
   0   1   1 1517.68   60.38
   0   1  -1 1513.56   60.22
   0   1   1 1518.84   66.77
   0   1  -1 1509.93   64.60
   0   1   1 1583.74   62.41
   0   1   1 1541.15   61.80
   0   1   1 1520.24   61.78
   0  -1   1 1546.03   61.19
   0  -1   1 1483.68   64.87
   0  -1  -1 1548.12   62.92
   0  -1   1 1565.67   62.39
   0  -1  -1 1529.88   62.03
   0  -1  -1 1512.85   68.86
   0  -1  -1 1436.52   60.08
   0  -1  -1 1511.99   60.97
   0  -1  -1 1542.37   66.64
   0   1  -2 2921.17  114.86
   0   1  -2 2959.56  123.33
   0   1  -2 2810.90  124.90
   0   1  -2 2919.96  116.22
   0   1   2 2884.17  115.66
   0   1   2 2898.90  116.90
   0   1   2 2915.11  115.57
   0   1  -2 2882.34  116.70
   0  -1  -2 2848.10  116.20
   0  -1  -2 2797.34  114.70
   0  -1  -2 2889.01  117.09
   0  -1   2 2802.81  117.43
   0  -1  -2 2874.40  125.56
   0  -1   2 2883.04  112.36
   0  -1  -2 2904.87  113.48
   0  -1  -2 2887.29  118.76
   0  -1   2 2788.19  115.31
   0  -1  -2 2952.23  130.20
   0  -1   2 2936.69  113.28
   0   1  -3 3047.99  139.81
   0   1  -3 2994.77  125.87
   0   1   3 3215.82  126.45
   0   1  -3 3142.47  127.52
   0   1  -3 2996.25  125.06
   0   1  -3 3126.13  124.19
   0   1   3 3041.98  125.94
   0   1   3 3103.30  124.26
   0   1  -3 3100.61  136.53
   0  -1   3 3119.04  128.07
   0  -1  -3 3024.27  123.99
   0  -1  -3 3016.62  129.90
   0  -1  -3 3130.59  125.74
   0  -1  -3 3098.18  139.00
   0  -1   3 3094.39  125.31
   0  -1  -3 3039.08  144.47
   0  -1  -3 2982.95  121.08
   0  -1  -3 3090.46  127.19
   0   1  -4    0.80    1.81
   0   1   4    3.78    2.43
   0   1  -4    5.31    2.23
   0   1  -4   -1.58    5.99
   0   1  -4    5.55    2.33
   0   1   4    3.19    1.79
   0   1  -4    2.52    2.03
   0   1  -4   -0.03    1.96
   0   1  -4    0.00    2.58
   0  -1   4    2.55    2.78
   0  -1  -4    4.67    2.07
   0  -1  -4    3.39    2.12
   0  -1  -4    0.60    6.41
   0  -1  -4    2.46    1.23
   0  -1  -4    0.35    3.84
   0  -1  -4    5.52    3.79
   0  -1  -4    2.37    2.90
   0  -1  -4    2.63    2.33
   0   1  -5  128.05   11.59
   0   1  -5  119.59   22.16
   0   1  -5  133.92   11.83
   0   1  -5  126.43   10.44
   0   1  -5  128.95   15.20
   0   1   5  127.58   13.64
   0   1  -5  131.93   12.73
   0   1  -5  134.64   24.75
   0  -1  -5  129.05   12.97
   0  -1  -5  117.35   24.94
   0  -1  -5  119.83   22.81
   0  -1   5  121.60   13.93
   0  -1  -5  140.96   13.93
   0  -1  -5  102.77   17.58
   0  -1  -5  108.60   10.82
   0  -1  -5  123.58   10.42
   0   1  -6    6.01    4.86
   0   1  -6   16.93    6.29
   0   1  -6   31.20    7.57
   0   1  -6   17.96    8.66
   0   1   6   19.66    7.37
   0  -1  -6   10.76    9.66
   0  -1  -6   15.74    5.77
   0  -1  -6   20.09    6.13
   0  -1   6   23.85    7.25
   0   1  -7    3.06    3.30
   0   1   7   -5.02    5.78
   0   1  -7   -7.23    3.10
   0   1  -7   -9.10    5.62
   0   1  -7    2.22    4.53
   0  -1  -7    1.02    3.27
   0  -1  -7   -0.10    4.95
   0   1  -8   15.16    6.02
   0   1  -8   -2.31    5.23
   0  -1  -8    8.49    5.40
   0  -1  -8   12.02   11.37
   0   2   0 2399.81  101.78
   0   2   0 2776.77  104.36
   0   2   0 2496.05  100.17
   0  -2   0 2368.79  101.79
   0  -2   0 2590.58  100.36
   0  -2   0 2625.46  103.42
   0   2  -1   45.60    2.84
   0   2  -1   47.41    4.21
   0   2  -1   46.27    4.44
   0   2   1   44.91    7.72
   0   2  -1   47.57    5.25
   0   2  -1   47.07    2.97
   0   2   1   48.64    8.10
   0   2   1   42.30    4.82
   0   2   1   43.88    2.93
   0   2   1   44.59    4.46
   0  -2   1   50.59    4.91
   0  -2  -1   53.59    5.83
   0  -2   1   48.76    3.02
   0  -2  -1   51.28    4.91
   0  -2  -1   56.90    5.27
   0  -2  -1   41.80    2.82
   0  -2   1   53.87    5.16
   0  -2   1   43.96    4.27
   0  -2   1   49.61    3.16
   0  -2  -1   51.11    7.95
   0   2  -2  172.94   14.43
   0   2  -2  174.37   11.35
   0   2  -2  179.16    9.96
   0   2  -2  189.77   14.16
   0   2  -2  169.28    9.90
   0   2   2  161.83    9.49
   0   2   2  179.80   11.30
   0   2   2  185.42   12.18
   0   2  -2  180.64   11.73
   0   2  -2  169.74    9.27
   0   2   2  175.92   11.82
   0   2  -2  163.83    8.97
   0  -2   2  183.31    9.97
   0  -2  -2  174.83   11.92
   0  -2  -2  179.62   13.30
   0  -2   2  174.46   10.06
   0  -2   2  157.61   14.63
   0  -2   2  171.97   12.13
   0  -2  -2  154.63   17.74
   0  -2  -2  185.71   16.83
   0  -2  -2  163.62    9.76
   0  -2  -2  158.40    8.86
   0   2  -3  809.49   40.35
   0   2  -3  870.70   37.97
   0   2   3  848.59   38.80
   0   2  -3  846.10   39.64
   0   2   3  859.70   40.73
   0   2  -3  868.89   49.30
   0   2  -3  820.89   40.18
   0   2   3  846.57   40.42
   0   2  -3  843.11   46.99
   0   2  -3  832.25   36.93
   0  -2   3  847.48   38.53
   0  -2   3  849.80   42.18
   0  -2  -3  842.56   44.27
   0  -2  -3  837.23   36.10
   0  -2   3  863.09   34.17
   0  -2  -3  874.92   41.66
   0  -2  -3  844.61   50.81
   0  -2  -3  874.43   40.01
   0  -2  -3  827.11   36.87
   0  -2   3  859.78   34.40
   0  -2  -3  896.65   57.04
   0   2  -4   23.23    9.24
   0   2  -4   23.82    4.99
   0   2  -4   12.14    5.84
   0   2   4   18.17    4.75
   0   2   4   24.79    5.86
   0   2  -4   24.31    4.73
   0   2  -4   20.59    5.11
   0   2   4   26.59    5.86
   0   2  -4   18.91    3.85
   0   2  -4   21.38    5.46
   0  -2  -4   17.03    3.35
   0  -2  -4   35.86    7.55
   0  -2   4   29.91    5.69
   0  -2   4   26.10    6.64
   0  -2  -4   21.83    5.15
   0  -2  -4   12.84   10.13
   0  -2  -4    7.42    6.22
   0  -2  -4   23.29    2.89
   0  -2  -4   32.31    8.43
   0   2   5    5.43    3.14
   0   2  -5   10.06    3.89
   0   2  -5    7.24    3.18
   0   2  -5    1.68    2.92
   0   2  -5    4.99    3.87
   0   2  -5   10.11    7.80
   0   2  -5    8.41    7.27
   0   2  -5   12.41    5.56
   0   2  -5    2.19    2.02
   0   2   5    4.08    3.54
   0  -2  -5   10.18    4.59
   0  -2  -5    9.94    2.03
   0  -2  -5    8.75    2.89
   0  -2  -5    3.55    6.30
   0  -2  -5   11.71    8.99
   0  -2  -5    4.23    3.58
   0  -2  -5    2.84    7.07
   0   2   6   30.46    7.48
   0   2  -6   17.14    9.31
   0   2  -6   26.08    7.84
   0   2  -6   16.18   12.68
   0   2  -6   26.43    7.97
   0   2  -6   23.38    5.79
   0  -2  -6   27.28   12.55
   0  -2  -6   20.25    5.32
   0  -2  -6   25.05    8.33
   0  -2  -6   19.11    6.73
   0   2  -7    4.36    3.89
   0   2   7   13.72    8.29
   0   2  -7   -8.99    8.03
   0   2  -7    2.01    7.46
   0   2  -7   -0.40    4.23
   0  -2  -7   -6.20    7.62
   0  -2  -7    8.69    6.61
   0  -2  -7    3.17    4.88
   0   2  -8    0.71    3.92
   0   2  -8   -2.25    6.73
   0  -2  -8   -1.93    4.33
   0  -2  -8    2.64   11.43
   0   3   0    2.08    2.08
   0   3   0    0.04    1.54
   0   3   0    1.12    1.44
   0   3   0   -0.25    0.67
   0   3   0    1.53    1.28
   0  -3   0   -0.12    1.81
   0  -3   0    1.88    1.46
   0  -3   0    1.37    1.29
   0  -3   0    1.30    1.03
   0   3   1 9804.53  383.58
   0  -3  -1 9423.01  384.71
   0  -3   1 9999.00  384.37
   0   3  -2   18.55    2.21
   0   3   2   19.51    2.54
   0   3  -2   20.27    4.31
   0   3   2   19.15    6.48
   0   3   2   21.32    4.63
   0   3   2   16.38    4.37
   0   3  -2   22.48    4.69
   0   3  -2   24.44    5.16
   0   3  -2   21.23    2.34
   0   3  -2   22.55    5.05
   0   3   2   23.48    4.65
   0  -3  -2   21.00    3.92
   0  -3  -2   20.06    2.28
   0  -3   2   23.04    5.68
   0  -3  -2   14.57    5.36
   0  -3  -2   19.20    4.78
   0  -3   2   20.39    3.08
   0  -3  -2   21.19    4.82
   0  -3  -2   39.45   10.17
   0  -3   2   24.52    4.48
   0  -3   2   23.06    2.86
   0   3  -3 1454.89   70.19
   0   3  -3 1511.17   62.86
   0   3   3 1462.80   61.99
   0   3   3 1412.06   64.54
   0   3  -3 1445.49   65.47
   0   3  -3 1441.63   60.26
   0   3   3 1292.87   66.14
   0   3  -3 1455.92   60.68
   0   3   3 1510.30   65.64
   0   3  -3 1488.60   61.07
   0   3  -3 1429.78   65.32
   0   3  -3 1453.57   71.10
   0  -3  -3 1526.64   77.66
   0  -3  -3 1449.67   70.05
   0  -3   3 1443.89   60.61
   0  -3   3 1517.81   62.34
   0  -3  -3 1481.62   60.37
   0  -3  -3 1486.27   61.54
   0  -3  -3 1463.80   67.06
   0  -3  -3 1458.01   83.41
   0   3  -4   31.73    4.40
   0   3  -4   28.72    5.90
   0   3   4   26.20    5.66
   0   3  -4   34.50    4.81
   0   3   4   26.28    6.73
   0   3  -4   23.05    9.02
   0   3  -4   19.27    5.70
   0   3  -4   25.14    8.55
   0   3   4   32.70    6.88
   0   3  -4   27.33    6.14
   0  -3   4   29.48    5.87
   0  -3  -4   43.05   13.40
   0  -3  -4   27.76    3.59
   0  -3  -4   24.91    5.51
   0  -3  -4   30.91    3.98
   0  -3  -4   32.14    7.73
   0  -3  -4   27.82    8.04
   0  -3  -4   29.37   10.58
   0   3  -5   24.33    4.91
   0   3  -5   21.54    9.62
   0   3  -5   33.20    8.12
   0   3  -5   23.38    6.42
   0   3  -5   20.56    6.30
   0   3   5   36.58    7.96
   0   3  -5   22.79    8.17
   0   3  -5   26.85    4.81
   0   3   5   29.60    6.57
   0   3   5   16.72    6.30
   0  -3   5   31.20    7.41
   0  -3  -5   31.61    8.02
   0  -3  -5   31.99    3.89
   0  -3  -5   15.67    9.31
   0  -3  -5   41.58    9.63
   0  -3  -5   24.51    4.34
   0   3  -6    8.04    3.48
   0   3  -6    8.50    4.66
   0   3   6    3.84    5.50
   0   3  -6    2.88    7.62
   0   3  -6    3.16    4.05
   0  -3  -6    3.62    3.44
   0  -3  -6   13.86    5.57
   0  -3  -6    4.41    6.31
   0   3  -7   -0.13    4.16
   0   3  -7    1.80    3.14
   0   3   7    2.09    6.47
   0  -3  -7   -6.38    4.75
   0  -3  -7   -4.42    7.71
   0  -3  -7    5.34    5.10
   0   3  -8    4.04    7.36
   0  -3  -8    4.72    8.99
   0  -3  -8    0.62    4.51
   0   4   0 4396.06  177.69
   0   4   0 4192.59  169.68
   0   4   0 4050.06  172.70
   0   4   0 4421.86  172.50
   0  -4   0 4478.91  175.90
   0  -4   0 4426.53  170.20
   0  -4   0 4056.91  172.92
   0   4   1 1007.90   50.35
   0   4   1 1025.03   46.01
   0   4  -1  980.18   42.48
   0   4  -1  941.52   43.94
   0   4  -1  978.73   48.74
   0   4   1  998.51   45.94
   0   4   1  920.40   40.28
   0   4  -1 1062.33   39.80
   0   4   1 1026.23   49.31
   0  -4  -1 1058.91   47.36
   0  -4  -1 1025.79   49.09
   0  -4   1 1008.64   40.53
   0  -4   1  970.95   46.83
   0  -4   1 1012.81   40.15
   0  -4  -1  888.47   46.64
   0  -4   1 1030.20   41.05
   0  -4  -1  968.23   46.38
   0  -4   1  960.66   44.21
   0  -4  -1  953.95   40.73
   0   4  -2  139.02   12.30
   0   4  -2  122.45   10.51
   0   4   2  131.32    7.73
   0   4   2  146.53   16.33
   0   4   2  140.52   11.70
   0   4   2  131.19   12.67
   0   4  -2  136.71    7.49
   0   4  -2  130.31   11.13
   0   4   2  140.03   11.21
   0   4  -2  137.64    9.50
   0   4  -2  130.10    7.54
   0  -4   2  141.32    8.22
   0  -4  -2  133.05   10.73
   0  -4   2  131.02    7.85
   0  -4  -2  131.72    7.43
   0  -4  -2  147.15   12.42
   0  -4  -2  136.35   15.43
   0  -4  -2  133.10   13.26
   0  -4  -2  146.95   19.05
   0  -4   2  136.54   11.17
   0  -4   2  137.22   11.38
   0   4  -3  892.02   38.42
   0   4  -3  903.90   42.84
   0   4  -3  882.70   46.08
   0   4   3  942.81   48.10
   0   4  -3  892.56   44.31
   0   4  -3  893.80   38.62
   0   4  -3  880.54   46.42
   0   4   3  888.47   43.81
   0   4   3  920.15   39.93
   0   4   3  879.87   44.29
   0   4  -3  967.85   40.67
   0   4  -3  912.57   44.70
   0  -4  -3  857.53   38.26
   0  -4   3  913.16   41.16
   0  -4  -3  859.13   46.07
   0  -4   3  939.10   40.68
   0  -4  -3  908.20   41.46
   0  -4  -3  865.25   48.85
   0  -4  -3  882.14   60.61
   0  -4  -3  950.70   55.54
   0   4  -4  156.38   16.93
   0   4   4  170.11   12.51
   0   4  -4  169.28   13.30
   0   4  -4  163.77   14.56
   0   4  -4  163.50   10.22
   0   4   4  180.39   14.74
   0   4   4  149.95   13.63
   0   4  -4  197.56   15.97
   0   4  -4  177.24   18.15
   0   4  -4  172.52   10.87
   0   4   4  167.51   16.40
   0  -4   4  152.01    8.96
   0  -4  -4  158.59   10.18
   0  -4  -4  179.00   14.11
   0  -4  -4  164.64   21.77
   0  -4  -4  162.06   11.05
   0  -4  -4  184.60   16.93
   0  -4  -4  153.76   28.03
   0  -4   4  181.84   12.69
   0  -4  -4  185.37   18.94
   0   4  -5   -0.54    3.42
   0   4  -5   -2.54    2.82
   0   4  -5    5.81    2.52
   0   4  -5    0.64    2.82
   0   4   5   -3.18    5.14
   0   4  -5   12.80    4.18
   0   4   5    0.19    2.42
   0   4  -5   15.55    6.56
   0   4  -5    0.39    1.81
   0   4   5    4.47    3.37
   0  -4  -5    1.92    2.09
   0  -4  -5   -1.77    6.54
   0  -4   5    4.79    3.38
   0  -4  -5    4.13    2.01
   0  -4  -5    8.84    4.15
   0   4   6   -0.05    4.10
   0   4  -6    1.36    6.21
   0   4  -6    4.20    3.38
   0   4   6   -6.03    4.52
   0   4  -6   -4.07    3.68
   0   4  -6    0.04    1.91
   0  -4  -6    6.01    4.77
   0  -4  -6    9.99    4.06
   0  -4  -6   14.15   10.26
   0  -4  -6    7.24    1.92
   0   4   7   -0.81    8.99
   0   4  -7    8.27    3.79
   0  -4  -7    2.66    4.92
   0  -4  -7    4.84    6.41
   0  -4  -7    6.04    5.31
   0   4  -8   -5.39    6.33
   0  -4  -8    1.87   13.04
   0  -4  -8    8.86    6.57
   0   5   0    0.56    2.29
   0   5   0    1.78    1.62
   0   5   0   -2.42    1.87
   0   5   0    2.83    2.48
   0   5   0    1.55    2.18
   0  -5   0    1.94    1.59
   0  -5   0    1.74    1.31
   0  -5   0    0.98    2.06
   0  -5   0   -0.60    1.59
   0  -5   0    2.96    2.85
   0   5  -1 2149.60   87.35
   0   5  -1 2100.14   83.38
   0   5  -1 1989.03   87.63
   0   5   1 2135.88   95.53
   0   5   1 2047.53   83.58
   0   5   1 2112.72   95.37
   0   5   1 2059.06   90.41
   0   5   1 2166.92   90.65
   0   5  -1 2072.72   87.87
   0   5  -1 2081.01   94.83
   0  -5  -1 2106.83   92.00
   0  -5  -1 2047.46   84.45
   0  -5   1 2241.95   84.29
   0  -5   1 2209.41   83.15
   0  -5  -1 2099.61   91.13
   0  -5  -1 1868.30   91.41
   0  -5   1 1977.17   91.61
   0  -5  -1 2133.38   93.14
   0  -5   1 2140.75   88.25
   0   5  -2 2277.58   92.88
   0   5   2 2252.71   98.53
   0   5   2 2304.60   92.04
   0   5  -2 2535.21   93.22
   0   5  -2 2205.30   91.95
   0   5  -2 2236.07  102.28
   0   5   2 2358.79   99.57
   0   5  -2 2233.40   99.33
   0   5   2 2175.53  108.39
   0   5  -2 2212.00   97.71
   0  -5  -2 2397.16  115.59
   0  -5   2 2202.78   95.68
   0  -5  -2 2325.63   92.06
   0  -5   2 2332.89   91.86
   0  -5  -2 2407.70  107.53
   0  -5   2 2285.78   92.61
   0  -5  -2 2340.51  101.71
   0  -5   2 2354.36   97.59
   0  -5  -2 2140.25  102.47
   0  -5   2 2364.53   99.50
   0  -5  -2 2323.19   99.17
   0   5   3    8.73    4.74
   0   5  -3    1.56    2.32
   0   5  -3   -0.15    1.28
   0   5  -3    1.24    2.12
   0   5   3    0.97    2.39
   0   5  -3    0.04    0.65
   0   5   3    0.92    1.82
   0   5   3    0.06    0.95
   0   5  -3    1.82    3.28
   0   5  -3    0.28    1.25
   0   5  -3    2.74    1.80
   0   5  -3    0.46    0.90
   0  -5  -3   -5.71    5.02
   0  -5  -3    0.57    2.67
   0  -5   3   -2.37    1.81
   0  -5  -3   -0.16    1.94
   0  -5   3    0.90    1.28
   0  -5  -3   -0.18    2.97
   0  -5  -3   -1.17    0.71
   0  -5   3   -1.36    0.68
   0  -5  -3   -0.16    1.49
   0   5  -4   58.74    5.65
   0   5  -4   65.72    7.57
   0   5   4   58.68    6.74
   0   5   4   82.71   10.01
   0   5  -4   54.23    5.38
   0   5  -4   66.77   11.59
   0   5  -4   56.67   10.59
   0   5   4   69.07   13.00
   0   5  -4   55.05    9.99
   0   5  -4   73.10    7.10
   0   5  -4   56.07    9.55
   0  -5   4   57.97    6.75
   0  -5  -4   92.00   14.95
   0  -5  -4   51.89    5.08
   0  -5  -4   50.36   11.47
   0  -5   4   51.91    5.52
   0  -5  -4   59.24   17.49
   0  -5  -4   53.79   14.97
   0  -5  -4   59.90    6.58
   0   5   5   71.78    9.10
   0   5  -5   56.66   11.88
   0   5  -5   71.46    6.94
   0   5  -5   74.36   12.73
   0   5   5   46.94    9.17
   0   5  -5   53.58    9.72
   0   5   5   65.56   13.51
   0  -5  -5   67.59   17.76
   0  -5  -5   49.32   12.53
   0  -5   5   65.34   10.21
   0  -5  -5   64.37    6.25
   0   5   6   -1.77    4.28
   0   5  -6    2.44    4.95
   0   5  -6    0.27    1.96
   0   5  -6    0.65    5.84
   0  -5   6    0.51    4.63
   0  -5  -6    0.31    3.49
   0  -5  -6   11.16    7.27
   0  -5  -6   13.43    8.07
   0   5  -7   -0.05    3.18
   0   5  -7   12.52    8.75
   0  -5  -7    7.07    9.41
   0  -5  -7    3.61    6.69
   0  -5  -7    3.84    5.86
   0   5  -8   -2.76    4.94
   0  -5  -8   -4.81    5.51
   0  -5  -8   12.86    8.84
   0   6   0 3508.77  142.69
   0   6   0 3469.80  147.05
   0   6   0 3616.44  147.68
   0   6   0 3618.64  154.89
   0   6   0 3663.63  147.33
   0  -6   0 3494.86  145.36
   0  -6   0 3704.18  151.23
   0  -6   0 3395.77  147.31
   0  -6   0 3210.98  142.68
   0  -6   0 3746.70  143.72
   0   6   1   33.36    8.98
   0   6  -1   43.84    7.14
   0   6  -1   36.53    6.20
   0   6  -1   39.48    3.93
   0   6   1   44.34   10.52
   0   6   1   39.77    3.72
   0   6  -1   38.38    9.20
   0   6   1   35.85    7.68
   0   6   1   47.01    7.92
   0   6  -1   33.28    6.26
   0  -6   1   33.58    3.65
   0  -6  -1   30.10    3.90
   0  -6  -1   42.80    8.79
   0  -6   1   42.94    8.82
   0  -6   1   35.42    4.03
   0  -6  -1   38.45    7.92
   0  -6  -1   25.89    7.01
   0  -6   1   36.05    4.49
   0  -6   1   33.44    5.81
   0  -6  -1   46.28    9.24
   0   6  -2  435.74   25.10
   0   6   2  436.38   19.54
   0   6   2  402.70   32.18
   0   6  -2  405.46   29.09
   0   6   2  440.81   26.32
   0   6  -2  423.73   21.68
   0   6   2  498.47   32.63
   0   6   2  423.78   25.95
   0  -6  -2  444.59   37.01
   0  -6   2  444.94   26.80
   0  -6   2  400.05   20.96
   0  -6  -2  414.52   27.62
   0  -6  -2  417.57   19.80
   0  -6   2  421.42   18.91
   0  -6   2  414.52   24.30
   0  -6  -2  361.16   27.82
   0  -6  -2  412.30   30.42
   0  -6   2  411.85   19.95
   0  -6  -2  425.43   26.26
   0   6   3  213.41   20.69
   0   6  -3  209.25   11.71
   0   6  -3  230.11   19.25
   0   6  -3  211.16   14.86
   0   6   3  204.51   16.66
   0   6  -3  195.42   11.76
   0   6  -3  197.29   12.57
   0   6   3  199.60   11.84
   0   6  -3  209.66   16.92
   0   6   3  190.08   15.92
   0   6  -3  194.73   16.31
   0  -6   3  205.16   12.51
   0  -6  -3  214.39   20.61
   0  -6   3  176.05   11.77
   0  -6  -3  204.47   18.85
   0  -6   3  204.21   15.61
   0  -6  -3  219.82   27.55
   0  -6  -3  220.60   23.29
   0  -6  -3  190.55   11.04
   0  -6  -3  217.10   15.78
   0   6   4  295.81   26.76
   0   6  -4  304.98   16.28
   0   6  -4  310.56   21.24
   0   6  -4  318.04   23.11
   0   6   4  326.03   22.67
   0   6   4  329.22   18.35
   0   6  -4  318.78   21.00
   0   6  -4  306.23   16.54
   0   6  -4  307.43   22.43
   0   6  -4  333.41   19.16
   0   6  -4  288.46   22.25
   0  -6  -4  329.74   19.91
   0  -6   4  293.50   18.15
   0  -6  -4  305.79   25.61
   0  -6   4  342.45   19.36
   0  -6  -4  298.27   30.81
   0  -6  -4  276.72   15.80
   0  -6  -4  289.13   35.40
   0  -6  -4  279.54   27.29
   0   6  -5   83.35   10.61
   0   6  -5   79.05    7.47
   0   6   5   42.18   15.24
   0   6   5   86.42    9.55
   0   6  -5   99.01   15.49
   0   6   5   90.40   11.49
   0   6  -5   62.62   12.01
   0  -6  -5   72.57    6.61
   0  -6   5   71.05    5.50
   0  -6  -5   53.01   14.75
   0  -6  -5   68.54   15.10
   0  -6   5   75.70    8.93
   0   6  -6  387.47   29.42
   0   6   6  369.15   26.74
   0   6  -6  331.29   20.25
   0   6   6  355.04   25.06
   0  -6   6  383.28   25.16
   0  -6  -6  273.90   32.77
   0  -6  -6  364.02   32.65
   0  -6  -6  333.35   26.84
   0   6  -7   53.78   13.20
   0  -6  -7   56.60   19.74
   0  -6  -7   75.15   18.17
   0  -6  -7   64.70   13.91
   0   6  -8    9.79    7.73
   0  -6  -8   16.91   15.07
   0   7   0    5.14    1.73
   0   7   0    5.13    3.19
   0   7   0    3.32    2.26
   0   7   0    5.13    2.84
   0   7   0   -1.98    3.52
   0  -7   0    3.84    3.18
   0  -7   0    5.27    2.56
   0  -7   0    3.93    2.06
   0  -7   0    2.26    3.33
   0  -7   0    4.90    2.62
   0   7   1  172.15   17.24
   0   7  -1  144.87    9.84
   0   7  -1  128.63   16.18
   0   7  -1  139.04   11.42
   0   7  -1  138.24   12.30
   0   7   1  139.02    8.63
   0   7   1  132.76   13.05
   0   7   1  143.13   17.02
   0   7   1  123.11   12.96
   0   7  -1  110.83   11.39
   0  -7  -1  153.75   14.41
   0  -7   1  131.88   13.84
   0  -7   1  162.23   12.32
   0  -7  -1  143.14    9.99
   0  -7  -1  133.21   14.81
   0  -7  -1  159.75   14.48
   0  -7  -1  118.95   13.43
   0  -7   1  144.84    9.90
   0   7  -2    2.08    2.83
   0   7   2   -2.40    2.93
   0   7   2    2.86    2.80
   0   7   2   -1.03    2.48
   0   7  -2   -1.14    1.57
   0   7   2    4.10    4.72
   0   7  -2    0.77    0.56
   0   7  -2   -3.69    1.68
   0   7  -2   -2.26    3.34
   0   7   2   -0.01    0.95
   0  -7  -2    2.25    3.55
   0  -7   2    2.60    1.35
   0  -7  -2    1.82    1.65
   0  -7  -2   -0.09    3.64
   0  -7  -2    3.13    3.35
   0  -7  -2   -8.34    5.40
   0  -7  -2    2.93    3.73
   0  -7   2    2.11    1.71
   0  -7   2   -2.06    2.81
   0  -7   2   -1.20    1.40
   0  -7   2    0.39    0.88
   0   7   3   35.77   10.58
   0   7  -3   53.01    6.11
   0   7  -3   44.00    5.42
   0   7  -3   53.61    6.02
   0   7  -3   50.52    9.34
   0   7   3   45.29    4.86
   0   7   3   56.57    9.70
   0   7  -3   50.31   11.28
   0   7  -3   46.77    9.31
   0   7  -3   44.49    4.48
   0  -7   3   51.23    5.50
   0  -7   3   54.74    5.37
   0  -7  -3   38.52    4.31
   0  -7  -3   48.50   13.28
   0  -7  -3   48.11    8.58
   0  -7  -3   39.55   10.60
   0  -7   3   48.50    8.92
   0  -7  -3   39.58    9.46
   0  -7  -3   27.57   15.32
   0   7  -4    3.56    2.73
   0   7  -4   -3.72    2.18
   0   7  -4   -1.00    1.73
   0   7   4   10.41    6.94
   0   7   4    2.38    2.23
   0   7  -4   -0.17    2.02
   0   7  -4    3.10    4.75
   0   7  -4    1.52    1.70
   0   7  -4    1.32    2.50
   0   7  -4    3.70    2.95
   0  -7   4   -1.89    2.23
   0  -7  -4   -9.20    4.80
   0  -7  -4   -2.29    1.94
   0  -7  -4    6.77    6.36
   0  -7   4    3.22    2.36
   0  -7  -4    6.34   10.33
   0  -7  -4   -0.72    1.39
   0   7  -5  191.45   19.23
   0   7  -5  210.08   13.51
   0   7  -5  204.05   14.47
   0   7   5  221.09   18.99
   0   7   5  196.31   15.32
   0  -7   5  176.76   12.27
   0  -7   5  235.08   16.82
   0  -7  -5  204.61   26.95
   0  -7  -5  212.86   23.23
   0   7   6   26.21    7.62
   0   7   6   22.76    7.83
   0  -7  -6   31.69    9.61
   0  -7  -6   36.72   13.10
   0  -7   6   16.81    5.95
   0   7  -7   16.54    9.64
   0  -7  -7   25.07    9.60
   0  -7  -7   24.81    8.35
   0  -7  -7   29.81   15.91
   0   8   0   10.37    4.86
   0   8   0   12.45    4.80
   0   8   0   11.37    4.39
   0   8   0   23.12    7.69
   0  -8   0   10.73    4.65
   0  -8   0   19.92    4.43
   0  -8   0   14.20    5.64
   0  -8   0   14.64    6.44
   0   8   1   10.80    5.44
   0   8   1   18.37    5.62
   0   8  -1   15.35    4.34
   0   8  -1   20.59    6.41
   0   8  -1   15.19    5.19
   0   8   1    7.56    4.32
   0   8   1   17.61    3.29
   0   8  -1   23.72    4.54
   0   8   1   18.17    7.55
   0  -8  -1   22.24    7.20
   0  -8   1   31.39    9.22
   0  -8  -1   12.18    3.64
   0  -8   1   20.45    5.18
   0  -8  -1   23.74    6.76
   0  -8   1   18.94    4.22
   0  -8   1   22.63    5.54
   0  -8  -1   17.29    5.89
   0  -8  -1   17.53    6.75
   0   8  -2   56.80    9.01
   0   8   2   46.06    9.35
   0   8  -2   59.60    9.37
   0   8  -2   49.87    8.33
   0   8   2   40.56    8.61
   0   8   2   54.19    4.81
   0   8  -2   48.08   11.51
   0   8   2   60.65   14.95
   0   8   2   48.04   12.16
   0  -8   2   38.48    9.02
   0  -8   2   49.39    5.06
   0  -8  -2   49.80   10.15
   0  -8  -2   44.94    5.38
   0  -8  -2   55.11   12.35
   0  -8  -2   64.27   15.80
   0  -8  -2   66.33   12.84
   0  -8   2   55.21    4.26
   0  -8   2   57.20    8.77
   0   8   3    9.66    4.77
   0   8  -3   12.82    5.67
   0   8   3   10.32    2.87
   0   8  -3   10.37    4.81
   0   8  -3    8.91    3.23
   0   8  -3   11.61    6.79
   0   8  -3    8.43    3.93
   0   8  -3    7.89    1.85
   0   8  -3   11.27    2.09
   0  -8   3   11.42    5.06
   0  -8   3    6.65    2.14
   0  -8  -3    7.88    2.60
   0  -8  -3    2.21    4.73
   0  -8   3   10.57    2.95
   0  -8  -3    7.24    5.10
   0  -8  -3   13.93    4.67
   0  -8  -3   17.88   12.71
   0  -8  -3    1.49    3.95
   0   8   4   25.56    5.17
   0   8  -4   12.82    3.85
   0   8  -4   20.07    5.04
   0   8  -4   17.04    7.06
   0   8  -4   27.46    5.50
   0   8  -4   14.48    3.90
   0   8   4    5.57    8.60
   0   8   4   18.70    6.08
   0   8  -4    3.80    5.43
   0  -8  -4    5.10    6.23
   0  -8  -4   18.69    3.64
   0  -8   4   25.43    5.44
   0  -8  -4   19.64    8.66
   0  -8   4   21.55    6.07
   0  -8  -4   18.02    6.13
   0   8  -5    2.17    3.73
   0   8   5   -1.55    2.97
   0   8  -5    2.19    2.27
   0   8  -5    8.77    5.22
   0  -8   5   -0.07    2.20
   0  -8   5   -3.10    2.60
   0  -8  -5    2.39    5.86
   0  -8  -5    0.10    5.26
   0   8   6   16.80    6.88
   0   8  -6   15.70    5.40
   0  -8   6   17.97    2.87
   0  -8   6   24.69    7.22
   0  -8  -6   20.14    9.88
   0  -8  -6    1.44    6.02
   0   8  -7    2.66    7.48
   0  -8  -7   -2.83    8.13
   0  -8  -7   -1.22    9.67
   0  -8  -7   12.15    7.76
   0   9   0    4.36    2.97
   0   9   0   -0.84    4.08
   0   9   0    4.34    2.67
   0   9   0   -1.96    2.79
   0  -9   0    2.36    2.56
   0  -9   0   -1.08    2.50
   0  -9   0    3.14    3.63
   0  -9   0    1.46    2.08
   0  -9   0   -2.24    1.72
   0   9   1  230.26   13.21
   0   9   1  205.87   19.15
   0   9  -1  215.69   18.39
   0   9   1  254.07   26.31
   0   9   1  225.75   18.79
   0   9  -1  193.37   14.67
   0   9   1  248.12   23.09
   0   9  -1  250.61   18.93
   0   9  -1  221.44   24.26
   0   9  -1  223.66   16.37
   0  -9  -1  232.99   19.09
   0  -9   1  229.27   14.69
   0  -9   1  251.09   17.43
   0  -9  -1  196.63   23.43
   0  -9  -1  232.08   19.37
   0  -9  -1  186.25   20.09
   0  -9   1  221.64   20.16
   0  -9  -1  201.21   14.51
   0  -9  -1  230.65   20.82
   0   9   2  175.32   21.62
   0   9  -2  135.23   13.40
   0   9   2  173.05   10.42
   0   9  -2  171.25   15.18
   0   9  -2  183.00   21.67
   0   9   2  170.03   16.26
   0   9  -2  200.52   15.98
   0  -9   2  182.07   15.14
   0  -9   2  165.61   11.02
   0  -9  -2  138.04   15.98
   0  -9  -2  175.41   18.10
   0  -9  -2  130.70   17.38
   0  -9   2  161.12    9.13
   0  -9   2  153.43   16.46
   0  -9  -2  192.49   19.72
   0  -9  -2  157.46   11.61
   0  -9  -2  161.66   27.17
   0   9   3   55.00   15.91
   0   9  -3   54.24   13.35
   0   9   3   75.13    6.67
   0   9   3   96.86   12.43
   0   9  -3   64.08   10.39
   0   9  -3   53.82    9.40
   0   9  -3   56.04   11.61
   0   9  -3   61.82   10.92
   0  -9   3   84.72   10.56
   0  -9  -3   70.76   21.15
   0  -9  -3   79.22   15.08
   0  -9   3   69.45   11.90
   0  -9   3   88.89    7.51
   0  -9  -3   60.61   13.94
   0  -9  -3   65.46    6.73
   0  -9  -3   69.16   15.71
   0  -9  -3   67.53   11.96
   0  -9   3   73.93    6.20
   0   9   4  233.28   14.40
   0   9   4  237.72   20.25
   0   9  -4  204.86   19.59
   0   9  -4  222.59   22.59
   0   9  -4  178.86   16.18
   0  -9  -4  194.03   12.85
   0  -9   4  209.39   17.21
   0  -9  -4  210.20   25.62
   0  -9  -4  234.82   24.34
   0  -9   4  212.23   14.83
   0   9   5   -0.73    3.18
   0   9   5    2.11    3.25
   0   9  -5    1.60    3.29
   0   9  -5   -2.02    3.44
   0  -9   5    1.40    2.93
   0  -9  -5   13.36    7.68
   0  -9  -5    1.34    6.60
   0  -9   5   10.72    5.46
   0   9  -6   12.83    5.25
   0   9   6    6.56    5.18
   0  -9  -6    8.48    9.44
   0  -9   6    7.78    3.22
   0  -9  -6   32.07   11.71
   0   9  -7   -8.40    7.02
   0  -9  -7    4.02   11.73
   0  -9  -7    1.62    9.53
   0  -9  -7   -3.28    6.09
   0  10   0    6.08    4.55
   0  10   0   -1.17    3.79
   0  10   0   -0.19    6.52
   0  10   0    0.11    1.90
   0 -10   0   -1.87    2.01
   0 -10   0   -0.62    5.12
   0 -10   0    1.95    2.18
   0 -10   0    3.20    4.60
   0 -10   0    5.36    3.87
   0 -10   0   -3.21    4.10
   0  10  -1    3.50    4.19
   0  10  -1    0.96    2.99
   0  10   1    7.17    4.18
   0  10  -1    3.17    3.44
   0  10  -1    8.57    7.04
   0  10   1   -1.99    7.33
   0  10   1   -0.18    3.05
   0  10   1    5.49    2.34
   0 -10   1    1.92    4.51
   0 -10  -1    7.97    5.14
   0 -10   1    7.75    4.04
   0 -10   1    2.56    2.09
   0 -10   1    8.02    3.89
   0 -10  -1    9.68    5.15
   0 -10  -1   -2.61    5.54
   0 -10   1    7.31    4.22
   0 -10  -1   11.46    6.08
   0 -10  -1   -0.80    6.54
   0 -10  -1    1.43    2.38
   0  10  -2   15.98    6.04
   0  10  -2   16.17    5.14
   0  10   2   18.40    3.58
   0  10   2   14.51    9.33
   0  10   2   24.64    7.29
   0  10  -2   22.25   10.52
   0  10  -2   10.27    6.60
   0 -10  -2   41.90   15.41
   0 -10  -2   11.38    3.86
   0 -10  -2   16.18    6.98
   0 -10   2   21.55    2.94
   0 -10  -2   13.94    6.86
   0 -10   2   19.61    4.17
   0 -10  -2    9.73    7.32
   0 -10  -2   24.34    8.63
   0 -10   2   22.04    6.25
   0 -10   2   30.98    9.08
   0  10   3   63.74   11.92
   0  10   3   74.43    6.70
   0  10  -3   72.67   11.98
   0  10  -3   59.04   14.81
   0  10  -3   86.98   13.45
   0  10   3   51.12   15.96
   0 -10  -3   56.45   11.15
   0 -10  -3   55.72   14.68
   0 -10  -3   60.01   14.52
   0 -10  -3   41.05   18.16
   0 -10  -3   69.12    7.27
   0 -10  -3   43.00   12.02
   0 -10   3   80.07    9.90
   0 -10   3   68.81    6.41
   0 -10   3   75.18    7.37
   0  10   4   68.19   12.89
   0  10  -4   37.98    8.69
   0  10  -4   45.85   13.36
   0  10   4   53.06    7.47
   0 -10   4   39.33    7.17
   0 -10   4   57.68   10.64
   0 -10  -4   41.79   13.28
   0 -10  -4   49.25   13.23
   0  10  -5   16.11    6.74
   0  10   5   14.69    6.22
   0  10  -5    8.12    6.57
   0  10   5   17.98    5.11
   0 -10   5    7.26    4.69
   0 -10  -5   14.18    7.93
   0 -10   5   14.51    5.51
   0 -10  -5   30.66   10.81
   0  10  -6   82.65   15.79
   0  10   6   71.98   13.82
   0 -10  -6  118.45   23.86
   0 -10  -6   66.16   19.63
   0  10  -7   -0.43    7.24
   0 -10  -7    7.07    7.28
   0 -10  -7   -2.23   10.57
   0 -10  -7  -12.65    9.57
   0  11   0   10.32    4.26
   0  11   0    0.63    8.55
   0  11   0    5.99    2.84
   0 -11   0   -1.38    4.63
   0 -11   0   -0.99    3.56
   0 -11   0    3.29    3.07
   0 -11   0    5.05    6.73
   0 -11   0   -0.43    2.53
   0 -11   0    2.57    3.43
   0  11   1    1.19    1.81
   0  11  -1   10.77    4.78
   0  11   1   -2.59    3.03
   0  11   1    2.64    6.99
   0  11  -1    3.33    3.25
   0  11  -1   -2.66    6.66
   0 -11   1   -3.10    3.15
   0 -11  -1    3.86    4.94
   0 -11   1    7.82    4.80
   0 -11  -1    0.65    3.21
   0 -11  -1    3.12    6.66
   0 -11  -1    1.35    5.98
   0 -11   1    2.32    2.52
   0 -11   1    0.64    3.44
   0 -11   1   -0.43    2.29
   0 -11  -1    8.52    5.27
   0 -11   1   13.71    5.35
   0  11  -2    3.76    7.77
   0  11   2    4.34    2.19
   0  11   2    2.03    3.85
   0  11   2   -7.42    6.50
   0  11  -2    8.94    4.58
   0  11  -2    3.49    4.44
   0 -11  -2    6.94    5.89
   0 -11   2    5.22    2.64
   0 -11  -2    6.05    6.85
   0 -11  -2  -10.50    8.20
   0 -11  -2    4.60    3.13
   0 -11  -2    9.31    6.82
   0 -11   2    4.01    1.91
   0 -11   2    0.76    3.74
   0 -11  -2    7.81    5.06
   0 -11   2    5.79    3.57
   0  11   3   -1.49    1.67
   0  11   3    1.53    3.72
   0  11  -3    1.86    3.66
   0  11  -3    0.00    4.55
   0  11  -3    5.07    6.09
   0 -11  -3   -0.43    4.79
   0 -11  -3   -1.13    2.55
   0 -11   3   -1.89    1.29
   0 -11   3   -6.43    4.57
   0 -11  -3   -5.99    4.00
   0  11  -4    0.25    6.56
   0  11   4    1.67    2.61
   0  11   4   -2.60    3.60
   0  11  -4    5.22    5.22
   0 -11  -4   -5.63    6.01
   0 -11  -4   -5.41    4.75
   0 -11   4   -1.88    2.22
   0 -11   4   -3.58    5.05
   0  11  -5   16.28    8.32
   0  11   5   14.82    7.02
   0  11  -5   10.84    7.52
   0 -11   5   14.79    5.48
   0 -11   5    1.87    5.22
   0 -11  -5   15.75    9.76
   0 -11  -5    5.75    7.96
   0  11  -6   44.30   13.44
   0  11   6   67.57   13.91
   0 -11  -6   68.59   18.65
   0 -11  -6   44.03   18.52
   0  11  -7   96.41   21.09
   0 -11  -7   51.28   14.36
   0 -11  -7   68.55   23.48
   0  12   0  580.76   35.21
   0  12   0  553.08   29.23
   0  12   0  412.77   42.29
   0 -12   0  532.07   32.90
   0 -12   0  553.49   38.96
   0 -12   0  561.27   29.15
   0 -12   0  554.64   37.33
   0 -12   0  468.22   30.81
   0 -12   0  534.41   40.13
   0  12   1  386.85   21.04
   0  12   1  341.24   37.52
   0  12   1  392.28   27.93
   0  12  -1  346.35   26.06
   0  12  -1  357.48   37.14
   0  12  -1  431.50   26.12
   0 -12   1  333.61   24.74
   0 -12  -1  407.22   29.06
   0 -12   1  369.33   22.38
   0 -12  -1  390.23   26.55
   0 -12  -1  375.88   30.78
   0 -12  -1  370.83   24.01
   0 -12  -1  332.88   30.95
   0 -12  -1  315.69   34.60
   0 -12   1  390.74   31.53
   0  12  -2    5.63    4.46
   0  12  -2   14.48    7.95
   0  12   2   17.80    3.89
   0  12   2   16.90    6.54
   0  12   2    6.06   13.29
   0  12  -2    5.41    4.83
   0 -12  -2    3.27   11.69
   0 -12   2   13.96    4.20
   0 -12  -2    6.09    5.67
   0 -12  -2   15.79   12.81
   0 -12  -2   10.66    3.29
   0 -12   2   23.77    7.69
   0 -12  -2   13.36    8.12
   0 -12  -2   18.66    9.89
   0  12   3  357.45   26.56
   0  12   3  327.04   17.82
   0  12  -3  260.44   22.79
   0  12  -3  230.87   30.15
   0 -12   3  247.80   25.02
   0 -12  -3  324.55   30.21
   0 -12  -3  333.71   29.62
   0 -12   3  294.49   18.28
   0  12  -4  105.85   21.22
   0  12   4  118.42   10.03
   0  12   4  129.99   15.68
   0  12  -4   98.77   15.92
   0 -12  -4   80.60   17.79
   0 -12  -4   81.11   19.42
   0 -12   4   78.84   13.88
   0 -12   4  112.33   11.13
   0  12  -5    5.39    7.09
   0  12   5   12.79    7.17
   0 -12  -5   11.63    9.40
   0 -12  -5   24.98   13.06
   0 -12   5   16.73    5.93
   0  12  -6   -7.96    5.92
   0  12   6   -2.50    5.26
   0 -12  -6    0.31    7.49
   0 -12  -6   -3.76    8.84
   0  13   0   17.80   11.98
   0  13   0    6.25    3.17
   0 -13   0    5.05    5.20
   0 -13   0   -0.74    2.95
   0 -13   0   15.47   10.10
   0 -13   0    4.31    3.74
   0 -13   0    4.19    5.21
   0  13   1   32.13    5.95
   0  13   1   43.83    9.84
   0  13  -1   35.52    8.80
   0  13   1   16.43   14.55
   0  13  -1   46.68    9.36
   0  13  -1   54.90   17.17
   0 -13  -1   33.28    8.77
   0 -13  -1   40.26   11.46
   0 -13  -1   43.78   13.43
   0 -13   1   32.93    6.86
   0 -13   1   40.64   12.00
   0 -13  -1   35.38    9.84
   0 -13  -1   27.64    6.94
   0 -13  -1   19.37   13.14
   0  13   2   17.15    4.00
   0  13   2   29.25    9.34
   0  13  -2   10.62    5.41
   0  13  -2   27.44   12.90
   0 -13  -2    4.86    7.17
   0 -13  -2   17.01   11.02
   0 -13   2    8.38    6.97
   0 -13  -2   13.68    7.81
   0 -13   2   16.20    4.65
   0 -13  -2    5.68   10.71
   0 -13  -2    9.77    4.56
   0  13  -3   47.85   16.52
   0  13  -3   24.26    7.53
   0  13   3   28.55    5.57
   0  13   3   23.95    7.74
   0 -13  -3   23.01    9.69
   0 -13   3   32.80    9.72
   0 -13   3   27.67    5.80
   0 -13  -3   43.11   11.74
   0  13  -4    0.04    4.77
   0  13   4   -2.08    4.51
   0  13   4    3.05    4.88
   0  13  -4   -4.36    9.15
   0 -13   4   -1.91    5.75
   0 -13   4   -1.20    3.37
   0 -13  -4   -9.28    5.14
   0 -13  -4    7.90    9.07
   0  13   5    0.80    4.50
   0  13  -5   -6.26    6.05
   0 -13  -5   -4.06    8.86
   0 -13  -5   13.66    9.27
   0  13   6   17.46    7.26
   0 -13  -6   37.65   11.88
   0 -13  -6   25.80   10.88
   0  14   0   56.16   10.98
   0  14   0   43.29   20.56
   0  14   0   42.07    8.05
   0 -14   0   60.41   11.68
   0 -14   0   71.69   16.27
   0  14   1    1.24    2.42
   0  14   1    7.53    4.73
   0  14  -1    9.15   10.05
   0 -14  -1    7.45    4.95
   0 -14  -1    3.76    5.11
   0 -14   1    2.15    3.06
   0 -14   1    5.78    7.40
   0  14  -2   78.89   20.35
   0  14  -2   46.12   10.34
   0  14   2   71.94    7.91
   0  14   2   82.08   14.75
   0 -14  -2   46.41   12.62
   0 -14   2   68.17   15.13
   0 -14  -2   54.81   13.92
   0 -14   2   69.87    7.92
   0  14   3   37.04   10.52
   0  14  -3   23.43   13.24
   0  14   3   37.98    6.31
   0  14  -3   33.74    9.04
   0 -14   3   51.00   12.20
   0 -14   3   40.99    7.27
   0 -14  -3   33.03   11.62
   0 -14  -3   43.95   12.59
   0  14  -4    0.68    3.97
   0  14   4   -0.77    4.26
   0 -14  -4    8.69    6.31
   0 -14   4   -3.17    3.54
   0 -14  -4   -3.68    3.36
   0  14   5   -3.92    4.14
   0  14  -5   -6.54    4.81
   0 -14  -5    8.97    9.98
   0 -14  -5   -2.31    7.68
   0 -14  -6   -8.88    6.95
   0 -14  -6  -13.59    8.43
   0  15   0   -5.76   12.23
   0  15   0    4.15    3.54
   0 -15   0    7.09    4.87
   0  15   1   -5.60    2.44
   0  15  -1   -7.78   12.34
   0  15  -1   -2.66    2.47
   0  15   1   -0.59    3.91
   0 -15   1   -0.73    2.30
   0 -15  -1   -7.42    3.90
   0 -15  -1    1.38    4.66
   0 -15   1    1.98    7.46
   0  15  -2   35.60   15.53
   0  15   2   18.32    7.22
   0  15   2   16.81    4.49
   0  15  -2   14.57    6.52
   0 -15   2   16.35    4.93
   0 -15   2   12.60    9.84
   0 -15  -2   12.44    8.07
   0 -15  -2   16.99    8.82
   0  15  -3    8.48    5.57
   0  15  -3    2.40   12.46
   0  15   3    7.14    4.40
   0  15   3    9.48    6.98
   0 -15   3    8.65    4.60
   0 -15  -3   23.64    7.97
   0 -15  -3   10.93    9.07
   0 -15   3    4.98    5.81
   0  15  -4   33.19   11.05
   0  15   4   22.87    9.17
   0 -15   4   17.91    6.81
   0 -15  -4   47.71   17.79
   0 -15  -4   24.10   11.74
   0  15  -5    3.02    7.70
   0  15   5    3.19    5.94
   0 -15  -5   -1.44    9.87
   0 -15  -5   14.64    8.86
   0  16   0   -4.27    2.45
   0 -16   0    2.38    4.21
   0  16   1   22.93    5.49
   0  16  -1   26.57    7.91
   0  16  -1   33.95   19.58
   0 -16   1   30.59    7.55
   0 -16   1   29.47   10.75
   0 -16  -1   19.73    8.92
   0  16   2   60.78   12.53
   0  16  -2   40.93    9.10
   0  16  -2   60.09   22.35
   0  16   2   38.22    6.71
   0 -16   2   16.63   11.06
   0 -16   2   37.33    7.49
   0 -16  -2   55.98   14.73
   0 -16  -2   52.29   13.40
   0  16   3    1.84    5.56
   0  16  -3    0.10    4.01
   0 -16  -3   -6.63    7.56
   0 -16   3   -2.88    2.78
   0 -16  -3   -4.46    5.73
   0  16   4   11.61    7.01
   0  16  -4   13.89    6.30
   0 -16  -4  -12.08    9.63
   0 -16   4   10.24    6.43
   0 -16  -4   -3.34    6.38
   0  16   5   -0.76    5.70
   0  16  -5    8.08    9.28
   0 -16  -5  -13.72   10.48
   0 -16  -5  -15.22    8.33
   0  17   0   -4.35    2.97
   0 -17   0   -1.22    4.18
   0  17  -1   81.06   12.84
   0  17   1  103.65   11.42
   0 -17  -1   81.27   15.62
   0 -17   1   96.98   11.19
   0  17   2   42.78    8.12
   0  17  -2   37.13    9.53
   0  17  -2   30.96   23.53
   0 -17   2   24.62   13.97
   0 -17  -2   48.58   12.98
   0 -17   2   49.43    8.81
   0  17   3   -1.86    4.84
   0  17  -3   -3.48    5.16
   0 -17  -3   -4.88    5.30
   0 -17  -3   -8.84   11.49
   0 -17   3   -6.38    3.47
   0  17  -4   -9.52    4.35
   0  17   4    1.00    6.46
   0 -17  -4    6.14    9.74
   0  18   0    4.27    5.33
   0 -18   0    1.31    3.74
   0  18   1   19.24    6.13
   0  18  -1   33.89    9.74
   0 -18  -1   14.74    7.46
   0 -18   1   21.58    6.80
   0  18  -2   75.01   13.79
   0 -18  -2   56.24   14.31
   0 -18   2   68.22   10.49
   0 -18   3    4.48    4.33
   0 -18  -3    2.10    7.18
   0  19   0    2.36    6.17
   0 -19   0    5.35    5.33
   0  19   1   11.96   10.86
   0  19  -1   17.00    8.01
   0 -19   1    9.86    5.78
   0 -19  -1    8.43    7.53
   0  19  -2   11.45    9.51
   0 -19   2   10.81    5.51
   0 -19  -2   15.93   10.83
   1   0  -8    3.70    9.59
   1   0  -8    3.50    5.15
   1   0  -8    1.80    4.95
   1   0  -7    4.60    9.63
   1   0  -7   -4.91    4.00
   1   0  -7   -2.61    3.75
   1   0  -7    0.61    2.91
   1   0  -6   -1.96    6.07
   1   0  -6   -3.52    2.06
   1   0  -6    1.75    2.41
   1   0  -6    0.06    3.32
   1   0  -6    0.86    2.97
   1   0  -5   -4.63    4.00
   1   0  -5   -0.08    2.78
   1   0  -5    0.34    2.19
   1   0  -5   -2.96    3.61
   1   0  -5   -6.35    3.61
   1   0  -5    2.03    1.83
  -1   0   5   -0.61    1.81
   1   0  -4    9.44    4.55
   1   0  -4   12.95    3.58
   1   0  -4    6.05    5.78
  -1   0   4   14.79    9.40
  -1   0   4   11.22    3.51
   1   0  -4   11.38    3.77
  -1   0   4    7.69    3.51
   1   0  -4   10.52    3.53
   1   0  -4   12.41    4.26
   1   0  -4   14.65    7.87
  -1   0   4    7.59    3.45
   1   0  -3    0.03    1.00
  -1   0   3   -1.45    1.08
   1   0  -3   -0.04    1.02
   1   0  -3    1.93    2.74
   1   0  -3    2.21    1.40
  -1   0   3    4.07    4.78
   1   0  -3   -0.08    0.40
  -1   0   3   -0.56    1.06
   1   0  -3   -0.94    1.64
   1   0  -3    0.31    0.80
  -1   0   3   -0.82    1.24
   1   0  -2 3469.66  150.15
   1   0  -2 3532.95  141.30
  -1   0   2 3688.23  153.04
   1   0  -2 3447.08  145.56
   1   0  -2 3599.57  141.99
   1   0  -2 3588.31  140.45
  -1   0   2 3586.77  144.15
   1   0  -1    0.09    1.19
  -1   0   1   -0.33    0.48
   1   0  -1    0.16    0.43
   1   0  -1    0.38    0.47
  -1   0   1    1.07    1.60
  -1   0   1    1.61    1.89
   1   0  -1    0.16    0.71
  -1   0   1    0.85    0.62
  -1   0   1   -0.25    0.44
   1   0   1   -0.25    0.50
  -1   0  -1    0.56    0.72
  -1   0  -1    0.30    0.90
   1   0   1    0.71    1.56
  -1   0  -1    1.04    1.22
  -1   0  -1    0.32    0.81
   1   0   1    0.96    0.84
   1   0   1   -0.23    0.77
   1   0   1    0.42    0.82
  -1   0  -1    0.49    0.54
  -1   0  -2 4965.74  205.67
  -1   0  -2 5211.97  204.42
  -1   0  -2 5188.75  205.45
   1   0   2 5204.73  203.99
  -1   0  -2 5305.00  206.35
  -1   0  -2 5288.89  212.66
   1   0   2 4964.83  215.27
  -1   0  -2 5372.82  206.79
  -1   0  -3    1.20    1.34
  -1   0  -3   -1.05    2.52
  -1   0  -3    0.21    1.05
   1   0   3    0.46    2.44
  -1   0  -3   -0.43    1.07
   1   0   3   -0.69    0.82
   1   0   3   -2.99    1.08
  -1   0  -3   -2.99    3.56
  -1   0  -3    2.04    1.96
  -1   0  -3    1.65    1.49
  -1   0  -4   40.66    6.90
  -1   0  -4   38.76    4.75
   1   0   4   31.89    7.41
  -1   0  -4   23.69    8.10
  -1   0  -4   52.68   16.56
   1   0   4   33.27    5.53
  -1   0  -4   34.40    6.05
   1   0   4   39.94    4.12
  -1   0  -4   41.37    7.33
  -1   0  -4   32.38    7.11
  -1   0  -5    0.06    3.01
  -1   0  -5   -1.72    3.25
  -1   0  -5    0.95    2.28
  -1   0  -5  -11.61    7.17
   1   0   5   -5.01    2.78
  -1   0  -5    2.68    4.71
  -1   0  -6   52.37   10.89
  -1   0  -6   60.02    8.64
   1   0   6   62.67   13.75
  -1   0  -6   42.16   12.99
  -1   0  -7    4.81    3.66
  -1   0  -7  -11.86    8.21
  -1   0  -8    8.47    6.25
   1   1  -8    0.09    5.52
   1   1  -8  -17.70    7.66
   1   1  -8    4.29    4.76
   1  -1  -8   -1.17    4.63
   1  -1  -8   -5.00    6.37
   1  -1  -8  -19.66    9.64
   1   1  -7    3.29    3.64
   1   1  -7    6.74    5.36
   1   1  -7   12.07   12.10
   1   1  -7    8.81    5.33
   1  -1  -7    2.53    4.49
   1  -1  -7   10.38    4.38
   1  -1  -7   -7.67    7.42
   1  -1  -7    6.74    6.36
   1   1  -6   72.05   18.98
   1   1  -6   69.62   14.96
   1   1  -6   84.98   10.78
   1   1  -6   73.54   12.70
   1   1  -6   85.00   10.38
   1   1  -6   85.93    9.49
   1   1  -6   74.65   20.42
   1  -1  -6   72.51   11.94
   1  -1  -6   71.18   11.04
   1  -1  -6   98.36   15.38
   1  -1  -6   52.61   17.86
   1  -1  -6   67.73    7.65
   1   1  -5  110.38   12.07
   1   1  -5  147.33   19.38
   1   1  -5  120.20   22.49
   1   1  -5  127.61   15.28
   1   1  -5  123.83   10.86
   1   1  -5  121.46   11.29
   1   1  -5  104.26   14.28
   1   1  -5  136.10   12.52
  -1   1   5  119.88   11.70
  -1   1   5  123.73   12.37
   1  -1  -5  115.86   23.86
   1  -1  -5  113.94   12.91
  -1  -1   5  114.76   11.90
   1  -1  -5  114.57    9.53
   1  -1  -5  111.91   15.73
   1  -1  -5  140.45   24.98
  -1   1   4 1041.63   46.99
   1   1  -4  873.95   55.88
   1   1  -4  959.84   45.44
   1   1  -4  906.67   49.27
  -1   1   4  982.08   45.20
  -1   1   4  928.90   63.45
   1   1  -4  924.61   43.50
   1   1  -4  948.01   44.65
   1  -1  -4  996.28   45.50
  -1  -1   4  960.23   45.72
   1  -1  -4  967.48   42.54
  -1  -1   4  894.23   60.42
  -1  -1   4  989.81   44.21
   1  -1  -4  886.93   59.54
   1  -1  -4  968.59   47.24
   1  -1  -4  997.50   61.10
   1  -1  -4  963.92   38.42
   1  -1  -4  934.64   52.08
   1   1  -3  765.83   34.77
  -1   1   3  714.36   36.36
  -1   1   3  729.48   33.71
  -1   1   3  726.81   32.45
  -1   1   3  776.03   49.66
   1   1  -3  748.92   33.69
   1   1  -3  745.06   37.72
   1   1  -3  713.47   42.90
   1   1  -3  755.42   34.67
   1  -1  -3  750.34   32.41
   1  -1  -3  700.43   34.54
   1  -1  -3  715.09   39.82
   1  -1  -3  742.37   36.15
   1  -1  -3  733.76   33.18
  -1  -1   3  724.03   33.96
   1  -1  -3  694.22   45.72
  -1  -1   3  756.81   34.93
  -1  -1   3  745.53   46.34
  -1   1   2 1145.76   50.46
   1   1  -2 1083.21   45.91
  -1   1   2 1122.87   57.73
  -1   1   2 1127.65   45.21
   1   1  -2 1018.37   48.16
  -1   1   2 1107.07   47.13
   1   1  -2 1081.36   43.87
   1   1  -2 1127.47   46.57
  -1   1   2 1096.66   47.40
   1   1  -2 1079.93   52.20
   1  -1  -2 1025.36   51.04
   1  -1  -2 1093.12   48.46
   1  -1  -2 1086.76   47.75
   1  -1  -2 1088.60   44.48
  -1  -1   2 1068.45   46.65
  -1  -1   2 1104.63   46.29
  -1  -1   2 1094.00   54.41
   1  -1  -2 1113.62   55.87
   1  -1  -2 1069.63   47.05
  -1  -1   2 1110.66   44.79
  -1  -1   2 1112.61   46.55
   1   1  -1  680.73   28.56
  -1   1   1  641.73   33.07
   1   1  -1  669.32   30.59
   1   1  -1  667.58   28.33
   1   1  -1  679.66   29.99
  -1   1   1  669.02   33.93
   1   1  -1  748.38   28.70
  -1   1   1  648.88   29.27
   1  -1  -1  685.25   33.40
   1  -1  -1  669.85   33.09
   1  -1  -1  671.16   31.46
  -1  -1   1  713.60   31.59
  -1  -1   1  691.81   28.62
   1  -1  -1  663.64   29.53
  -1  -1   1  700.81   28.88
  -1  -1   1  623.45   29.75
  -1  -1   1  759.22   29.01
   1  -1  -1  687.40   29.37
  -1   1   0   10.30    1.64
  -1   1   0    7.96    2.29
  -1   1   0    7.62    1.92
   1   1   0    8.74    1.21
  -1   1   0    9.94    2.35
   1   1   0    8.07    1.32
   1   1   0   10.55    1.85
   1   1   0   10.63    1.72
   1   1   0   10.09    2.19
   1  -1   0    9.57    1.10
   1  -1   0    9.79    1.03
  -1  -1   0   11.35    1.20
   1  -1   0   10.48    1.95
   1  -1   0   10.60    2.75
  -1  -1   0    9.10    1.16
   1  -1   0    5.10    2.14
  -1  -1   0   12.19    3.01
  -1  -1   0    7.70    1.18
  -1  -1   0    8.09    1.76
   1  -1   0    7.68    1.49
   1   1   1  252.15   12.82
   1   1   1  257.10   16.77
   1   1   1  239.22   12.47
  -1   1  -1  252.00   13.13
  -1   1  -1  252.13   10.90
   1   1   1  262.16   12.54
  -1   1  -1  248.20   13.47
   1   1   1  229.12   12.95
  -1   1  -1  236.41   11.94
  -1   1  -1  252.46   10.55
   1  -1   1  249.28   13.67
   1  -1   1  239.39   14.01
  -1  -1  -1  244.32   12.70
   1  -1   1  252.41   12.30
  -1  -1  -1  246.34   12.14
  -1  -1  -1  266.47   13.52
   1  -1   1  256.00   14.86
   1  -1   1  261.03   14.21
  -1  -1  -1  237.84   12.55
  -1  -1  -1  262.81   15.68
  -1   1  -2    5.89    1.91
   1   1   2    7.03    2.35
   1   1   2   11.44    5.15
  -1   1  -2    5.51    1.44
   1   1   2    5.40    1.77
  -1   1  -2    4.78    1.78
   1   1   2    9.60    2.65
  -1   1  -2    9.06    2.13
  -1   1  -2    7.32    2.85
   1  -1   2    6.19    2.58
   1  -1   2    7.64    2.57
  -1  -1  -2    5.30    1.89
  -1  -1  -2    5.43    3.51
  -1  -1  -2    8.14    2.54
  -1  -1  -2    7.63    2.42
   1  -1   2    8.64    2.14
   1  -1   2    5.73    3.75
   1  -1   2    7.34    2.55
  -1  -1  -2    6.63    1.93
  -1  -1  -2    6.55    2.29
  -1   1  -3  287.46   16.35
  -1   1  -3  270.61   16.02
   1   1   3  262.80   25.44
   1   1   3  282.92   15.08
  -1   1  -3  263.71   21.22
  -1   1  -3  261.49   16.86
  -1   1  -3  298.95   17.81
   1   1   3  296.28   18.20
  -1   1  -3  295.92   27.57
  -1   1  -3  296.81   15.03
   1  -1   3  265.73   18.63
   1  -1   3  277.55   16.47
  -1  -1  -3  293.28   16.37
  -1  -1  -3  323.13   24.59
   1  -1   3  295.88   13.97
  -1  -1  -3  310.20   17.86
  -1  -1  -3  275.49   17.64
  -1  -1  -3  274.90   16.04
  -1  -1  -3  272.25   15.69
  -1  -1  -3  285.33   18.96
   1   1   4    1.08    2.24
  -1   1  -4   -3.46    2.58
  -1   1  -4   -0.94    1.60
  -1   1  -4   -0.66    1.59
  -1   1  -4    3.27    1.52
  -1   1  -4    1.66    5.76
  -1   1  -4    1.98    2.56
   1   1   4    0.93    2.71
  -1   1  -4    0.07    1.65
  -1  -1  -4   -1.31    1.30
  -1  -1  -4    0.90    1.75
  -1  -1  -4   -1.23    2.33
  -1  -1  -4    0.21    1.47
   1  -1   4   -2.80    2.29
  -1  -1  -4   -2.07    1.41
   1  -1   4    0.09    0.89
  -1  -1  -4    0.54    6.50
  -1  -1  -4   -4.30    2.27
  -1  -1  -4    3.24    2.73
   1  -1   4    3.09    3.10
   1   1   5    2.32    2.36
   1   1   5    1.29    3.05
  -1   1  -5   -1.36    2.62
   1   1   5    1.82    3.86
  -1   1  -5    0.47    4.70
  -1   1  -5    5.61    3.36
  -1   1  -5    8.85    8.50
  -1  -1  -5   -2.89    4.68
  -1  -1  -5    5.17    3.86
  -1  -1  -5    1.67    2.09
   1  -1   5    3.93    4.50
  -1  -1  -5   -2.21    2.38
  -1  -1  -5   -4.45    8.66
   1   1   6    2.98    4.78
  -1   1  -6    1.88    2.42
  -1   1  -6   -3.62    3.22
  -1   1  -6   -6.83    3.36
   1  -1   6    2.29    5.52
  -1  -1  -6   -7.20    3.61
  -1  -1  -6   -0.90    4.24
  -1  -1  -6    3.14    3.00
  -1   1  -7   -4.59    7.25
  -1   1  -7    7.21    3.97
   1   1   7    7.63    8.03
  -1  -1  -7    5.08    4.29
   1  -1   7   14.73    9.34
  -1   1  -8   13.64    8.33
  -1  -1  -8   33.13   18.45
   1   2  -8   14.61    6.03
   1   2  -8   19.74   11.26
   1   2  -8   15.79    6.28
   1  -2  -8    7.43   12.82
   1  -2  -8    5.19    5.73
   1  -2  -8    7.91    8.04
   1   2  -7   79.80   14.69
   1   2  -7   94.17   11.19
   1   2  -7   82.70   20.51
   1   2  -7   98.49   15.92
   1  -2  -7  113.86   12.72
   1  -2  -7  103.13   24.02
   1  -2  -7   99.33   13.57
   1  -2  -7   96.10   17.95
   1   2  -6   63.66   16.01
   1   2  -6   49.39    8.51
  -1   2   6   68.40   11.94
   1   2  -6   46.28    9.91
   1   2  -6   68.20    8.50
  -1   2   6   50.72    9.44
   1   2  -6   45.54   11.43
   1   2  -6   44.64   14.03
   1   2  -6   58.68   11.37
   1  -2  -6   41.34   15.46
   1  -2  -6   70.64   13.70
   1   2  -5   16.58    5.30
   1   2  -5   17.18    6.12
   1   2  -5    8.30    3.14
  -1   2   5    8.63    3.59
   1   2  -5   11.83    4.39
   1   2  -5    7.18    3.44
   1   2  -5   -0.51    5.07
  -1   2   5   13.25    4.74
   1   2  -5    7.96    5.82
   1  -2  -5   20.83   11.56
   1  -2  -5   16.32    6.34
  -1  -2   5    3.20    4.06
   1  -2  -5    2.91    6.08
   1  -2  -5    7.68    2.66
   1  -2  -5    1.07    5.66
   1  -2  -5   11.41    1.65
   1   2  -4  512.19   30.09
  -1   2   4  473.30   28.29
  -1   2   4  484.46   24.91
   1   2  -4  479.86   25.34
  -1   2   4  497.16   25.75
   1   2  -4  495.74   27.17
   1   2  -4  525.81   36.21
   1   2  -4  485.64   24.68
   1   2  -4  518.93   27.91
   1  -2  -4  504.79   40.41
   1  -2  -4  492.79   23.40
  -1  -2   4  503.25   27.05
   1  -2  -4  478.79   40.77
   1  -2  -4  516.74   27.46
   1  -2  -4  480.00   28.91
   1  -2  -4  436.45   32.54
  -1  -2   4  467.18   38.53
   1  -2  -4  483.93   22.80
   1   2  -3 1592.49   67.80
   1   2  -3 1664.56   71.07
   1   2  -3 1616.92   66.49
  -1   2   3 1593.77   87.44
   1   2  -3 1576.77   77.00
  -1   2   3 1636.62   67.75
  -1   2   3 1611.26   73.19
   1   2  -3 1625.48   71.45
   1   2  -3 1650.54   70.54
  -1   2   3 1762.66   71.08
  -1  -2   3 1647.14   67.64
   1  -2  -3 1531.81   84.22
   1  -2  -3 1629.94   72.08
   1  -2  -3 1589.05   70.26
   1  -2  -3 1552.11   76.71
   1  -2  -3 1591.45   66.09
   1  -2  -3 1619.11   70.21
  -1  -2   3 1681.20   65.20
  -1  -2   3 1691.00   82.25
  -1  -2   3 1692.25   69.70
   1   2  -2  856.15   41.06
   1   2  -2  836.46   37.71
  -1   2   2  895.84   35.10
   1   2  -2  847.27   35.92
   1   2  -2  860.70   36.25
  -1   2   2  753.98   47.51
  -1   2   2  833.05   42.02
  -1   2   2  850.60   40.58
   1   2  -2  867.60   38.18
  -1   2   2  853.37   38.47
   1  -2  -2  871.18   41.52
  -1  -2   2  877.28   43.82
  -1  -2   2  839.93   35.13
   1  -2  -2  861.81   39.36
   1  -2  -2  782.17   42.79
   1  -2  -2  821.94   38.18
  -1  -2   2  873.11   37.05
   1  -2  -2  900.15   48.26
  -1  -2   2  852.68   38.00
   1  -2  -2  870.11   34.33
  -1  -2   2  861.47   35.79
   1   2  -1   11.63    2.82
  -1   2   1    9.05    3.83
  -1   2   1   13.18    0.94
  -1   2   1    7.49    3.74
   1   2  -1   12.47    2.36
   1   2  -1    9.00    1.49
  -1   2   1   18.69    4.48
  -1   2   1    7.52    2.07
   1   2  -1   13.75    2.35
   1   2  -1   11.57    1.85
   1  -2  -1    6.33    3.66
  -1  -2   1   13.54    1.94
   1  -2  -1   13.62    2.85
   1  -2  -1   12.43    4.22
  -1  -2   1   15.93    3.18
  -1  -2   1   11.88    2.44
   1  -2  -1   12.26    1.09
   1  -2  -1   11.03    4.17
  -1  -2   1   10.69    1.67
  -1  -2   1   12.31    2.06
  -1   2   0 1923.69   76.27
  -1   2   0 1877.56   76.34
  -1   2   0 1939.55   80.85
  -1   2   0 1964.71   75.88
   1   2   0 1822.61   75.08
   1   2   0 1953.42   76.95
   1  -2   0 1947.38   76.65
   1  -2   0 1911.61   80.99
  -1  -2   0 1762.43   75.06
  -1  -2   0 1874.76   76.56
   1  -2   0 1881.89   75.88
   1  -2   0 1899.16   76.10
  -1   2  -1 1928.91   81.38
  -1   2  -1 1965.82   79.62
   1   2   1 1975.03   81.88
  -1   2  -1 1925.49   82.86
   1   2   1 1991.13   86.89
   1   2   1 2054.28   79.67
  -1  -2  -1 1887.11   80.65
  -1  -2  -1 2083.83   82.71
   1  -2   1 2006.96   81.60
   1  -2   1 1954.73   82.10
   1  -2   1 2002.92   77.75
  -1  -2  -1 1966.77   80.38
  -1  -2  -1 1954.40   84.82
  -1  -2  -1 2024.99   81.17
   1  -2   1 1978.17   84.27
  -1   2  -2  533.43   24.09
   1   2   2  499.16   25.61
  -1   2  -2  511.52   22.25
   1   2   2  507.41   24.93
   1   2   2  553.38   35.09
  -1   2  -2  539.78   26.60
  -1   2  -2  519.35   27.61
   1   2   2  565.32   25.43
   1  -2   2  539.12   26.31
   1  -2   2  528.81   25.16
  -1  -2  -2  499.86   23.90
   1  -2   2  502.43   27.43
  -1  -2  -2  543.58   27.51
  -1  -2  -2  518.15   24.40
  -1  -2  -2  526.81   26.30
  -1  -2  -2  547.61   32.41
   1  -2   2  490.77   29.97
  -1  -2  -2  524.46   27.20
   1  -2   2  535.65   27.62
   1  -2   2  535.95   23.44
   1   2   3  640.40   44.30
  -1   2  -3  648.99   29.78
   1   2   3  641.96   31.30
  -1   2  -3  617.69   29.47
  -1   2  -3  612.68   31.81
  -1   2  -3  629.78   42.50
  -1   2  -3  640.53   27.83
   1   2   3  641.88   31.71
  -1   2  -3  631.28   31.27
  -1   2  -3  654.06   36.32
   1   2   3  646.11   30.62
  -1  -2  -3  593.95   32.90
   1  -2   3  659.38   29.61
   1  -2   3  534.83   33.12
  -1  -2  -3  641.50   32.38
   1  -2   3  636.90   32.10
  -1  -2  -3  638.06   34.54
   1  -2   3  630.93   28.53
  -1  -2  -3  584.49   39.10
  -1  -2  -3  638.27   29.48
  -1  -2  -3  631.97   29.63
   1   2   4    3.91    3.12
  -1   2  -4   16.34    4.43
  -1   2  -4    7.61    5.00
   1   2   4   15.73    4.75
  -1   2  -4    7.09    2.06
  -1   2  -4    3.25    3.38
  -1   2  -4    8.96    3.39
  -1   2  -4   11.98    3.75
  -1   2  -4    5.24    6.75
   1  -2   4    7.89    3.53
  -1  -2  -4    0.08    7.98
   1  -2   4    7.23    4.30
  -1  -2  -4   12.25    3.84
  -1  -2  -4   30.80   10.58
  -1  -2  -4    5.20    2.33
  -1  -2  -4   12.58    3.50
   1  -2   4    9.52    1.86
  -1  -2  -4    6.84    2.87
  -1  -2  -4    7.22    3.64
  -1  -2  -4   10.92    4.24
  -1   2  -5  210.24   16.08
  -1   2  -5  170.90   19.13
  -1   2  -5  177.61   29.48
   1   2   5  208.07   17.97
  -1   2  -5  202.80   14.76
  -1   2  -5  193.26   20.73
  -1  -2  -5  227.21   19.41
  -1  -2  -5  185.83   23.17
   1  -2   5  210.03   19.74
  -1  -2  -5  219.74   14.26
  -1  -2  -5  212.57   17.18
  -1   2  -6   51.87   11.91
  -1   2  -6   71.46   16.93
  -1   2  -6   81.30    9.54
   1   2   6   77.86   13.42
  -1  -2  -6   75.59   18.43
   1  -2   6   79.11   16.64
  -1  -2  -6   78.28   10.85
  -1  -2  -6   73.17   14.19
  -1   2  -7    7.47    4.87
  -1   2  -7   12.34    4.36
   1   2   7   16.07    9.00
  -1  -2  -7   15.44   10.60
  -1  -2  -7   20.64    7.67
   1   3  -8    3.40    5.46
   1  -3  -8  -10.82    9.51
   1  -3  -8   -1.44    4.60
   1  -3  -8    6.13    5.78
   1   3  -7   39.72   15.48
   1   3  -7   28.33    8.69
   1   3  -7   38.10    7.31
   1   3  -7   34.67   10.25
   1  -3  -7   15.81    8.41
   1  -3  -7   34.28   16.98
   1  -3  -7   52.86   11.92
  -1   3   6  192.75   17.38
   1   3  -6  182.91   23.19
   1   3  -6  217.52   27.35
   1   3  -6  206.47   15.02
  -1   3   6  185.58   16.97
   1   3  -6  183.42   20.28
   1   3  -6  235.74   20.03
   1  -3  -6  182.95   19.32
  -1  -3   6  193.30   17.11
   1  -3  -6  237.51   31.79
  -1   3   5   61.98    7.91
  -1   3   5   66.33    9.57
   1   3  -5   53.74   10.23
   1   3  -5   70.47    9.00
   1   3  -5   61.50    7.07
   1   3  -5   70.82   15.41
   1   3  -5   63.06   10.44
   1   3  -5   63.85   17.03
   1  -3  -5   47.48   16.42
  -1  -3   5   60.45    9.68
   1  -3  -5   54.16   15.72
   1  -3  -5   52.56    5.34
   1  -3  -5   40.19   11.94
   1  -3  -5   66.07    5.27
   1  -3  -5   60.78   11.19
  -1   3   4  699.59   33.34
   1   3  -4  633.39   41.56
   1   3  -4  689.18   32.62
   1   3  -4  718.82   37.55
  -1   3   4  687.90   36.36
   1   3  -4  704.29   36.78
   1   3  -4  704.37   36.56
  -1   3   4  667.84   37.69
   1   3  -4  695.31   32.42
  -1  -3   4  733.26   35.30
   1  -3  -4  720.38   38.81
   1  -3  -4  705.11   30.77
   1  -3  -4  735.02   33.51
   1  -3  -4  677.88   35.76
  -1  -3   4  698.20   48.06
   1  -3  -4  658.06   51.15
   1  -3  -4  622.85   42.50
   1  -3  -4  733.08   51.27
   1   3  -3   53.39    6.60
  -1   3   3   72.04    8.99
  -1   3   3   52.70    4.71
  -1   3   3   48.79    7.59
   1   3  -3   55.41    5.71
  -1   3   3   47.99    8.55
   1   3  -3   51.18    6.31
  -1   3   3   57.75   15.35
   1   3  -3   49.58    4.74
   1   3  -3   59.15    4.99
   1   3  -3   45.04    8.57
   1   3  -3   48.17    7.64
  -1  -3   3   49.23   10.88
   1  -3  -3   54.73    8.77
   1  -3  -3   48.05   13.30
  -1  -3   3   51.86    3.88
   1  -3  -3   57.64    7.35
   1  -3  -3   50.97   12.38
  -1  -3   3   60.34    6.15
   1  -3  -3   48.04    3.77
   1  -3  -3   43.20    9.05
   1  -3  -3   53.24    6.40
  -1   3   2  717.27   34.87
   1   3  -2  734.66   30.58
   1   3  -2  724.36   34.55
  -1   3   2  748.73   38.95
   1   3  -2  725.56   33.98
  -1   3   2  735.33   45.82
  -1   3   2  746.54   30.31
   1   3  -2  783.25   31.98
   1   3  -2  723.09   34.91
  -1   3   2  754.11   39.41
   1   3  -2  737.83   32.22
  -1  -3   2  722.98   31.89
  -1  -3   2  789.43   35.20
   1  -3  -2  712.83   44.14
   1  -3  -2  790.02   36.43
   1  -3  -2  718.42   38.60
   1  -3  -2  677.70   39.61
  -1  -3   2  727.65   32.40
  -1  -3   2  804.36   38.80
   1  -3  -2  755.88   29.93
  -1   3   0 1949.05   78.70
  -1   3   0 1756.57   82.52
   1   3   0 2042.13   80.63
  -1   3   0 1931.83   85.02
   1   3   0 2057.55   80.71
  -1   3   0 1939.71   79.16
  -1   3   0 1957.21   79.66
  -1   3   0 2017.92   79.55
   1   3   0 1786.52   77.19
  -1  -3   0 1976.59   78.09
  -1  -3   0 1810.75   77.33
   1  -3   0 2009.27   79.50
   1  -3   0 2044.87   86.50
  -1  -3   0 2000.02   79.69
   1  -3   0 1936.05   78.31
  -1  -3   0 1846.59   77.57
   1   3   1 3562.20  145.96
   1   3   1 4034.68  148.07
  -1   3  -1 3698.26  152.27
  -1   3  -1 3633.68  145.93
   1   3   1 3731.65  150.57
  -1   3  -1 3757.53  149.37
   1   3   1 3749.45  155.27
  -1  -3  -1 3710.87  148.97
   1  -3   1 3628.22  146.77
  -1  -3  -1 3708.86  150.55
  -1  -3  -1 3487.57  147.77
   1  -3   1 3744.67  150.21
  -1  -3  -1 3585.98  145.73
   1  -3   1 3764.13  154.19
  -1   3  -2   71.84    9.64
  -1   3  -2   72.93    7.41
   1   3   2   55.03   11.79
  -1   3  -2   70.24    4.26
   1   3   2   65.13    5.84
  -1   3  -2   66.38    7.05
   1   3   2   71.85    7.27
  -1   3  -2   64.76    6.54
   1   3   2   88.83    7.63
   1   3   2   66.39    7.13
  -1   3  -2   69.79    5.51
  -1  -3  -2   68.77    5.42
   1  -3   2   70.87    8.19
  -1  -3  -2   61.98   11.66
  -1  -3  -2   76.47    7.45
   1  -3   2   70.14    5.91
   1  -3   2   61.26    7.91
  -1  -3  -2   82.03    8.82
  -1  -3  -2   69.57    6.00
   1  -3   2   85.18    9.37
  -1  -3  -2   66.66    7.87
   1  -3   2   70.86    5.02
  -1   3  -3  214.00   17.00
  -1   3  -3  224.07   11.60
  -1   3  -3  238.49   16.26
   1   3   3  236.39   24.52
  -1   3  -3  243.97   22.23
  -1   3  -3  229.81   13.38
   1   3   3  218.81   15.23
   1   3   3  240.61   15.12
   1   3   3  227.43   16.06
   1  -3   3  235.99   16.76
  -1  -3  -3  229.28   13.25
  -1  -3  -3  216.12   21.44
  -1  -3  -3  210.37   13.31
   1  -3   3  267.44   15.17
   1  -3   3  273.15   19.21
  -1  -3  -3  212.66   17.02
  -1  -3  -3  234.95   16.29
   1  -3   3  229.58   15.11
   1  -3   3  252.90   13.78
  -1  -3  -3  216.41   17.83
   1   3   4  126.43   11.38
  -1   3  -4   93.89   17.65
  -1   3  -4  110.99    9.10
  -1   3  -4  109.16    9.46
   1   3   4  114.05   11.84
  -1   3  -4  118.49   10.96
  -1   3  -4  114.66   13.40
  -1   3  -4  104.80    7.39
  -1   3  -4  101.46   10.61
  -1  -3  -4  112.01   10.32
  -1  -3  -4  103.14   11.14
  -1  -3  -4  101.16   23.26
  -1  -3  -4  111.40   19.51
   1  -3   4   97.13   12.23
   1  -3   4  113.07    7.29
  -1  -3  -4  112.89    8.95
  -1  -3  -4   97.53    8.34
  -1  -3  -4   87.35   12.63
   1  -3   4  104.86    9.98
   1  -3   4  123.24    9.68
  -1  -3  -4   93.32   11.87
  -1   3  -5  549.05   46.15
  -1   3  -5  662.70   32.54
  -1   3  -5  610.74   40.87
  -1   3  -5  622.65   33.74
  -1   3  -5  658.81   38.64
  -1   3  -5  584.24   36.70
   1   3   5  635.56   36.54
  -1  -3  -5  661.00   39.52
  -1  -3  -5  639.85   36.38
   1  -3   5  653.88   40.94
  -1  -3  -5  654.99   32.03
  -1  -3  -5  592.20   46.30
   1   3   6   63.22    9.05
  -1   3  -6   82.53    9.42
  -1   3  -6   73.12   15.69
   1   3   6   73.41   13.51
  -1   3  -6   69.63   12.69
  -1  -3  -6   74.77   10.76
  -1  -3  -6   79.78   19.84
  -1  -3  -6   70.83   14.12
   1   3   7   24.19   10.76
  -1   3  -7    1.53    4.89
  -1   3  -7   13.20    5.29
  -1  -3  -7   24.18   11.50
  -1  -3  -7    7.58    5.55
   1   4  -8   -8.50    5.71
   1  -4  -8   -3.22   10.55
   1  -4  -8   -9.96    5.11
   1  -4  -8    1.46    4.54
   1   4  -7   14.70    5.93
   1   4  -7    3.69    3.14
   1   4  -7   -1.01    7.42
  -1   4   7    3.34    4.85
   1   4  -7    2.85    4.95
   1  -4  -7    4.76    9.35
   1  -4  -7   13.84    5.93
   1  -4  -7    7.06    5.75
   1   4  -6    4.41    4.29
  -1   4   6    8.10    4.69
   1   4  -6   14.56    4.15
   1   4  -6    0.51    6.70
  -1   4   6    4.53    4.52
  -1   4   6    5.79    4.74
   1  -4  -6    4.07    8.12
   1  -4  -6    8.00    2.35
   1  -4  -6   13.16    5.77
  -1  -4   6    8.08    4.05
   1   4  -5   53.43   10.04
   1   4  -5   59.65    6.41
  -1   4   5   73.94   10.21
  -1   4   5   56.61   10.26
   1   4  -5   71.45   11.93
   1   4  -5   54.74   14.50
   1   4  -5   86.01   16.02
   1   4  -5   78.41    9.68
  -1   4   5   59.48    7.57
   1  -4  -5   73.67   13.39
   1  -4  -5   73.92   18.78
   1  -4  -5   57.75    6.14
   1  -4  -5   42.09   12.87
   1  -4  -5   53.00   16.64
   1  -4  -5   63.11    5.64
  -1  -4   5   61.37    9.62
   1   4  -4  423.31   20.88
   1   4  -4  444.94   22.82
   1   4  -4  444.28   26.40
   1   4  -4  411.38   24.92
  -1   4   4  427.89   22.06
   1   4  -4  414.44   26.09
   1   4  -4  443.26   28.97
  -1   4   4  435.43   27.93
   1   4  -4  407.90   21.15
  -1   4   4  420.99   27.92
  -1  -4   4  408.61   33.79
   1  -4  -4  423.25   24.18
   1  -4  -4  398.78   31.85
   1  -4  -4  418.12   37.32
  -1  -4   4  413.67   23.45
   1  -4  -4  418.97   19.62
  -1  -4   4  434.68   18.94
   1  -4  -4  406.99   25.22
   1  -4  -4  369.49   37.05
   1  -4  -4  463.84   28.88
   1   4  -3  507.61   28.46
   1   4  -3  524.52   23.13
  -1   4   3  503.36   28.32
  -1   4   3  525.90   32.61
   1   4  -3  509.66   24.23
   1   4  -3  573.13   29.18
  -1   4   3  503.18   31.33
   1   4  -3  495.55   28.77
  -1   4   3  516.25   23.62
   1   4  -3  535.71   26.02
   1   4  -3  594.51   30.68
   1  -4  -3  550.26   30.87
   1  -4  -3  461.97   33.67
   1  -4  -3  479.15   37.89
   1  -4  -3  520.96   22.46
  -1  -4   3  537.19   28.22
  -1  -4   3  525.54   23.90
  -1  -4   3  558.11   34.69
   1  -4  -3  483.04   39.76
  -1  -4   3  543.41   26.12
   1  -4  -3  531.75   30.49
   1   4  -2  113.36    9.68
  -1   4   2  102.42    5.39
   1   4  -2  110.09    6.20
   1   4  -2  104.38    5.03
  -1   4   2  108.78   17.96
   1   4  -2   97.29    7.76
  -1   4   2  101.85    9.08
   1   4  -2  107.77    8.97
  -1   4   2  115.59   12.32
   1   4  -2  102.90    6.70
   1  -4  -2   99.98   13.36
   1  -4  -2  101.21   16.67
  -1  -4   2   97.98    8.82
  -1  -4   2  104.87    7.72
   1  -4  -2  103.39    5.51
   1  -4  -2   96.81   11.66
  -1  -4   2   96.11    6.90
   1  -4  -2  107.71   10.13
   1  -4  -2   90.73   11.71
  -1  -4   2   94.44    9.74
   1   4   0   29.17    5.81
  -1   4   0   10.68    2.97
   1   4   0   12.88    2.31
   1   4   0    9.95    2.11
  -1   4   0   11.47    2.60
   1   4   0   19.41    4.37
  -1   4   0   26.64    6.94
  -1   4   0   11.76    3.23
   1   4   0   14.02    3.97
  -1   4   0   16.82    5.08
  -1  -4   0   13.59    3.25
   1  -4   0   17.93    3.88
  -1  -4   0   16.02    3.62
  -1  -4   0   11.60    3.31
   1  -4   0   18.90    3.47
   1  -4   0   19.92    5.72
  -1  -4   0   12.56    2.84
  -1  -4   0   13.12    2.51
   1  -4   0   10.48    4.03
   1  -4   0    9.13    2.27
   1   4   1   11.82    3.67
  -1   4  -1    7.39    2.65
   1   4   1    8.16    2.30
  -1   4  -1    8.59    2.91
  -1   4  -1   10.52    1.21
   1   4   1   10.70    4.31
  -1   4  -1    7.50    4.31
  -1   4  -1   11.99    3.38
   1   4   1   14.67    4.11
  -1   4  -1    9.08    2.51
   1   4   1   11.59    2.22
  -1  -4  -1   10.64    3.03
   1  -4   1   11.86    2.25
  -1  -4  -1   14.49    5.08
  -1  -4  -1   18.03    4.50
  -1  -4  -1    7.44    1.81
   1  -4   1    9.87    1.83
   1  -4   1   11.85    1.82
   1  -4   1   12.86    5.33
  -1   4  -2 1550.99   70.81
  -1   4  -2 1562.04   64.82
  -1   4  -2 1598.12   71.95
   1   4   2 1573.43   66.87
   1   4   2 1656.69   82.42
  -1   4  -2 1596.81   66.58
  -1   4  -2 1567.85   70.63
   1   4   2 1586.31   71.06
  -1   4  -2 1565.41   66.57
  -1   4  -2 1591.15   72.39
   1   4   2 1655.50   72.28
   1   4   2 1689.95   69.74
  -1  -4  -2 1626.13   72.87
  -1  -4  -2 1624.03   68.61
  -1  -4  -2 1593.93   65.99
  -1  -4  -2 1557.82   77.16
  -1  -4  -2 1659.79   73.65
   1  -4   2 1685.30   65.45
   1  -4   2 1612.16   74.99
   1  -4   2 1634.30   66.65
  -1   4  -3   98.28    9.92
   1   4   3   79.19    8.90
   1   4   3  101.02    8.41
   1   4   3  109.14   10.03
  -1   4  -3   92.01   10.17
  -1   4  -3   83.07   13.70
   1   4   3   89.23   19.19
  -1   4  -3   86.94    9.17
   1   4   3   84.87   10.11
  -1   4  -3   75.84    8.06
  -1   4  -3   94.28    7.35
  -1   4  -3   91.07    5.89
  -1  -4  -3   93.75   11.70
  -1  -4  -3   89.57   11.02
   1  -4   3   98.23   11.03
   1  -4   3  101.84   11.57
  -1  -4  -3   97.01    8.02
   1  -4   3   87.52    8.18
  -1  -4  -3   81.10    9.15
  -1  -4  -3   82.08   15.41
   1  -4   3   99.90    7.56
  -1  -4  -3   87.94    7.02
   1   4   4   -3.48    2.37
  -1   4  -4   -0.25    1.30
  -1   4  -4    2.01    2.53
   1   4   4    0.03    2.48
  -1   4  -4   -0.69    0.81
  -1   4  -4    1.01    2.72
   1   4   4   -0.16    4.46
  -1   4  -4   -1.86    1.65
  -1   4  -4    0.47    2.83
  -1   4  -4    0.70    4.63
   1  -4   4    3.29    2.57
   1  -4   4    1.01    1.68
   1  -4   4   -1.12    1.87
  -1  -4  -4   -7.00    7.00
  -1  -4  -4   -6.80    2.75
  -1  -4  -4   -1.45    1.71
  -1  -4  -4   -1.45    1.31
  -1  -4  -4   -1.62    2.20
  -1  -4  -4   -1.36    1.71
  -1  -4  -4   -1.81    3.40
  -1   4  -5   53.51    8.88
  -1   4  -5   54.19    7.10
  -1   4  -5   56.72   11.38
  -1   4  -5   48.01    9.58
  -1   4  -5   50.43   11.37
   1   4   5   35.31   10.30
   1   4   5   72.74   11.33
  -1  -4  -5   52.16    6.20
   1  -4   5   46.64    3.18
  -1  -4  -5   56.14   15.50
  -1  -4  -5   52.77    6.55
  -1  -4  -5   58.72   10.83
  -1  -4  -5   46.81   10.62
  -1   4  -6   48.30   12.02
  -1   4  -6   61.46    8.17
   1   4   6   60.09   12.14
  -1  -4  -6   73.82   18.67
  -1  -4  -6   59.53   11.33
  -1  -4  -6   49.38   12.03
   1   4   7    0.60    5.32
  -1   4  -7   -2.19    5.26
  -1   4  -7    5.79    3.24
  -1  -4  -7   -6.35    9.04
  -1  -4  -7   -6.66    3.34
   1   5  -8  -11.53    4.60
   1  -5  -8    2.07    9.04
   1  -5  -8   -8.89    8.62
   1  -5  -8   -3.23    5.60
  -1   5   7   -6.10    3.33
   1  -5  -7   -5.90    3.71
   1  -5  -7    4.39    6.90
   1  -5  -7   -0.27    4.17
  -1  -5   7    1.50    5.70
   1   5  -6    7.45    3.00
  -1   5   6    1.52    7.70
  -1   5   6    6.41    4.92
   1   5  -6    9.28    5.37
   1   5  -6    2.79    6.42
  -1   5   6    1.73    4.16
   1  -5  -6    1.65    5.65
  -1  -5   6   18.53    6.26
   1  -5  -6   -8.53    6.72
  -1   5   5  285.92   24.07
   1   5  -5  259.91   21.34
   1   5  -5  259.41   20.66
   1   5  -5  276.73   27.02
   1   5  -5  250.46   20.74
  -1   5   5  277.21   17.75
  -1   5   5  290.66   22.49
   1   5  -5  279.07   15.53
   1   5  -5  280.90   23.63
   1  -5  -5  251.01   14.07
   1  -5  -5  268.36   24.02
  -1  -5   5  288.62   19.75
   1  -5  -5  252.77   16.87
   1  -5  -5  321.67   34.01
  -1   5   4   15.08    7.44
   1   5  -4    8.67    4.46
   1   5  -4   17.31    5.76
  -1   5   4   14.29    3.43
  -1   5   4    6.65    4.15
   1   5  -4    9.10    3.56
   1   5  -4   12.56    4.01
   1   5  -4   17.27    5.25
   1   5  -4    9.95    2.26
   1   5  -4    9.68    2.69
   1  -5  -4    9.08    5.77
  -1  -5   4   10.22    6.72
   1  -5  -4    8.91    1.98
   1  -5  -4   20.01    5.23
   1  -5  -4    9.03    6.70
  -1  -5   4   23.95    5.37
   1  -5  -4    6.85    4.10
   1  -5  -4   21.79   10.62
  -1  -5   4   16.11    2.88
   1   5  -3    4.33    3.03
   1   5  -3   -0.36    1.31
   1   5  -3    1.04    0.54
  -1   5   3    2.02    3.02
  -1   5   3    2.22    3.24
  -1   5   3    4.20    2.64
  -1   5   3    2.75    1.33
   1   5  -3   -1.97    1.38
   1   5  -3    2.85    1.19
   1  -5  -3    1.58    3.29
   1  -5  -3   -0.31    2.57
   1  -5  -3    6.23    3.19
  -1  -5   3    0.70    1.53
  -1  -5   3    1.78    2.42
   1  -5  -3    0.83    0.85
  -1  -5   3   -0.39    3.17
   1  -5  -3    5.70    6.98
  -1  -5   3    0.75    1.71
   1  -5  -3   -0.08    2.42
   1   5  -2  561.07   27.83
   1   5  -2  528.71   24.78
   1   5  -2  475.93   27.30
   1   5  -2  552.38   30.88
  -1   5   2  495.53   35.72
  -1   5   2  529.50   33.17
  -1   5   2  537.48   22.52
   1   5  -2  581.15   22.44
  -1   5   2  550.21   28.95
   1  -5  -2  530.29   23.18
   1  -5  -2  445.77   32.91
  -1  -5   2  548.31   24.71
  -1  -5   2  528.10   26.66
   1  -5  -2  547.99   38.44
   1  -5  -2  518.29   35.87
  -1  -5   2  574.44   28.80
   1  -5  -2  515.95   30.45
  -1  -5   2  571.00   28.62
   1  -5  -2  522.48   33.30
  -1   5   1 4505.18  181.86
   1   5  -1 4169.28  165.89
  -1   5   1 4282.42  181.01
  -1   5   1 4022.74  178.39
   1   5  -1 3901.96  170.08
  -1   5   1 4105.26  167.25
  -1   5   1 4410.03  173.01
   1   5  -1 4556.04  175.93
   1  -5  -1 4111.81  168.08
  -1  -5   1 4309.48  171.80
  -1  -5   1 4244.89  167.05
   1  -5  -1 4527.45  181.67
   1  -5  -1 4058.11  177.91
   1  -5  -1 4307.63  177.82
   1  -5  -1 4533.68  174.72
   1  -5  -1 4220.83  179.01
  -1  -5   1 3954.56  170.44
  -1   5   0  338.62   18.01
  -1   5   0  303.02   24.00
   1   5   0  364.86   20.70
   1   5   0  338.81   21.66
  -1   5   0  351.48   19.72
   1   5   0  354.54   20.50
  -1   5   0  361.43   23.14
   1   5   0  337.52   16.65
   1   5   0  335.54   16.34
   1  -5   0  333.32   18.54
  -1  -5   0  340.72   19.42
  -1  -5   0  280.21   16.52
  -1  -5   0  318.24   18.15
   1  -5   0  323.43   17.55
  -1  -5   0  321.10   18.46
   1  -5   0  346.55   25.41
   1  -5   0  323.47   18.60
  -1  -5   0  325.70   18.85
   1  -5   0  335.23   18.29
   1   5   1   40.16    7.46
   1   5   1   31.56    3.37
  -1   5  -1   50.89    5.43
   1   5   1   47.12   10.08
  -1   5  -1   38.73    6.18
  -1   5  -1   25.63    5.84
   1   5   1   37.24    7.44
  -1   5  -1   37.73    6.35
  -1   5  -1   40.66    8.80
   1   5   1   44.48    5.20
  -1  -5  -1   48.85    7.82
   1  -5   1   45.53    4.09
   1  -5   1   44.41    3.71
  -1  -5  -1   47.00    7.26
   1  -5   1   50.09   10.33
  -1  -5  -1   55.73    9.65
  -1  -5  -1   30.64    3.55
  -1  -5  -1   26.14    5.47
  -1   5  -2  896.82   44.57
  -1   5  -2  872.04   47.03
   1   5   2  835.41   53.20
   1   5   2  940.81   43.04
  -1   5  -2  929.22   44.53
  -1   5  -2 1012.89   41.49
   1   5   2  930.54   39.84
  -1   5  -2  844.63   40.46
  -1   5  -2  898.21   37.57
  -1   5  -2  898.03   39.48
   1   5   2  922.63   45.32
  -1  -5  -2  846.90   46.07
  -1  -5  -2  891.46   39.07
  -1  -5  -2  936.95   47.31
   1  -5   2  925.54   39.38
   1  -5   2  955.82   38.46
   1  -5   2  934.12   49.47
  -1  -5  -2  900.49   50.18
  -1  -5  -2  872.49   42.24
  -1   5  -3  135.96    9.56
   1   5   3  167.13   12.99
  -1   5  -3  144.95   13.40
   1   5   3  133.56   10.17
  -1   5  -3  131.73   12.32
   1   5   3  128.55   13.98
  -1   5  -3  129.87    8.16
  -1   5  -3  135.44   13.48
   1   5   3  133.81   23.70
   1   5   3  134.47   12.37
  -1   5  -3  138.66   10.71
  -1   5  -3  124.93   12.24
  -1  -5  -3  138.87   14.70
  -1  -5  -3  138.08    9.11
  -1  -5  -3  143.36   17.60
  -1  -5  -3  150.12   15.82
   1  -5   3  139.64    9.51
   1  -5   3  137.91   10.48
  -1  -5  -3  144.84   10.91
   1  -5   3  133.02   14.02
  -1   5  -4  141.19    9.23
  -1   5  -4  158.33   12.83
  -1   5  -4  164.47   11.34
   1   5   4  182.19   18.38
  -1   5  -4  166.69   18.41
  -1   5  -4  129.70   13.65
  -1   5  -4  144.06   13.47
  -1   5  -4  162.15   15.69
   1   5   4  161.48   13.31
  -1  -5  -4  163.59   17.48
   1  -5   4  151.61   13.63
  -1  -5  -4  173.20   21.41
  -1  -5  -4  147.66   14.44
   1  -5   4  197.18   14.11
  -1  -5  -4  115.64   16.32
  -1  -5  -4  155.93   11.82
   1  -5   4  177.83   12.09
  -1  -5  -4  170.91   32.05
  -1  -5  -4  173.18   11.07
  -1   5  -5   82.64    8.33
  -1   5  -5   86.01   14.47
   1   5   5   76.50   11.41
  -1   5  -5   71.24   12.55
  -1   5  -5   72.27   10.24
  -1  -5  -5   75.01   18.56
  -1  -5  -5   79.76   15.53
   1  -5   5   94.01    9.61
  -1  -5  -5   78.18   10.70
  -1  -5  -5   70.05    7.32
   1  -5   5   75.20    5.68
   1  -5   5   69.96    6.95
  -1   5  -6   -2.25    3.47
   1   5   6    2.73    4.63
  -1   5  -6   -0.71    2.18
  -1  -5  -6   -0.32    4.10
  -1  -5  -6   -1.24    4.15
  -1  -5  -6  -11.94    4.27
  -1   5  -7   -9.67    5.38
  -1   5  -7    1.40    2.85
  -1  -5  -7    3.90    5.84
   1   6  -8    3.82    6.27
   1  -6  -8   12.62   16.21
   1  -6  -8   20.00    8.75
   1  -6  -8   -6.19    8.83
  -1   6   7    3.90    4.76
   1   6  -7    8.67    5.75
  -1  -6   7   -2.04    5.20
   1  -6  -7    2.64   12.62
   1  -6  -7    0.08    6.01
   1   6  -6   45.16   13.11
   1   6  -6   27.60    8.15
  -1   6   6   35.60    7.76
  -1   6   6   28.47    8.72
   1   6  -6   39.78    6.18
   1  -6  -6   35.13   12.78
  -1  -6   6   43.71    9.24
   1  -6  -6   25.75   12.99
   1   6  -5   83.01   11.03
   1   6  -5   68.66   12.35
   1   6  -5   66.54    6.13
  -1   6   5   80.22    8.44
   1   6  -5   60.36   11.78
  -1   6   5   57.47   14.72
   1   6  -5   72.74    7.67
   1   6  -5   64.96   14.73
   1  -6  -5   61.49   19.77
   1  -6  -5   78.23   15.06
   1  -6  -5   62.41    5.94
   1  -6  -5   65.58    8.45
  -1  -6   5   60.98    9.72
   1   6  -4  223.46   18.04
   1   6  -4  195.59   15.36
   1   6  -4  228.37   18.61
  -1   6   4  226.62   19.82
   1   6  -4  212.87   11.35
  -1   6   4  201.24   12.53
   1   6  -4  234.91   18.79
  -1   6   4  211.01   21.76
   1   6  -4  215.44   14.65
   1   6  -4  203.90   12.72
   1  -6  -4  166.98   28.36
  -1  -6   4  201.67   12.51
   1  -6  -4  206.54   23.80
   1  -6  -4  213.59   17.59
   1  -6  -4  225.45   29.72
  -1  -6   4  207.30   14.54
   1  -6  -4  185.48   19.10
  -1  -6   4  219.64   21.99
   1  -6  -4  201.24   11.10
  -1   6   3  585.98   36.46
   1   6  -3  608.70   26.85
   1   6  -3  544.03   34.94
  -1   6   3  586.72   33.00
  -1   6   3  612.87   25.95
   1   6  -3  594.77   29.07
  -1   6   3  538.24   38.10
   1   6  -3  613.10   25.28
   1   6  -3  580.08   27.36
   1   6  -3  595.56   32.57
   1  -6  -3  496.41   38.40
   1  -6  -3  568.50   35.60
   1  -6  -3  564.60   45.41
   1  -6  -3  551.20   35.33
   1  -6  -3  563.58   25.43
  -1  -6   3  573.18   34.73
   1  -6  -3  627.32   44.29
  -1  -6   3  561.64   28.92
  -1  -6   3  627.01   33.02
  -1  -6   3  621.52   28.77
   1   6  -2  816.74   33.05
  -1   6   2  788.11   31.64
   1   6  -2  750.74   34.71
   1   6  -2  760.56   42.20
  -1   6   2  782.33   46.64
  -1   6   2  737.66   43.36
  -1   6   2  771.63   39.07
   1   6  -2  685.21   36.78
   1  -6  -2  738.98   46.30
   1  -6  -2  692.76   32.68
  -1  -6   2  772.06   33.73
  -1  -6   2  737.31   37.96
   1  -6  -2  779.85   42.00
  -1  -6   2  775.34   36.79
  -1  -6   2  761.68   37.02
   1  -6  -2  749.68   44.40
   1  -6  -2  742.43   49.12
   1   6  -1   48.34    4.14
  -1   6   1   53.09   10.55
   1   6  -1   46.69    7.20
  -1   6   1   56.53    9.07
  -1   6   1   64.28   13.37
  -1   6   1   49.67    4.62
   1   6  -1   58.73   10.46
   1   6  -1   48.22    5.25
   1   6  -1   55.17    6.29
  -1  -6   1   53.03    5.40
   1  -6  -1   40.84    7.80
   1  -6  -1   50.88    5.14
  -1  -6   1   53.13    5.16
   1  -6  -1   40.75    9.35
   1  -6  -1   48.38   11.32
   1  -6  -1   53.31   10.80
  -1  -6   1   54.19    8.21
  -1  -6   1   46.33    6.84
   1  -6  -1   66.09   11.56
  -1   6   0  270.72   23.79
  -1   6   0  291.89   18.29
   1   6   0  260.31   18.48
   1   6   0  263.87   18.65
   1   6   0  243.28   14.12
   1   6   0  274.46   20.47
  -1   6   0  240.79   20.17
  -1   6   0  246.51   15.52
   1   6   0  296.25   15.26
  -1  -6   0  288.31   16.60
   1  -6   0  280.77   16.09
  -1  -6   0  249.63   17.06
   1  -6   0  263.71   16.94
   1  -6   0  274.86   16.36
  -1  -6   0  280.29   18.11
  -1  -6   0  266.34   15.46
  -1  -6   0  286.33   17.52
   1  -6   0  264.68   16.74
   1  -6   0  231.15   18.72
   1  -6   0  299.21   23.91
  -1   6  -1  287.68   17.97
  -1   6  -1  253.10   22.34
   1   6   1  288.14   21.40
   1   6   1  291.84   23.17
   1   6   1  257.17   14.06
  -1   6  -1  293.00   18.79
  -1   6  -1  220.70   18.48
  -1   6  -1  274.23   17.02
   1   6   1  260.61   19.60
   1   6   1  306.57   17.11
  -1  -6  -1  295.68   18.46
   1  -6   1  266.19   22.79
   1  -6   1  301.65   15.15
   1  -6   1  264.36   16.94
  -1  -6  -1  281.63   19.99
  -1  -6  -1  288.92   19.70
   1  -6   1  280.93   14.37
  -1  -6  -1  238.73   18.48
  -1   6  -2  703.46   37.67
   1   6   2  764.35   36.17
  -1   6  -2  714.07   37.39
   1   6   2  639.44   37.45
  -1   6  -2  725.91   41.68
  -1   6  -2  701.65   33.50
   1   6   2  720.66   47.32
  -1   6  -2  658.78   35.46
   1   6   2  755.29   32.20
  -1  -6  -2  747.74   40.61
  -1  -6  -2  690.52   40.00
   1  -6   2  745.91   30.91
  -1  -6  -2  728.19   36.09
  -1  -6  -2  647.61   41.50
   1  -6   2  692.76   41.96
  -1  -6  -2  655.84   31.54
   1  -6   2  730.27   31.61
   1   6   3   77.50    9.71
  -1   6  -3   88.43    7.78
  -1   6  -3   86.25   10.49
  -1   6  -3   89.98    8.76
  -1   6  -3   88.26    6.72
   1   6   3   77.30   13.59
   1   6   3   86.69    9.59
   1   6   3   92.96    8.06
  -1   6  -3  100.24   11.60
  -1   6  -3   73.56    6.54
  -1   6  -3   69.54   11.25
   1   6   3   65.75   16.02
  -1  -6  -3   85.57    8.48
  -1  -6  -3   90.76   12.61
   1  -6   3   79.61    7.57
  -1  -6  -3   77.25   15.56
   1  -6   3   70.80   12.75
   1  -6   3   95.41    7.35
  -1  -6  -3   93.19    7.23
  -1  -6  -3   67.97   12.34
  -1   6  -4   29.82    5.65
  -1   6  -4   34.87    6.58
   1   6   4   55.89    9.68
   1   6   4   21.41    9.68
  -1   6  -4   51.71   10.50
  -1   6  -4   47.72    7.43
   1   6   4   36.62    6.72
  -1   6  -4   41.78    5.54
  -1   6  -4   49.31   10.56
   1  -6   4   47.74    6.91
  -1  -6  -4   35.92    6.38
  -1  -6  -4   43.46   13.58
   1  -6   4   38.68    8.14
  -1  -6  -4   27.37    7.80
   1  -6   4   31.35    6.41
  -1  -6  -4   21.29    7.09
  -1  -6  -4   35.25    4.55
  -1   6  -5   67.80   17.19
  -1   6  -5   80.76   13.78
  -1   6  -5   79.01    8.43
   1   6   5   89.94   11.17
  -1  -6  -5   80.57   19.13
  -1  -6  -5   93.61   12.70
   1  -6   5   85.70    8.06
   1  -6   5   86.31    9.36
  -1  -6  -5   94.49   18.27
  -1   6  -6   66.18   12.59
   1   6   6  107.50   13.67
  -1   6  -6  102.57   10.53
  -1  -6  -6  107.72   13.97
  -1  -6  -6   94.46   20.88
  -1  -6  -6   94.00   18.35
  -1  -6  -7   14.80   11.51
  -1  -6  -7   23.35    8.20
   1   7  -8   16.83    8.49
   1  -7  -8   42.34   14.64
   1  -7  -8   27.18   16.94
   1  -7  -8   22.15    9.11
   1   7  -7    1.93    4.82
  -1   7   7   -5.33    2.90
   1  -7  -7   -4.96    9.88
  -1  -7   7   -6.89    4.80
   1  -7  -7   -0.07    8.13
  -1   7   6    5.07    3.99
   1   7  -6    2.09    3.95
   1  -7  -6   -3.26    6.79
   1  -7  -6   -0.56    5.29
  -1  -7   6    0.95    4.24
  -1   7   5  113.09   14.82
  -1   7   5  105.56    9.67
   1   7  -5   95.00   16.89
   1   7  -5  120.51    8.43
   1   7  -5  119.01   14.53
   1   7  -5  142.40   13.28
  -1  -7   5  105.80    8.18
   1  -7  -5   93.11   22.38
   1  -7  -5  102.53   18.58
  -1  -7   5  114.77   11.69
  -1   7   4    7.08    4.88
   1   7  -4    8.07    3.28
  -1   7   4   11.87    8.67
   1   7  -4   10.23    4.43
  -1   7   4    9.17    2.59
   1   7  -4   11.09    3.86
   1   7  -4   10.10    4.55
   1   7  -4    4.78    5.12
   1   7  -4    8.18    3.89
   1   7  -4   10.53    2.31
   1  -7  -4    9.89    8.60
   1  -7  -4    8.05    5.83
   1  -7  -4    5.76    2.01
  -1  -7   4    9.27    3.38
   1  -7  -4    0.60    5.58
   1  -7  -4    2.58    4.13
  -1  -7   4    4.87    2.95
  -1  -7   4   11.61    6.82
   1  -7  -4   -7.36    5.80
  -1   7   3    4.55    4.18
   1   7  -3    6.02    1.85
  -1   7   3    6.57    1.93
   1   7  -3    7.38    4.75
   1   7  -3    7.30    2.84
   1   7  -3    3.22    2.19
   1   7  -3    3.11    2.91
  -1   7   3   11.39    8.05
   1   7  -3    3.33    3.02
   1  -7  -3    4.25    4.18
  -1  -7   3   11.78    4.70
   1  -7  -3    4.82    3.64
  -1  -7   3   11.87    3.26
   1  -7  -3   -1.66    5.81
   1  -7  -3    4.40    3.86
  -1  -7   3    5.86    2.83
  -1  -7   3    4.93    4.34
   1  -7  -3    5.00    1.75
   1  -7  -3    4.96    6.79
   1   7  -2  360.02   27.13
  -1   7   2  359.13   27.31
   1   7  -2  330.73   17.59
  -1   7   2  398.20   31.33
  -1   7   2  361.28   23.52
   1   7  -2  385.02   19.59
   1   7  -2  387.18   21.43
   1   7  -2  314.16   21.35
  -1   7   2  374.17   16.81
   1  -7  -2  378.43   28.55
   1  -7  -2  355.46   18.17
  -1  -7   2  364.32   22.23
   1  -7  -2  380.81   26.49
  -1  -7   2  367.63   20.56
  -1  -7   2  369.11   18.62
  -1  -7   2  379.02   23.12
  -1  -7   2  362.07   15.20
   1  -7  -2  325.82   28.06
   1  -7  -2  360.13   29.40
   1  -7  -2  327.84   30.75
   1   7  -1   68.29    7.00
  -1   7   1   57.46   11.64
   1   7  -1   67.67    5.66
   1   7  -1   71.12    8.58
   1   7  -1   59.02    6.88
  -1   7   1   63.54    5.70
  -1   7   1   56.68    9.37
   1   7  -1   88.68   14.67
  -1   7   1   60.73   12.79
  -1  -7   1   71.13    8.61
   1  -7  -1   51.12    9.53
   1  -7  -1   77.66   13.89
   1  -7  -1   70.28   11.89
  -1  -7   1   67.68    7.87
   1  -7  -1   74.43   13.45
  -1  -7   1   64.58    6.52
   1  -7  -1   71.31   12.56
   1  -7  -1   60.21    6.25
   1   7   0  747.66   39.25
  -1   7   0  679.32   34.12
   1   7   0  721.52   42.57
   1   7   0  744.12   33.62
  -1   7   0  753.36   38.07
   1   7   0  757.79   39.34
  -1   7   0  668.32   40.86
  -1   7   0  714.91   45.44
  -1  -7   0  640.59   36.43
   1  -7   0  696.51   35.95
  -1  -7   0  693.41   37.50
  -1  -7   0  715.74   34.77
  -1  -7   0  668.09   33.59
   1  -7   0  670.77   34.23
   1  -7   0  739.55   34.53
   1  -7   0  756.13   45.41
   1  -7   0  721.98   36.14
   1   7   1   -2.08    2.40
   1   7   1   -0.28    2.17
   1   7   1    2.72    1.45
  -1   7  -1   -1.20    3.42
  -1   7  -1    3.33    2.21
  -1   7  -1   -1.91    3.19
   1   7   1   11.40    5.70
  -1   7  -1   -0.01    1.89
   1  -7   1    0.98    0.94
  -1  -7  -1    0.31    2.74
  -1  -7  -1    1.08    1.65
  -1  -7  -1   -1.97    2.43
   1  -7   1    0.50    1.35
  -1  -7  -1   -3.34    1.82
  -1  -7  -1   -1.67    1.72
   1  -7   1    3.71    3.88
   1  -7   1    0.73    1.41
   1   7   2  404.84   34.84
   1   7   2  452.04   32.27
  -1   7  -2  446.62   32.26
   1   7   2  428.03   28.55
   1   7   2  458.97   22.06
  -1   7  -2  411.96   26.39
   1   7   2  482.85   26.17
  -1   7  -2  464.86   28.29
  -1  -7  -2  434.42   21.85
   1  -7   2  458.63   20.96
  -1  -7  -2  412.52   25.96
  -1  -7  -2  406.32   29.60
   1  -7   2  437.33   32.06
  -1  -7  -2  464.24   31.98
   1  -7   2  460.61   21.40
  -1  -7  -2  464.64   30.15
   1   7   3  107.90   22.38
  -1   7  -3  169.81   15.62
   1   7   3  136.56   12.78
  -1   7  -3  167.79   13.04
   1   7   3  149.54   17.37
   1   7   3  142.07   10.60
  -1   7  -3  138.99    8.32
  -1   7  -3  139.78   10.80
  -1   7  -3  155.84   16.40
  -1   7  -3  141.36    7.71
  -1   7  -3  145.95   14.43
  -1  -7  -3  133.83   16.99
  -1  -7  -3  144.90   12.47
  -1  -7  -3  154.81   18.74
  -1  -7  -3  154.83   16.76
   1  -7   3  158.31   10.29
   1  -7   3  139.72   10.45
  -1  -7  -3  135.06    9.60
   1  -7   3  125.35   15.17
  -1   7  -4    4.76    2.42
  -1   7  -4   -1.90    2.18
  -1   7  -4    2.30    1.72
   1   7   4    0.78    3.03
  -1   7  -4   -1.88    2.58
   1   7   4    2.52    5.25
   1   7   4    0.91    2.56
   1  -7   4   -5.76    3.44
   1  -7   4    3.62    2.35
  -1  -7  -4   -4.05    3.99
  -1  -7  -4    3.42    3.30
  -1  -7  -4    0.32    1.65
   1  -7   4    3.14    2.65
  -1  -7  -4    4.20    5.56
   1   7   5  269.89   20.34
  -1   7  -5  275.18   24.39
  -1   7  -5  315.86   19.39
  -1  -7  -5  317.12   24.79
  -1  -7  -5  330.57   29.34
   1  -7   5  355.88   21.21
  -1  -7  -5  287.98   31.52
   1  -7   5  276.58   19.30
  -1   7  -6   64.41    8.81
  -1   7  -6   48.32   11.32
   1   7   6   53.93   11.39
  -1  -7  -6   51.74   10.90
  -1  -7  -6   77.97   17.67
  -1  -7  -6   60.65   12.52
  -1   7  -7    5.10    7.91
  -1  -7  -7   -7.79    6.51
  -1  -7  -7   -1.77    5.12
  -1  -7  -7   -8.98    8.09
   1   8  -8   24.29   11.56
   1  -8  -8   35.10   15.43
   1  -8  -8   24.09   17.90
   1   8  -7    5.88    6.59
  -1   8   7   26.20    8.98
  -1  -8   7   18.59    7.49
   1  -8  -7    2.66   13.39
   1  -8  -7   20.64   10.54
  -1   8   6   11.03    6.00
   1   8  -6    9.91    3.13
   1   8  -6    8.98    5.73
   1  -8  -6    8.13    4.40
  -1  -8   6    4.02    2.50
   1  -8  -6   19.53   10.05
  -1  -8   6   12.32    5.71
  -1   8   5   -2.17    2.26
  -1   8   5   -1.04    2.31
   1   8  -5    5.63    4.73
   1   8  -5    3.11    2.19
   1   8  -5    1.49    3.21
   1  -8  -5  -10.44    7.06
  -1  -8   5   -1.23    2.15
   1  -8  -5    6.22    5.07
  -1  -8   5    1.09    2.82
  -1   8   4  546.96   25.41
   1   8  -4  529.88   26.29
   1   8  -4  529.26   26.60
   1   8  -4  536.92   28.69
   1   8  -4  484.77   34.65
  -1   8   4  509.30   40.64
   1   8  -4  486.98   35.79
   1   8  -4  565.51   33.61
  -1   8   4  610.96   37.67
   1  -8  -4  448.69   24.07
   1  -8  -4  537.18   34.42
   1  -8  -4  449.61   47.00
  -1  -8   4  558.64   28.70
  -1  -8   4  520.20   34.60
   1  -8  -4  524.49   44.46
  -1  -8   4  537.54   28.20
   1  -8  -4  527.19   38.06
   1   8  -3    7.86    1.90
   1   8  -3    9.83    3.95
  -1   8   3    8.82    5.10
  -1   8   3    8.59    2.30
   1   8  -3    6.07    3.34
   1   8  -3    4.19    3.34
  -1   8   3   20.11   10.08
   1  -8  -3    8.33    5.14
  -1  -8   3    8.20    3.97
   1  -8  -3    3.17    3.69
   1  -8  -3    2.50    5.81
  -1  -8   3    7.05    2.65
   1  -8  -3    5.87    2.34
   1  -8  -3   11.36    7.92
   1  -8  -3   -1.83    6.15
  -1  -8   3    7.98    4.92
  -1   8   2 2238.68  108.34
  -1   8   2 2116.50   85.86
   1   8  -2 2103.12   87.03
  -1   8   2 2328.31  102.91
  -1   8   2 2027.30   95.30
   1   8  -2 2164.25   93.19
   1   8  -2 1892.29   92.26
   1   8  -2 2173.79   87.91
   1   8  -2 2154.78  103.40
  -1  -8   2 2115.84   83.75
   1  -8  -2 2147.11  109.23
   1  -8  -2 2192.05   99.99
  -1  -8   2 2206.39   88.21
  -1  -8   2 2158.99   94.25
  -1  -8   2 2036.90   93.83
  -1  -8   2 2263.80   90.18
   1  -8  -2 1998.21   88.08
   1  -8  -2 2066.97  102.49
   1  -8  -2 2178.16  104.12
   1   8  -1 1265.15   51.59
   1   8  -1 1215.52   55.02
  -1   8   1 1134.41   67.42
  -1   8   1 1088.45   50.97
  -1   8   1 1235.98   64.19
   1   8  -1 1221.13   65.11
   1   8  -1 1093.49   53.31
   1   8  -1 1125.17   57.01
  -1   8   1 1127.90   57.95
   1  -8  -1 1259.25   60.86
   1  -8  -1 1215.54   53.22
   1  -8  -1 1161.51   65.46
   1  -8  -1 1220.14   63.51
  -1  -8   1 1166.07   55.39
  -1  -8   1 1190.49   57.86
  -1  -8   1 1192.57   52.47
   1  -8  -1 1236.26   64.72
   1  -8  -1 1242.95   59.78
  -1  -8   1 1205.86   53.30
  -1   8   0  104.02   14.13
   1   8   0  121.76    9.16
   1   8   0  113.81   12.81
   1   8   0  110.69   17.62
  -1   8   0  104.63   11.32
   1   8   0  108.84   12.62
   1   8   0  129.63   10.00
  -1   8   0  158.20   18.82
  -1   8   0  112.76   10.28
   1  -8   0  120.16   11.72
  -1  -8   0   98.40   11.83
   1  -8   0  106.02   13.44
   1  -8   0  146.57   17.75
  -1  -8   0  118.62   10.37
  -1  -8   0  140.89   13.24
  -1  -8   0  119.39   11.46
  -1  -8   0  113.18    9.91
   1  -8   0  108.92   11.61
   1  -8   0  120.37    9.86
   1  -8   0  112.90   10.06
  -1   8  -1  375.09   32.01
  -1   8  -1  403.31   27.67
   1   8   1  364.11   29.70
   1   8   1  426.48   20.08
   1   8   1  380.64   30.24
  -1   8  -1  406.22   24.23
  -1   8  -1  400.93   24.89
   1   8   1  351.20   26.74
   1   8   1  391.55   22.78
   1  -8   1  400.55   31.10
  -1  -8  -1  416.34   26.36
   1  -8   1  409.27   21.49
  -1  -8  -1  323.87   23.80
  -1  -8  -1  365.50   26.87
  -1  -8  -1  391.24   26.10
  -1  -8  -1  368.40   20.81
   1  -8   1  369.17   23.00
   1  -8   1  402.69   20.67
   1   8   2  557.94   30.06
   1   8   2  552.19   25.52
  -1   8  -2  520.93   37.97
  -1   8  -2  519.59   31.20
   1   8   2  498.14   40.25
   1   8   2  543.24   38.43
  -1   8  -2  520.23   31.92
  -1   8  -2  507.71   29.08
   1  -8   2  538.19   24.57
  -1  -8  -2  484.23   25.59
  -1  -8  -2  538.10   31.21
  -1  -8  -2  563.32   36.32
   1  -8   2  554.30   24.84
  -1  -8  -2  468.00   33.97
  -1  -8  -2  508.54   33.73
   1  -8   2  485.46   35.42
   1   8   3   66.19   17.49
  -1   8  -3   53.21   10.46
   1   8   3   79.84    7.42
  -1   8  -3   72.62   12.03
  -1   8  -3   59.03   10.98
  -1   8  -3   93.04   16.38
   1   8   3   63.62    8.78
  -1   8  -3   75.40    8.76
   1   8   3   47.22   16.43
  -1  -8  -3   57.73   12.97
   1  -8   3   54.95   12.69
   1  -8   3   75.75    6.97
  -1  -8  -3   57.12    6.02
   1  -8   3   81.06    6.91
  -1  -8  -3   73.00    8.89
  -1  -8  -3   54.79   13.52
  -1  -8  -3   67.31   13.64
  -1   8  -4    1.30    4.21
  -1   8  -4    5.80    4.35
   1   8   4    0.90    3.22
  -1   8  -4    6.96    4.18
   1   8   4    2.93    2.87
   1  -8   4    0.18    4.55
  -1  -8  -4    6.81    5.59
  -1  -8  -4    7.60    6.26
   1  -8   4    4.54    3.59
  -1  -8  -4    4.90    2.68
   1  -8   4    3.49    2.47
  -1   8  -5   68.41    8.66
  -1   8  -5   64.86   13.29
   1   8   5   65.70   10.22
  -1  -8  -5   58.44   17.03
  -1  -8  -5   72.27   16.53
  -1  -8  -5   56.77   11.58
   1   8   6   21.44    7.20
  -1   8  -6    2.92    6.68
  -1  -8  -6   10.51    8.32
  -1  -8  -6    2.20    8.53
  -1  -8  -6    9.74    5.53
   1  -8   6    3.74    2.87
  -1   8  -7    3.75    6.69
  -1  -8  -7   -0.79    5.76
  -1  -8  -7  -21.65    7.65
  -1  -8  -7  -10.53    7.79
   1   9  -7   84.69   17.73
  -1   9   7   83.23   14.83
   1  -9  -7   70.78   18.27
   1  -9  -7   59.17   20.92
  -1   9   6   -7.57    3.19
   1   9  -6   -2.24    2.56
  -1  -9   6   -0.40    4.57
  -1  -9   6   -6.61    2.35
   1  -9  -6   -4.16    5.49
   1  -9  -6    4.02   10.90
   1   9  -5  133.47   16.77
  -1   9   5  158.50   11.97
  -1   9   5  135.65   16.90
   1   9  -5  163.08   17.38
   1  -9  -5  130.95   22.34
  -1  -9   5  160.11   14.10
  -1  -9   5  123.01   10.76
   1  -9  -5  101.64   23.94
  -1   9   4   45.61    5.14
  -1   9   4   48.66   11.48
   1   9  -4   38.20   12.01
   1   9  -4   39.25    8.67
  -1  -9   4   39.01    9.58
  -1  -9   4   52.95    8.06
   1  -9  -4   51.02   12.84
  -1  -9   4   53.31    9.07
   1  -9  -4   69.61   18.79
  -1   9   3  135.52    8.48
   1   9  -3  151.95   14.51
  -1   9   3  124.51   15.84
   1   9  -3  117.33   20.55
   1   9  -3  130.94    7.31
   1   9  -3  125.18   10.19
   1   9  -3  127.85    9.05
  -1   9   3  123.98   23.10
   1  -9  -3  133.68   23.05
  -1  -9   3  155.76   14.53
  -1  -9   3  152.95   10.73
   1  -9  -3   98.05   18.39
   1  -9  -3  129.68   15.92
  -1  -9   3  145.01   13.29
   1  -9  -3  101.76   17.54
   1  -9  -3   93.28   20.92
  -1  -9   3  128.04   12.03
   1  -9  -3  112.18    9.18
   1   9  -2    1.07    3.77
   1   9  -2    2.32    2.75
  -1   9   2   11.07    2.46
   1   9  -2    4.75    2.23
  -1   9   2   14.58    8.18
   1   9  -2    6.40    2.25
  -1   9   2    3.55    3.84
   1   9  -2   11.41    8.73
  -1  -9   2   10.52    3.00
  -1  -9   2    7.77    4.44
  -1  -9   2   10.73    3.54
   1  -9  -2    6.90    5.64
  -1  -9   2    7.88    1.29
  -1  -9   2    3.92    3.54
   1  -9  -2    7.22    5.50
   1  -9  -2   -3.39    4.48
   1  -9  -2    0.93    6.77
   1  -9  -2    0.19    5.44
   1  -9  -2    4.20    2.20
   1   9  -1  451.57   35.73
   1   9  -1  514.94   31.41
   1   9  -1  465.94   28.24
  -1   9   1  508.81   35.43
  -1   9   1  492.25   39.61
  -1   9   1  457.97   30.70
  -1   9   1  521.36   24.93
   1   9  -1  496.31   24.91
   1   9  -1  490.99   27.25
   1  -9  -1  467.32   26.25
   1  -9  -1  491.14   31.58
  -1  -9   1  500.79   25.87
  -1  -9   1  459.23   26.51
   1  -9  -1  494.26   31.76
  -1  -9   1  504.33   31.06
  -1  -9   1  529.43   29.23
   1  -9  -1  575.78   38.87
   1  -9  -1  516.99   36.14
   1  -9  -1  484.21   34.77
   1   9   0  909.35   56.32
  -1   9   0  993.56   61.07
  -1   9   0  920.18   44.43
   1   9   0  848.69   42.22
   1   9   0 1016.78   44.56
   1   9   0  954.18   51.42
   1   9   0  914.56   50.79
  -1   9   0  882.11   52.61
  -1   9   0  938.23   49.55
   1  -9   0 1008.71   44.00
  -1  -9   0 1004.45   45.50
   1  -9   0  917.47   45.16
  -1  -9   0  977.58   47.54
   1  -9   0  931.73   47.61
   1  -9   0  892.99   55.75
   1  -9   0  989.01   47.34
  -1  -9   0  977.14   45.53
  -1  -9   0  831.92   48.24
   1  -9   0  806.78   49.06
  -1  -9   0  950.92   49.35
  -1   9  -1  477.47   28.26
   1   9   1  463.47   23.73
   1   9   1  545.67   28.34
  -1   9  -1  455.89   32.21
   1   9   1  459.26   35.51
  -1   9  -1  483.03   38.56
  -1   9  -1  427.25   29.01
   1   9   1  492.43   37.39
   1  -9   1  484.40   25.11
  -1  -9  -1  482.35   30.83
   1  -9   1  542.37   26.81
   1  -9   1  500.74   36.96
  -1  -9  -1  505.49   30.85
  -1  -9  -1  459.26   32.50
   1  -9   1  522.15   28.82
  -1  -9  -1  426.24   29.46
   1   9   2    4.98    3.02
  -1   9  -2   13.11    4.63
   1   9   2    1.64    1.80
   1   9   2    8.88    6.58
   1   9   2   11.76    6.71
  -1   9  -2   -1.17    4.39
  -1   9  -2    6.19    3.53
  -1   9  -2    0.79    3.30
  -1   9  -2    0.27    4.32
  -1  -9  -2    0.05    4.30
  -1  -9  -2    3.21    3.67
   1  -9   2    8.61    6.11
  -1  -9  -2   -1.70    2.89
  -1  -9  -2   -0.60    3.19
   1  -9   2    2.75    1.88
  -1  -9  -2   -0.01    1.68
   1  -9   2    2.63    1.56
   1   9   3  104.57    8.92
  -1   9  -3  116.51   19.22
  -1   9  -3   90.81   10.73
   1   9   3  112.23   12.25
  -1   9  -3  114.95   13.57
   1  -9   3   65.06   13.08
  -1  -9  -3  118.45   20.05
  -1  -9  -3   96.06   16.64
  -1  -9  -3   66.52   13.89
  -1  -9  -3   91.82    8.41
  -1  -9  -3   96.95   11.41
   1  -9   3  102.44    8.41
   1  -9   3   98.76    8.18
  -1   9  -4   83.71   14.19
  -1   9  -4   96.68   16.17
  -1   9  -4   73.29   13.07
   1   9   4   92.38    9.34
   1   9   4   95.28   12.06
   1  -9   4   61.97   12.61
  -1  -9  -4   60.09   14.12
  -1  -9  -4   75.87   18.11
  -1  -9  -4   80.14    7.84
   1  -9   4  103.52    9.25
   1   9   5   28.27    7.10
  -1   9  -5   17.13    6.71
  -1   9  -5   18.33    6.17
  -1  -9  -5   23.69   11.38
  -1  -9  -5   28.47    8.72
   1  -9   5   23.38    7.74
  -1  -9  -5   27.59   10.88
  -1   9  -6   28.10    9.99
  -1  -9  -6   40.99   11.45
  -1  -9  -6   49.60   15.87
  -1  -9  -6   19.23   11.15
  -1   9  -7    1.44    7.99
  -1  -9  -7  -16.68    9.49
  -1  -9  -7   -4.09    6.27
  -1  -9  -7   19.91   10.45
  -1  10   7   10.38    6.95
   1  10  -7   -3.60    4.61
   1 -10  -7   22.78   12.02
   1 -10  -7    4.69    8.65
  -1  10   6   15.67    7.70
   1  10  -6   20.15    8.84
  -1 -10   6   44.17    9.75
   1 -10  -6   46.42   18.95
   1 -10  -6   26.69   11.59
   1  10  -5    3.04    5.00
  -1  10   5    5.69    4.81
   1  10  -5    3.12    6.25
  -1 -10   5   12.18    5.73
   1 -10  -5    4.53    5.46
  -1 -10   5    6.15    4.11
   1 -10  -5    6.31    7.04
  -1  10   4  181.51   11.57
  -1  10   4  170.61   19.67
   1  10  -4  190.59   22.66
   1  10  -4  160.50   16.87
  -1 -10   4  191.88   14.23
   1 -10  -4  182.02   30.09
  -1 -10   4  171.40   15.34
   1 -10  -4  153.55   23.92
   1  10  -3   64.84    7.46
  -1  10   3   67.53    5.56
   1  10  -3   56.38   15.28
  -1  10   3   79.60   15.51
  -1  10   3   66.20   17.98
   1  10  -3   61.64    6.48
   1  10  -3   59.50   10.47
   1 -10  -3   54.18   12.82
   1 -10  -3   69.70   20.66
   1 -10  -3   62.30   14.69
   1 -10  -3   51.88    6.56
  -1 -10   3   62.17   10.50
  -1 -10   3   63.36    9.61
  -1 -10   3   69.35    7.06
   1 -10  -3   41.39   13.55
   1 -10  -3   42.27   13.13
   1  10  -2   44.01    4.93
   1  10  -2   42.88    7.11
  -1  10   2   36.61   13.28
  -1  10   2   42.26    4.78
   1  10  -2   28.58   10.53
  -1  10   2   48.22   11.94
   1  10  -2   47.69    8.37
   1 -10  -2   45.16   11.20
  -1 -10   2   50.06    9.71
  -1 -10   2   44.99    3.21
  -1 -10   2   48.44    5.91
  -1 -10   2   46.30    8.73
   1 -10  -2   37.02   12.56
   1 -10  -2   45.06   12.24
  -1 -10   2   47.44    6.25
   1 -10  -2   66.15   15.00
   1 -10  -2   45.90   13.12
   1  10  -1    2.98    3.34
  -1  10   1    3.59    2.03
   1  10  -1   11.65    4.49
   1  10  -1    7.00    6.49
   1  10  -1    4.24    2.41
  -1  10   1    6.11    5.27
  -1 -10   1    5.52    3.46
  -1 -10   1    6.05    4.13
   1 -10  -1   -1.01    3.01
   1 -10  -1   -2.90    2.99
  -1 -10   1    6.57    5.30
   1 -10  -1   14.91    7.33
  -1 -10   1    4.66    3.20
   1 -10  -1   -3.20    4.56
   1 -10  -1    1.02    2.64
  -1 -10   1    3.74    2.47
   1 -10  -1    2.03    6.05
  -1  10   0   52.22    8.14
  -1  10   0   50.21   14.19
   1  10   0   50.52    7.01
  -1  10   0   50.04   11.67
   1  10   0   50.64   14.00
   1  10   0   45.32   10.39
  -1  10   0   51.59   10.59
   1  10   0   52.28    6.60
   1 -10   0   51.50    9.93
   1 -10   0   57.07    8.88
  -1 -10   0   46.48    9.94
  -1 -10   0   46.26    9.70
  -1 -10   0   56.23    8.83
   1 -10   0   46.40    8.95
   1 -10   0   54.56    6.53
   1 -10   0   38.09   10.20
  -1 -10   0   50.77    9.66
   1 -10   0   41.83   11.41
  -1 -10   0   36.71    7.20
  -1  10  -1  129.44   16.29
   1  10   1  113.01   20.82
  -1  10  -1  145.72   24.84
   1  10   1  144.45   12.81
   1  10   1  121.06    9.55
  -1  10  -1  129.67   14.32
  -1  10  -1  122.30   12.60
   1  10   1  128.19   21.37
   1 -10   1  122.01   20.27
  -1 -10  -1  131.74   11.90
  -1 -10  -1  113.62   15.69
  -1 -10  -1  151.96   15.32
   1 -10   1  154.47   11.44
  -1 -10  -1  150.54   14.97
   1 -10   1  137.08   12.22
   1 -10   1  141.65   12.94
  -1 -10  -1  148.68   15.61
  -1  10  -2   26.41    7.31
  -1  10  -2   35.13    8.17
  -1  10  -2   33.35   11.50
  -1  10  -2   38.18    8.92
   1  10   2   40.71    5.07
  -1  10  -2   30.91    9.23
   1  10   2   37.73    8.05
   1  10   2   24.95    9.33
   1  10   2   40.58   12.74
   1 -10   2   32.22    5.10
  -1 -10  -2   31.83    8.81
   1 -10   2   35.13    4.49
   1 -10   2   43.87   11.74
  -1 -10  -2   45.96    9.65
  -1 -10  -2   27.48    8.70
  -1 -10  -2   46.54   11.61
  -1 -10  -2   29.98    6.19
  -1  10  -3   49.59   10.58
   1  10   3   41.67    8.68
  -1  10  -3   61.20   15.09
   1  10   3   65.97    6.85
  -1  10  -3   30.29   10.15
   1 -10   3   64.78    6.65
  -1 -10  -3   53.40   13.72
  -1 -10  -3   55.04   14.53
   1 -10   3   56.15    7.76
  -1 -10  -3   37.27    6.31
   1 -10   3   37.60   11.87
   1  10   4  103.60   10.20
  -1  10  -4   65.63   14.35
  -1  10  -4   84.21   17.15
   1  10   4  133.51   14.06
  -1  10  -4   88.71   14.94
  -1 -10  -4   86.01   17.19
  -1 -10  -4  115.25   20.95
   1 -10   4   72.04   14.12
   1 -10   4  113.28   10.45
   1  10   5   27.31    6.96
  -1  10  -5   21.58    7.88
  -1  10  -5   17.72    6.92
  -1 -10  -5   29.80   10.80
  -1 -10  -5   21.22    7.55
  -1 -10  -5   16.88    8.58
   1 -10   5   20.57    6.51
  -1  10  -6   -3.01    5.80
  -1 -10  -6    3.92    5.74
  -1 -10  -6   24.45   10.36
  -1 -10  -6    9.05    9.35
  -1  11   7   35.49   10.60
   1  11  -7   18.30   10.50
   1 -11  -7   11.15   13.07
   1 -11  -7   51.77   14.87
   1  11  -6   12.27    9.06
  -1  11   6   24.46    8.93
   1 -11  -6    6.68    9.53
  -1 -11   6   16.12    7.07
   1 -11  -6    6.35   11.91
  -1  11   5   38.71   11.03
   1  11  -5   43.78   10.79
   1  11  -5   42.11   12.30
   1 -11  -5   35.36   15.34
   1 -11  -5   37.99   14.56
  -1 -11   5   36.73    8.50
  -1 -11   5   26.99    7.65
  -1  11   4    2.87    4.79
   1  11  -4   -0.15    3.42
   1  11  -4    3.24    7.58
  -1  11   4    0.91    2.51
  -1 -11   4    2.11    4.68
   1 -11  -4    1.79    6.04
  -1 -11   4    2.17    2.76
   1 -11  -4   10.64    8.06
  -1  11   3  100.41    7.64
  -1  11   3  112.85   15.68
   1  11  -3  116.16   13.53
   1  11  -3   97.09   20.94
   1 -11  -3   82.31   21.53
   1 -11  -3   93.02    9.26
  -1 -11   3  103.54   15.35
   1 -11  -3   88.56   19.26
   1 -11  -3   77.33   17.14
  -1 -11   3  111.07    9.63
   1  11  -2   14.33    9.86
   1  11  -2   23.95    6.47
  -1  11   2   54.29   17.76
   1  11  -2   38.44    4.93
  -1  11   2   38.06   11.05
  -1  11   2   34.71    4.38
   1  11  -2   22.77    6.02
   1 -11  -2   37.28   10.89
  -1 -11   2   32.60    2.89
   1 -11  -2   51.74   13.24
   1 -11  -2   43.09   12.58
  -1 -11   2   24.58    5.74
   1 -11  -2   28.47    6.00
   1 -11  -2   46.02   11.91
   1 -11  -2   23.11   12.46
  -1 -11   2   21.01    5.79
  -1 -11   2   40.77    9.99
  -1 -11   2   35.06    5.81
   1  11  -1   70.74   12.50
  -1  11   1   81.46   15.48
   1  11  -1   94.30    8.67
  -1  11   1   67.11   19.33
  -1  11   1   90.55    8.39
   1  11  -1   55.23   15.44
   1  11  -1  105.23   10.37
   1 -11  -1   97.50   15.58
   1 -11  -1   91.76   12.18
  -1 -11   1   66.23   10.63
   1 -11  -1   73.97   15.90
   1 -11  -1   82.00   15.85
  -1 -11   1   83.10    8.71
   1 -11  -1   97.42   18.42
  -1 -11   1   94.85   14.58
  -1 -11   1   74.73   11.82
   1 -11  -1   85.97    9.53
   1  11   0    0.00    1.76
  -1  11   0    6.41    7.30
   1  11   0   15.43    8.64
  -1  11   0   -1.92    4.35
   1  11   0    2.82    4.11
   1  11   0    0.87    2.30
  -1  11   0    0.89    2.44
   1 -11   0   -1.36    3.11
   1 -11   0    2.53    2.59
   1 -11   0    1.95    2.02
  -1 -11   0    2.68    5.15
   1 -11   0   -2.72    2.32
   1 -11   0   -3.94    4.54
  -1 -11   0    6.24    4.23
  -1 -11   0    0.59    3.54
  -1 -11   0   -2.14    2.02
  -1 -11   0    2.04    2.25
   1 -11   0   13.74    6.72
  -1  11  -1    4.39    3.37
   1  11   1    4.73    3.28
   1  11   1    2.47    2.20
  -1  11  -1   -2.05    7.43
   1  11   1   12.18    8.08
  -1  11  -1    9.64    5.24
   1  11   1    4.67    7.83
  -1 -11  -1    3.76    4.29
  -1 -11  -1    5.26    6.42
  -1 -11  -1    6.72    3.56
  -1 -11  -1   -1.30    2.95
  -1 -11  -1    3.13    3.54
   1 -11   1    3.02    3.36
   1 -11   1    2.29    3.54
   1 -11   1    6.10    2.60
   1 -11   1   12.21    7.70
   1  11   2    6.04    8.93
   1  11   2   -0.47    2.05
   1  11   2    0.65    2.72
  -1  11  -2   -0.01    3.20
  -1  11  -2   17.22    9.01
   1  11   2   -2.91    6.29
  -1  11  -2   -8.98    4.04
  -1 -11  -2   -3.77    6.75
  -1 -11  -2    2.28    3.84
   1 -11   2    0.69    1.81
  -1 -11  -2   -1.01    2.83
  -1 -11  -2    3.69    5.47
  -1 -11  -2    1.36    3.55
   1 -11   2   -5.17    3.29
   1 -11   2    0.29    1.44
   1  11   3   48.62    7.26
   1  11   3   52.51    9.79
  -1  11  -3   53.07   12.76
  -1  11  -3   40.96    9.92
  -1  11  -3   58.97   15.01
  -1 -11  -3   34.71    6.40
   1 -11   3   56.74    6.53
   1 -11   3   50.38   13.78
  -1 -11  -3   45.62   12.26
  -1 -11  -3   51.90   13.38
   1  11   4   13.10    5.43
  -1  11  -4    5.80    3.96
  -1  11  -4   10.91    7.72
   1  11   4    7.92    3.89
   1 -11   4   -1.23    5.48
  -1 -11  -4   14.54    8.32
  -1 -11  -4    9.74    6.40
   1 -11   4    4.48    3.22
   1  11   5   -3.38    3.12
  -1  11  -5    6.26    6.69
   1  11   5   -1.72    3.85
  -1 -11  -5   -4.36    3.03
  -1 -11  -5    1.98    9.16
  -1 -11  -5  -13.75    5.45
  -1  11  -6   11.88    8.12
  -1 -11  -6   19.72   10.47
  -1 -11  -6    4.52    8.93
  -1 -11  -6   26.53    8.55
  -1  12   7   -3.15    6.14
   1  12  -7    1.85    8.58
   1 -12  -7  -22.15    8.97
   1 -12  -7  -20.85    9.77
   1  12  -6   -1.94    4.61
  -1  12   6    3.02    4.95
   1 -12  -6  -11.60    7.16
   1 -12  -6   -4.62   10.04
  -1 -12   6   -2.68    4.87
   1  12  -5   -3.22    4.04
  -1  12   5    9.00    5.88
   1 -12  -5   -3.74    5.20
   1 -12  -5   -7.65    5.89
  -1 -12   5    3.71    4.32
   1  12  -4   -0.54    4.35
   1  12  -4  -10.27    7.40
  -1  12   4   -3.13    3.74
  -1 -12   4   -1.94    4.44
  -1 -12   4    0.89    3.11
   1 -12  -4   -2.44    4.67
   1 -12  -4   -4.34    5.64
  -1  12   3    8.44    2.81
   1  12  -3   -3.99    5.93
  -1  12   3    0.75    4.72
   1  12  -3    2.65    3.39
  -1 -12   3    6.96    4.86
  -1 -12   3    4.12    2.48
   1 -12  -3   13.57   20.83
   1 -12  -3   -5.65    4.56
   1 -12  -3    2.06    5.99
   1  12  -2    4.91    3.75
   1  12  -2   13.73    9.86
  -1  12   2    5.12    2.62
  -1  12   2    7.91    5.46
  -1  12   2   14.30   11.73
   1 -12  -2   21.95    9.84
   1 -12  -2  -14.70    7.62
   1 -12  -2    1.70    8.03
   1 -12  -2    4.07    3.25
   1 -12  -2    6.14    7.60
   1 -12  -2   -5.42    4.25
  -1 -12   2    3.97    2.61
  -1 -12   2    0.09    3.01
  -1 -12   2    3.79    4.38
   1  12  -1    6.86    4.52
  -1  12   1   10.91    3.91
   1  12  -1   14.29   10.03
  -1  12   1    5.10   11.29
  -1  12   1   12.83    7.85
   1  12  -1    9.84    3.47
   1  12  -1   15.81    4.94
  -1 -12   1    6.36    3.22
   1 -12  -1    5.92    3.30
   1 -12  -1    1.74    5.92
  -1 -12   1    6.91    4.43
   1 -12  -1    9.10    8.59
  -1 -12   1    6.41    6.79
   1 -12  -1   11.36    4.31
  -1 -12   1    7.49    5.85
   1 -12  -1    2.32    6.89
  -1 -12   1   -1.49    5.54
   1 -12  -1   16.25    7.09
  -1  12   0  125.27   16.80
   1  12   0  111.83   10.37
  -1  12   0   92.13   10.82
  -1  12   0  132.95   25.66
   1  12   0  100.14   22.43
   1  12   0   92.32   16.71
   1  12   0  108.93   11.02
  -1 -12   0   85.13   15.17
   1 -12   0  102.37   19.41
   1 -12   0  131.89   14.00
  -1 -12   0  117.90   13.29
  -1 -12   0  113.04   14.41
  -1 -12   0   92.79   10.97
   1 -12   0  118.83    9.93
   1 -12   0   84.35   15.82
  -1 -12   0   97.81   11.69
   1 -12   0  128.99   15.37
   1 -12   0  118.12   12.19
  -1  12  -1  136.30   14.10
   1  12   1  102.89   19.80
   1  12   1  143.30   13.66
   1  12   1  132.59   25.35
  -1  12  -1  158.20   28.19
  -1  12  -1  126.99   17.66
   1  12   1  166.23   11.88
   1 -12   1  146.44   24.52
  -1 -12  -1  145.38   19.92
  -1 -12  -1  155.12   16.46
   1 -12   1  137.45   11.93
  -1 -12  -1  133.02   16.06
   1 -12   1  146.33   13.86
  -1 -12  -1  138.56   13.52
   1 -12   1  138.51   14.05
  -1 -12  -1  154.47   15.57
   1  12   2   50.83    9.72
  -1  12  -2   41.92   14.45
  -1  12  -2   21.62    7.68
   1  12   2   45.19    6.56
  -1  12  -2   41.18    9.54
  -1 -12  -2   25.39    8.46
  -1 -12  -2   36.23    7.94
   1 -12   2   52.25   14.44
   1 -12   2   35.90    5.91
  -1 -12  -2   41.60   13.48
  -1 -12  -2   27.87    9.70
   1  12   3  163.97   12.66
  -1  12  -3  177.07   18.22
  -1  12  -3  147.45   25.31
   1 -12   3  204.29   13.33
   1 -12   3  126.63   20.98
  -1 -12  -3  167.00   20.41
  -1 -12  -3  164.29   20.99
   1  12   4   21.67    5.69
  -1  12  -4   15.38    6.77
  -1  12  -4   15.61    9.95
   1  12   4   28.13    8.38
   1 -12   4   29.90    6.72
  -1 -12  -4   21.51   10.33
  -1 -12  -4   26.28   11.14
   1 -12   4   27.80    7.48
  -1  12  -5    5.07    7.24
   1  12   5   -2.58    4.37
  -1 -12  -5    6.20    7.63
  -1 -12  -5   -3.43    6.28
  -1 -12  -5   -2.58    7.91
  -1 -12  -6   19.48   10.37
  -1 -12  -6   22.49   11.12
  -1 -12  -6   22.80    8.41
   1  13  -6   -6.20    7.27
  -1  13   6   13.12    7.34
   1 -13  -6   15.36    9.55
   1 -13  -6    5.81    7.83
  -1  13   5    6.12    5.53
   1  13  -5    6.93    5.95
   1 -13  -5    1.86    9.85
   1 -13  -5   10.16    6.92
  -1 -13   5    5.15    5.40
   1  13  -4    1.95    3.68
  -1  13   4    1.37    3.66
   1  13  -4  -15.30    7.97
  -1 -13   4    3.90    5.41
  -1 -13   4   -2.49    2.49
   1 -13  -4  -11.77    5.64
   1 -13  -4   -3.90    6.45
  -1  13   3  154.96   10.52
  -1  13   3  148.89   19.45
   1  13  -3   98.28   22.88
   1  13  -3  126.12   15.06
   1 -13  -3  110.93   20.78
   1 -13  -3  131.75   23.73
  -1 -13   3  147.91   16.68
  -1 -13   3  145.67   12.08
   1  13  -2    2.07    3.44
   1  13  -2   12.41    7.98
  -1  13   2   -2.92    4.89
  -1  13   2    3.23    2.28
  -1 -13   2   -7.13    4.40
   1 -13  -2    6.57    7.02
   1 -13  -2    8.60    5.72
  -1 -13   2    2.76    2.59
   1 -13  -2   -6.46    8.96
   1 -13  -2    6.63   12.07
   1  13  -1   -0.97    1.99
   1  13  -1    1.95    9.86
  -1  13   1   10.14    6.07
  -1  13   1    0.47    2.52
  -1  13   1  -10.81    7.69
   1  13  -1    5.76    3.33
   1 -13  -1    4.38    5.56
   1 -13  -1  -12.04    8.45
  -1 -13   1   -1.00    6.64
  -1 -13   1    9.34    3.82
   1 -13  -1    2.59    3.76
  -1 -13   1    7.42    6.58
   1 -13  -1    6.24    3.75
   1 -13  -1   -3.13    6.39
  -1  13   0   73.37   21.65
  -1  13   0   75.76   15.81
  -1  13   0   67.96   10.44
   1  13   0   85.74    9.87
   1  13   0   86.15   21.48
   1  13   0   88.46    9.77
   1 -13   0   65.75   17.07
  -1 -13   0   70.17   12.14
   1 -13   0   86.94   11.06
   1 -13   0   67.82   15.14
   1 -13   0   86.85    8.72
  -1 -13   0   95.99   16.30
   1 -13   0   82.71   13.87
  -1 -13   0   89.60   13.51
  -1  13  -1    6.83    9.85
   1  13   1   -2.82    1.99
  -1  13  -1   -3.86    4.98
   1  13   1  -12.60    7.12
   1  13   1    4.87    7.25
   1  13   1   -0.27    2.50
  -1  13  -1    1.43    2.61
   1 -13   1   15.40    8.07
  -1 -13  -1   -2.53    3.42
   1 -13   1    1.83    2.15
  -1 -13  -1    1.48    4.39
  -1 -13  -1   -0.67    4.97
  -1 -13  -1   -4.62   10.45
   1  13   2    6.68    3.05
  -1  13  -2   18.54   12.01
  -1  13  -2   -1.58    3.79
  -1  13  -2   10.55    8.32
  -1 -13  -2   15.16   11.98
  -1 -13  -2    2.94    5.12
   1 -13   2    0.82    2.84
  -1 -13  -2   -0.37    3.93
   1 -13   2   13.93    5.90
   1  13   3   -0.31    3.08
   1  13   3    2.05    3.17
  -1  13  -3    9.62    7.91
  -1  13  -3   -2.17    4.56
   1 -13   3   -0.77    2.59
  -1 -13  -3   -6.99    4.25
  -1 -13  -3   -4.13    5.52
   1 -13   3   -1.67    7.07
   1  13   4    5.93    5.42
   1  13   4    5.97    4.45
  -1  13  -4    2.34    4.60
  -1 -13  -4    5.60    6.37
  -1 -13  -4   11.76    6.68
   1  13   5   -0.56    4.98
  -1  13  -5   -3.33    5.99
  -1 -13  -5    1.11    9.26
  -1 -13  -5    2.91    8.36
  -1 -13  -5    7.29    7.12
   1  14  -6    2.59    7.46
  -1  14   6   -7.41    5.13
   1 -14  -6   -2.48    9.14
   1 -14  -6  -18.18    8.06
   1  14  -5   -4.36    5.15
  -1  14   5    7.73    6.01
   1 -14  -5    5.07    8.79
  -1 -14   5   -4.77    4.24
   1 -14  -5   -6.18    6.39
   1  14  -4    3.78    5.05
  -1  14   4    6.34    5.67
   1 -14  -4    9.74    9.31
  -1 -14   4    1.89    3.49
   1 -14  -4    9.77    9.49
   1  14  -3  174.71   19.36
   1  14  -3  178.68   30.65
  -1  14   3  238.51   25.28
  -1  14   3  240.06   14.49
   1 -14  -3  226.20   25.69
  -1 -14   3  242.95   16.95
  -1 -14   3  245.65   22.43
   1 -14  -3  230.50   26.48
   1  14  -2  180.48   17.20
  -1  14   2  182.79   13.36
   1  14  -2  154.44   27.61
  -1  14   2  215.15   23.52
   1 -14  -2  204.41   23.06
  -1 -14   2  198.18   20.36
   1 -14  -2  221.99   23.15
  -1 -14   2  187.39   14.26
   1  14  -1    2.52    3.77
   1  14  -1   -4.05   10.34
  -1  14   1    7.33    5.16
  -1  14   1   15.55   13.82
  -1  14   1    3.89    3.30
  -1 -14   1    1.78    4.74
  -1 -14   1    2.66    3.12
   1 -14  -1   -1.55   10.47
   1 -14  -1    4.58    3.90
   1 -14  -1   -6.57    3.81
   1 -14  -1   -4.73    5.18
  -1  14   0   41.87   10.53
  -1  14   0   36.30    7.51
   1  14   0   38.89    7.74
   1  14   0   33.18    6.69
   1  14   0   11.66   15.02
  -1  14   0    6.37   10.46
   1 -14   0   27.38   11.77
  -1 -14   0   30.96    7.85
   1 -14   0   46.56   10.27
  -1 -14   0   26.15    8.32
  -1 -14   0   39.30   10.13
  -1  14  -1   14.50    5.79
  -1  14  -1   27.33   10.55
   1  14   1    8.48    3.67
   1  14   1    2.23    3.97
  -1  14  -1    0.37    6.17
  -1 -14  -1   14.43    6.39
  -1 -14  -1   23.33    8.75
   1 -14   1    8.32   10.02
   1 -14   1   15.29    4.99
   1  14   2    0.14    3.80
  -1  14  -2   15.14   11.50
  -1  14  -2    2.91    4.52
   1  14   2    3.32    3.31
   1 -14   2   -3.65    9.48
   1 -14   2   11.60    3.98
  -1 -14  -2   -9.54    5.38
  -1 -14  -2   -0.22    5.13
   1  14   3   22.28    7.47
   1  14   3   31.01    6.56
  -1  14  -3   14.97    6.55
  -1  14  -3   15.43   12.25
   1 -14   3   17.73    9.65
  -1 -14  -3   44.56   14.05
   1 -14   3   24.19    5.41
  -1 -14  -3   45.60   12.03
   1  14   4   11.70    6.34
  -1  14  -4   11.94    7.97
  -1 -14  -4   10.70    7.83
  -1 -14  -4    4.65    8.70
  -1  14  -5    4.11    8.11
  -1 -14  -5   -3.37    7.06
  -1 -14  -5  -16.98    7.18
  -1 -14  -5   -3.55    5.73
  -1  15   5   31.75   10.77
   1  15  -5   30.58   11.34
   1 -15  -5   24.28   14.24
  -1 -15   5   26.23    8.19
   1 -15  -5    7.81    9.07
   1  15  -4    2.84    6.70
  -1  15   4    9.58    4.82
   1 -15  -4    7.57   11.70
  -1 -15   4   19.84    6.11
   1 -15  -4   24.08   11.07
   1  15  -3   73.30   13.66
   1  15  -3   51.12   19.88
  -1  15   3   57.05   13.66
  -1 -15   3   60.13    9.21
   1 -15  -3   31.87   11.55
  -1 -15   3   32.59   10.08
   1 -15  -3   63.55   16.91
   1  15  -2  146.47   15.81
  -1  15   2  185.31   13.37
  -1  15   2  205.64   22.86
   1  15  -2  114.43   26.30
  -1 -15   2  169.56   19.61
  -1 -15   2  176.53   13.77
   1 -15  -2  183.27   20.20
   1 -15  -2  168.19   20.59
   1  15  -1   12.34    5.71
   1  15  -1   38.42   14.80
  -1  15   1   19.69    5.73
  -1  15   1   10.06    8.24
  -1 -15   1   16.16    5.14
   1 -15  -1    9.54    5.52
  -1 -15   1    8.49    7.29
   1  15   0   11.37    4.69
  -1  15   0   -3.81   14.52
  -1  15   0   18.90    9.17
  -1  15   0    1.74    3.56
  -1 -15   0    9.35    5.29
   1 -15   0   12.50    7.63
   1 -15   0    1.59    4.12
   1  15   1   -0.56    2.37
   1  15   1   -1.26    2.82
  -1  15  -1  -21.16   12.02
  -1  15  -1   -3.84    3.33
  -1 -15  -1   -2.57    4.77
   1 -15   1    6.79    7.75
   1 -15   1   -3.49    2.59
  -1 -15  -1    1.40    4.78
  -1  15  -2   17.37   16.29
   1  15   2   12.30    6.07
  -1  15  -2    5.87    4.56
   1 -15   2   12.06    4.00
   1 -15   2  -15.75    9.33
  -1 -15  -2    2.10    6.93
  -1 -15  -2    4.60    5.75
   1  15   3    3.20    4.29
  -1  15  -3    2.38    5.50
  -1 -15  -3   -8.85    4.61
  -1 -15  -3   -1.74    5.70
   1 -15   3    2.31    2.84
  -1  15  -4  -11.86    4.32
   1  15   4    6.72    4.58
  -1 -15  -4    0.49    8.83
  -1 -15  -4    0.89    9.23
  -1  15  -5    4.46    7.16
  -1 -15  -5   12.15   11.38
  -1 -15  -5   -8.93    8.81
  -1 -15  -5    1.72    7.41
   1  16  -5   -5.02    5.64
  -1  16   5    2.79    7.17
   1 -16  -5   -0.71   12.79
   1 -16  -5    1.95   10.04
  -1 -16   5   -3.33    4.92
  -1  16   4    9.84    8.34
   1  16  -4    9.13    8.58
   1 -16  -4   -3.54    7.10
   1 -16  -4   26.89   16.32
  -1 -16   4    8.80    4.46
   1  16  -3    3.26    4.78
  -1  16   3    4.24    6.84
  -1 -16   3   10.99    4.66
   1 -16  -3   -7.04    6.29
   1 -16  -3   -0.42    6.85
   1  16  -2   17.97   16.31
  -1  16   2   14.73    8.83
  -1  16   2   13.10    4.88
   1  16  -2   11.46    6.81
  -1 -16   2   12.67    4.56
   1 -16  -2   10.16    6.81
  -1  16   1   15.76    5.22
   1  16  -1    9.05   16.14
  -1  16   1   26.99   10.09
   1  16  -1   20.78    6.74
  -1 -16   1    4.56    8.55
   1 -16  -1   32.94    9.73
  -1 -16   1   13.37    4.64
   1  16   0    2.71    3.79
  -1  16   0   -0.92    3.60
   1 -16   0   -1.12    4.02
  -1 -16   0    1.17    3.88
  -1  16  -1   -3.71   15.36
  -1  16  -1   -3.36    3.51
   1  16   1   -1.96    2.81
   1 -16   1   -0.81    8.11
  -1 -16  -1   -2.98    8.14
   1 -16   1    3.84    4.38
  -1 -16  -1    2.68    4.39
  -1  16  -2   30.63   14.54
   1  16   2   43.34    7.71
  -1  16  -2   39.84   10.04
  -1 -16  -2   54.02   12.85
  -1 -16  -2   21.90    8.60
   1 -16   2   29.68    7.22
   1 -16   2   29.32   13.99
   1  16   3   12.29    6.29
  -1  16  -3   16.02    7.79
   1  16   3    6.67    5.14
   1 -16   3   19.01    5.98
  -1 -16  -3   19.25    9.38
  -1 -16  -3   16.06    8.37
   1  16   4   -4.69    4.53
  -1  16  -4   -2.80    7.79
  -1 -16  -4    0.43    9.77
  -1 -16  -4   -5.56    8.55
  -1  17   4    6.46    6.50
   1  17  -4  -10.64    5.07
   1 -17  -4   -2.35    6.14
   1 -17  -4    3.81   13.36
  -1 -17   4    4.72    4.08
   1  17  -3   33.09    9.71
  -1  17   3   45.02   12.28
   1 -17  -3   32.39   14.04
  -1 -17   3   40.54    8.34
   1  17  -2  -27.14   17.20
  -1  17   2    5.15    5.50
   1  17  -2    3.22    4.98
   1 -17  -2   16.60    9.33
  -1 -17   2   20.74   12.27
  -1 -17   2    6.39    4.15
   1  17  -1   25.99    7.90
  -1  17   1   22.76    5.97
   1 -17  -1    5.08    6.98
  -1  17   0   -6.15    4.05
   1  17   0    6.45    5.30
  -1 -17   0   -1.92    3.21
   1 -17   0   -3.30    4.66
   1  17   1   57.17    9.43
  -1  17  -1   48.52   10.07
  -1 -17  -1   43.93   13.20
   1 -17   1   61.96   10.32
   1  17   2   25.52    7.06
  -1  17  -2   20.17    9.13
  -1 -17  -2   29.49   11.92
   1 -17   2   18.34    5.69
  -1  17  -3   -7.93    4.95
  -1 -17  -3   -6.89    6.41
   1  18  -3   -0.09    5.28
  -1 -18   3    0.66    4.55
   1 -18  -3    9.21    7.51
   1  18  -2   53.46   11.62
   1 -18  -2   62.23   15.80
  -1 -18   2   53.81    9.62
  -1  18   1   -0.66    5.49
   1  18  -1    2.08    4.43
  -1 -18   1    4.15    4.17
   1 -18  -1   -7.30    4.38
  -1  18   0   -0.96    4.56
   1  18   0   -9.25    3.74
  -1 -18   0    3.91    4.85
   1 -18   0    4.52    5.24
  -1  18  -1    1.24    4.67
   1  18   1    5.49    4.54
   1 -18   1   -6.97    3.18
  -1 -18  -1    1.06    6.05
  -1  18  -2   -5.76    4.70
   1  18   2    3.90    4.59
  -1 -18  -2    9.93    7.47
   1 -18   2    0.51    3.91
  -1  18  -3    3.06    6.46
  -1 -18  -3   -0.61    7.64
   1  19  -2   43.16   11.57
   1 -19  -2   25.11   11.42
  -1 -19   2   20.78    4.88
   1  19  -1   -2.51    5.51
   1 -19  -1    2.30    7.43
  -1 -19   1   -5.37    2.01
   1  19   0   -0.43    4.41
  -1  19   0    0.03    6.81
   1 -19   0    2.28    5.43
  -1 -19   0    9.27    5.03
  -1  19  -1   -8.76    4.59
   1  19   1  -11.95    4.31
  -1 -19  -1   -2.99    3.66
   1 -19   1   -4.09    3.86
  -1  19  -2   -1.29    6.47
   1 -19   2    2.76    5.30
  -1 -19  -2    7.47    7.15
   2   0  -9   10.09   15.84
   2   0  -8   49.64   13.21
   2   0  -8   58.95   12.36
   2   0  -8   44.42   17.97
   2   0  -7   -1.29    8.37
   2   0  -7    0.05    3.23
   2   0  -7    8.08    5.46
   2   0  -7    4.73    3.12
   2   0  -6  278.50   34.79
   2   0  -6  274.81   17.85
   2   0  -6  310.00   24.04
   2   0  -6  234.08   27.05
   2   0  -6  303.94   20.94
  -2   0   6  307.97   21.09
  -2   0   6  291.18   38.32
   2   0  -5   -1.35    1.48
   2   0  -5   -1.07    1.62
  -2   0   5   -1.46    1.94
   2   0  -5    2.97    4.21
  -2   0   5   -0.29    6.17
   2   0  -5    3.35    4.27
   2   0  -5   -1.80    1.30
  -2   0   5   -2.27    1.69
  -2   0   4   54.73   14.57
   2   0  -4   64.35   14.13
  -2   0   4   72.58    9.02
   2   0  -4   69.27    7.34
   2   0  -4   53.32    6.50
   2   0  -4   63.44    4.81
  -2   0   4   64.21    7.95
   2   0  -4   63.38    6.31
   2   0  -4   52.68   10.48
   2   0  -4   63.26    6.50
   2   0  -3    0.16    1.01
   2   0  -3    0.63    0.94
   2   0  -3    0.09    2.85
   2   0  -3   -0.54    1.42
   2   0  -3   -0.27    0.99
  -2   0   3    1.20    2.23
  -2   0   3    7.05    6.58
   2   0  -3   -1.75    1.75
  -2   0   3   -0.55    1.34
   2   0  -3    2.19    1.29
  -2   0   2   43.59    7.72
  -2   0   2   40.88    8.79
   2   0  -2   34.23    4.05
  -2   0   2   40.22    4.56
   2   0  -2   45.60    5.14
  -2   0   2   42.97    3.78
   2   0  -2   46.34    8.08
   2   0  -2   46.50    3.26
   2   0  -2   41.87    7.67
  -2   0   1    0.46    1.14
  -2   0   1    2.38    2.81
   2   0  -1    2.96    2.32
  -2   0   1    0.16    0.55
  -2   0   1    0.84    0.63
   2   0  -1   -0.22    1.21
   2   0  -1    0.87    0.89
  -2   0   1    1.53    1.68
   2   0  -1    0.95    2.00
  -2   0   0 1012.98   46.11
  -2   0   0 1006.55   42.07
   2   0   0 1005.42   39.66
  -2   0   0  989.38   39.79
   2   0   0  940.61   41.51
   2   0   0  996.45   41.41
  -2   0   0 1020.03   41.16
   2   0   0  970.59   44.75
   2   0   0 1008.01   46.34
   2   0   1    0.30    0.94
  -2   0  -1    0.83    0.74
   2   0   1    0.15    0.66
  -2   0  -1   -1.16    1.06
   2   0   1   -0.76    0.80
  -2   0  -1    2.23    1.61
   2   0   1    0.61    1.02
  -2   0  -1    0.52    0.86
   2   0   1   -0.11    1.58
   2   0   2   80.95    7.35
  -2   0  -2   91.28    9.53
   2   0   2  108.02   13.21
  -2   0  -2   97.34    7.39
  -2   0  -2   89.54    7.66
   2   0   2   99.93    9.16
  -2   0  -2   97.18    7.66
   2   0   2   91.05    8.47
  -2   0  -2   99.81    6.31
  -2   0  -2   94.43    9.89
   2   0   3   -0.51    1.36
  -2   0  -3    0.59    1.33
  -2   0  -3   -1.13    1.43
  -2   0  -3    1.49    2.42
   2   0   3    4.95    5.78
   2   0   3   -0.46    2.19
  -2   0  -3    0.49    1.79
  -2   0  -3    0.50    1.30
  -2   0  -4 1242.76   56.75
   2   0   4 1285.63   57.38
  -2   0  -4 1216.17   55.43
  -2   0  -4 1131.59   55.18
  -2   0  -4 1164.89   77.89
   2   0   4 1295.56   61.49
  -2   0  -4 1174.89   59.28
   2   0   4 1006.28   70.04
   2   0   4 1280.57   53.04
  -2   0  -4 1192.27   63.73
   2   0   5   -0.78    3.50
   2   0   5    3.92    4.51
  -2   0  -5    2.80    2.54
   2   0   5   -4.00    2.65
  -2   0  -5    5.95    4.37
  -2   0  -5    5.20    4.07
  -2   0  -6   17.77    5.69
   2   0   6   23.96    9.57
  -2   0  -6    0.54    6.65
  -2   0  -7    0.21    7.99
   2   0   7   -6.87    7.95
  -2   0  -7    1.75    3.99
   2   1  -9  -14.30    5.73
   2   1  -8   64.34   19.99
   2   1  -8   41.10    9.11
   2   1  -8   24.10   10.54
   2  -1  -8   33.57   10.24
   2  -1  -8   31.61    8.55
   2  -1  -8   43.22   12.33
   2   1  -7  107.93   13.29
   2   1  -7   98.22   24.45
   2   1  -7  135.93   14.11
  -2   1   7  111.77   13.65
   2   1  -7  103.85   17.37
   2  -1  -7  133.13   16.14
   2  -1  -7   97.84   12.70
   2  -1  -7  159.81   32.48
   2   1  -6   71.83   15.41
   2   1  -6   64.89   10.58
   2   1  -6   65.84   19.41
   2   1  -6   52.51    8.53
   2   1  -6   31.46   12.51
  -2   1   6   72.97   10.02
   2   1  -6   70.82   12.54
   2  -1  -6   45.62   12.77
  -2  -1   6   73.98    9.25
   2  -1  -6   49.97    8.74
  -2  -1   6   69.24   12.08
   2  -1  -6   52.26   10.92
   2  -1  -6   58.32   19.47
  -2  -1   6   30.40   14.35
  -2   1   5   25.64    6.31
   2   1  -5   19.89    7.62
   2   1  -5   19.58    9.68
  -2   1   5   20.10   12.85
   2   1  -5   30.76    5.71
   2   1  -5   40.20    7.14
  -2  -1   5   16.57   10.18
  -2  -1   5   18.63    5.04
   2  -1  -5   26.01    4.60
   2  -1  -5   26.73    4.11
   2  -1  -5   38.76    8.93
   2  -1  -5   35.97    3.08
   2  -1  -5   18.10    7.09
  -2  -1   5   34.43    7.82
   2  -1  -5   37.42    6.43
   2  -1  -5   27.06    9.59
   2   1  -4  735.06   34.36
  -2   1   4  748.04   38.34
   2   1  -4  698.83   42.15
   2   1  -4  724.96   35.74
   2   1  -4  759.33   46.75
  -2   1   4  748.15   40.34
  -2   1   4  745.48   54.10
   2   1  -4  722.90   35.58
   2   1  -4  771.40   31.44
   2   1  -4  757.20   36.14
   2  -1  -4  660.84   43.53
   2  -1  -4  718.22   36.59
   2  -1  -4  760.92   34.74
  -2  -1   4  794.37   53.56
   2  -1  -4  706.59   37.47
  -2  -1   4  791.71   38.37
   2  -1  -4  765.03   39.27
   2  -1  -4  776.50   34.69
   2  -1  -4  746.38   49.11
  -2  -1   4  781.39   37.53
   2  -1  -4  732.38   33.42
  -2   1   3  698.20   38.79
   2   1  -3  764.02   32.71
   2   1  -3  710.84   32.93
   2   1  -3  696.93   30.86
  -2   1   3  713.06   34.89
   2   1  -3  710.48   40.41
   2   1  -3  656.33   37.73
  -2   1   3  776.62   48.26
   2  -1  -3  645.26   39.82
   2  -1  -3  692.27   34.52
  -2  -1   3  714.31   44.71
   2  -1  -3  718.60   36.12
   2  -1  -3  732.31   43.64
   2  -1  -3  714.41   30.80
   2  -1  -3  676.19   33.80
   2  -1  -3  711.73   30.66
  -2  -1   3  749.35   32.78
  -2  -1   3  686.27   34.07
  -2  -1   3  705.18   35.59
  -2   1   2  989.54   39.05
   2   1  -2  985.24   46.27
  -2   1   2  927.26   42.60
   2   1  -2  938.54   41.09
   2   1  -2  939.59   45.46
  -2   1   2  870.86   48.12
   2   1  -2  930.16   41.52
  -2   1   2  972.08   51.23
   2   1  -2 1050.38   40.34
   2  -1  -2  967.62   42.38
  -2  -1   2  961.76   45.73
  -2  -1   2  961.91   42.05
   2  -1  -2  941.56   48.38
  -2  -1   2 1043.74   41.38
   2  -1  -2  920.48   48.23
  -2  -1   2  939.67   43.20
  -2  -1   2  976.08   48.89
   2  -1  -2  951.00   45.44
  -2   1   1 1261.89   52.34
  -2   1   1 1338.11   50.15
   2   1  -1 1349.42   58.07
   2   1  -1 1234.04   52.86
   2   1  -1 1260.68   51.24
   2   1  -1 1259.72   50.77
  -2   1   1 1314.83   59.02
  -2   1   1 1198.50   56.38
   2   1  -1 1254.63   53.79
  -2  -1   1 1234.52   54.73
   2  -1  -1 1246.04   51.85
  -2  -1   1 1272.66   55.65
   2  -1  -1 1315.07   57.26
   2  -1  -1 1267.53   57.49
  -2  -1   1 1258.45   50.90
  -2  -1   1 1146.02   51.43
   2  -1  -1 1272.31   55.62
   2  -1  -1 1255.49   50.40
   2   1   0  178.40    8.96
   2   1   0  165.61    9.11
  -2   1   0  183.81    9.37
   2   1   0  183.54   11.22
  -2   1   0  166.86    7.93
   2   1   0  182.50   11.96
  -2   1   0  170.83   11.10
  -2   1   0  157.60   12.67
  -2  -1   0  160.81    8.97
   2  -1   0  167.81    9.67
   2  -1   0  164.44    9.44
  -2  -1   0  165.25    8.79
   2  -1   0  172.96   12.82
  -2  -1   0  163.58    7.93
   2  -1   0  149.04   12.10
   2  -1   0  178.37    7.55
  -2  -1   0  165.91   11.43
  -2   1  -1  637.05   28.73
  -2   1  -1  694.37   31.62
   2   1   1  661.24   29.73
   2   1   1  638.04   28.96
  -2   1  -1  619.63   29.26
   2   1   1  639.94   29.66
   2   1   1  611.72   33.73
  -2  -1  -1  626.15   28.51
  -2  -1  -1  618.09   28.53
   2  -1   1  634.81   30.70
   2  -1   1  668.88   32.17
  -2  -1  -1  629.04   31.68
  -2  -1  -1  583.00   28.04
   2  -1   1  639.24   31.94
   2  -1   1  728.50   33.86
  -2  -1  -1  649.36   31.59
   2   1   2 1852.54   75.79
  -2   1  -2 1725.37   78.49
   2   1   2 1859.27   87.29
   2   1   2 1758.22   77.76
  -2   1  -2 1861.08   73.67
   2   1   2 1827.85   74.84
  -2   1  -2 1704.85   74.95
  -2   1  -2 1850.87   72.00
   2   1   2 1816.91   77.60
  -2   1  -2 1786.36   76.44
   2  -1   2 1855.30   76.96
  -2  -1  -2 1857.87   76.76
   2  -1   2 1803.50   76.89
  -2  -1  -2 1777.95   75.64
  -2  -1  -2 1742.42   75.33
   2  -1   2 1834.41   79.73
  -2  -1  -2 1780.37   81.13
  -2  -1  -2 1824.93   78.28
   2  -1   2 1858.96   84.63
   2  -1   2 1790.82   78.94
   2   1   3  136.29   11.78
  -2   1  -3  112.79    7.27
  -2   1  -3  112.59   12.03
  -2   1  -3  123.79    9.57
   2   1   3  110.23    8.82
  -2   1  -3  121.77   10.72
  -2   1  -3  143.37   10.90
  -2   1  -3  113.36    8.83
   2   1   3  101.59   18.95
  -2  -1  -3   93.45    9.66
  -2  -1  -3  113.23   10.89
   2  -1   3  103.16   18.06
  -2  -1  -3  118.25   11.05
  -2  -1  -3  107.27    9.00
   2  -1   3  102.34   11.39
  -2  -1  -3  123.02   10.04
  -2  -1  -3  126.05    8.94
  -2  -1  -3  107.27   13.19
   2  -1   3  104.96   10.87
   2  -1   3  119.88   11.08
   2  -1   3  137.06    9.44
  -2   1  -4  898.48   48.97
   2   1   4  774.80   58.23
   2   1   4  897.93   40.50
  -2   1  -4  831.90   44.46
  -2   1  -4  774.79   41.75
  -2   1  -4  922.10   41.78
  -2   1  -4  857.26   41.57
   2   1   4  871.05   45.98
  -2   1  -4  787.20   60.24
  -2  -1  -4  822.31   43.78
  -2  -1  -4  915.60   42.65
  -2  -1  -4  831.98   50.22
   2  -1   4  911.31   44.08
   2  -1   4  969.03   48.59
   2  -1   4  900.63   38.58
  -2  -1  -4  777.05   40.70
  -2  -1  -4  897.49   40.71
   2  -1   4  784.62   56.17
  -2  -1  -4  765.10   45.60
   2   1   5  208.01   15.66
  -2   1  -5  209.57   21.34
  -2   1  -5  202.61   15.58
   2   1   5  242.86   20.80
   2   1   5  213.99   16.68
  -2   1  -5  171.02   32.00
  -2  -1  -5  228.11   17.00
   2  -1   5  197.95   12.89
  -2  -1  -5  206.24   22.71
   2  -1   5  207.35   16.45
   2  -1   5  215.90   20.93
  -2  -1  -5  210.11   18.66
   2   1   6   -0.19    4.40
   2   1   6    6.87    6.47
  -2   1  -6    1.50    5.31
   2  -1   6    9.41    7.01
  -2  -1  -6   16.34    5.37
  -2  -1  -6    9.08    7.38
  -2   1  -7   -3.93    3.60
   2   1   7    5.46    9.59
  -2  -1  -7    1.85    8.33
  -2  -1  -7    5.06    4.60
   2  -1   7    7.76   10.02
   2   2  -8    5.31    4.80
   2   2  -8    1.44    5.82
   2   2  -8   15.05   13.69
   2  -2  -8   -2.88    5.01
   2  -2  -8   15.91    5.90
   2  -2  -8   11.44   13.95
   2   2  -7  145.04   15.45
  -2   2   7  168.97   16.56
   2   2  -7  126.99   13.54
   2   2  -7  117.64   28.77
   2   2  -7  100.85   16.96
   2  -2  -7  130.43   31.26
   2  -2  -7  127.91   20.39
  -2   2   6  233.47   19.72
   2   2  -6  204.13   23.28
   2   2  -6  232.23   26.55
   2   2  -6  273.30   20.18
   2   2  -6  223.61   17.39
   2   2  -6  245.83   18.03
   2  -2  -6  239.95   17.07
   2  -2  -6  248.62   33.19
   2  -2  -6  236.18   21.18
  -2  -2   6  259.59   20.23
  -2  -2   6  199.25   35.24
  -2   2   5  268.32   20.85
   2   2  -5  275.66   18.44
   2   2  -5  270.14   18.85
  -2   2   5  257.45   33.54
   2   2  -5  266.62   23.34
   2   2  -5  253.27   25.10
   2  -2  -5  267.20   15.95
   2  -2  -5  264.93   16.38
  -2  -2   5  281.51   32.44
  -2  -2   5  261.76   19.30
   2  -2  -5  251.36   14.38
   2  -2  -5  274.54   16.29
   2  -2  -5  229.01   20.23
   2  -2  -5  266.99   29.37
   2  -2  -5  236.56   25.18
  -2  -2   5  267.88   17.06
   2   2  -4    3.11    2.12
   2   2  -4    2.34    1.48
   2   2  -4    1.10    3.23
  -2   2   4    1.41    1.99
  -2   2   4    1.71    4.44
  -2   2   4   -0.51    2.26
   2   2  -4    1.69    1.66
   2   2  -4    2.34    2.95
   2   2  -4    2.19    1.63
   2   2  -4    2.02    1.26
   2  -2  -4    7.29    2.66
   2  -2  -4   -0.55    2.27
   2  -2  -4    3.12    1.69
  -2  -2   4    1.85    1.82
  -2  -2   4    2.98    5.22
  -2  -2   4    3.03    1.96
   2  -2  -4    5.05    4.29
   2  -2  -4    6.05    3.58
   2  -2  -4    0.56    0.96
  -2   2   3    0.72    3.42
  -2   2   3    6.65    3.56
   2   2  -3    2.66    3.42
   2   2  -3    2.34    1.83
   2   2  -3    7.59    2.08
   2   2  -3    3.69    1.70
  -2   2   3   10.35    6.04
   2   2  -3    4.39    3.49
  -2  -2   3   12.21    6.37
  -2  -2   3    2.07    1.91
  -2  -2   3    4.92    2.49
   2  -2  -3    3.68    1.21
   2  -2  -3    6.80    3.31
  -2  -2   3    5.45    2.52
   2  -2  -3    4.47    1.08
   2  -2  -3    2.12    3.20
  -2  -2   3    7.15    2.25
   2  -2  -3    6.82    3.71
   2  -2  -3   11.36    3.27
   2  -2  -3    9.90    4.28
  -2   2   2  509.94   32.60
   2   2  -2  529.50   26.95
   2   2  -2  534.48   24.35
   2   2  -2  585.45   24.77
   2   2  -2  528.17   24.71
   2   2  -2  564.57   28.51
  -2   2   2  599.63   35.90
   2  -2  -2  525.01   32.34
  -2  -2   2  530.82   25.56
  -2  -2   2  553.09   30.75
   2  -2  -2  517.27   32.16
  -2  -2   2  470.71   26.41
  -2  -2   2  552.63   25.53
   2  -2  -2  519.89   26.88
  -2  -2   2  536.07   25.25
   2  -2  -2  533.58   30.41
   2  -2  -2  538.19   26.13
   2   2  -1 1521.62   63.10
  -2   2   1 1510.29   67.72
  -2   2   1 1552.37   67.42
   2   2  -1 1548.64   60.88
  -2   2   1 1516.83   59.80
   2   2  -1 1509.77   60.87
  -2   2   1 1674.11   71.05
   2  -2  -1 1539.28   60.56
   2  -2  -1 1366.60   68.06
  -2  -2   1 1356.44   63.17
   2  -2  -1 1603.36   63.03
   2  -2  -1 1511.81   68.66
   2  -2  -1 1495.25   62.08
  -2  -2   1 1492.49   61.12
  -2  -2   1 1358.59   61.11
   2  -2  -1 1599.21   66.40
   2   2   0    2.29    0.98
  -2   2   0    1.36    1.01
   2   2   0    2.45    1.97
  -2   2   0   -0.78    1.13
  -2   2   0   -0.34    1.59
   2   2   0    2.65    1.38
   2   2   0    0.03    0.70
   2   2   0    0.66    0.82
  -2   2   0    1.43    1.32
  -2  -2   0   -0.25    2.13
  -2  -2   0    0.59    0.61
  -2  -2   0    3.68    1.80
   2  -2   0    2.46    1.52
   2  -2   0   -1.78    1.99
   2  -2   0    1.85    1.44
  -2  -2   0    0.30    0.84
   2  -2   0    1.37    0.88
   2  -2   0    1.18    0.68
   2  -2   0    2.79    1.94
  -2   2  -1   67.98    6.29
   2   2   1   60.86    6.01
   2   2   1   69.79    6.60
   2   2   1   72.93    9.08
   2   2   1   69.89    5.92
  -2   2  -1   54.91    7.04
  -2   2  -1   78.36    6.12
  -2  -2  -1   58.03    5.05
   2  -2   1   55.28    9.10
   2  -2   1   61.26    6.69
   2  -2   1   62.02    6.48
   2  -2   1   67.88    8.54
  -2  -2  -1   78.98    6.39
  -2  -2  -1   64.77    7.26
  -2  -2  -1   68.89    5.58
   2  -2   1   67.63    5.52
  -2  -2  -1   56.80    6.02
  -2   2  -2  133.67   10.47
   2   2   2  138.75    9.94
   2   2   2  138.83    9.96
  -2   2  -2  126.87   10.23
  -2   2  -2  131.68    7.22
  -2   2  -2  132.42    9.21
   2   2   2  140.94   10.41
  -2   2  -2  127.72    6.09
   2   2   2  117.88   14.95
  -2  -2  -2  142.23   10.70
   2  -2   2  123.74   13.01
  -2  -2  -2  125.83    8.91
  -2  -2  -2  129.23   10.57
   2  -2   2  151.92   13.35
   2  -2   2  133.35   10.97
  -2  -2  -2  136.93   13.17
   2  -2   2  122.35    9.55
   2  -2   2  134.90   11.85
  -2  -2  -2  131.79    9.84
  -2  -2  -2  128.69   10.48
   2   2   3    5.12    4.77
   2   2   3   -0.55    1.80
   2   2   3    0.12    1.66
  -2   2  -3    0.57    1.62
   2   2   3    1.47    2.30
  -2   2  -3    0.42    0.94
  -2   2  -3    1.24    1.22
  -2   2  -3    0.59    0.76
  -2   2  -3    3.40    2.35
  -2  -2  -3    0.81    3.37
  -2  -2  -3   -1.07    2.35
   2  -2   3   -0.12    2.01
  -2  -2  -3   -0.77    1.66
   2  -2   3    0.94    4.28
   2  -2   3    1.33    2.25
   2  -2   3    0.50    1.87
  -2  -2  -3   -0.37    1.18
  -2  -2  -3   -0.32    1.34
  -2  -2  -3   -0.96    1.69
   2  -2   3   -0.57    1.10
  -2   2  -4    2.91    7.50
  -2   2  -4   11.75    4.03
  -2   2  -4   16.74    5.35
   2   2   4   10.38    5.02
   2   2   4   10.83    4.92
   2   2   4    7.69    9.14
  -2   2  -4    9.75    3.61
  -2   2  -4    9.14    4.53
  -2   2  -4    8.69    5.48
  -2  -2  -4   12.20    4.79
  -2  -2  -4   11.06    4.15
  -2  -2  -4    5.00    3.06
   2  -2   4   13.11    5.76
  -2  -2  -4   13.96    6.82
  -2  -2  -4    8.85    5.33
   2  -2   4   10.15    3.00
  -2  -2  -4    9.10    3.23
   2  -2   4    6.60    4.20
   2   2   5  221.18   20.58
  -2   2  -5  262.68   17.78
   2   2   5  250.28   21.05
  -2   2  -5  218.45   21.31
   2  -2   5  246.16   17.73
  -2  -2  -5  233.19   24.59
  -2  -2  -5  250.63   18.65
   2  -2   5  248.90   13.77
  -2  -2  -5  232.71   20.99
   2  -2   5  291.11   25.33
  -2   2  -6    0.93    3.08
   2   2   6    0.89    5.11
   2   2   6    1.60    5.00
  -2   2  -6    7.00    6.78
   2  -2   6    4.14    6.34
  -2  -2  -6   -2.61    2.89
  -2   2  -7   37.15    8.77
   2   2   7   55.83   16.58
  -2   2  -7   26.39   10.45
  -2  -2  -7   24.12   13.64
  -2  -2  -7   39.56    9.25
   2  -2   7   47.96   17.22
   2   3  -8    2.48   10.51
   2   3  -8   -8.19    4.73
   2  -3  -8  -12.42   10.31
   2  -3  -8    4.51    7.22
   2  -3  -8   -1.80    4.30
   2   3  -7    0.13    7.38
   2   3  -7   -1.14    4.12
   2   3  -7    4.36    3.53
   2   3  -7    5.91    4.36
  -2   3   7   14.60    5.96
   2  -3  -7   12.39   11.76
  -2  -3   7    4.85    5.01
   2  -3  -7   -6.07    4.54
   2   3  -6    9.01    3.83
   2   3  -6    8.85    4.62
   2   3  -6   10.82    4.82
   2   3  -6   24.83    9.18
   2   3  -6    4.04    6.51
  -2   3   6    8.54    5.19
  -2  -3   6   24.43    7.53
   2  -3  -6   13.52    4.27
   2  -3  -6   12.78   11.54
   2  -3  -6    9.88    2.51
   2  -3  -6   18.27    8.19
  -2  -3   6   21.24   12.12
   2  -3  -6    7.20    2.35
   2   3  -5   36.36    7.08
  -2   3   5   67.19   23.07
   2   3  -5   27.78    5.45
   2   3  -5   32.83    8.83
  -2   3   5   26.63    7.55
   2   3  -5   30.25    7.10
   2   3  -5   36.95   10.08
  -2   3   5   35.26    6.83
   2  -3  -5   41.49   16.37
   2  -3  -5   32.50    5.38
  -2  -3   5   27.14    6.85
   2  -3  -5   39.61   14.52
  -2  -3   5   18.02   10.47
   2  -3  -5   32.00    6.48
   2  -3  -5   34.09    8.95
   2  -3  -5   25.02    3.73
   2   3  -4  627.08   30.07
   2   3  -4  583.52   37.25
   2   3  -4  652.39   33.04
  -2   3   4  611.18   37.63
   2   3  -4  642.90   29.51
   2   3  -4  656.59   34.34
  -2   3   4  655.34   51.33
   2   3  -4  546.29   34.25
  -2   3   4  647.76   33.84
   2  -3  -4  635.75   36.44
  -2  -3   4  606.32   29.26
  -2  -3   4  656.56   29.39
   2  -3  -4  611.80   28.14
   2  -3  -4  646.82   35.92
  -2  -3   4  617.76   32.29
   2  -3  -4  601.91   33.02
   2  -3  -4  605.90   26.46
   2  -3  -4  640.39   46.70
   2  -3  -4  574.74   40.93
  -2  -3   4  667.67   45.74
  -2   3   3  712.45   36.87
  -2   3   3  703.37   48.45
  -2   3   3  675.94   40.64
   2   3  -3  595.14   33.72
   2   3  -3  709.92   33.17
   2   3  -3  680.03   36.53
   2   3  -3  696.48   31.32
   2   3  -3  706.55   31.25
   2  -3  -3  708.70   39.68
   2  -3  -3  572.76   40.01
  -2  -3   3  678.60   31.15
  -2  -3   3  687.94   30.77
   2  -3  -3  682.51   34.10
   2  -3  -3  671.91   27.22
  -2  -3   3  701.27   32.87
  -2  -3   3  731.34   34.20
   2  -3  -3  683.45   28.15
   2  -3  -3  671.55   35.65
  -2  -3   3  729.82   42.54
   2  -3  -3  604.15   42.99
   2   3  -2  462.21   22.53
   2   3  -2  482.76   25.37
   2   3  -2  467.30   21.33
  -2   3   2  470.28   32.87
   2   3  -2  412.30   21.72
  -2   3   2  418.73   30.18
   2   3  -2  481.10   22.66
   2  -3  -2  456.84   30.28
  -2  -3   2  451.88   21.98
  -2  -3   2  448.14   22.02
  -2  -3   2  467.22   22.65
   2  -3  -2  403.33   29.23
   2  -3  -2  478.57   24.96
  -2  -3   2  490.71   27.10
  -2  -3   2  491.08   23.60
   2  -3  -2  459.37   29.59
   2  -3  -2  487.19   24.03
  -2   3   1 1199.64   51.30
   2   3  -1 1209.14   51.94
   2   3  -1 1217.49   49.93
   2   3  -1 1191.60   48.13
  -2   3   1 1122.07   57.11
   2   3  -1 1170.76   49.59
  -2   3   1 1210.36   57.41
  -2   3   1 1172.03   48.73
  -2   3   1 1244.96   60.05
   2  -3  -1 1176.04   49.63
  -2  -3   1 1259.14   49.49
  -2  -3   1 1189.20   51.81
   2  -3  -1 1221.98   55.22
   2  -3  -1 1119.04   57.85
   2  -3  -1 1221.43   59.16
  -2  -3   1 1244.82   50.53
  -2  -3   1 1214.20   49.58
  -2  -3   1 1279.02   56.99
   2  -3  -1 1213.18   52.15
   2   3   0  571.26   27.38
   2   3   0  595.82   28.94
   2   3   0  589.50   27.50
  -2   3   0  547.19   26.66
   2   3   0  483.70   24.36
   2   3   0  566.81   25.30
  -2   3   0  569.80   31.36
  -2   3   0  571.26   24.48
  -2   3   0  554.30   25.75
  -2  -3   0  486.22   24.40
  -2  -3   0  595.22   25.35
  -2  -3   0  570.44   27.22
   2  -3   0  577.35   27.70
  -2  -3   0  552.50   30.72
   2  -3   0  581.29   26.90
   2  -3   0  558.24   25.39
  -2  -3   0  545.92   24.31
   2  -3   0  610.07   33.63
  -2   3  -1    5.63    2.20
   2   3   1    2.47    1.92
   2   3   1    7.06    2.87
   2   3   1    3.69    1.76
  -2   3  -1    2.08    1.50
  -2   3  -1    3.79    2.05
  -2   3  -1    4.45    1.11
  -2   3  -1    1.61    2.16
   2   3   1    2.08    2.00
  -2  -3  -1    7.59    3.11
   2  -3   1    1.70    1.67
  -2  -3  -1    1.38    1.85
   2  -3   1    4.04    2.01
  -2  -3  -1    6.27    2.44
   2  -3   1    3.24    3.34
  -2  -3  -1    6.46    1.86
   2  -3   1    8.50    2.30
  -2  -3  -1    2.71    1.42
   2  -3   1    4.31    0.71
  -2  -3  -1    1.90    1.59
  -2   3  -2   97.56    8.03
  -2   3  -2  101.58    7.76
   2   3   2   87.07    8.32
   2   3   2   85.39    7.97
  -2   3  -2   84.02    8.31
  -2   3  -2   82.85    4.65
   2   3   2   98.09    8.27
   2   3   2   99.89   17.54
  -2  -3  -2   86.12    6.84
   2  -3   2   82.54   12.55
  -2  -3  -2   89.86   10.80
   2  -3   2   82.51   10.08
  -2  -3  -2   92.05    9.00
  -2  -3  -2   84.64    9.14
   2  -3   2   78.06    7.19
  -2  -3  -2   90.31    8.15
  -2  -3  -2   83.99    7.89
   2  -3   2  100.18   10.35
   2  -3   2   73.47    9.10
  -2   3  -3   97.09    9.79
   2   3   3  103.83    9.76
   2   3   3   74.99   17.03
  -2   3  -3  100.82    8.43
  -2   3  -3   98.59    9.56
   2   3   3  106.26   10.25
  -2   3  -3   88.15    5.26
  -2   3  -3  100.79    7.05
   2   3   3   74.73    8.28
  -2  -3  -3  101.15   13.33
   2  -3   3   96.89    9.44
  -2  -3  -3   85.96    8.97
  -2  -3  -3   90.00   10.77
  -2  -3  -3   84.22    7.53
  -2  -3  -3   93.85    9.30
  -2  -3  -3   91.78   10.56
   2  -3   3   94.55    9.38
   2  -3   3   91.15   11.40
   2  -3   3  101.88   15.19
   2  -3   3   68.29   13.60
   2   3   4  604.52   33.36
  -2   3  -4  545.95   32.50
  -2   3  -4  633.23   35.71
   2   3   4  524.89   47.19
   2   3   4  630.66   34.66
  -2   3  -4  590.86   30.64
  -2   3  -4  618.61   29.87
  -2   3  -4  619.03   47.19
  -2  -3  -4  537.27   39.79
   2  -3   4  616.18   38.45
   2  -3   4  646.12   29.74
  -2  -3  -4  599.44   33.08
  -2  -3  -4  614.28   32.84
  -2  -3  -4  584.77   31.55
  -2  -3  -4  597.53   35.74
   2   3   5  243.39   20.88
  -2   3  -5  203.90   19.98
  -2   3  -5  258.83   17.60
  -2  -3  -5  265.86   26.54
  -2  -3  -5  255.51   19.35
  -2  -3  -5  242.64   22.05
   2  -3   5  239.85   13.38
   2  -3   5  260.34   23.97
  -2   3  -6   -4.42    3.21
   2   3   6    4.62    6.59
   2   3   6   -8.13    4.58
  -2   3  -6    3.77    3.68
  -2  -3  -6    6.60    7.46
  -2  -3  -6    7.60    4.07
   2  -3   6   -4.57    6.31
  -2   3  -7   21.12    9.43
   2   3   7   24.08   12.43
  -2   3  -7   14.03    6.04
  -2  -3  -7   16.60   10.30
  -2  -3  -7   23.92    7.97
   2   4  -8    0.86    6.35
  -2   4   8   -5.94    4.71
   2   4  -8   -1.56    4.73
   2  -4  -8    2.17    6.40
   2  -4  -8    0.24   12.64
   2  -4  -8    5.24    4.80
  -2   4   7   -3.62    3.06
   2   4  -7    8.12    3.97
   2   4  -7   -3.24    6.51
   2   4  -7   -0.61    5.14
  -2  -4   7    7.72    5.26
   2  -4  -7   -3.22    4.52
   2  -4  -7   15.17   13.53
  -2   4   6  136.43   11.72
   2   4  -6  133.40   10.99
   2   4  -6  106.84   12.42
   2   4  -6  135.45   17.64
   2   4  -6  125.45   14.38
  -2  -4   6  107.36   24.60
   2  -4  -6  144.09   17.45
   2  -4  -6   98.48   25.03
  -2  -4   6  137.19   14.52
   2  -4  -6  103.28   10.47
   2  -4  -6  125.08    9.90
   2   4  -5  157.17   16.72
  -2   4   5  173.50   12.29
   2   4  -5  175.86   15.96
  -2   4   5  148.61   14.57
   2   4  -5  160.25   17.70
   2   4  -5  184.22   15.84
   2   4  -5  168.25   11.86
   2   4  -5  170.70   11.89
  -2   4   5  213.36   19.29
  -2   4   5  176.02   34.34
   2  -4  -5  141.49   23.94
   2  -4  -5  175.76   31.52
   2  -4  -5  175.61   15.07
  -2  -4   5  199.35   25.62
  -2  -4   5  173.62   15.04
   2  -4  -5  152.23   28.72
   2  -4  -5  176.17   17.72
   2  -4  -5  169.44    9.46
   2   4  -4    5.33    3.05
  -2   4   4   16.85    5.08
   2   4  -4    7.09    3.48
   2   4  -4    8.31    3.47
  -2   4   4   11.35    2.43
   2   4  -4   10.95    4.84
   2   4  -4    8.64    3.00
   2   4  -4    8.13    2.40
  -2   4   4    6.46    4.53
   2   4  -4    5.57    3.79
  -2   4   4    4.06    5.20
  -2  -4   4   15.33    8.54
   2  -4  -4   -0.47    5.87
   2  -4  -4   17.32    5.86
  -2  -4   4   17.79    4.85
   2  -4  -4   11.53    6.21
   2  -4  -4    8.59    1.46
  -2  -4   4   16.54    4.47
   2  -4  -4    5.16    4.11
   2  -4  -4   10.42    3.64
  -2  -4   4   13.28    3.25
   2   4  -3   53.47    6.14
   2   4  -3   45.28    4.88
  -2   4   3   52.37    3.43
  -2   4   3   47.81    7.66
  -2   4   3   58.31   11.65
  -2   4   3   60.48   15.37
   2   4  -3   51.53    6.23
   2   4  -3   59.33    7.39
  -2   4   3   60.19   11.54
   2   4  -3   58.37    6.57
  -2  -4   3   46.04    4.97
   2  -4  -3   40.89    9.65
   2  -4  -3   48.68   11.83
   2  -4  -3   43.32    7.35
   2  -4  -3   54.82    2.94
  -2  -4   3   64.88    7.39
  -2  -4   3   57.80    6.19
   2  -4  -3   59.62    9.49
  -2  -4   3   52.17    4.03
   2  -4  -3   60.77   13.87
  -2  -4   3   58.65   11.54
  -2   4   2    1.96    2.72
  -2   4   2    0.48    1.56
   2   4  -2    2.44    0.57
  -2   4   2    2.19    0.40
   2   4  -2    0.93    1.04
  -2   4   2    1.04    0.59
   2   4  -2    0.20    2.21
   2   4  -2    1.33    1.02
  -2   4   2    4.89    4.24
   2   4  -2    3.58    1.90
  -2   4   2    4.45    4.26
  -2  -4   2    1.46    1.45
  -2  -4   2    2.79    2.11
   2  -4  -2    2.42    3.41
   2  -4  -2    4.61    3.61
  -2  -4   2    1.78    0.85
  -2  -4   2    0.98    2.17
  -2  -4   2   -0.11    1.05
   2  -4  -2    5.14    4.69
   2  -4  -2    2.43    1.99
  -2   4   1 3861.54  167.23
   2   4  -1 3841.09  161.91
   2   4  -1 4058.93  158.45
  -2   4   1 4047.22  164.94
  -2   4   1 3789.92  154.40
   2   4  -1 4051.43  155.32
  -2   4   1 3965.18  157.21
  -2   4   1 3876.12  154.65
  -2   4   1 3955.73  166.47
   2  -4  -1 4027.71  168.54
   2  -4  -1 3953.27  158.71
  -2  -4   1 3694.86  155.98
   2  -4  -1 3872.65  165.58
  -2  -4   1 3872.31  157.24
   2  -4  -1 4175.76  162.11
  -2  -4   1 3478.10  162.96
  -2   4   0   14.15    3.29
   2   4   0   13.30    3.90
   2   4   0   13.12    3.55
  -2   4   0   10.57    2.37
   2   4   0   12.50    2.50
  -2   4   0   16.94    3.55
  -2   4   0   11.37    4.72
  -2   4   0    7.24    4.63
   2   4   0   10.89    3.85
  -2  -4   0   12.48    2.44
  -2  -4   0   12.83    2.35
  -2  -4   0   15.34    2.82
  -2  -4   0   15.86    3.99
  -2  -4   0   13.39    4.59
   2  -4   0   22.77    5.15
   2  -4   0   16.11    3.32
   2  -4   0   17.43    3.95
   2  -4   0   14.93    6.25
  -2  -4   0   13.48    2.98
   2  -4   0   15.44    3.81
  -2   4  -1 2941.29  125.80
  -2   4  -1 2809.73  120.20
  -2   4  -1 2818.11  121.88
   2   4   1 3060.28  129.06
   2   4   1 3066.01  121.66
  -2   4  -1 2919.19  119.43
   2   4   1 2935.92  123.14
  -2   4  -1 2891.77  116.76
   2   4   1 3013.07  117.76
  -2  -4  -1 2899.39  121.10
   2  -4   1 2939.26  117.86
   2  -4   1 2870.69  122.25
   2  -4   1 2866.22  129.17
  -2  -4  -1 3043.72  120.17
  -2  -4  -1 2575.02  117.03
   2  -4   1 2955.65  117.70
   2  -4   1 3016.59  114.39
  -2  -4  -1 2827.78  123.30
  -2  -4  -1 3013.71  118.80
  -2  -4  -1 2951.87  120.18
   2   4   2  572.58   30.56
  -2   4  -2  575.58   27.98
   2   4   2  523.47   38.33
  -2   4  -2  533.34   24.70
  -2   4  -2  574.60   31.79
   2   4   2  617.86   28.19
  -2   4  -2  522.72   29.47
   2   4   2  568.67   30.21
  -2   4  -2  547.26   28.06
   2  -4   2  580.19   32.71
   2  -4   2  574.49   24.23
   2  -4   2  580.03   27.42
  -2  -4  -2  585.77   31.84
  -2  -4  -2  538.08   30.46
  -2  -4  -2  573.16   29.07
  -2  -4  -2  511.98   26.10
   2  -4   2  576.45   35.81
   2  -4   2  564.23   31.59
  -2  -4  -2  637.34   35.69
   2   4   3   18.48    4.67
  -2   4  -3    9.79    7.01
  -2   4  -3   20.43    4.85
  -2   4  -3   19.86    2.67
  -2   4  -3   34.38    6.27
   2   4   3   16.52    5.80
   2   4   3    6.45    7.30
  -2   4  -3   21.61    4.40
   2   4   3   21.98    5.21
  -2  -4  -3   25.30    5.73
   2  -4   3   14.12    5.38
   2  -4   3   17.79    3.18
   2  -4   3   29.40    9.36
   2  -4   3   16.22    3.99
  -2  -4  -3   30.58    7.71
  -2  -4  -3   16.45    5.74
  -2  -4  -3   14.10    3.11
   2  -4   3   27.74    6.75
  -2  -4  -3    8.03    5.53
   2  -4   3   21.13    7.60
  -2  -4  -3   18.31    4.69
  -2   4  -4  273.87   19.19
  -2   4  -4  240.21   26.60
   2   4   4  277.82   21.31
   2   4   4  293.49   20.28
  -2   4  -4  270.27   17.14
   2   4   4  269.81   19.29
  -2   4  -4  257.64   19.15
  -2   4  -4  277.07   16.11
  -2  -4  -4  267.07   19.46
  -2  -4  -4  279.14   26.18
   2  -4   4  268.47   21.84
   2  -4   4  224.35   18.25
   2  -4   4  287.75   17.56
  -2  -4  -4  265.82   22.24
   2  -4   4  343.77   25.80
  -2  -4  -4  227.80   15.80
  -2  -4  -4  285.93   19.03
  -2   4  -5    0.68    3.64
   2   4   5    7.77    4.96
  -2   4  -5   -0.69    2.19
  -2   4  -5    3.75    4.20
   2  -4   5    3.39    6.06
   2  -4   5   -1.90    2.18
  -2  -4  -5    3.53    5.26
   2  -4   5   -9.54    4.52
  -2  -4  -5   -0.02    3.95
  -2  -4  -5   13.75    5.86
   2   4   6   -0.49    5.61
  -2   4  -6   -1.12    2.39
  -2   4  -6    7.01    4.93
  -2  -4  -6    9.80    7.24
  -2  -4  -6   -0.78    4.04
  -2   4  -7   -1.86    3.11
  -2   4  -7   -6.40    4.38
   2   4   7   -9.38    7.54
  -2  -4  -7   -5.07    7.86
  -2  -4  -7    6.39    5.04
  -2   5   8   48.26   11.40
   2   5  -8   80.75   16.16
  -2  -5   8   76.58   15.02
   2  -5  -8   79.01   20.07
   2  -5  -8   48.14   23.46
   2   5  -7    0.23    4.62
   2   5  -7  -13.44    6.98
  -2   5   7    0.59    3.83
   2  -5  -7    3.07    5.61
   2  -5  -7    2.79    9.45
  -2  -5   7    2.04    4.55
  -2   5   6   11.50    8.68
  -2   5   6   11.29    6.07
   2   5  -6   19.69    4.37
   2   5  -6   14.06    6.11
   2  -5  -6    5.78    7.29
  -2  -5   6   11.74    5.25
   2  -5  -6    9.08   10.06
  -2  -5   6    7.13   13.83
   2   5  -5  636.06   37.82
  -2   5   5  627.24   38.11
   2   5  -5  697.61   37.69
  -2   5   5  693.20   42.15
   2   5  -5  617.14   34.15
   2   5  -5  652.49   30.03
   2   5  -5  652.54   39.24
  -2   5   5  661.02   31.30
   2   5  -5  653.82   38.22
   2  -5  -5  633.76   37.32
  -2  -5   5  623.23   49.14
   2  -5  -5  655.28   40.95
  -2  -5   5  693.61   30.33
  -2  -5   5  667.30   35.60
   2  -5  -5  629.47   53.55
   2  -5  -5  587.80   27.45
   2  -5  -5  541.46   46.29
  -2   5   4   -4.69    3.39
   2   5  -4    0.50    0.86
   2   5  -4   -2.22    2.10
  -2   5   4   -1.42    0.85
   2   5  -4   -0.72    1.26
   2   5  -4    0.61    1.98
  -2   5   4    0.60    3.61
   2   5  -4   -2.03    2.14
  -2   5   4   -0.98    3.54
   2   5  -4    0.14    2.51
   2  -5  -4    1.70    2.22
  -2  -5   4   -2.43    1.41
   2  -5  -4   -0.33    0.65
  -2  -5   4    0.55    1.17
   2  -5  -4    3.82    2.51
   2  -5  -4   -2.32    3.60
   2  -5  -4    1.90    5.52
  -2  -5   4   -0.83    1.34
   2  -5  -4    0.18    5.91
  -2  -5   4    3.18    6.12
  -2   5   3 1812.78  101.73
  -2   5   3 1917.20   75.46
   2   5  -3 1686.33   78.30
   2   5  -3 1867.28   78.74
   2   5  -3 1908.40   75.22
  -2   5   3 1856.71   83.67
   2   5  -3 1873.14   83.09
   2   5  -3 1885.57   83.46
  -2   5   3 2056.27   94.62
  -2   5   3 1868.05   89.92
   2   5  -3 1912.47   82.78
  -2  -5   3 1900.41   79.64
  -2  -5   3 1845.92   80.06
   2  -5  -3 2009.06   87.37
   2  -5  -3 1865.68   97.57
   2  -5  -3 1956.31   75.58
  -2  -5   3 2020.98   84.32
   2  -5  -3 1991.47   93.70
  -2  -5   3 2052.53   90.59
   2   5  -2  841.89   40.67
  -2   5   2  832.69   33.39
   2   5  -2  844.91   37.04
  -2   5   2  773.26   39.89
   2   5  -2  828.04   38.59
  -2   5   2  842.11   47.12
  -2   5   2  912.25   53.08
  -2   5   2  842.60   50.04
  -2  -5   2  881.92   40.23
   2  -5  -2  727.51   46.87
  -2  -5   2  823.11   36.80
   2  -5  -2  802.94   48.92
  -2  -5   2  812.40   38.16
   2  -5  -2  863.86   48.80
   2  -5  -2  816.89   34.46
  -2  -5   2  877.65   41.28
   2  -5  -2  868.57   42.78
   2   5  -1  575.11   28.24
  -2   5   1  558.47   26.13
  -2   5   1  580.96   37.07
   2   5  -1  606.72   29.69
  -2   5   1  559.69   26.05
   2   5  -1  560.37   26.40
  -2   5   1  549.90   34.24
  -2   5   1  554.61   35.58
   2   5  -1  538.99   29.50
  -2   5   1  557.80   28.36
   2  -5  -1  580.78   30.37
   2  -5  -1  561.03   35.13
   2  -5  -1  584.44   37.97
   2  -5  -1  551.97   31.60
  -2  -5   1  553.28   24.49
  -2  -5   1  560.53   25.81
  -2  -5   1  597.16   28.59
  -2  -5   1  559.77   23.28
  -2   5   0   23.27    4.23
  -2   5   0   28.55    4.86
   2   5   0   19.23    4.93
   2   5   0   31.80    6.54
  -2   5   0   21.66    6.77
  -2   5   0   31.18    5.73
  -2   5   0   29.72    8.41
   2   5   0   25.85    3.77
  -2   5   0   30.24    5.01
   2   5   0   26.23    6.26
  -2  -5   0   24.75    4.81
  -2  -5   0   27.69    4.10
   2  -5   0   31.32    4.74
  -2  -5   0   25.04    3.02
   2  -5   0   28.33    5.11
   2  -5   0   19.42    7.67
   2  -5   0   22.02    5.62
  -2  -5   0   20.49    3.79
  -2  -5   0   23.20    4.33
  -2  -5   0   27.86    6.24
  -2   5  -1    1.34    1.19
  -2   5  -1   -1.12    1.62
  -2   5  -1   -0.58    1.30
  -2   5  -1    2.24    2.26
   2   5   1   -2.58    1.81
  -2   5  -1    1.90    1.50
   2   5   1   -1.45    1.62
   2   5   1    1.14    1.43
   2   5   1   -0.65    1.98
  -2   5  -1   -2.84    3.89
  -2  -5  -1    1.71    2.14
   2  -5   1    0.73    0.77
  -2  -5  -1    0.50    1.59
  -2  -5  -1   -0.40    2.52
  -2  -5  -1   -1.19    0.98
  -2  -5  -1    1.12    1.77
   2  -5   1    1.45    1.30
  -2  -5  -1    2.34    2.45
   2  -5   1   -0.32    3.32
   2  -5   1   -2.19    1.09
  -2   5  -2  269.08   18.70
   2   5   2  284.98   16.53
  -2   5  -2  266.15   19.09
   2   5   2  299.76   27.20
   2   5   2  296.80   20.17
  -2   5  -2  278.30   15.17
  -2   5  -2  292.61   21.31
  -2   5  -2  315.06   18.74
   2  -5   2  292.60   13.66
  -2  -5  -2  280.70   15.51
  -2  -5  -2  260.15   17.40
  -2  -5  -2  273.68   19.86
   2  -5   2  276.48   20.84
   2  -5   2  286.16   15.98
  -2  -5  -2  276.95   22.18
  -2  -5  -2  286.90   20.29
   2  -5   2  300.80   24.31
  -2  -5  -2  307.38   18.41
   2  -5   2  285.02   18.74
   2   5   3   86.87    8.84
  -2   5  -3   67.01    5.81
   2   5   3   83.45   13.18
  -2   5  -3   72.44   11.41
  -2   5  -3   79.53   13.76
  -2   5  -3   86.93    8.27
   2   5   3   71.61   17.50
   2   5   3   73.59   10.92
  -2   5  -3   81.55    9.49
  -2   5  -3   77.12    7.44
  -2  -5  -3   89.50   13.89
   2  -5   3   89.06   15.02
  -2  -5  -3   85.52    9.53
  -2  -5  -3   71.23   14.54
   2  -5   3   63.17   12.40
  -2  -5  -3   76.31    8.23
  -2  -5  -3   81.15    7.03
   2  -5   3   78.58    6.25
   2  -5   3   76.20   12.28
   2  -5   3   80.93    8.38
  -2  -5  -3   82.09   11.44
   2   5   4   11.00    4.60
  -2   5  -4   12.27    4.83
   2   5   4   11.95    6.69
  -2   5  -4   15.42    4.58
  -2   5  -4   12.25    3.52
  -2   5  -4    9.28    3.42
  -2  -5  -4   25.66    7.77
   2  -5   4   11.02    6.45
  -2  -5  -4    9.29    3.03
  -2  -5  -4   16.03    8.01
  -2  -5  -4    6.69    4.60
   2  -5   4   15.99    5.17
   2  -5   4   13.78    6.66
  -2   5  -5   17.96    5.65
  -2   5  -5   19.80    5.51
   2   5   5   23.37    6.09
  -2  -5  -5   15.45    6.04
   2  -5   5    3.07    6.47
  -2  -5  -5   23.33    9.31
  -2  -5  -5   15.20    7.67
  -2   5  -6    7.06    5.91
   2   5   6    5.15    5.80
  -2   5  -6    9.65    4.28
  -2  -5  -6   -2.57    6.31
  -2  -5  -6   15.89    6.19
  -2   5  -7   -3.08    7.62
   2   5   7    7.39   10.60
  -2   5  -7    5.61    5.06
  -2  -5  -7    8.35    5.91
   2   6  -8    0.57    6.59
  -2   6   8    2.70    4.79
   2  -6  -8   -8.24   13.10
   2  -6  -8   27.63   12.48
  -2  -6   8   -4.97    7.48
   2   6  -7   19.58    7.60
  -2   6   7    8.65    5.82
   2  -6  -7   26.58   10.46
   2  -6  -7   37.14   13.24
  -2  -6   7   16.41    7.33
   2   6  -6   96.50   14.94
  -2   6   6   69.48   13.72
   2  -6  -6   74.57   21.00
   2  -6  -6  114.78   19.99
  -2  -6   6   87.01   21.73
  -2   6   5   11.85    6.29
   2   6  -5   11.95    4.83
   2   6  -5   11.92    5.26
  -2   6   5    2.03    7.46
   2   6  -5   24.81    6.52
   2   6  -5   18.56    3.13
  -2   6   5   15.51    3.73
   2   6  -5   10.11    5.01
   2  -6  -5    7.83    6.09
   2  -6  -5   14.73   10.10
  -2  -6   5   17.55    3.81
   2  -6  -5   26.14    8.91
  -2  -6   5   22.30   10.45
   2   6  -4  263.75   19.37
   2   6  -4  245.88   16.65
  -2   6   4  265.37   13.51
  -2   6   4  258.36   23.35
   2   6  -4  262.21   18.60
   2   6  -4  264.50   12.38
  -2   6   4  305.21   25.95
  -2   6   4  282.57   34.07
   2   6  -4  252.31   20.23
  -2  -6   4  272.01   15.39
  -2  -6   4  255.70   17.33
   2  -6  -4  231.83   28.53
  -2  -6   4  270.42   25.82
   2  -6  -4  243.98   21.77
   2  -6  -4  288.04   23.93
   2  -6  -4  232.24   26.13
   2  -6  -4  275.61   30.97
   2  -6  -4  262.64   12.38
  -2  -6   4  259.85   19.41
  -2   6   3   15.71    7.37
   2   6  -3   18.02    4.82
  -2   6   3   15.98    4.59
   2   6  -3   16.58    3.33
   2   6  -3   15.60    5.39
   2   6  -3   14.98    5.27
  -2   6   3   15.34    1.94
  -2   6   3   32.93   13.05
   2  -6  -3   15.90    7.04
   2  -6  -3   16.91    6.86
   2  -6  -3   13.50    5.45
   2  -6  -3   23.52    9.58
  -2  -6   3   18.24    7.02
   2  -6  -3   16.36    2.41
  -2  -6   3   30.10    6.49
  -2  -6   3   26.28    5.09
  -2  -6   3   12.84    3.38
  -2   6   2 3193.83  125.96
  -2   6   2 3151.69  145.68
   2   6  -2 3119.73  130.11
  -2   6   2 3196.49  144.52
   2   6  -2 3343.74  131.81
  -2   6   2 3262.87  149.36
  -2   6   2 3242.56  134.17
   2   6  -2 3257.30  136.38
   2  -6  -2 3085.94  143.44
  -2  -6   2 3301.06  131.90
  -2  -6   2 3245.16  129.29
   2  -6  -2 2859.36  142.57
   2  -6  -2 3336.47  137.68
   2  -6  -2 3441.27  148.14
  -2  -6   2 3282.47  133.64
  -2  -6   2 3075.05  132.98
   2  -6  -2 3111.70  127.46
  -2   6   1  831.66   48.64
   2   6  -1  854.06   42.51
  -2   6   1  786.86   37.15
   2   6  -1  785.28   36.82
   2   6  -1  865.69   39.65
   2   6  -1  821.58   40.18
  -2   6   1  812.89   39.68
  -2   6   1  804.47   36.57
  -2   6   1  827.71   49.16
  -2   6   1  851.42   47.07
   2  -6  -1  815.27   43.15
  -2  -6   1  805.07   35.92
   2  -6  -1  830.81   41.90
   2  -6  -1  919.89   48.57
  -2  -6   1  785.35   39.13
  -2  -6   1  800.05   36.39
  -2  -6   1  726.81   37.94
  -2  -6   1  830.77   33.33
   2  -6  -1  906.13   51.97
   2   6   0  661.32   35.10
  -2   6   0  649.60   39.27
   2   6   0  578.60   33.16
  -2   6   0  608.24   39.17
  -2   6   0  612.87   32.41
  -2   6   0  591.69   30.33
   2   6   0  604.40   33.94
  -2   6   0  614.86   30.76
  -2   6   0  586.53   30.61
   2   6   0  551.10   27.70
   2  -6   0  662.27   42.31
  -2  -6   0  605.63   30.50
   2  -6   0  611.46   35.40
  -2  -6   0  658.76   33.81
  -2  -6   0  670.17   32.11
  -2  -6   0  580.51   27.66
  -2  -6   0  599.31   28.98
   2  -6   0  621.33   28.70
  -2  -6   0  586.57   29.91
   2  -6   0  644.58   31.20
  -2   6  -1  211.75   14.06
   2   6   1  225.20   12.81
  -2   6  -1  220.85   20.14
   2   6   1  214.41   17.84
   2   6   1  246.54   21.54
  -2   6  -1  198.66   11.79
  -2   6  -1  228.54   15.96
  -2   6  -1  229.65   15.80
   2   6   1  222.26   17.48
  -2  -6  -1  220.83   15.31
   2  -6   1  218.31   13.04
  -2  -6  -1  236.20   17.65
  -2  -6  -1  204.33   12.44
   2  -6   1  223.49   11.39
  -2  -6  -1  205.45   15.56
   2  -6   1  211.31   11.00
  -2  -6  -1  214.81   13.92
   2  -6   1  215.47   21.39
  -2  -6  -1  207.24   15.98
  -2   6  -2   72.16   12.53
   2   6   2   75.45    7.06
  -2   6  -2   71.52    8.08
  -2   6  -2   59.69    5.73
  -2   6  -2   65.36    9.20
   2   6   2   88.12   17.92
  -2   6  -2   72.61    6.77
  -2   6  -2   79.95    9.59
   2   6   2   65.83   11.05
  -2   6  -2   70.65    8.78
   2  -6   2   80.28    6.86
  -2  -6  -2   73.27    8.08
   2  -6   2   72.24   14.70
  -2  -6  -2   56.84   10.07
  -2  -6  -2   75.37   11.84
  -2  -6  -2   68.39    6.52
   2  -6   2   80.53    5.24
  -2  -6  -2   58.44   11.69
  -2  -6  -2   71.74    7.96
  -2   6  -3   10.33    3.98
  -2   6  -3    1.64    2.03
  -2   6  -3    0.17    3.05
  -2   6  -3    4.78    2.92
   2   6   3    0.57    2.91
   2   6   3    8.33    3.05
  -2   6  -3    5.18    4.41
   2   6   3   12.05    6.93
   2   6   3    2.05    4.60
  -2   6  -3    7.95    4.46
  -2   6  -3    0.27    2.02
  -2  -6  -3    4.67    3.33
  -2  -6  -3   -0.41    3.36
   2  -6   3    2.86    2.27
  -2  -6  -3    6.23    4.05
   2  -6   3    4.51    6.36
  -2  -6  -3    3.41    4.81
   2  -6   3    3.30    1.77
  -2  -6  -3    4.05    1.95
  -2  -6  -3    4.76    2.94
   2   6   4   18.31    5.55
  -2   6  -4   26.23    5.16
  -2   6  -4   16.59    7.53
  -2   6  -4   26.67    5.89
   2  -6   4   24.91    7.36
  -2  -6  -4   33.70   10.58
  -2  -6  -4    9.56    6.56
   2  -6   4   10.13    4.78
  -2  -6  -4   13.53    4.92
   2  -6   4   33.35    9.15
   2  -6   4   19.19    4.28
  -2   6  -5   33.45    7.01
  -2   6  -5   45.84   11.09
   2   6   5   62.92   11.51
   2  -6   5   28.00    9.13
  -2  -6  -5   20.53   10.10
  -2  -6  -5   31.95    8.30
  -2  -6  -5   29.72   10.38
  -2   6  -6    8.80    8.14
   2   6   6   31.84    9.86
  -2  -6  -6   23.83   11.67
  -2  -6  -6   18.97    7.62
  -2   6  -7   -7.39    5.90
  -2  -6  -7    6.59    5.61
  -2  -6  -7   -8.05    8.23
  -2   7   8    2.13    5.56
   2   7  -8   -0.79    7.13
   2  -7  -8    9.29   14.72
   2  -7  -8   -0.91    7.65
  -2  -7   8   20.28    8.27
   2   7  -7   -7.16    4.65
  -2   7   7    0.07    4.47
  -2  -7   7    1.17    5.26
   2  -7  -7    1.68    8.93
   2  -7  -7    2.38    7.01
  -2   7   6   70.01   14.30
   2   7  -6   68.71   12.14
   2   7  -6   83.55    8.43
  -2  -7   6   72.09   11.81
  -2  -7   6   69.20    6.48
   2  -7  -6   61.45   18.29
   2  -7  -6   66.29   15.33
  -2  -7   6   68.32   19.88
  -2   7   5  346.18   19.44
   2   7  -5  370.30   17.64
   2   7  -5  367.14   27.41
   2   7  -5  387.77   26.49
   2   7  -5  354.40   29.51
  -2   7   5  404.59   31.51
   2  -7  -5  349.71   39.20
   2  -7  -5  388.12   31.16
  -2  -7   5  400.68   24.78
  -2  -7   5  351.58   20.02
  -2  -7   5  372.84   34.74
  -2   7   4  233.03   23.49
   2   7  -4  181.53   15.53
   2   7  -4  180.50   12.65
   2   7  -4  214.14   19.29
  -2   7   4  218.64   23.46
   2   7  -4  193.98   16.46
   2   7  -4  222.04   10.09
  -2   7   4  215.49   11.19
   2  -7  -4  221.40   21.32
   2  -7  -4  232.78   22.52
   2  -7  -4  202.42   10.75
   2  -7  -4  198.54   32.05
  -2  -7   4  207.09   17.26
  -2  -7   4  202.85   14.95
   2  -7  -4  179.15   23.37
  -2  -7   4  217.09   22.89
  -2  -7   4  199.61   13.50
   2  -7  -4  228.80   28.42
   2   7  -3  128.43   14.40
  -2   7   3  141.11   21.74
  -2   7   3  136.72   18.38
   2   7  -3  145.68   12.65
  -2   7   3  122.88   25.01
   2   7  -3  137.80   10.48
  -2   7   3  143.93    7.32
  -2  -7   3  131.69   10.94
   2  -7  -3  144.21   22.28
  -2  -7   3  147.01   10.81
  -2  -7   3  159.35   13.91
   2  -7  -3  141.23   24.16
   2  -7  -3  124.36   17.99
   2  -7  -3  143.09    8.62
   2  -7  -3  171.14   22.21
  -2  -7   3  151.59   15.28
   2  -7  -3  163.80   16.69
  -2   7   2 2524.90  105.51
  -2   7   2 2442.91  124.46
   2   7  -2 2636.02  118.07
   2   7  -2 2859.05  111.91
  -2   7   2 2523.68  113.57
  -2   7   2 2720.31  126.36
   2   7  -2 2715.46  111.60
   2   7  -2 2771.57  114.29
  -2   7   2 2750.25  130.20
  -2  -7   2 2671.56  112.47
  -2  -7   2 2728.24  112.15
  -2  -7   2 2725.91  108.65
   2  -7  -2 2717.84  118.44
   2  -7  -2 2508.96  123.63
   2  -7  -2 2600.16  107.44
  -2  -7   2 2665.25  113.43
   2  -7  -2 2558.01  123.37
   2  -7  -2 2755.05  128.16
   2   7  -1  345.06   20.82
  -2   7   1  329.72   26.59
   2   7  -1  348.08   24.31
   2   7  -1  285.42   17.86
  -2   7   1  338.09   29.11
  -2   7   1  359.65   18.55
  -2   7   1  346.84   21.53
  -2   7   1  327.54   28.08
   2   7  -1  326.68   21.70
   2  -7  -1  364.11   27.92
  -2  -7   1  277.01   18.93
  -2  -7   1  344.11   15.02
   2  -7  -1  392.71   31.66
  -2  -7   1  307.26   18.13
   2  -7  -1  343.24   23.22
  -2  -7   1  339.91   20.80
   2  -7  -1  334.90   23.77
  -2  -7   1  364.32   18.51
   2  -7  -1  356.39   18.44
  -2   7   0  243.55   16.77
   2   7   0  273.26   20.79
  -2   7   0  253.64   16.91
   2   7   0  243.26   14.53
   2   7   0  299.74   21.04
  -2   7   0  280.27   24.69
   2   7   0  247.76   20.21
  -2   7   0  263.98   18.68
  -2   7   0  265.12   17.74
  -2   7   0  309.75   25.00
  -2  -7   0  267.80   17.55
   2  -7   0  260.45   15.02
   2  -7   0  232.36   24.55
  -2  -7   0  269.47   14.62
  -2  -7   0  246.16   17.51
   2  -7   0  277.44   17.61
  -2  -7   0  295.06   19.59
  -2  -7   0  259.96   17.28
   2   7   1  186.48   11.40
  -2   7  -1  132.76   16.25
  -2   7  -1  189.49   13.60
  -2   7  -1  178.00   14.28
  -2   7  -1  161.41   13.76
   2   7   1  174.06   16.95
  -2   7  -1  196.56   19.91
   2   7   1  225.11   18.58
   2   7   1  162.76   18.27
   2  -7   1  165.06   10.19
   2  -7   1  180.24   20.73
  -2  -7  -1  188.79   12.77
  -2  -7  -1  173.75   15.48
  -2  -7  -1  146.11   10.95
   2  -7   1  182.36   11.78
   2  -7   1  169.89    8.23
  -2  -7  -1  205.51   14.82
  -2  -7  -1  182.89   15.25
  -2  -7  -1  172.35   14.91
   2   7   2  365.50   27.39
  -2   7  -2  333.60   20.66
   2   7   2  348.73   25.48
  -2   7  -2  357.53   28.13
   2   7   2  332.10   31.76
  -2   7  -2  384.95   24.84
  -2   7  -2  360.99   24.02
   2   7   2  384.68   20.28
  -2  -7  -2  346.01   19.27
   2  -7   2  387.48   31.14
  -2  -7  -2  354.60   22.21
  -2  -7  -2  367.17   25.71
   2  -7   2  361.90   19.43
   2  -7   2  406.98   17.70
  -2  -7  -2  377.94   27.70
  -2  -7  -2  374.47   26.34
  -2  -7  -2  375.38   22.84
  -2   7  -3   -2.96    1.81
  -2   7  -3    0.15    2.69
  -2   7  -3   -2.82    2.46
   2   7   3    0.86    1.99
  -2   7  -3   -1.02    3.65
  -2   7  -3    4.08    3.36
   2   7   3   -3.76    3.67
   2  -7   3   -3.19    1.46
  -2  -7  -3   -1.29    1.28
  -2  -7  -3    0.73    1.95
  -2  -7  -3   -1.32    4.22
  -2  -7  -3   -3.56    3.17
   2  -7   3    4.02    5.15
   2  -7   3   -0.76    1.24
  -2  -7  -3    2.08    5.01
  -2   7  -4   47.94   10.43
  -2   7  -4   62.85    8.75
   2   7   4   59.66    9.92
  -2  -7  -4   45.01   12.96
  -2  -7  -4   28.52    8.73
   2  -7   4   27.13   10.66
  -2  -7  -4   52.99    9.94
   2  -7   4   36.86    7.51
   2   7   5   81.05   12.96
  -2   7  -5   70.90   14.10
  -2   7  -5   81.63    9.96
   2  -7   5   52.33   12.01
  -2  -7  -5   68.09   12.54
  -2  -7  -5   46.49   13.00
  -2  -7  -5   65.23   16.49
   2   7   6   20.56    8.13
  -2   7  -6    8.95    4.15
  -2   7  -6    2.07    6.33
  -2  -7  -6    8.82    9.12
  -2  -7  -6    9.40    5.47
  -2  -7  -6   13.47    9.05
   2   8  -8   -7.80    5.82
  -2   8   8   -4.23    4.67
   2  -8  -8    1.62   11.73
   2  -8  -8   18.97    9.18
  -2  -8   8    7.46   10.69
   2   8  -7    3.08    4.84
  -2   8   7   -0.80    4.81
   2  -8  -7   -6.67    6.48
  -2  -8   7    1.18    4.83
   2  -8  -7   11.63    8.40
  -2   8   6   25.00    8.56
   2   8  -6   12.25    6.52
   2   8  -6   16.99    5.97
  -2  -8   6   17.11    3.57
   2  -8  -6   12.03    7.21
   2  -8  -6   40.16   16.50
  -2  -8   6   21.24    6.87
   2   8  -5    2.54    4.27
  -2   8   5    1.92    4.53
   2   8  -5    0.82    3.49
  -2  -8   5   -0.48    6.19
   2  -8  -5    6.27    7.20
  -2  -8   5    1.38    2.59
   2  -8  -5    1.94    5.24
  -2  -8   5    0.60    2.74
   2   8  -4    3.33    3.42
  -2   8   4    0.80    4.28
  -2   8   4    0.65    1.27
  -2   8   4   -1.08    7.04
   2   8  -4   -2.80    4.57
   2   8  -4    0.29    4.79
  -2  -8   4   -2.56    1.52
   2  -8  -4    4.22    7.08
   2  -8  -4   -8.65    3.77
   2  -8  -4    5.15    6.47
  -2  -8   4    6.13    3.66
  -2  -8   4    3.07    2.79
   2  -8  -4    1.60   10.27
  -2  -8   4   -0.56    5.95
   2  -8  -4   -0.57    4.02
  -2   8   3   59.07   14.29
  -2   8   3   53.32    4.03
  -2   8   3   52.17   14.25
   2   8  -3   69.50    8.65
   2   8  -3   63.19   12.74
   2  -8  -3   41.46   13.31
   2  -8  -3   41.34   11.05
   2  -8  -3   60.38   13.38
   2  -8  -3   54.35    5.31
  -2  -8   3   58.16   10.91
  -2  -8   3   48.84    9.02
  -2  -8   3   71.98    7.12
   2  -8  -3   60.10   15.63
   2  -8  -3   53.60   12.21
  -2  -8   3   66.28    7.44
   2   8  -2 3576.63  139.24
  -2   8   2 3156.21  142.14
  -2   8   2 3422.90  156.99
  -2   8   2 3423.62  133.68
  -2   8   2 3324.45  155.17
   2   8  -2 3437.33  149.06
   2   8  -2 3556.23  140.15
   2   8  -2 3213.20  140.93
   2  -8  -2 3389.98  153.50
   2  -8  -2 3248.50  156.36
   2  -8  -2 3274.54  153.41
   2  -8  -2 3475.69  147.80
  -2  -8   2 3265.85  141.68
   2  -8  -2 3232.45  135.66
   2  -8  -2 3243.29  153.11
  -2  -8   2 3419.67  136.50
  -2  -8   2 3488.61  140.56
  -2  -8   2 3360.92  140.58
   2   8  -1  441.08   25.66
  -2   8   1  374.50   32.22
   2   8  -1  432.78   30.38
   2   8  -1  347.25   21.47
   2   8  -1  424.64   26.78
  -2   8   1  439.03   35.04
  -2   8   1  417.67   22.00
  -2   8   1  444.44   26.19
   2  -8  -1  433.79   29.62
  -2  -8   1  421.36   18.55
   2  -8  -1  449.03   28.37
   2  -8  -1  389.78   33.88
   2  -8  -1  367.90   30.16
   2  -8  -1  421.63   27.37
  -2  -8   1  384.25   22.52
  -2  -8   1  408.77   21.92
   2  -8  -1  415.27   22.13
  -2  -8   1  413.04   24.20
  -2  -8   1  432.98   25.18
   2   8   0  325.88   16.99
  -2   8   0  284.75   19.81
  -2   8   0  295.73   27.61
   2   8   0  301.75   24.73
  -2   8   0  299.47   19.05
   2   8   0  285.15   22.72
   2   8   0  324.02   24.02
  -2   8   0  294.26   26.20
  -2   8   0  273.61   18.93
  -2  -8   0  310.16   19.58
  -2  -8   0  250.67   17.18
  -2  -8   0  281.09   16.00
   2  -8   0  290.08   28.30
   2  -8   0  297.42   19.27
  -2  -8   0  288.51   19.92
  -2  -8   0  248.24   18.82
  -2  -8   0  325.01   21.42
   2  -8   0  311.20   16.95
   2  -8   0  278.35   18.80
  -2   8  -1  205.48   20.70
   2   8   1  202.50   19.97
  -2   8  -1  205.25   21.88
   2   8   1  221.45   12.99
  -2   8  -1  204.27   16.28
   2   8   1  201.00   21.58
  -2   8  -1  198.86   15.73
  -2   8  -1  222.48   16.94
   2   8   1  197.98   19.13
   2  -8   1  209.89   12.45
  -2  -8  -1  224.47   18.16
  -2  -8  -1  192.85   13.60
  -2  -8  -1  192.52   15.77
  -2  -8  -1  221.86   17.75
  -2  -8  -1  219.08   14.63
   2  -8   1  183.16   22.45
   2  -8   1  230.65   14.00
  -2  -8  -1  199.33   17.70
   2   8   2  295.79   30.27
   2   8   2  320.02   18.13
  -2   8  -2  322.43   23.11
  -2   8  -2  313.07   22.49
  -2   8  -2  281.56   25.89
  -2   8  -2  323.43   20.52
   2   8   2  340.84   27.85
  -2  -8  -2  294.40   24.73
  -2  -8  -2  336.14   21.82
   2  -8   2  323.15   29.35
  -2  -8  -2  303.50   20.37
   2  -8   2  337.06   15.96
  -2  -8  -2  335.26   25.76
  -2  -8  -2  337.77   24.68
  -2  -8  -2  283.82   17.54
   2  -8   2  312.89   17.60
  -2   8  -3   57.94   11.89
  -2   8  -3   75.07   12.78
  -2   8  -3   92.00   15.99
   2   8   3   90.64    8.95
   2  -8   3   80.46    8.33
   2  -8   3   58.75   15.02
  -2  -8  -3   70.13    7.62
  -2  -8  -3   68.57   14.81
  -2  -8  -3   89.31   15.82
   2  -8   3   95.12    7.32
  -2  -8  -3   76.90    9.92
   2   8   4   36.46    7.20
  -2   8  -4   19.19    7.14
  -2   8  -4   41.04    9.44
   2  -8   4   14.88    8.52
  -2  -8  -4   28.65    7.77
  -2  -8  -4   28.54   10.57
  -2  -8  -4   22.17    9.72
   2  -8   4   29.65    8.06
  -2   8  -5   19.05    6.55
  -2   8  -5   24.11    7.64
   2   8   5   28.13    7.97
   2  -8   5    2.06    7.07
  -2  -8  -5   16.76    8.00
  -2  -8  -5   21.40    7.04
  -2  -8  -5   27.28   10.92
   2   8   6    4.62    5.51
  -2   8  -6    7.64    7.53
  -2  -8  -6    2.42    5.67
  -2  -8  -6   -3.07    5.61
  -2  -8  -6   -3.99    7.55
   2  -9  -8  -16.70   12.93
   2  -9  -8   10.69   12.23
   2   9  -7   -2.22    6.96
  -2   9   7    8.64    5.36
   2  -9  -7   14.07    8.39
   2  -9  -7   15.78    8.39
  -2  -9   7    4.75    6.35
   2   9  -6    3.09    5.24
  -2   9   6    9.89    5.89
   2   9  -6    9.75    6.89
  -2  -9   6    8.37    4.16
   2  -9  -6    6.89    7.85
   2  -9  -6   29.17   11.40
  -2  -9   6   13.13    4.91
   2   9  -5   12.32    7.04
   2   9  -5   33.35    9.28
  -2   9   5   11.96    7.74
   2  -9  -5   18.51   10.28
  -2  -9   5   15.23    5.75
   2  -9  -5    5.59    9.81
  -2  -9   5   13.67   16.84
  -2  -9   5   15.44    4.60
  -2   9   4   29.67    9.97
  -2   9   4   45.13    4.28
   2   9  -4   37.93   10.64
   2   9  -4   32.51    7.84
  -2  -9   4   40.17    7.48
  -2  -9   4   29.37   10.42
  -2  -9   4   41.72    7.50
   2  -9  -4   32.13   13.88
   2  -9  -4   49.00   12.88
   2  -9  -4   47.38   14.76
   2   9  -3    9.35    4.78
  -2   9   3   -0.61    6.83
   2   9  -3   14.63    5.19
  -2   9   3   21.21    8.26
  -2   9   3   16.84    2.44
   2   9  -3   17.02    6.78
  -2  -9   3   14.16    3.92
  -2  -9   3    5.82    3.84
   2  -9  -3   14.59    3.41
   2  -9  -3    5.83    6.76
   2  -9  -3    9.24    9.06
   2  -9  -3   13.84    6.08
  -2  -9   3    6.10    4.69
   2  -9  -3    9.61    7.96
  -2  -9   3   21.43    6.44
   2  -9  -3    5.04    6.54
  -2   9   2  533.49   43.33
  -2   9   2  600.91   43.88
   2   9  -2  568.36   39.95
  -2   9   2  593.53   27.04
   2   9  -2  604.18   31.33
   2   9  -2  598.26   32.19
  -2  -9   2  620.53   32.82
   2  -9  -2  588.28   44.84
  -2  -9   2  589.65   29.24
   2  -9  -2  595.09   29.30
   2  -9  -2  632.27   39.35
   2  -9  -2  682.48   44.15
   2  -9  -2  563.77   41.24
  -2  -9   2  576.94   33.96
   2  -9  -2  587.78   42.53
  -2  -9   2  606.33   33.25
  -2   9   1  324.49   23.20
  -2   9   1  345.26   32.86
   2   9  -1  325.66   28.16
   2   9  -1  337.20   23.43
  -2   9   1  374.13   20.12
  -2   9   1  358.34   31.62
   2   9  -1  397.43   21.00
   2  -9  -1  327.31   26.02
   2  -9  -1  340.29   20.10
  -2  -9   1  342.21   16.46
  -2  -9   1  364.74   23.38
   2  -9  -1  377.00   26.27
  -2  -9   1  314.99   21.79
   2  -9  -1  357.38   25.22
  -2  -9   1  361.79   20.19
   2  -9  -1  362.54   29.54
   2  -9  -1  416.85   35.44
  -2  -9   1  296.25   20.38
  -2   9   0  349.66   23.18
   2   9   0  395.28   30.54
   2   9   0  342.46   27.20
  -2   9   0  374.73   24.40
  -2   9   0  376.18   22.63
   2   9   0  369.80   20.00
  -2   9   0  305.61   31.47
  -2   9   0  363.82   30.73
  -2  -9   0  363.85   24.86
  -2  -9   0  319.67   23.75
  -2  -9   0  337.42   19.17
  -2  -9   0  406.35   23.07
  -2  -9   0  332.54   23.28
   2  -9   0  397.31   20.60
   2  -9   0  383.93   33.43
  -2  -9   0  385.42   23.18
   2  -9   0  376.03   21.94
   2  -9   0  372.49   23.35
  -2   9  -1  452.25   34.51
  -2   9  -1  504.93   37.91
  -2   9  -1  487.67   29.58
   2   9   1  489.87   24.45
  -2   9  -1  402.75   27.58
   2   9   1  513.80   37.11
   2   9   1  478.51   37.05
  -2   9  -1  457.42   28.69
  -2  -9  -1  476.71   29.16
   2  -9   1  454.64   38.07
  -2  -9  -1  493.04   30.63
  -2  -9  -1  436.84   31.08
  -2  -9  -1  465.41   25.98
   2  -9   1  533.58   26.10
  -2  -9  -1  465.95   25.48
   2  -9   1  500.60   24.44
  -2  -9  -1  512.78   31.04
  -2   9  -2  146.55   19.13
   2   9   2  183.83   24.27
  -2   9  -2  197.18   15.75
  -2   9  -2  181.28   16.82
  -2   9  -2  224.16   18.56
  -2   9  -2  206.18   22.54
   2   9   2  188.65   21.48
   2   9   2  217.45   13.80
  -2  -9  -2  208.36   16.91
  -2  -9  -2  193.97   15.67
  -2  -9  -2  197.98   19.89
  -2  -9  -2  177.03   18.02
  -2  -9  -2  192.98   13.55
   2  -9   2  219.27   11.80
   2  -9   2  191.94   12.70
   2  -9   2  221.40   23.83
  -2   9  -3   14.05    5.79
  -2   9  -3   22.07    9.44
  -2   9  -3   10.41    6.64
  -2  -9  -3   15.66    5.21
  -2  -9  -3   22.60    9.22
   2  -9   3   16.01    4.32
   2  -9   3   23.90    4.20
   2  -9   3   31.87   11.77
  -2  -9  -3   14.33    7.80
   2   9   4    6.71    3.65
  -2   9  -4   -3.78    4.03
  -2   9  -4    1.50    4.59
  -2   9  -4    2.33    5.44
  -2  -9  -4    5.21    6.91
  -2  -9  -4   -3.01    3.25
   2  -9   4    0.01    7.87
  -2   9  -5    4.55    4.90
   2   9   5   -0.11    4.45
  -2   9  -5   -9.15    4.37
  -2  -9  -5    1.65    4.58
  -2  -9  -5   14.00    8.04
  -2  -9  -5   -3.83    4.44
   2   9   6   -1.99    7.62
  -2   9  -6    1.54    6.66
  -2  -9  -6    2.36    4.95
  -2  -9  -6    5.40    6.72
  -2  -9  -6    3.97    7.40
   2  10  -7   -7.49    5.26
  -2 -10   7   -3.57    5.43
   2 -10  -7   12.88    9.94
   2 -10  -7   -9.99   10.44
  -2  10   6   16.09    8.05
   2  10  -6    7.80    7.60
   2  10  -6    1.31    4.34
  -2 -10   6    1.28    4.37
  -2 -10   6   -0.45    3.64
   2 -10  -6   23.44   12.18
   2 -10  -6    9.69    6.49
   2  10  -5    6.43    6.77
  -2  10   5   -4.41    3.91
   2  10  -5   -1.74    3.22
  -2 -10   5   -2.06    2.60
  -2 -10   5    0.43    2.58
   2 -10  -5   -2.99    8.06
   2 -10  -5   -0.24    5.05
  -2  10   4  562.45   26.22
   2  10  -4  599.95   35.45
  -2  10   4  589.65   43.73
  -2 -10   4  603.78   31.94
   2 -10  -4  583.97   43.13
  -2 -10   4  594.97   38.96
  -2 -10   4  574.77   32.39
   2 -10  -4  540.15   47.72
  -2  10   3   77.48    5.56
   2  10  -3   79.37    8.22
  -2  10   3   82.93   17.40
  -2  10   3   67.16   18.23
   2  10  -3   63.45   13.77
   2  10  -3   77.24   11.67
   2 -10  -3   91.67   17.36
   2 -10  -3   43.73   13.76
   2 -10  -3   73.60   16.62
  -2 -10   3   83.18    8.21
   2 -10  -3   72.69    6.99
  -2 -10   3   76.70   11.84
   2 -10  -3   53.65   16.77
  -2 -10   3   72.86   11.38
  -2  10   2    5.13    2.25
  -2  10   2   -5.76    6.61
  -2  10   2    6.33    6.56
   2  10  -2   -1.03    5.26
   2  10  -2    4.72    3.21
   2  10  -2    1.54    3.15
   2 -10  -2    4.88    5.38
   2 -10  -2    1.20    2.01
  -2 -10   2   -1.35    3.03
   2 -10  -2    5.15    4.47
   2 -10  -2    2.22    3.57
   2 -10  -2    6.86    7.57
   2 -10  -2    4.58    6.98
  -2 -10   2    4.09    2.85
  -2 -10   2    6.98    3.03
  -2 -10   2    4.18    3.93
   2  10  -1   38.09    8.77
   2  10  -1   55.14    7.00
   2  10  -1   46.63   11.92
  -2  10   1   26.51   12.39
  -2  10   1   50.35    7.50
  -2  10   1   43.86   13.24
   2 -10  -1   46.90   14.47
   2 -10  -1   33.28    8.57
  -2 -10   1   33.83    7.04
   2 -10  -1   42.56   10.80
   2 -10  -1   42.06   10.34
   2 -10  -1   43.79    6.84
  -2 -10   1   56.84    6.92
  -2 -10   1   40.87    8.52
  -2 -10   1   39.98    4.23
  -2 -10   1   44.23    7.46
   2 -10  -1   36.30   11.35
   2  10   0    2.17    2.12
   2  10   0    1.96    4.59
  -2  10   0   -0.03    2.36
  -2  10   0    2.17    4.25
   2  10   0   -1.21    4.49
  -2  10   0   -1.75    4.48
  -2  10   0    4.04    3.59
  -2  10   0    5.54    6.38
  -2 -10   0    1.65    3.35
  -2 -10   0    1.03    4.38
   2 -10   0    5.77    6.41
   2 -10   0   -1.67    2.00
  -2 -10   0    3.89    3.38
  -2 -10   0    0.80    2.64
   2 -10   0    0.07    2.09
  -2 -10   0    4.18    4.46
   2 -10   0    1.63    4.35
   2 -10   0    0.81    2.50
   2 -10   0    5.17    4.47
  -2  10  -1  101.50   12.00
   2  10   1  115.47   10.33
  -2  10  -1   94.88   18.64
  -2  10  -1  105.76   11.86
  -2  10  -1  108.47   12.31
   2  10   1   91.92   18.34
  -2  10  -1   88.83   17.25
   2  10   1   97.62   18.18
   2  10   1  106.78    8.98
   2 -10   1  109.32   20.30
  -2 -10  -1  102.41   15.09
  -2 -10  -1   91.82    9.48
  -2 -10  -1   96.14   11.68
  -2 -10  -1  112.90   15.20
   2 -10   1  117.93   10.12
  -2 -10  -1  116.82   13.21
  -2 -10  -1   93.67    9.89
   2 -10   1  101.53    8.77
  -2  10  -2    3.03    3.76
  -2  10  -2   -3.35    4.60
   2  10   2   21.38    9.68
  -2  10  -2    8.40    7.20
   2  10   2    4.61    2.82
  -2 -10  -2    4.69    4.58
  -2 -10  -2    9.12    5.58
   2 -10   2    5.03    1.92
  -2 -10  -2    2.84    3.01
  -2 -10  -2    4.10    5.46
   2 -10   2   14.09    9.36
  -2 -10  -2   -2.66    3.46
   2 -10   2    5.33    2.48
  -2 -10  -2   -2.11    2.27
  -2  10  -3    1.27    4.54
  -2  10  -3   -3.64    5.73
   2  10   3   -0.54    2.89
  -2  10  -3    9.92    5.26
  -2 -10  -3   -1.34    4.95
   2 -10   3    4.45    7.72
  -2 -10  -3   -1.97    4.55
  -2 -10  -3    6.70    4.71
   2 -10   3    2.42    2.27
  -2  10  -4   46.20   11.38
   2  10   4   78.43    9.85
  -2  10  -4   47.98   11.65
  -2 -10  -4   47.33   14.27
  -2 -10  -4   48.26   12.69
   2 -10   4   48.49   13.45
  -2 -10  -4   55.84   10.80
  -2  10  -5   20.41    8.19
   2  10   5   32.02    8.62
  -2 -10  -5   25.14   11.14
  -2 -10  -5   37.18   13.48
  -2 -10  -5   32.06    9.68
  -2  10  -6   -4.21    7.26
  -2 -10  -6   17.58   12.13
  -2 -10  -6    2.07    5.07
  -2 -10  -6   -4.05    8.19
  -2  11   7   -3.84    5.30
   2 -11  -7    6.69    9.98
  -2 -11   7   -0.75    6.39
   2 -11  -7    7.83   13.52
   2  11  -6   -1.75    4.01
  -2  11   6    2.51    6.30
   2 -11  -6    9.58   10.59
  -2 -11   6    0.86    4.35
   2 -11  -6    5.68    5.75
   2  11  -5    7.60    5.57
  -2  11   5    5.89    6.25
   2  11  -5    1.82    7.52
  -2 -11   5   10.56    4.97
   2 -11  -5    5.13    8.12
   2 -11  -5   10.21    8.98
  -2 -11   5    4.72    4.04
   2  11  -4  206.61   19.18
  -2  11   4  263.43   27.77
   2 -11  -4  246.17   27.38
  -2 -11   4  268.76   17.91
   2 -11  -4  206.14   34.67
  -2 -11   4  234.17   18.51
   2  11  -3 1168.55   60.75
   2  11  -3 1171.62   73.91
  -2  11   3 1403.35   76.52
  -2  11   3 1274.96   52.05
  -2 -11   3 1238.37   61.43
   2 -11  -3 1169.51   76.90
   2 -11  -3 1195.12   70.10
  -2 -11   3 1206.35   60.42
  -2 -11   3 1278.90   56.89
   2 -11  -3 1308.99   76.53
   2  11  -2  104.11   11.19
   2  11  -2   87.23   10.72
  -2  11   2   93.26   21.95
  -2  11   2  114.42   21.73
  -2  11   2  106.74    7.92
   2  11  -2   66.62   15.04
   2 -11  -2   96.05   18.94
   2 -11  -2   66.92   15.23
   2 -11  -2   82.30    8.98
  -2 -11   2  111.67    9.75
   2 -11  -2   81.21   15.48
   2 -11  -2   89.64   17.60
  -2 -11   2  109.97   12.18
  -2 -11   2   99.12   11.56
   2 -11  -2  128.83   23.73
  -2  11   1   23.64    5.43
  -2  11   1   35.34   12.23
   2  11  -1   18.50    4.79
   2  11  -1   30.88    8.97
   2  11  -1   28.87    9.90
  -2  11   1   33.63   12.31
  -2 -11   1   25.51    6.93
  -2 -11   1   14.31    6.09
   2 -11  -1   20.58   10.15
   2 -11  -1   23.44    8.25
  -2 -11   1   26.68    3.73
  -2 -11   1   16.08    7.98
   2 -11  -1   28.61    9.32
  -2 -11   1   20.16    5.25
  -2 -11   1   27.68    7.15
   2 -11  -1   19.44    4.63
   2 -11  -1   38.36   10.18
   2 -11  -1   22.17   11.35
   2  11   0   -1.80    3.71
   2  11   0   11.39    5.80
  -2  11   0    4.07    4.01
  -2  11   0   -3.75    3.06
  -2  11   0    4.37    7.63
   2  11   0   -0.47    1.79
  -2  11   0    3.07    7.99
  -2 -11   0    3.66    3.76
   2 -11   0    1.46    7.01
   2 -11   0   -1.51    2.58
  -2 -11   0   -3.87    2.92
   2 -11   0    5.26    6.45
   2 -11   0    6.23    3.72
  -2 -11   0    7.31    5.55
   2 -11   0    1.37    3.08
  -2  11  -1   12.31    8.41
   2  11   1   13.13    8.20
   2  11   1    7.09    2.80
  -2  11  -1   11.46    6.54
  -2  11  -1    7.72    4.42
  -2  11  -1    7.17    4.59
   2  11   1    7.78    3.18
   2  11   1   -1.57    4.31
  -2  11  -1    8.50    3.97
  -2 -11  -1    8.92    5.36
   2 -11   1   13.98    4.22
   2 -11   1   29.50   11.35
  -2 -11  -1    7.32    7.14
  -2 -11  -1    7.06    4.40
   2 -11   1    9.77    3.35
  -2 -11  -1    8.07    4.90
  -2 -11  -1    3.98    3.06
   2  11   2   34.11    7.50
  -2  11  -2   20.92   11.00
  -2  11  -2   32.61    8.83
  -2  11  -2   18.09    9.99
   2  11   2   32.38    5.98
  -2 -11  -2   18.35   11.09
  -2 -11  -2   30.90    7.11
  -2 -11  -2   42.23   11.42
   2 -11   2   14.40   10.33
  -2 -11  -2   20.51    8.06
   2 -11   2   24.84    4.96
   2 -11   2   36.34    5.43
  -2  11  -3   25.88    9.28
   2  11   3   28.56    6.24
  -2  11  -3    6.25    8.70
  -2  11  -3   15.96    6.94
  -2 -11  -3   16.29    6.04
   2 -11   3    3.61    9.97
  -2 -11  -3   20.67    8.42
  -2 -11  -3   21.79    8.51
   2 -11   3   17.14    4.22
   2  11   4   10.04    4.81
  -2  11  -4    7.76    7.51
  -2 -11  -4    1.79    5.59
  -2 -11  -4   -0.93    5.85
   2 -11   4    7.80    8.67
  -2 -11  -4    3.83    5.15
  -2  11  -5   23.85    9.70
   2  11   5   35.85    8.84
  -2 -11  -5   29.51   10.12
  -2 -11  -5   17.82    9.81
  -2 -11  -5   24.19   11.34
  -2  11  -6   -4.60    8.30
  -2 -11  -6  -17.53    7.25
  -2 -11  -6   -1.20    5.58
  -2 -11  -6   -2.30    8.87
  -2  12   7   -0.41    6.01
   2  12  -7   -0.58    7.32
   2 -12  -7    6.86   13.17
   2 -12  -7   14.81   13.27
  -2 -12   7    3.56    6.63
   2  12  -6   49.17   12.11
  -2  12   6   47.32   13.48
  -2 -12   6   72.60   12.43
   2 -12  -6   26.38   17.02
   2 -12  -6   87.29   19.46
   2  12  -5   -4.19    8.16
  -2  12   5    6.81    4.05
   2  12  -5    4.15    5.23
   2 -12  -5    0.10    9.30
  -2 -12   5   13.83    4.65
   2 -12  -5   -2.71    6.92
  -2 -12   5   -0.25    3.72
   2  12  -4   11.20    8.28
   2  12  -4    5.83    3.93
  -2  12   4    8.11    7.05
  -2 -12   4    1.56    4.05
   2 -12  -4   23.66   13.25
   2 -12  -4    9.45    9.06
  -2 -12   4   16.49    5.34
   2  12  -3   33.76   12.97
   2  12  -3   36.52    8.41
  -2  12   3   56.14    5.26
  -2  12   3   42.95   12.72
  -2 -12   3   40.17    9.74
   2 -12  -3   35.81   16.72
  -2 -12   3   42.85    7.30
   2 -12  -3   46.53   12.21
   2 -12  -3   46.67   14.68
   2  12  -2    9.51    4.31
  -2  12   2   -4.18    8.36
  -2  12   2    7.11    2.84
  -2  12   2    1.58    6.23
   2  12  -2   13.97    8.81
  -2 -12   2   19.61    7.28
  -2 -12   2    5.12    3.01
   2 -12  -2   12.42   10.44
   2 -12  -2   10.42    7.42
   2 -12  -2   16.61    4.86
  -2 -12   2    7.13    3.95
   2 -12  -2   -1.64    5.56
   2 -12  -2   -5.20    8.74
   2 -12  -2    6.02    8.08
   2  12  -1  125.18   11.43
  -2  12   1  113.04   10.55
   2  12  -1   96.70   19.53
   2  12  -1  121.89   15.21
  -2  12   1   89.49   21.73
  -2  12   1  120.73   22.36
  -2 -12   1   97.12   10.04
   2 -12  -1  129.03   15.65
   2 -12  -1  102.58   15.88
   2 -12  -1  126.99   22.12
  -2 -12   1   63.62   15.45
  -2 -12   1  103.52   12.22
   2 -12  -1   74.40   18.08
   2 -12  -1   97.42   10.36
  -2 -12   1   94.69    7.39
   2 -12  -1   63.66   16.28
  -2  12   0   53.28   13.16
  -2  12   0   29.34    7.82
  -2  12   0   41.12    7.77
   2  12   0   51.22    6.52
  -2  12   0   32.95   12.82
   2  12   0   25.95    9.10
   2  12   0   50.77   16.68
   2  12   0   64.52    7.51
  -2 -12   0   36.46    9.46
   2 -12   0   54.24    9.27
   2 -12   0   60.47   15.32
   2 -12   0   40.28    8.95
   2 -12   0   41.71    6.47
  -2 -12   0   45.57    9.16
  -2 -12   0   33.10   13.75
  -2 -12   0   45.04   11.86
   2 -12   0   27.93   10.90
  -2  12  -1   48.90   16.55
   2  12   1   31.01   11.82
   2  12   1   56.58    7.84
   2  12   1   64.26    7.52
  -2  12  -1   35.33   12.27
   2  12   1   22.12   12.28
  -2  12  -1   33.96    8.12
  -2 -12  -1   48.97   10.74
  -2 -12  -1   28.53   10.90
   2 -12   1   42.20    7.30
  -2 -12  -1   40.77   10.64
  -2 -12  -1   50.85   11.33
   2 -12   1   47.59    7.48
   2 -12   1   59.73   15.48
   2  12   2    7.85    3.41
  -2  12  -2    1.18    6.92
   2  12   2   11.94    5.10
  -2  12  -2    3.83    4.51
  -2  12  -2   17.06    9.05
  -2 -12  -2   -2.70    2.76
   2 -12   2    1.46    2.26
  -2 -12  -2    0.38    7.66
  -2 -12  -2    1.09    4.39
  -2 -12  -2   -4.12    3.71
   2 -12   2  -14.87    6.59
  -2  12  -3    6.15    9.64
  -2  12  -3   18.08    8.35
  -2  12  -3    8.85    5.75
   2  12   3   19.68    5.09
  -2 -12  -3   -0.87    5.55
  -2 -12  -3    0.18    5.34
   2 -12   3    9.51   10.59
  -2 -12  -3    7.40    5.37
   2  12   4    0.38    4.34
  -2  12  -4   14.47    7.87
  -2 -12  -4    9.29    6.02
  -2 -12  -4    4.47    8.59
  -2 -12  -4   -5.43    5.38
  -2  12  -5   33.01   11.86
   2  12   5   29.22   11.70
  -2 -12  -5   31.17   13.22
  -2 -12  -5   36.84   12.02
  -2 -12  -5   39.90   11.96
  -2  13   6    2.20    7.91
   2  13  -6   -0.59    5.76
   2 -13  -6   -7.37    7.59
   2 -13  -6   11.44   12.69
  -2 -13   6    1.05    4.65
  -2  13   5    1.68    6.61
   2  13  -5   -5.89    3.59
   2 -13  -5   -3.59   10.78
  -2 -13   5   -0.37    3.61
   2 -13  -5    1.44    6.55
   2  13  -4   20.71    7.28
   2  13  -4    5.04   10.12
  -2  13   4   32.24   11.84
   2 -13  -4    8.85    8.08
   2 -13  -4    2.09    8.46
  -2 -13   4   24.00    6.57
  -2 -13   4   26.00    7.96
  -2  13   3   11.89    7.31
   2  13  -3    4.84    3.74
   2  13  -3    6.11    8.57
  -2 -13   3    6.11    3.77
  -2 -13   3    5.09    3.17
   2 -13  -3    4.54    5.45
   2 -13  -3   -5.61    6.90
  -2  13   2    2.11    8.04
   2  13  -2    3.70   10.95
   2  13  -2   -0.43    2.14
  -2  13   2    1.10    2.25
  -2 -13   2    1.28    6.13
  -2 -13   2    8.05    3.65
   2 -13  -2   -4.51    5.71
  -2 -13   2    1.39    2.68
   2 -13  -2    4.14    5.36
  -2  13   1    3.31    5.88
  -2  13   1   -4.18    7.17
   2  13  -1   -2.03    8.47
  -2  13   1    1.25    2.77
   2 -13  -1   -7.52    3.78
   2 -13  -1    5.11    7.76
   2 -13  -1   -1.86    2.50
   2 -13  -1    3.73    5.05
  -2 -13   1    5.84    8.85
  -2 -13   1   -3.17    3.41
  -2 -13   1   -1.15    2.21
   2 -13  -1  -11.34    8.25
  -2  13   0  220.98   18.06
  -2  13   0  244.12   31.63
   2  13   0  248.18   15.49
  -2  13   0  233.07   26.57
  -2  13   0  210.81   19.47
   2  13   0  142.36   26.49
   2  13   0  177.98   23.72
   2  13   0  211.63   15.60
  -2 -13   0  231.70   23.12
   2 -13   0  234.27   28.27
  -2 -13   0  236.94   18.72
   2 -13   0  205.11   17.81
   2 -13   0  239.05   19.83
  -2 -13   0  199.25   19.59
   2  13   1   31.69    5.91
  -2  13  -1   41.42   14.68
  -2  13  -1   32.31    8.40
   2  13   1   31.87    6.82
  -2  13  -1   26.95   10.40
  -2 -13  -1   35.96   10.00
   2 -13   1   42.26    7.36
   2 -13   1   31.83   12.35
  -2 -13  -1   43.60   10.49
  -2  13  -2   38.87   11.64
   2  13   2   38.88    8.58
  -2  13  -2   21.74    7.77
  -2  13  -2   36.23   13.87
   2  13   2   41.70    7.02
  -2 -13  -2   27.68    7.46
  -2 -13  -2   54.33   12.68
   2 -13   2   41.45   15.98
   2 -13   2   27.11    5.59
  -2 -13  -2   33.24   10.80
  -2  13  -3   63.51   12.58
  -2  13  -3   47.59   15.27
   2  13   3   73.35    9.03
  -2 -13  -3   70.69   14.69
  -2 -13  -3   44.45   12.82
  -2 -13  -3   62.28   12.36
   2 -13   3   51.91   15.98
  -2  13  -4   17.60   10.08
   2  13   4   21.01    6.73
  -2 -13  -4   22.73   12.26
  -2 -13  -4   14.46    8.32
  -2 -13  -4   31.91    8.86
  -2  13  -5    6.22    8.78
  -2 -13  -5    2.49    7.33
  -2 -13  -5    0.48    6.50
  -2 -13  -5   -4.84    6.12
  -2  14   6    4.89    7.34
  -2 -14   6    6.35    6.47
   2 -14  -6   29.29   13.25
   2 -14  -6    6.39    9.68
  -2  14   5    7.43    8.92
   2  14  -5   -2.65    4.34
   2 -14  -5   -7.69    6.22
   2 -14  -5   -0.19   10.83
  -2 -14   5    6.06    4.15
  -2  14   4   63.93   15.65
   2  14  -4   70.97   19.45
   2 -14  -4  125.70   23.79
  -2 -14   4   72.95   13.45
   2 -14  -4  102.13   21.11
  -2  14   3  242.13   28.19
   2  14  -3  152.86   30.71
   2  14  -3  236.62   20.30
   2 -14  -3  246.36   26.79
  -2 -14   3  207.74   16.11
  -2 -14   3  208.46   18.82
   2 -14  -3  228.19   27.55
   2  14  -2   20.27   14.49
  -2  14   2   40.94   15.23
   2  14  -2   35.43    8.03
  -2  14   2   31.51    5.41
  -2 -14   2   31.13    9.49
   2 -14  -2   31.03   11.17
   2 -14  -2   29.09   11.71
  -2 -14   2   23.86    5.70
  -2  14   1   -2.76    6.78
   2  14  -1   -1.45    2.75
  -2  14   1    5.76    3.52
  -2  14   1   21.85   18.33
   2  14  -1    2.94   11.41
  -2 -14   1    2.40    6.42
   2 -14  -1   10.52    6.91
  -2 -14   1   -0.24    8.97
  -2  14   0   -2.44    5.90
  -2  14   0    3.67    4.38
  -2  14   0   -0.18   11.60
   2 -14   0    8.90    8.56
  -2 -14   0    7.64    9.71
  -2 -14   0    4.18    2.97
   2 -14   0   10.03    5.76
  -2  14  -1    7.98   10.40
   2  14   1    0.67    2.88
  -2  14  -1   -9.03    6.56
  -2  14  -1   -3.12    3.93
   2  14   1   -2.36    2.40
  -2 -14  -1    2.47    4.57
   2 -14   1    5.26    9.39
   2 -14   1    4.04    3.58
  -2  14  -2   -4.59    2.96
  -2  14  -2    2.40    8.83
   2  14   2    2.10    2.75
  -2 -14  -2    6.27    5.49
   2 -14   2   -4.41    2.18
   2 -14   2  -11.50    8.86
  -2 -14  -2   -0.29    4.17
  -2 -14  -2    5.69    6.45
  -2  14  -3    9.12    7.11
   2  14   3   16.09    5.10
  -2 -14  -3   13.81    8.68
  -2 -14  -3   11.52    9.27
  -2 -14  -3   25.22    8.96
   2  14   4    6.11    5.38
  -2  14  -4   -6.44    4.43
  -2 -14  -4    9.19    6.52
  -2 -14  -4    2.12    6.81
  -2 -14  -4   -0.02    6.08
  -2 -14  -5   15.11   12.74
  -2 -14  -5    2.37    9.33
  -2  15   6   -2.38    7.06
   2  15  -6   -6.17    6.66
   2 -15  -6    2.47   11.15
   2 -15  -6    4.19   12.24
  -2 -15   6   -2.12    5.21
   2  15  -5    8.36    7.30
  -2  15   5   19.79    7.20
  -2 -15   5    7.40    5.32
   2 -15  -5   10.29   12.90
   2 -15  -5   -0.38    7.48
  -2  15   4    7.93    7.03
   2  15  -4   -0.44    5.01
   2 -15  -4    0.35   11.62
  -2 -15   4   -0.73    3.86
   2 -15  -4    7.27    9.06
   2  15  -3   43.02   20.25
  -2  15   3   71.03   16.54
   2  15  -3   56.15   10.96
  -2 -15   3   75.44    9.15
  -2 -15   3   48.00   12.24
   2 -15  -3   68.02   15.54
   2 -15  -3   72.18   18.31
  -2  15   2   -2.49    5.77
   2  15  -2    2.26    3.76
   2  15  -2    7.00   14.70
  -2  15   2   -1.32    2.82
   2 -15  -2    2.84    5.84
  -2 -15   2    4.09    5.12
  -2 -15   2    3.30    4.04
   2  15  -1   -1.17   17.12
   2  15  -1   14.14    6.00
  -2  15   1    5.88    8.58
  -2  15   1    9.59    4.89
  -2 -15   1   15.07    5.05
  -2 -15   1   13.00    6.07
   2 -15  -1   21.69    8.75
   2  15   0    2.60    3.57
  -2  15   0    9.43    5.66
  -2  15   0    3.20   10.86
  -2  15   0    2.61    6.89
  -2 -15   0   -1.39    2.38
   2 -15   0    9.40    8.58
  -2 -15   0   10.60   11.91
   2 -15   0    3.94    6.12
  -2  15  -1    2.43   13.09
   2  15   1    4.37    3.22
  -2  15  -1   -4.88    3.27
  -2 -15  -1    5.26    5.03
   2 -15   1   -4.14    8.22
   2 -15   1    7.58    4.11
  -2 -15  -1  -10.96    4.73
  -2  15  -2    1.76   14.00
   2  15   2    3.60    3.34
  -2  15  -2    4.30    4.99
   2 -15   2    4.98    2.75
  -2 -15  -2   -5.00    3.87
  -2 -15  -2   -1.48    5.15
  -2 -15  -2    8.65    5.83
   2 -15   2    2.49   11.02
  -2  15  -3    8.82    6.46
   2  15   3   22.55    5.96
  -2 -15  -3    6.47    6.35
  -2 -15  -3    9.84    9.26
  -2 -15  -3   13.56    9.62
  -2  15  -4   -4.83    6.31
  -2 -15  -4    1.65    8.06
  -2 -15  -4   11.43    8.53
  -2 -15  -4   -5.60    8.77
   2  16  -5    5.24    7.10
  -2  16   5   -8.61    5.75
  -2 -16   5    3.55    5.65
   2 -16  -5    7.13   10.57
   2 -16  -5   -1.59   12.76
   2  16  -4    9.15    7.25
  -2  16   4   -2.87    6.53
   2 -16  -4    4.94   15.55
   2 -16  -4    4.90    9.07
  -2 -16   4    2.42    3.71
   2  16  -3    6.54    5.93
   2  16  -3   32.05   21.85
  -2  16   3   22.78   10.68
  -2 -16   3   15.12    5.41
   2 -16  -3    9.57    8.11
   2  16  -2    5.94   16.53
   2  16  -2    0.64    3.78
  -2  16   2    5.23    6.74
  -2 -16   2    1.79    3.02
  -2 -16   2    9.25    7.36
   2 -16  -2    0.99    7.79
  -2  16   1   12.02    8.18
  -2  16   1   11.61    5.00
   2  16  -1   12.37    5.56
  -2 -16   1    9.40    4.97
   2 -16  -1    5.87    6.49
   2  16   0   23.73    6.89
  -2  16   0   23.87    7.16
   2 -16   0   24.16    8.09
  -2 -16   0   19.45    6.98
  -2  16  -1    4.77   13.77
  -2  16  -1   22.38    7.49
   2  16   1   27.22    6.96
   2 -16   1   13.28   11.96
   2 -16   1   19.81    6.00
  -2 -16  -1   14.76    7.69
  -2 -16  -1   16.14   12.68
   2  16   2   51.52    9.22
  -2  16  -2   68.48   13.69
  -2 -16  -2   47.36   13.43
  -2  16  -3    5.24    6.89
   2  16   3   12.59    6.37
  -2 -16  -3   14.23    9.03
  -2  16  -4   -0.57    7.81
  -2 -16  -4  -14.77    7.72
  -2 -16  -4  -11.08    8.28
  -2  17   4  -13.41    6.33
   2  17  -4   -5.85    5.01
  -2 -17   4   -1.31    3.93
   2 -17  -4   -1.07    7.77
  -2  17   3    7.60    6.85
   2  17  -3   11.25    6.34
  -2 -17   3   14.94    5.22
   2 -17  -3   14.28    9.25
  -2  17   2    6.67    8.52
   2  17  -2    3.67   25.17
   2  17  -2   -3.43    4.00
  -2 -17   2   14.32    6.33
   2 -17  -2   -0.95    5.00
  -2 -17   2    2.75    7.57
   2  17  -1    3.86    3.11
   2 -17  -1    8.59    6.08
  -2  17   0   -3.22    4.88
   2  17   0    0.83    3.98
   2 -17   0   -9.03    4.27
  -2 -17   0    8.22    4.42
   2  17   1    4.30    4.06
  -2  17  -1   -2.35    5.36
  -2 -17  -1    3.98    5.87
   2 -17   1   -2.85    3.72
  -2  17  -2  -12.29    5.09
   2  17   2   -4.89    4.29
  -2 -17  -2    3.21    8.33
  -2 -17  -2   -3.99    6.06
  -2  17  -3   27.72   10.29
  -2 -17  -3   17.92   11.31
  -2 -17  -3   28.54   12.04
   2 -18  -4  -15.67    8.33
   2  18  -3   -3.42    4.58
  -2 -18   3    2.43    3.58
   2 -18  -3  -11.54    6.58
   2  18  -2   -1.63    4.76
  -2 -18   2   -2.39    3.60
   2 -18  -2   -9.94    6.64
   2  18  -1   -5.39    4.10
   2 -18  -1   -3.16    5.63
  -2 -18   1   -1.05    2.19
  -2  18   0  -10.39    3.67
   2  18   0   -2.84    3.82
  -2 -18   0    6.56    3.68
   2 -18   0   -3.50    4.36
   2  18   1   12.15    6.85
  -2  18  -1    0.37    7.25
  -2 -18  -1    8.54    6.15
   2 -18   1   10.34    5.81
  -2  18  -2    0.95    6.61
   2  18   2  -10.72    6.12
  -2 -18  -2   -0.78    5.65
   2  19  -2    0.92    4.89
   2 -19  -2    6.71    8.96
  -2 -19   2   10.10    5.10
   2  19  -1   -4.79    4.87
  -2 -19   1   -4.88    3.39
   2 -19  -1   -0.93    6.15
   2  19   0   -4.56    5.15
  -2 -19   0   -1.50    4.32
   2 -19   0   -3.83    5.66
  -2  19  -1  -12.79    5.02
   2  19   1   -5.66    5.14
  -2 -19  -1   -0.52    5.48
   3   0  -9    5.28    8.04
   3   0  -9   11.02   12.89
   3   0  -8    6.28    5.56
   3   0  -8    8.18    6.10
   3   0  -8   -0.05   11.16
  -3   0   8    9.79    6.84
   3   0  -7   -3.19    3.38
  -3   0   7   -5.49    2.71
  -3   0   7  -12.56    9.13
   3   0  -6  466.91   19.97
   3   0  -6  379.21   35.49
  -3   0   6  478.99   30.87
   3   0  -6  426.15   25.44
   3   0  -6  514.08   32.62
  -3   0   6  412.71   28.49
   3   0  -6  470.27   23.16
  -3   0   6  414.56   46.34
   3   0  -5    2.09    5.17
   3   0  -5    4.82    5.07
   3   0  -5   -1.95    1.05
   3   0  -5   -2.06    2.64
  -3   0   5   -1.11    2.17
   3   0  -5    2.80    1.36
   3   0  -5   -1.96    1.49
  -3   0   5   -5.32    2.58
   3   0  -4 1670.29   65.65
  -3   0   4 1582.79   75.81
  -3   0   4 1617.97   71.45
   3   0  -4 1578.49   72.29
   3   0  -4 1498.95   79.42
   3   0  -4 1564.83   66.98
   3   0  -4 1551.56   68.95
   3   0  -4 1588.67   67.90
   3   0  -4 1369.04   77.06
  -3   0   4 1702.01   90.47
  -3   0   3    0.37    2.63
   3   0  -3    0.46    3.76
   3   0  -3   -0.97    1.17
   3   0  -3   -0.18    1.05
  -3   0   3   -0.01    1.39
  -3   0   3   -3.98    2.22
   3   0  -3    0.82    1.76
   3   0  -3   -4.52    3.25
   3   0  -3   -0.32    0.61
  -3   0   3   -0.48    1.55
   3   0  -2 1296.64   50.79
  -3   0   2 1204.97   54.49
  -3   0   2 1232.74   61.85
   3   0  -2 1194.77   53.27
   3   0  -2 1269.35   57.73
  -3   0   2 1283.86   62.25
  -3   0   2 1365.25   51.49
   3   0  -2 1272.58   59.22
  -3   0   2 1196.82   59.76
  -3   0   1    8.35    3.48
   3   0  -1   -3.51    1.71
   3   0  -1    0.30    2.05
  -3   0   1    0.71    0.81
  -3   0   1   -0.03    0.85
  -3   0   1   -0.64    1.22
  -3   0   1   -1.77    2.19
   3   0  -1    0.08    0.91
   3   0  -1   -0.80    0.59
   3   0  -1    0.23    0.86
   3   0   0 4664.23  195.01
   3   0   0 5045.84  191.29
  -3   0   0 4717.01  189.61
   3   0   0 4890.17  196.44
  -3   0   0 4686.73  198.40
   3   0   1    1.10    0.95
  -3   0  -1    2.89    3.86
  -3   0  -1    0.86    0.49
  -3   0  -1    0.70    1.41
   3   0   1   -1.44    1.82
  -3   0  -1    0.65    1.00
   3   0   1    0.91    1.38
  -3   0  -1   -0.42    1.30
   3   0   2  307.58   19.47
   3   0   2  334.59   26.39
  -3   0  -2  326.95   18.19
  -3   0  -2  295.72   14.90
   3   0   2  318.00   20.54
   3   0   2  333.61   19.61
  -3   0  -2  324.10   14.82
  -3   0  -2  301.73   20.94
  -3   0  -2  305.18   18.00
  -3   0  -2  318.71   23.28
  -3   0  -3    4.74    2.46
   3   0   3    4.22    5.77
   3   0   3   -1.42    1.93
   3   0   3    0.30    2.89
   3   0   3    0.53    2.21
  -3   0  -3    0.83    2.65
  -3   0  -3   -1.20    2.46
  -3   0  -3    1.62    2.12
  -3   0  -3    4.39    2.06
  -3   0  -3    2.59    1.29
   3   0   4  345.01   26.01
   3   0   4  368.26   23.01
   3   0   4  261.76   31.99
  -3   0  -4  339.30   26.11
  -3   0  -4  318.53   20.89
   3   0   4  351.77   25.39
   3   0   5   -3.97    5.86
  -3   0  -5    4.40    5.44
   3   0   5   -0.74    4.39
  -3   0  -5    0.07    3.22
   3   0   6   10.80    9.31
  -3   0  -6   11.94    8.49
  -3   0  -6   20.52    6.13
   3   1  -9   11.18    9.52
   3   1  -9  -28.12   12.39
   3  -1  -9    3.01    7.08
   3  -1  -9   13.69    8.45
   3  -1  -9  -15.58   19.10
   3   1  -8   13.93    7.76
  -3   1   8   12.64    6.97
   3   1  -8    8.85    4.96
   3   1  -8    6.71   11.27
   3  -1  -8   22.31    8.27
   3  -1  -8   18.42   13.14
   3   1  -7  161.39   14.96
   3   1  -7  174.72   19.29
  -3   1   7  126.02   32.26
  -3   1   7  146.05   15.96
   3  -1  -7  169.32   18.80
  -3  -1   7  167.66   15.64
   3  -1  -7  159.18   35.16
  -3  -1   7  146.58   33.07
   3   1  -6    6.96    6.48
   3   1  -6    9.07    4.03
   3   1  -6    5.98    1.46
   3   1  -6    5.71    3.87
  -3   1   6   -0.84    8.65
  -3   1   6    1.39    4.25
   3   1  -6    8.75    2.54
   3  -1  -6    8.26    3.59
  -3  -1   6  -12.09    7.61
   3  -1  -6    5.37    1.79
   3  -1  -6    3.45    4.27
   3  -1  -6    3.37    6.90
  -3  -1   6    5.39    4.01
  -3  -1   6   13.91    6.53
   3  -1  -6    3.49    2.50
  -3   1   5   92.93   22.50
  -3   1   5  119.03   12.59
   3   1  -5  110.57    9.73
   3   1  -5  102.52    9.44
  -3   1   5  113.58   13.67
   3   1  -5  103.51   17.15
   3   1  -5  115.43    7.62
   3   1  -5  101.86   10.41
   3   1  -5  105.55   18.26
  -3  -1   5  128.95   25.87
   3  -1  -5   98.95    8.46
   3  -1  -5   89.93   11.88
  -3  -1   5  114.64   11.94
   3  -1  -5   98.21    7.77
   3  -1  -5   98.90   18.71
   3  -1  -5  100.16   17.28
   3  -1  -5  117.84    9.40
  -3  -1   5   82.17   10.62
   3  -1  -5   98.16   12.26
   3   1  -4  193.54   11.78
  -3   1   4  203.51   18.95
   3   1  -4  165.19   12.51
   3   1  -4  196.75   11.83
  -3   1   4  206.90   25.27
   3   1  -4  182.21   14.14
   3   1  -4  153.48   17.06
  -3   1   4  194.53   15.27
   3   1  -4  177.53   18.29
   3  -1  -4  172.43   13.49
   3  -1  -4  184.49   10.79
   3  -1  -4  190.36   10.22
  -3  -1   4  188.25   12.27
   3  -1  -4  187.03   13.71
   3  -1  -4  170.18   15.54
  -3  -1   4  195.70   23.38
  -3  -1   4  159.56   13.87
   3  -1  -4  171.71   19.06
  -3  -1   4  174.84   15.94
   3  -1  -4  201.84   20.86
  -3   1   3  673.67   34.82
   3   1  -3  741.38   40.01
   3   1  -3  688.63   32.81
   3   1  -3  678.60   33.45
  -3   1   3  733.12   30.34
  -3   1   3  703.18   46.36
   3   1  -3  778.60   30.84
  -3   1   3  694.34   42.50
   3   1  -3  685.60   39.29
   3  -1  -3  636.55   36.05
   3  -1  -3  716.78   38.68
   3  -1  -3  633.10   40.39
  -3  -1   3  661.81   36.76
  -3  -1   3  746.92   32.92
  -3  -1   3  726.52   34.79
   3  -1  -3  715.99   42.37
  -3  -1   3  671.00   39.05
   3  -1  -3  706.77   33.91
  -3  -1   3  701.40   44.31
   3   1  -2 1660.60   72.89
  -3   1   2 1593.76   76.76
   3   1  -2 1596.07   69.72
  -3   1   2 1586.39   68.26
  -3   1   2 1535.38   76.75
   3   1  -2 1576.56   66.30
   3  -1  -2 1738.91   74.04
  -3  -1   2 1557.42   71.97
   3  -1  -2 1615.90   72.93
   3  -1  -2 1496.58   74.80
   3  -1  -2 1606.39   67.32
  -3  -1   2 1575.52   67.63
  -3  -1   2 1581.62   74.51
   3  -1  -2 1639.53   74.14
  -3  -1   2 1650.43   74.26
   3  -1  -2 1634.79   63.78
   3   1  -1  152.09    8.39
  -3   1   1  157.26    8.23
   3   1  -1  151.62   11.74
  -3   1   1  162.40    9.48
  -3   1   1  144.58   12.36
   3   1  -1  157.49    9.33
   3   1  -1  157.10    8.79
   3  -1  -1  158.97   14.34
  -3  -1   1  154.09   12.76
   3  -1  -1  152.26   13.36
   3  -1  -1  167.63    8.98
  -3  -1   1  145.68    8.39
  -3  -1   1  147.63    8.92
   3  -1  -1  152.30   12.03
   3  -1  -1  155.35    8.84
   3  -1  -1  158.36   14.06
  -3  -1   1  171.16   13.77
  -3   1   0   -2.02    2.38
  -3   1   0    0.30    0.70
   3   1   0    3.34    1.61
  -3   1   0   -0.40    1.81
  -3   1   0    0.10    0.98
   3   1   0   -0.09    1.50
   3  -1   0    2.92    2.16
   3  -1   0    0.17    2.08
   3  -1   0    0.36    0.47
   3  -1   0    2.01    1.63
   3  -1   0    0.47    2.58
  -3  -1   0    0.83    2.03
  -3  -1   0    1.24    0.95
   3  -1   0    0.15    0.71
  -3   1  -1  454.20   23.56
   3   1   1  502.09   24.72
   3   1   1  513.33   25.27
  -3   1  -1  486.05   24.25
   3   1   1  472.34   29.14
  -3  -1  -1  458.78   27.89
  -3  -1  -1  427.28   23.03
   3  -1   1  475.20   29.09
   3  -1   1  496.87   25.99
  -3  -1  -1  497.65   23.74
  -3  -1  -1  460.72   29.25
  -3  -1  -1  471.08   20.59
   3  -1   1  487.57   23.92
   3  -1   1  509.54   27.99
  -3   1  -2    1.46    1.43
  -3   1  -2   -0.56    1.57
   3   1   2    2.74    2.01
   3   1   2    3.48    3.61
   3   1   2    4.93    2.95
  -3   1  -2   -0.15    1.43
   3   1   2   -0.34    1.47
   3   1   2    4.20    2.63
   3  -1   2    3.66    4.38
  -3  -1  -2    2.03    1.82
   3  -1   2    0.63    1.32
  -3  -1  -2    2.73    1.48
   3  -1   2    6.53    3.43
  -3  -1  -2   -0.06    2.43
  -3  -1  -2    3.68    3.13
   3  -1   2    2.12    2.75
   3  -1   2    3.33    2.82
  -3  -1  -2    1.57    1.62
  -3   1  -3  785.73   42.04
   3   1   3  828.36   42.64
   3   1   3  797.37   38.53
   3   1   3  791.76   53.74
  -3   1  -3  758.06   32.52
  -3   1  -3  744.40   38.58
  -3   1  -3  775.92   38.13
  -3   1  -3  762.69   34.71
  -3  -1  -3  774.96   44.08
  -3  -1  -3  741.52   37.59
  -3  -1  -3  801.36   44.02
   3  -1   3  729.95   40.64
  -3  -1  -3  788.28   37.71
  -3  -1  -3  842.73   35.92
  -3  -1  -3  775.27   38.26
  -3  -1  -3  795.49   41.19
   3  -1   3  745.35   50.23
   3  -1   3  839.08   39.18
   3  -1   3  822.47   43.93
   3  -1   3  891.38   45.55
  -3   1  -4  324.09   24.31
  -3   1  -4  293.87   19.92
   3   1   4  334.02   24.79
   3  -1   4  273.17   31.46
   3  -1   4  297.98   19.24
  -3  -1  -4  328.93   25.99
   3  -1   4  378.68   27.44
   3  -1   4  334.66   25.49
  -3  -1  -4  320.26   20.61
  -3  -1  -4  303.55   22.02
  -3   1  -5    0.09    3.51
   3   1   5   -2.81    3.36
   3   1   5    3.61    6.00
  -3   1  -5   -0.29    2.54
   3  -1   5   -4.39    5.76
  -3  -1  -5   -0.21    3.90
   3  -1   5    3.94    3.93
  -3   1  -6    9.41    5.03
   3   1   6   -8.46    6.39
  -3  -1  -6  -10.00    4.68
   3  -1   6    1.08    7.30
  -3  -1  -6    1.27    4.47
   3   2  -9   24.30   11.36
   3  -2  -9   17.05    7.73
   3  -2  -9   18.47    8.44
   3  -2  -9    3.73   13.35
   3   2  -8   19.91   14.18
   3  -2  -8   27.89   14.59
   3   2  -7    0.21    2.69
  -3   2   7   15.95    9.69
   3   2  -7    6.30    5.16
  -3  -2   7    4.99   11.14
  -3  -2   7   -1.13    3.45
   3  -2  -7    3.12    4.52
   3  -2  -7    8.60   11.43
  -3  -2   7   -2.74    3.82
  -3   2   6  251.57   43.33
   3   2  -6  289.48   20.34
  -3   2   6  285.90   23.76
   3   2  -6  286.23   19.72
   3  -2  -6  301.91   24.95
   3  -2  -6  290.47   17.80
  -3  -2   6  319.14   39.73
  -3  -2   6  305.48   20.14
  -3  -2   6  301.87   23.04
   3  -2  -6  285.97   16.67
   3  -2  -6  289.64   41.95
   3  -2  -6  272.30   19.67
  -3   2   5   11.64    9.29
   3   2  -5   28.31    6.04
   3   2  -5   25.30    4.06
   3   2  -5   13.08    6.45
   3   2  -5   22.51    5.67
   3   2  -5   28.25    7.99
   3   2  -5   25.73    5.48
  -3   2   5   24.28    8.21
   3  -2  -5   33.15    8.43
  -3  -2   5   27.81    6.83
   3  -2  -5   25.32    7.58
   3  -2  -5   12.25    7.57
   3  -2  -5   28.50    6.39
   3  -2  -5   20.88    3.28
  -3  -2   5   24.41    6.05
   3  -2  -5   34.74   10.47
  -3  -2   5   38.73   14.81
   3  -2  -5   26.26    4.15
   3   2  -4  381.76   19.64
   3   2  -4  363.94   20.63
   3   2  -4  357.30   26.79
   3   2  -4  376.78   20.31
  -3   2   4  407.26   37.55
  -3   2   4  424.35   30.31
   3   2  -4  336.19   25.88
   3  -2  -4  375.22   24.65
   3  -2  -4  382.65   27.18
  -3  -2   4  380.91   23.60
   3  -2  -4  395.90   32.14
   3  -2  -4  368.48   16.84
   3  -2  -4  351.10   29.81
  -3  -2   4  405.63   34.47
  -3  -2   4  395.56   21.66
   3  -2  -4  327.25   21.80
   3  -2  -4  385.82   16.94
  -3  -2   4  368.78   23.09
   3  -2  -4  422.84   25.47
  -3  -2   4  389.37   23.59
   3   2  -3  868.47   39.76
  -3   2   3  912.12   55.58
   3   2  -3  826.81   38.95
   3   2  -3  880.02   45.36
   3   2  -3  916.89   45.07
  -3   2   3  838.53   41.92
  -3   2   3  882.37   51.40
   3  -2  -3  872.33   42.92
   3  -2  -3  887.37   41.52
   3  -2  -3  859.80   50.13
  -3  -2   3  861.91   44.33
  -3  -2   3  897.65   40.45
   3  -2  -3  864.95   49.62
  -3  -2   3  840.78   42.48
  -3  -2   3  906.74   51.16
   3  -2  -3  835.72   46.88
  -3  -2   3  861.56   40.99
   3  -2  -3  879.61   34.38
   3  -2  -3  883.79   35.17
  -3   2   2 2085.75   94.48
   3   2  -2 1935.90   84.06
  -3   2   2 2156.07   78.41
  -3   2   2 1917.22   83.65
   3   2  -2 1904.90   81.15
   3   2  -2 2129.46   89.87
   3   2  -2 2120.87   80.36
  -3   2   2 1892.14   93.76
  -3  -2   2 1980.84   89.11
  -3  -2   2 1949.03   87.39
   3  -2  -2 1969.49   89.42
   3  -2  -2 1911.18   78.89
  -3  -2   2 1926.74   85.95
  -3  -2   2 2016.72   81.71
  -3  -2   2 1956.99   82.62
   3  -2  -2 2032.11   84.52
   3  -2  -2 1999.82   91.53
   3  -2  -2 1974.04   83.14
   3  -2  -2 2023.07   92.91
   3   2  -1   99.34    6.36
  -3   2   1   93.02    5.81
   3   2  -1  106.37    6.58
   3   2  -1  107.62    6.41
   3   2  -1  101.81    8.86
  -3   2   1  107.20   10.49
  -3   2   1   87.48   11.85
   3   2  -1   60.55   12.55
  -3  -2   1   94.54    9.24
   3  -2  -1  109.74   10.41
   3  -2  -1   97.84   11.45
   3  -2  -1   96.04    6.67
  -3  -2   1   97.39    6.49
   3  -2  -1   98.30   11.48
  -3  -2   1  106.78   11.64
   3  -2  -1   96.56    7.30
  -3  -2   1   87.55    6.16
   3  -2  -1   97.84    6.61
   3   2   0   22.51    3.64
   3   2   0   19.56    3.83
  -3   2   0   17.67    5.08
   3   2   0   20.38    2.90
   3   2   0   22.18    5.55
  -3   2   0   21.23    6.03
   3   2   0   17.20    4.20
  -3   2   0   14.32    2.87
   3  -2   0   21.31    3.86
   3  -2   0   18.38    5.65
  -3  -2   0   19.74    3.34
   3  -2   0   18.79    2.30
  -3  -2   0   18.82    4.93
  -3  -2   0   18.31    2.18
  -3  -2   0    8.44    5.67
   3  -2   0   17.90    3.83
  -3  -2   0   12.74    2.52
   3  -2   0   17.97    1.68
   3  -2   0   18.57    5.50
   3  -2   0    8.74    4.57
  -3   2  -1  202.56   13.38
   3   2   1  179.68   12.84
   3   2   1  192.63   13.45
  -3   2  -1  195.29   12.61
   3   2   1  195.74   13.13
   3   2   1  194.20   17.07
   3   2   1  203.00   13.22
  -3  -2  -1  211.98   16.89
  -3  -2  -1  189.80   11.67
   3  -2   1  200.65   14.60
   3  -2   1  183.63   14.02
   3  -2   1  203.10   12.39
  -3  -2  -1  197.95   10.78
  -3  -2  -1  199.55   12.17
   3  -2   1  194.82   17.35
  -3  -2  -1  207.28   15.79
   3   2   2   16.09    4.52
  -3   2  -2   19.85    4.44
  -3   2  -2   23.00    6.13
   3   2   2   19.61    5.27
   3   2   2   18.50    4.66
   3   2   2   17.16    4.10
   3   2   2   21.06    7.54
  -3   2  -2   25.97    5.05
   3  -2   2   19.14    6.61
   3  -2   2   24.31    6.83
  -3  -2  -2   27.99    6.68
  -3  -2  -2   17.32    3.54
   3  -2   2   24.88    6.15
  -3  -2  -2   21.28    4.24
   3  -2   2   18.97    4.25
  -3  -2  -2   25.00    6.72
  -3  -2  -2   18.54    3.95
   3  -2   2   22.06    5.78
  -3   2  -3  562.39   24.92
  -3   2  -3  608.63   30.31
   3   2   3  645.28   31.64
  -3   2  -3  565.67   23.40
  -3   2  -3  509.46   30.22
  -3   2  -3  576.32   32.90
   3   2   3  554.41   44.18
   3   2   3  586.12   33.18
   3   2   3  578.19   29.09
  -3  -2  -3  562.89   33.01
   3  -2   3  518.92   39.32
  -3  -2  -3  584.82   34.64
  -3  -2  -3  601.41   36.63
   3  -2   3  621.66   31.58
   3  -2   3  563.69   36.41
   3  -2   3  606.92   32.96
   3  -2   3  570.04   35.29
  -3  -2  -3  586.56   30.45
  -3  -2  -3  607.96   31.01
  -3   2  -4   13.93    4.81
  -3   2  -4    2.72    3.35
   3   2   4    9.88    5.70
  -3  -2  -4    8.00    3.44
  -3  -2  -4    6.74    4.05
   3  -2   4   -3.93    6.62
  -3  -2  -4    5.96    4.90
   3  -2   4    6.12    4.01
   3  -2   4    9.30    5.80
   3  -2   4    1.60    7.78
  -3   2  -5    0.83    2.56
   3   2   5   -3.53    5.29
  -3   2  -5   -0.85    4.26
   3   2   5    0.07    4.34
  -3  -2  -5   -2.12    2.40
   3  -2   5   -1.46    7.21
   3  -2   5    2.89    5.23
  -3  -2  -5   -0.23    5.44
  -3   2  -6   21.38    6.46
   3   2   6   13.39    7.79
  -3  -2  -6   27.25    7.97
  -3  -2  -6   25.46    9.38
   3  -2   6   21.59   10.06
  -3   3   9    9.59    6.53
   3   3  -9    7.01    6.12
   3  -3  -9    7.16    6.85
   3  -3  -9   19.77   19.38
   3  -3  -9   -9.25    7.28
   3   3  -8    3.17    5.89
   3   3  -8    6.17   13.58
  -3   3   8    2.04    4.08
   3  -3  -8   -9.13   10.98
  -3   3   7  266.89   23.97
   3   3  -7  281.95   21.77
   3   3  -7  260.69   19.38
   3  -3  -7  265.18   13.75
   3  -3  -7  287.99   14.00
  -3  -3   7  228.72   42.18
  -3  -3   7  300.04   24.30
   3  -3  -7  245.86   25.05
   3  -3  -7  178.60   36.57
   3   3  -6   25.93    3.80
   3   3  -6   23.21    5.80
  -3   3   6   20.23    7.61
   3   3  -6   26.05    9.46
   3   3  -6   29.84    4.42
   3   3  -6   22.35    6.50
  -3   3   6   23.59   14.81
  -3  -3   6   26.64   12.85
   3  -3  -6   15.53    6.62
  -3  -3   6   23.28    7.47
   3  -3  -6   26.90    5.54
   3  -3  -6   34.24    7.15
  -3  -3   6   20.85    5.44
   3   3  -5  602.43   39.02
  -3   3   5  608.76   39.68
   3   3  -5  594.61   28.52
   3   3  -5  588.01   33.34
   3   3  -5  498.69   36.18
   3   3  -5  621.06   31.87
  -3   3   5  603.30   54.08
  -3  -3   5  627.13   49.61
  -3  -3   5  595.09   30.42
  -3  -3   5  622.24   33.96
   3  -3  -5  583.56   25.01
   3  -3  -5  585.76   37.88
   3  -3  -5  615.47   37.25
   3  -3  -5  569.18   26.55
   3  -3  -5  491.42   41.84
   3  -3  -5  563.72   45.78
  -3   3   4  109.86   11.66
  -3   3   4  112.49   15.76
   3   3  -4  101.57    8.63
   3   3  -4  120.09    9.73
   3   3  -4  103.61    8.49
  -3   3   4  157.09   27.46
   3   3  -4  113.36   12.81
   3   3  -4   95.29   11.58
  -3  -3   4  120.14   10.69
   3  -3  -4  108.12   17.04
   3  -3  -4   89.63    9.78
  -3  -3   4  113.03   10.34
  -3  -3   4   99.79   10.01
   3  -3  -4   90.13   16.52
   3  -3  -4  108.66    4.82
   3  -3  -4  104.10   18.88
   3  -3  -4  111.54    5.13
  -3  -3   4   98.26   18.55
   3  -3  -4  118.27   12.41
  -3  -3   4  104.10    9.61
   3   3  -3  339.49   18.30
  -3   3   3  347.74   23.59
   3   3  -3  367.10   23.43
   3   3  -3  348.32   19.18
  -3   3   3  323.93   28.24
   3   3  -3  321.56   21.06
   3   3  -3  409.93   19.19
  -3   3   3  374.36   32.10
   3  -3  -3  363.38   22.58
  -3  -3   3  368.55   20.29
  -3  -3   3  342.15   21.32
   3  -3  -3  329.23   27.65
   3  -3  -3  356.54   20.77
  -3  -3   3  376.55   20.71
   3  -3  -3  327.52   27.04
   3  -3  -3  322.98   26.03
  -3  -3   3  340.67   26.64
  -3  -3   3  356.16   20.81
   3   3  -2  763.51   34.76
   3   3  -2  787.10   44.70
  -3   3   2  816.56   48.43
  -3   3   2  805.39   42.60
   3   3  -2  831.30   34.68
  -3   3   2  820.86   31.78
  -3   3   2  820.05   47.26
   3   3  -2  838.01   34.51
   3   3  -2  762.98   37.16
  -3  -3   2  783.92   39.06
   3  -3  -2  803.52   46.21
  -3  -3   2  741.59   38.22
  -3  -3   2  821.58   36.63
   3  -3  -2  805.92   43.18
   3  -3  -2  783.77   45.31
   3  -3  -2  763.48   36.92
  -3  -3   2  797.28   35.92
  -3  -3   2  787.10   41.37
   3  -3  -2  828.08   38.76
   3  -3  -2  778.99   32.89
   3   3  -1   54.19    6.23
   3   3  -1   49.31    4.08
   3   3  -1   54.69    4.82
   3   3  -1   55.20    4.68
  -3   3   1   45.69    3.97
   3   3  -1   46.98   10.56
  -3   3   1   46.78   10.42
  -3   3   1   61.39    8.19
  -3  -3   1   50.85    5.40
   3  -3  -1   46.30    4.76
  -3  -3   1   50.35   10.31
  -3  -3   1   50.06    6.41
  -3  -3   1   52.65    4.47
   3  -3  -1   54.86    6.88
  -3  -3   1   53.93    4.82
   3  -3  -1   54.94    5.07
   3  -3  -1   50.72   10.82
   3  -3  -1   45.92    5.24
   3   3   0  162.71   12.15
   3   3   0  169.94   10.45
  -3   3   0  162.71   10.54
   3   3   0  184.40   14.21
   3   3   0  175.61   12.21
  -3   3   0  192.24   13.31
   3   3   0  177.16   10.84
  -3  -3   0  133.49   16.55
   3  -3   0  161.08   11.76
  -3  -3   0  174.04   10.16
   3  -3   0  188.38   11.79
   3  -3   0  161.49   16.62
  -3  -3   0  175.70    9.50
   3  -3   0  175.96    8.65
  -3  -3   0  157.10   12.75
   3  -3   0  174.69    9.81
  -3  -3   0  161.52    9.96
   3   3   1 1776.82   77.76
  -3   3  -1 1959.02   80.10
   3   3   1 1760.63   78.17
   3   3   1 1632.84   76.01
  -3   3  -1 1783.70   76.83
   3   3   1 1766.80   78.91
   3   3   1 1878.61   85.91
   3  -3   1 1887.35   78.71
  -3  -3  -1 1789.46   75.49
   3  -3   1 1869.18   87.05
  -3  -3  -1 1781.68   74.97
  -3  -3  -1 1799.62   75.26
  -3  -3  -1 1887.36   82.67
   3  -3   1 1820.55   79.94
  -3  -3  -1 1781.92   80.10
   3  -3   1 1829.60   76.01
  -3   3  -2   11.87    3.10
   3   3   2   21.04    5.48
   3   3   2   20.16    4.96
   3   3   2   16.61    3.75
  -3   3  -2   18.15    4.19
   3   3   2   23.73    9.57
  -3   3  -2    9.44    5.06
  -3  -3  -2   12.01    3.12
  -3  -3  -2   17.28    4.43
  -3  -3  -2    7.79    3.90
   3  -3   2   32.87    7.71
  -3  -3  -2   21.99    5.94
   3  -3   2   14.28    4.98
  -3  -3  -2   18.51    4.69
   3  -3   2   17.06    6.09
   3  -3   2   11.75    5.95
  -3  -3  -2   13.76    3.46
   3  -3   2   14.82    3.88
   3   3   3    3.65    3.44
  -3   3  -3    0.62    2.72
   3   3   3    7.40    3.68
  -3   3  -3    6.67    3.90
   3   3   3    7.18   11.60
   3   3   3    6.35    2.93
  -3   3  -3   10.49    3.36
  -3  -3  -3    6.76    4.30
   3  -3   3    4.84    6.67
  -3  -3  -3   11.44    4.97
  -3  -3  -3   10.48    3.77
  -3  -3  -3    6.62    3.21
  -3  -3  -3    4.54    3.34
   3  -3   3    9.69    5.84
   3  -3   3    7.09    3.97
   3  -3   3    6.46    3.59
  -3  -3  -3    4.39    2.28
  -3   3  -4   28.87    6.20
  -3   3  -4   24.03    7.14
   3   3   4   18.83    6.66
   3  -3   4    7.01    7.48
  -3  -3  -4   26.23    8.43
  -3  -3  -4   28.46    6.65
   3  -3   4   37.17   10.41
  -3  -3  -4   36.40    9.45
   3   3   5   18.45    6.81
  -3   3  -5   25.09    6.27
  -3   3  -5   19.07    6.86
  -3  -3  -5   17.61    7.93
   3  -3   5   20.08    8.86
  -3  -3  -5   32.28    6.82
   3  -3   5    3.71    9.27
  -3   3  -6   -4.40    2.96
   3   3   6   -7.66    6.06
   3  -3   6   -8.70    8.38
  -3  -3  -6   -3.62    6.22
  -3  -3  -6   -0.58    3.66
   3   4  -9  -17.49    6.40
   3  -4  -9   12.41    8.10
   3   4  -8   28.36   10.39
  -3   4   8   11.38    7.03
   3   4  -8   19.12   14.38
  -3  -4   8   12.66    8.44
   3  -4  -8   21.77   17.56
   3  -4  -8    9.74    7.81
   3   4  -7   -1.93    2.81
  -3   4   7   -7.29    4.16
  -3  -4   7   -0.69    3.62
  -3  -4   7   -3.01   13.60
   3  -4  -7    1.01    4.81
   3  -4  -7    3.58    2.51
   3  -4  -7   -6.55    9.19
  -3   4   6   35.49   10.59
   3   4  -6   52.56    9.97
   3   4  -6   52.17    7.05
   3   4  -6   53.41   11.83
   3   4  -6   48.17    9.49
   3   4  -6   53.42    5.72
  -3   4   6   41.38   17.30
   3   4  -6   42.10    6.80
  -3  -4   6   85.15   22.23
  -3  -4   6   59.19   11.28
   3  -4  -6   48.17   10.03
   3  -4  -6   44.37   11.58
  -3   4   5  112.35   27.39
   3   4  -5  126.13   15.24
  -3   4   5  113.63   12.95
   3   4  -5  146.73   12.66
   3   4  -5  130.20   10.76
  -3   4   5  136.21   18.23
   3   4  -5  102.43   13.94
   3   4  -5  118.60   12.90
  -3  -4   5  110.06   10.62
  -3  -4   5  126.08   12.82
  -3  -4   5  136.43   10.05
   3  -4  -5  106.69   21.64
   3  -4  -5  136.34   15.39
  -3  -4   5  130.02   24.97
   3  -4  -5  102.70   21.67
  -3  -4   5  125.48   12.40
   3  -4  -5  128.79   16.52
   3  -4  -5  124.23    7.49
   3  -4  -5  128.21    6.21
   3   4  -4    9.25    3.14
  -3   4   4   15.68    9.15
  -3   4   4    5.89    5.18
  -3   4   4    3.41    4.40
   3   4  -4    9.61    3.41
   3   4  -4    6.30    3.72
   3   4  -4    8.11    3.71
   3  -4  -4    4.15    6.05
  -3  -4   4    4.47    2.63
  -3  -4   4    9.10    3.63
   3  -4  -4    7.41    4.50
  -3  -4   4    6.71    2.65
   3  -4  -4    5.41    5.95
   3  -4  -4   18.65    7.13
  -3  -4   4   -0.06    4.11
  -3  -4   4    4.96    3.23
   3   4  -3    2.98    2.32
  -3   4   3    2.32    5.80
  -3   4   3    1.54    4.44
   3   4  -3    3.35    2.42
   3   4  -3    4.00    2.35
   3   4  -3    3.02    1.94
   3  -4  -3    4.77    4.98
   3  -4  -3    7.26    3.56
   3  -4  -3   -7.30    4.49
   3  -4  -3    2.88    2.13
  -3  -4   3    3.00    1.79
  -3  -4   3   -0.28    3.49
   3  -4  -3    4.39    4.22
  -3  -4   3   -1.22    1.56
  -3  -4   3    7.06    2.68
  -3   4   2  288.66   25.70
  -3   4   2  319.39   13.19
  -3   4   2  309.98   23.21
   3   4  -2  309.72   18.38
   3   4  -2  299.51   15.92
  -3   4   2  327.32   28.34
   3   4  -2  326.30   16.41
   3   4  -2  316.13   13.97
   3   4  -2  244.13   24.76
  -3   4   2  300.33   14.05
  -3  -4   2  289.42   17.46
  -3  -4   2  302.21   18.60
  -3  -4   2  323.32   22.27
   3  -4  -2  307.98   18.11
   3  -4  -2  305.64   23.04
   3  -4  -2  352.08   20.43
  -3  -4   2  301.75   16.56
   3  -4  -2  349.21   27.49
   3  -4  -2  315.53   25.99
   3   4  -1  159.35   12.57
   3   4  -1  166.53   11.27
   3   4  -1  185.14    9.95
  -3   4   1  179.40   18.63
  -3   4   1  166.78   16.28
  -3   4   1  179.21   16.12
   3   4  -1  186.20   10.66
  -3   4   1  182.24   10.17
   3   4  -1  204.80   16.77
  -3  -4   1  162.58   17.64
  -3  -4   1  188.10   11.27
  -3  -4   1  182.32   13.23
   3  -4  -1  191.30   14.19
  -3  -4   1  196.34   10.67
  -3  -4   1  200.10   10.55
   3  -4  -1  178.92   18.38
   3  -4  -1  185.59   12.71
   3  -4  -1  169.58   11.32
   3  -4  -1  173.22   11.22
  -3   4   0  150.49   12.55
   3   4   0  165.08   11.13
   3   4   0  149.74   12.21
   3   4   0  172.43   14.65
   3   4   0  203.20   14.03
   3   4   0  173.38   10.76
  -3   4   0  195.13   21.95
  -3   4   0  164.62   11.07
  -3   4   0  174.12   15.92
  -3  -4   0  180.81   10.80
   3  -4   0  164.93   17.90
   3  -4   0  180.17   10.93
   3  -4   0  177.71    9.58
   3  -4   0  163.66   12.61
  -3  -4   0  189.43   10.62
  -3  -4   0  183.97   13.48
   3  -4   0  174.33   12.80
  -3  -4   0  165.63   10.04
  -3  -4   0  230.63   21.63
   3   4   1  901.34   46.56
   3   4   1  896.29   51.48
   3   4   1  952.30   42.83
   3   4   1  841.14   43.77
  -3   4  -1  940.80   46.25
  -3   4  -1  903.53   43.73
   3   4   1 1004.07   46.05
  -3  -4  -1  908.84   45.69
   3  -4   1  957.46   46.84
  -3  -4  -1  993.24   44.34
   3  -4   1  936.32   43.73
   3  -4   1 1033.17   54.99
  -3  -4  -1  962.29   42.28
  -3  -4  -1  925.12   43.08
   3  -4   1  968.20   42.66
  -3  -4  -1 1044.71   49.64
  -3  -4  -1  960.29   41.84
   3   4   2  112.26   10.08
   3   4   2  117.23   19.89
   3   4   2  106.70   10.66
   3   4   2  127.38   14.02
  -3   4  -2  110.61   10.35
  -3   4  -2  115.43   10.61
  -3  -4  -2  112.00    9.55
   3  -4   2  114.13    9.60
   3  -4   2   99.06   16.94
   3  -4   2  129.94   13.96
   3  -4   2  125.55   13.08
  -3  -4  -2  101.59   10.76
  -3  -4  -2  111.23   10.53
   3  -4   2  104.89   12.36
  -3  -4  -2  111.36   12.87
  -3  -4  -2  100.85    8.36
  -3  -4  -2  114.83   11.09
   3   4   3  891.98   44.59
  -3   4  -3  840.46   44.90
   3   4   3  779.38   58.08
   3   4   3  831.27   42.39
   3   4   3  860.95   43.40
  -3   4  -3  868.25   41.84
  -3  -4  -3  841.54   44.60
  -3  -4  -3  874.70   42.20
   3  -4   3  957.13   46.03
  -3  -4  -3  796.44   39.62
   3  -4   3  783.08   49.75
   3  -4   3  807.06   42.46
  -3  -4  -3  859.97   49.40
   3  -4   3  864.67   51.03
  -3  -4  -3  846.15   43.93
   3  -4   3  903.52   49.11
  -3   4  -4  439.23   25.33
  -3   4  -4  409.08   26.54
   3   4   4  447.67   28.29
  -3  -4  -4  406.89   27.86
   3  -4   4  400.94   32.41
   3  -4   4  362.49   30.26
  -3  -4  -4  418.16   32.98
  -3  -4  -4  412.90   25.66
  -3   4  -5   -2.41    2.67
   3   4   5   15.03    7.53
   3  -4   5   -2.97    7.51
   3  -4   5   -0.67    4.77
  -3  -4  -5   -0.32    5.43
  -3  -4  -5    4.52    3.35
  -3   4  -6   20.11    6.37
   3   4   6   32.48    8.29
  -3   4  -6   17.61    8.62
  -3  -4  -6   18.68    9.83
  -3  -4  -6   12.79    6.15
   3  -4   6   27.44   13.15
   3   5  -8   36.32   15.12
  -3   5   8   36.47   11.74
   3  -5  -8   37.90   17.98
  -3  -5   8   39.37   11.59
   3  -5  -8   40.95   13.39
  -3   5   7   18.59    7.40
   3   5  -7    8.12    5.65
   3  -5  -7   12.50    4.86
   3  -5  -7    2.85    5.17
  -3  -5   7   -1.86   14.66
   3  -5  -7    4.09   10.62
  -3  -5   7   -1.02    4.47
   3   5  -6   36.96    6.95
   3   5  -6   36.08    9.17
   3   5  -6   31.51    5.53
  -3   5   6   40.17   12.02
  -3   5   6   33.69   16.34
   3   5  -6   32.52    8.50
   3   5  -6   43.40    9.14
  -3  -5   6   39.25    8.98
   3  -5  -6   11.73    8.75
  -3  -5   6   47.43   17.91
   3  -5  -6   23.12    8.73
   3   5  -5  208.60   18.73
  -3   5   5  180.40   21.42
   3   5  -5  162.95   16.81
   3   5  -5  206.32   16.29
   3   5  -5  205.92   16.07
  -3   5   5  201.43   18.54
  -3   5   5  146.69   31.70
   3   5  -5  194.52   12.16
   3  -5  -5  189.06    9.37
   3  -5  -5  212.35   20.32
  -3  -5   5  225.32   17.08
   3  -5  -5  230.07   22.79
   3  -5  -5  177.30   28.43
  -3  -5   5  204.32   16.63
  -3  -5   5  222.99   28.40
  -3   5   4   -1.08    4.36
   3   5  -4    1.90    1.92
  -3   5   4    1.24    3.84
   3   5  -4    1.54    2.70
   3   5  -4   -0.25    2.20
   3   5  -4    1.38    2.23
  -3   5   4   -1.78    7.18
  -3  -5   4   -2.73    4.55
  -3  -5   4    2.19    2.63
   3  -5  -4   -1.51    5.29
  -3  -5   4   -1.62    1.24
  -3  -5   4    0.19    1.21
   3  -5  -4    7.98    6.70
   3  -5  -4    2.88    5.79
  -3  -5   4    3.88    2.64
   3  -5  -4    4.00    3.89
  -3   5   3   74.26   16.88
   3   5  -3   73.92   12.15
  -3   5   3   89.17   17.97
   3   5  -3   66.49    7.95
  -3   5   3   75.84   13.42
   3   5  -3   70.63    6.38
   3   5  -3   64.59    7.08
   3   5  -3   64.50    4.43
   3  -5  -3   75.77   11.55
   3  -5  -3   51.60   12.33
  -3  -5   3   65.62    7.03
  -3  -5   3   68.91    5.14
  -3  -5   3   68.73    7.12
   3  -5  -3   59.01    9.12
  -3  -5   3   57.18   11.57
   3  -5  -3   73.64   14.67
  -3  -5   3   67.80    8.19
   3  -5  -3   61.48   14.76
  -3   5   2  324.55   25.41
  -3   5   2  330.06   28.86
   3   5  -2  298.41   16.91
   3   5  -2  285.74   16.71
  -3   5   2  339.18   28.25
  -3   5   2  284.53   18.40
   3   5  -2  320.38   13.90
   3   5  -2  316.17   19.49
  -3   5   2  319.75   14.13
  -3   5   2  317.90   14.83
   3  -5  -2  331.95   24.39
   3  -5  -2  279.36   25.38
  -3  -5   2  304.87   18.47
  -3  -5   2  315.28   19.22
   3  -5  -2  340.79   21.31
  -3  -5   2  314.55   17.05
  -3  -5   2  327.32   17.67
   3  -5  -2  355.18   29.05
  -3  -5   2  300.79   21.17
   3  -5  -2  322.75   19.07
   3   5  -1  757.20   38.58
  -3   5   1  748.37   35.06
  -3   5   1  834.62   49.02
   3   5  -1  779.85   40.19
   3   5  -1  743.97   33.81
   3   5  -1  831.87   35.15
   3   5  -1  726.69   37.07
  -3   5   1  779.48   36.26
  -3   5   1  759.27   34.40
  -3   5   1  753.81   44.54
  -3   5   1  755.27   43.15
  -3  -5   1  766.08   33.16
   3  -5  -1  829.94   38.90
   3  -5  -1  852.22   40.06
  -3  -5   1  781.63   34.58
  -3  -5   1  788.05   38.44
   3  -5  -1  788.53   49.20
   3   5   0   33.56    6.77
  -3   5   0   19.50    7.63
  -3   5   0   28.11    8.29
  -3   5   0   35.98    6.71
  -3   5   0   29.35    4.80
  -3   5   0   34.11    3.77
   3   5   0   35.88    7.61
   3   5   0   26.55    4.29
   3   5   0   32.57    7.30
   3  -5   0   35.01    5.48
   3  -5   0   24.48    5.53
   3  -5   0   25.46    5.39
  -3  -5   0   25.07    3.42
  -3  -5   0   31.03    4.73
  -3  -5   0   35.53    4.21
  -3  -5   0   24.32    8.67
   3  -5   0   35.55   10.26
  -3  -5   0   30.61    5.98
  -3  -5   0   34.27    4.51
  -3   5  -1  110.63   10.16
  -3   5  -1  107.02   13.34
   3   5   1  109.46   11.05
  -3   5  -1  119.13    9.50
   3   5   1  111.92    9.02
  -3   5  -1  112.20    6.49
   3   5   1  115.38   12.52
   3   5   1  127.28   15.21
  -3  -5  -1  116.28    8.89
  -3  -5  -1  102.38    9.66
  -3  -5  -1  121.92   10.35
   3  -5   1  122.99    9.48
   3  -5   1  110.54    8.85
   3  -5   1  116.56   11.83
   3  -5   1  113.85    5.52
  -3  -5  -1   98.22   10.27
   3  -5   1  118.22   19.72
  -3  -5  -1  102.70   12.03
  -3  -5  -1  118.34    8.69
   3   5   2   26.57   10.57
   3   5   2   11.23    4.37
  -3   5  -2   12.37    3.43
  -3   5  -2   11.92    5.07
   3   5   2   14.44    3.96
  -3   5  -2    4.53    3.83
  -3  -5  -2   16.95    4.38
  -3  -5  -2   21.08    5.65
   3  -5   2   23.33    8.10
  -3  -5  -2   17.72    5.21
  -3  -5  -2   18.16    6.42
   3  -5   2   20.59    6.73
  -3  -5  -2    6.79    4.27
   3  -5   2   10.32    4.76
  -3  -5  -2   12.85    3.14
   3  -5   2   13.01    3.85
   3  -5   2    8.33    5.28
  -3   5  -3  242.20   17.17
   3   5   3  228.62   19.12
   3   5   3  247.83   17.29
   3   5   3  190.56   16.84
   3  -5   3  238.58   21.37
   3  -5   3  249.62   22.88
  -3  -5  -3  199.07   20.42
  -3  -5  -3  198.86   17.50
  -3  -5  -3  248.13   17.00
   3  -5   3  211.74   16.04
   3  -5   3  211.71   19.38
  -3  -5  -3  221.98   18.21
   3  -5   3  211.39   22.92
   3   5   4   40.53    8.49
  -3   5  -4   27.70    9.35
  -3   5  -4   36.84    7.59
  -3  -5  -4   32.07   10.11
   3  -5   4   48.19   13.26
  -3  -5  -4   24.83    6.35
   3  -5   4   43.64   11.56
  -3  -5  -4   19.69    6.88
   3   5   5   -0.48    4.52
  -3   5  -5   -2.67    3.27
  -3   5  -5    4.80    3.32
  -3  -5  -5    1.44    3.44
   3  -5   5    1.01    7.45
  -3  -5  -5   -5.80    3.91
   3  -5   5   -2.44    4.62
  -3   5  -6   20.08    6.26
  -3   5  -6   33.49   10.83
   3   5   6   27.61   11.22
  -3  -5  -6   16.60   11.03
  -3  -5  -6   22.37    7.08
  -3   6   8   24.78    9.34
   3   6  -8   31.32   10.00
   3  -6  -8   18.49   11.37
   3  -6  -8    6.35   14.86
  -3  -6   8   59.22   13.57
   3   6  -7    7.11    5.74
  -3   6   7    3.37    6.13
   3  -6  -7    7.14    6.38
  -3  -6   7   -3.88   14.35
   3  -6  -7   34.55   15.24
  -3  -6   7   13.70    6.16
   3   6  -6   13.07    5.57
  -3   6   6    7.25    6.93
   3   6  -6    5.37    4.55
   3  -6  -6    4.75   10.44
  -3  -6   6   12.19    4.46
  -3  -6   6   10.99   11.10
   3  -6  -6    6.30    6.72
  -3  -6   6    2.94    3.22
  -3   6   5  167.78   20.95
   3   6  -5  164.75   15.84
   3   6  -5  142.07   14.75
   3   6  -5  197.58   16.15
   3   6  -5  155.88    9.36
  -3   6   5  130.81   17.33
   3  -6  -5  144.07   19.16
  -3  -6   5  196.02   16.14
  -3  -6   5  181.94   13.24
  -3  -6   5  169.49   15.96
  -3  -6   5  178.02   28.29
   3  -6  -5  153.57   18.46
   3   6  -4  751.12   40.88
  -3   6   4  742.15   50.17
  -3   6   4  678.53   43.67
   3   6  -4  753.70   37.69
   3   6  -4  698.00   38.66
  -3   6   4  691.41   57.34
   3   6  -4  712.03   29.47
  -3  -6   4  664.49   36.35
   3  -6  -4  643.11   48.94
   3  -6  -4  683.58   51.01
   3  -6  -4  684.88   48.14
   3  -6  -4  745.87   43.30
  -3  -6   4  780.88   40.03
  -3  -6   4  700.33   35.36
  -3  -6   4  808.87   49.13
   3   6  -3   62.00    8.12
   3   6  -3   66.60    7.29
  -3   6   3   57.65    9.34
  -3   6   3   73.33   14.54
   3   6  -3   43.35   11.15
   3   6  -3   53.44    5.99
  -3   6   3   65.21   15.91
  -3   6   3   65.33   16.72
  -3  -6   3   68.99   12.35
  -3  -6   3   65.02    7.06
   3  -6  -3   58.51   13.22
   3  -6  -3   69.57    8.29
  -3  -6   3   59.31    7.09
   3  -6  -3   72.25   12.30
  -3  -6   3   60.88    9.41
   3  -6  -3   50.01   12.81
   3  -6  -3   68.38   15.94
  -3   6   2 1878.25   96.73
   3   6  -2 1683.56   77.94
  -3   6   2 1817.58   81.20
  -3   6   2 1924.10   75.59
  -3   6   2 1870.42   95.31
   3   6  -2 1897.03   83.11
  -3   6   2 1835.24   75.27
   3   6  -2 1852.64   79.09
  -3   6   2 1968.61   92.61
  -3  -6   2 1869.46   73.97
   3  -6  -2 1862.85   93.38
  -3  -6   2 1761.56   76.20
  -3  -6   2 1882.60   80.98
   3  -6  -2 1837.26   96.48
  -3  -6   2 1920.00   84.78
  -3  -6   2 1915.54   78.25
   3  -6  -2 1945.94   85.19
   3  -6  -2 1881.61   88.84
  -3  -6   2 1876.40   80.90
  -3   6   1  326.66   17.95
   3   6  -1  366.30   22.09
  -3   6   1  317.29   26.27
   3   6  -1  324.69   21.29
  -3   6   1  325.46   17.33
  -3   6   1  318.63   18.81
  -3   6   1  346.34   25.44
   3   6  -1  332.79   20.90
   3   6  -1  288.33   16.88
  -3   6   1  345.26   29.24
  -3  -6   1  330.66   20.09
  -3  -6   1  245.48   25.14
  -3  -6   1  322.19   16.17
   3  -6  -1  295.07   28.38
   3  -6  -1  254.39   23.98
   3  -6  -1  332.05   21.30
  -3  -6   1  334.69   17.06
   3  -6  -1  299.92   20.51
  -3  -6   1  334.94   15.20
   3   6   0  120.73   12.40
  -3   6   0  141.57   16.19
   3   6   0  132.43    9.21
  -3   6   0  126.29    9.39
  -3   6   0  110.97   15.45
  -3   6   0  118.15   10.40
  -3   6   0  131.62   10.42
   3   6   0  152.16   13.38
  -3   6   0  139.30   12.36
   3   6   0  133.99   13.75
   3  -6   0  132.14   10.43
   3  -6   0  160.98   19.24
  -3  -6   0  130.84   11.51
  -3  -6   0  104.57    8.86
  -3  -6   0  139.86   10.28
  -3  -6   0  127.59    9.52
   3  -6   0  104.60   12.34
  -3  -6   0  132.07    8.56
   3  -6   0  150.05   12.80
  -3  -6   0  121.42   15.39
   3   6   1  940.50   54.06
   3   6   1  842.82   47.63
  -3   6  -1  895.74   41.73
  -3   6  -1  875.44   39.12
  -3   6  -1  878.38   43.63
  -3   6  -1  937.08   45.23
   3   6   1  919.70   46.80
  -3   6  -1  882.90   50.80
   3   6   1  957.03   41.59
  -3  -6  -1  930.52   44.23
   3  -6   1  906.16   56.54
   3  -6   1  943.51   37.20
   3  -6   1  875.54   41.22
   3  -6   1  913.93   47.32
  -3  -6  -1  819.67   40.70
  -3  -6  -1  893.14   44.11
  -3  -6  -1  865.45   44.41
  -3  -6  -1  918.82   41.06
  -3  -6  -1  974.91   48.92
  -3   6  -2   -0.32    1.87
  -3   6  -2    1.91    2.79
  -3   6  -2    0.30    3.12
  -3   6  -2   -0.52    1.17
   3   6   2    0.40    1.51
   3   6   2    0.23    3.23
   3   6   2    1.63    3.90
  -3   6  -2   -2.89    1.77
  -3   6  -2    0.02    3.78
   3   6   2   -0.89    4.71
  -3  -6  -2    0.06    2.17
   3  -6   2   -0.75    1.54
   3  -6   2    0.91    1.01
  -3  -6  -2    5.34    4.44
  -3  -6  -2   -0.35    1.34
  -3  -6  -2   -4.39    1.89
   3  -6   2    6.42    3.97
   3  -6   2    5.22    6.05
  -3  -6  -2   -0.76    2.12
   3  -6   2    1.88    3.18
  -3  -6  -2    2.45    3.02
  -3   6  -3  367.10   24.41
   3   6   3  330.79   21.77
  -3   6  -3  405.71   26.93
   3  -6   3  333.23   31.57
   3  -6   3  335.69   31.28
  -3  -6  -3  300.55   23.59
   3  -6   3  335.29   27.60
   3  -6   3  301.05   20.70
  -3  -6  -3  362.36   22.33
  -3  -6  -3  307.46   26.86
   3   6   4  113.14   13.11
  -3   6  -4  132.99   13.37
  -3   6  -4  119.12   14.94
  -3  -6  -4   98.96   16.52
  -3  -6  -4   98.25   18.33
   3  -6   4  105.20   17.41
   3  -6   4  156.08   23.86
  -3  -6  -4  111.09   12.44
  -3   6  -5   -0.56    3.21
  -3   6  -5    3.91    3.95
   3   6   5   -4.43    5.78
  -3  -6  -5    2.23    3.69
  -3  -6  -5    2.39    5.35
  -3   6  -6    1.22    6.54
   3   6   6    1.44    9.02
  -3  -6  -6   12.85   10.04
  -3  -6  -6    3.97    5.59
  -3   7   8   19.81   10.01
   3   7  -8   -2.98    5.69
  -3  -7   8   -5.03    4.91
   3  -7  -8   12.48   10.87
   3  -7  -8    3.43   10.77
   3   7  -7   11.59    6.42
  -3   7   7   11.16    7.14
   3  -7  -7   18.05   14.78
   3  -7  -7    5.89    7.57
  -3  -7   7   16.42    6.23
  -3   7   6   -2.03    4.91
   3   7  -6    3.81    4.46
   3   7  -6    4.66    5.10
  -3  -7   6    1.57    3.47
   3  -7  -6   -3.70    6.60
  -3  -7   6  -13.55    8.03
  -3  -7   6    0.62    3.04
   3  -7  -6    1.50    5.56
  -3   7   5  761.89   66.68
   3   7  -5  834.12   43.01
  -3   7   5  836.08   54.28
   3   7  -5  692.56   42.83
   3   7  -5  766.08   45.25
  -3  -7   5  893.83   58.61
  -3  -7   5  836.44   42.59
  -3  -7   5  763.82   44.06
  -3  -7   5  777.88   38.84
   3  -7  -5  744.40   48.91
   3  -7  -5  779.93   63.25
  -3   7   4  360.46   40.10
   3   7  -4  426.70   25.45
  -3   7   4  450.00   37.24
  -3   7   4  398.32   32.03
   3   7  -4  399.89   27.86
   3   7  -4  371.22   28.71
  -3  -7   4  408.51   32.94
   3  -7  -4  334.77   32.30
   3  -7  -4  386.00   29.69
   3  -7  -4  345.33   34.64
   3  -7  -4  332.75   33.74
  -3  -7   4  397.44   23.80
  -3  -7   4  406.64   26.79
  -3  -7   4  431.04   23.53
  -3   7   3   75.43    3.73
  -3   7   3   75.60    4.38
  -3   7   3   81.31   16.76
  -3   7   3   80.95   17.50
  -3   7   3   59.70   16.83
   3   7  -3   77.52    8.56
   3   7  -3   68.83   11.34
   3  -7  -3   79.78   17.75
   3  -7  -3   62.21   13.95
  -3  -7   3   82.03    7.96
  -3  -7   3   86.51    8.52
   3  -7  -3   82.08   17.19
   3  -7  -3   76.30   13.20
  -3  -7   3   68.55   10.82
  -3  -7   3   77.58   13.10
   3   7  -2  543.94   32.44
  -3   7   2  552.25   24.88
  -3   7   2  571.06   39.53
  -3   7   2  600.11   42.56
  -3   7   2  529.41   25.11
   3   7  -2  569.23   33.41
  -3   7   2  537.33   30.12
   3   7  -2  478.96   28.50
  -3   7   2  499.52   40.66
   3   7  -2  546.66   27.66
   3  -7  -2  547.67   35.80
   3  -7  -2  567.35   42.95
  -3  -7   2  562.56   32.68
  -3  -7   2  532.20   29.97
  -3  -7   2  516.05   29.33
  -3  -7   2  570.03   27.13
   3  -7  -2  596.25   34.08
   3  -7  -2  535.86   39.14
  -3   7   1    3.33    1.79
  -3   7   1    3.21    3.38
   3   7  -1    1.88    1.92
   3   7  -1    9.41    3.93
  -3   7   1    0.81    1.73
  -3   7   1   -1.86    4.28
   3   7  -1    2.51    3.19
  -3   7   1    3.28    2.03
  -3   7   1    6.56    4.34
   3   7  -1    2.40    3.14
  -3  -7   1    4.01    2.13
   3  -7  -1    6.22    3.74
  -3  -7   1    1.18    1.75
   3  -7  -1   11.86    3.91
  -3  -7   1    3.72    1.26
  -3  -7   1    7.67    2.48
   3  -7  -1    8.64    6.69
  -3  -7   1    2.64    2.25
  -3  -7   1    3.96    5.38
   3  -7  -1    9.36    6.41
   3   7   0    3.89    3.09
  -3   7   0    8.36    3.66
  -3   7   0    4.90    3.35
   3   7   0    9.02    4.54
   3   7   0    4.07    4.50
  -3   7   0    8.37    2.94
   3   7   0    5.61    2.37
  -3   7   0    7.42    3.04
  -3   7   0    8.27    5.17
  -3  -7   0    6.95    2.78
  -3  -7   0    5.79    2.00
  -3  -7   0    3.01    2.52
  -3  -7   0    6.46    3.39
   3  -7   0    3.53    5.94
   3  -7   0    4.30    3.58
   3  -7   0    8.09    3.94
  -3  -7   0   12.51    6.24
  -3  -7   0    7.24    2.90
   3  -7   0    3.06    1.89
   3   7   1    5.78    4.39
  -3   7  -1   12.80    3.33
  -3   7  -1   13.01    4.11
  -3   7  -1   10.04    7.68
  -3   7  -1   25.18    7.90
   3   7   1    9.63    5.22
  -3   7  -1    8.21    3.88
  -3   7  -1   16.50    4.18
   3   7   1    8.43    5.03
   3   7   1   10.07    3.11
  -3  -7  -1    9.76    3.53
  -3  -7  -1    8.10    2.66
  -3  -7  -1   10.44    4.20
   3  -7   1   20.11    9.40
   3  -7   1   11.46    3.46
   3  -7   1   10.64    2.32
  -3  -7  -1    9.37    3.12
  -3  -7  -1   15.07    6.18
  -3  -7  -1    5.98    3.54
   3  -7   1   11.75    3.17
   3   7   2   17.78    6.82
   3   7   2   16.15    4.34
  -3   7  -2   20.24    3.89
  -3   7  -2   20.22    5.77
   3   7   2   10.81    7.53
  -3   7  -2   20.57    6.53
  -3   7  -2   10.25    6.86
  -3   7  -2   24.09    8.02
  -3  -7  -2   21.40    6.19
  -3  -7  -2   20.47    7.16
   3  -7   2   24.46    2.75
   3  -7   2   20.49    4.57
  -3  -7  -2   22.21    5.54
  -3  -7  -2   25.58    6.94
   3  -7   2   10.85    4.70
  -3  -7  -2   21.25    6.00
  -3  -7  -2   16.01    4.02
   3  -7   2   31.04   10.78
  -3   7  -3    0.37    3.04
   3   7   3   12.53    4.07
  -3   7  -3   -1.14    3.76
  -3  -7  -3    8.88    6.87
  -3  -7  -3    0.71    4.06
  -3  -7  -3    0.85    2.49
   3  -7   3   -1.56    7.54
   3  -7   3    2.43    2.87
  -3   7  -4  170.34   16.82
  -3   7  -4  145.68   17.63
   3   7   4  195.79   16.83
  -3  -7  -4  166.20   21.12
  -3  -7  -4  155.54   18.10
  -3  -7  -4  174.96   15.69
   3  -7   4  185.70   23.17
  -3   7  -5    1.80    4.27
   3   7   5   -2.26    4.30
  -3  -7  -5    3.80    3.85
  -3  -7  -5   -7.94    5.85
   3   7   6   46.30   14.02
  -3   7  -6   25.77    9.03
  -3   7  -6   23.91    7.86
  -3  -7  -6   32.89    9.71
  -3  -7  -6   16.41    9.92
  -3   8   8   -4.81    4.63
   3   8  -8  -11.12    6.07
  -3  -8   8   -0.45    6.16
   3  -8  -8   17.75   13.73
   3  -8  -8    1.86    7.87
   3   8  -7   15.70    4.35
  -3   8   7   10.41    7.04
   3   8  -7    9.64    7.47
   3  -8  -7   16.06   13.56
   3  -8  -7   -0.85    6.08
   3   8  -6  -14.61    5.15
  -3   8   6   -0.36    6.25
   3   8  -6   -2.06    4.45
  -3  -8   6   -3.14    2.57
  -3  -8   6   -4.05    2.65
  -3  -8   6  -21.82    8.96
   3  -8  -6    0.36    5.94
   3  -8  -6    4.69    9.28
  -3   8   5   77.78   17.14
   3   8  -5   64.03   12.85
   3   8  -5   77.32   11.97
  -3  -8   5   67.19    8.44
   3  -8  -5   55.21   12.99
   3  -8  -5   70.35   21.31
  -3  -8   5   88.75   18.05
  -3  -8   5   87.05   10.44
   3   8  -4  438.13   27.72
  -3   8   4  418.21   45.16
   3   8  -4  447.23   32.03
  -3   8   4  432.23   38.09
   3  -8  -4  401.68   38.64
   3  -8  -4  408.53   37.04
  -3  -8   4  519.51   26.49
  -3  -8   4  461.42   29.67
  -3  -8   4  449.68   25.90
   3  -8  -4  464.48   34.45
  -3  -8   4  440.92   34.15
  -3   8   3  217.20   11.49
  -3   8   3  216.29   25.90
  -3   8   3  216.48    9.79
  -3   8   3  286.89   31.90
   3   8  -3  198.19   15.47
  -3   8   3  192.61   22.71
   3   8  -3  233.30   20.54
   3  -8  -3  226.06   20.91
   3  -8  -3  189.95   22.26
   3  -8  -3  222.75   25.69
  -3  -8   3  209.84   14.58
  -3  -8   3  217.44   19.06
   3  -8  -3  203.34   25.69
  -3  -8   3  240.58   16.61
  -3  -8   3  237.25   18.55
  -3   8   2   11.23    7.29
  -3   8   2    2.21    1.54
  -3   8   2    0.00    2.54
   3   8  -2    7.03    3.28
  -3   8   2    3.86    1.99
  -3   8   2    3.74    6.27
  -3   8   2   13.57    8.06
   3   8  -2    2.26    2.42
   3   8  -2    6.81    4.95
   3  -8  -2    6.24    5.49
   3  -8  -2   13.32    7.43
   3  -8  -2   10.82    7.44
  -3  -8   2   10.67    4.13
   3  -8  -2   10.70    5.56
  -3  -8   2    4.33    3.80
  -3  -8   2    3.47    2.26
  -3  -8   2    2.80    2.37
  -3   8   1    4.55    2.76
  -3   8   1    5.59    5.54
  -3   8   1    9.36    3.72
   3   8  -1    7.06    2.58
  -3   8   1    3.92    2.33
  -3   8   1    3.68    5.75
  -3   8   1    8.62    5.43
   3   8  -1    7.67    3.92
   3   8  -1    5.05    4.35
   3  -8  -1    5.37    3.45
   3  -8  -1    7.62    7.23
  -3  -8   1    5.22    3.30
  -3  -8   1    4.34    1.28
   3  -8  -1   -0.31    5.95
  -3  -8   1    2.33    1.98
  -3  -8   1    9.16    7.95
  -3  -8   1    3.24    3.38
  -3  -8   1    5.76    2.38
   3  -8  -1    8.30    4.11
  -3   8   0   95.90   18.47
   3   8   0  121.17    9.07
   3   8   0   99.83   12.64
  -3   8   0   80.38   16.32
  -3   8   0   91.93    9.32
  -3   8   0  108.28   11.79
  -3   8   0  113.05   10.75
   3   8   0   78.20   14.00
  -3   8   0   91.23    9.47
   3  -8   0  102.40    9.84
   3  -8   0  101.30   10.64
  -3  -8   0   93.56   16.67
   3  -8   0   94.50   11.53
  -3  -8   0  109.72    9.59
   3  -8   0  116.22   21.89
  -3  -8   0   96.77    7.54
  -3  -8   0   76.54    8.19
  -3  -8   0  105.08   10.92
  -3  -8   0   87.79    9.81
  -3   8  -1   70.98   15.71
  -3   8  -1   52.17    9.44
  -3   8  -1   54.13   12.90
  -3   8  -1   67.81    8.65
   3   8   1   62.93   14.05
  -3   8  -1   62.60    6.99
   3   8   1   79.91   13.86
  -3   8  -1   66.59    7.55
   3   8   1   84.38    7.85
  -3  -8  -1   79.91   13.54
   3  -8   1   66.59    7.16
  -3  -8  -1   60.27    6.83
   3  -8   1   87.21   16.96
  -3  -8  -1   58.43    6.94
  -3  -8  -1   59.50    9.98
  -3  -8  -1   67.73    9.76
   3  -8   1   67.67    5.59
   3  -8   1   68.43    5.67
  -3  -8  -1   79.28    9.46
   3   8   2   64.47   12.76
  -3   8  -2   73.52   11.87
  -3   8  -2   80.83   16.66
   3   8   2   93.62    9.11
  -3  -8  -2   80.34    9.87
   3  -8   2  128.96   23.58
  -3  -8  -2   53.80   11.42
  -3  -8  -2   67.70    8.19
  -3  -8  -2   75.09   13.67
  -3  -8  -2   81.84    9.12
   3  -8   2   79.30    8.11
  -3  -8  -2   81.05   13.10
   3  -8   2   84.40    5.78
  -3   8  -3   14.05    8.29
  -3   8  -3   31.46    8.37
   3   8   3   40.07    8.02
  -3  -8  -3   29.69    7.28
  -3  -8  -3   38.84   11.69
   3  -8   3   24.62   12.82
  -3  -8  -3   42.13   10.11
  -3   8  -4   43.78   11.25
   3   8   4   43.95    8.72
  -3   8  -4   40.88   10.34
  -3  -8  -4   44.03   12.51
   3  -8   4   44.06   13.70
  -3  -8  -4   42.80    9.27
  -3  -8  -4   43.24   11.71
   3   8   5    2.81    4.67
  -3   8  -5   -7.39    5.83
  -3   8  -5   -7.71    4.74
  -3  -8  -5    1.09    3.70
  -3  -8  -5  -10.83    7.28
  -3  -8  -5   -9.18    6.24
   3   8   6    2.80    8.77
  -3   8  -6   -0.69    8.05
  -3  -8  -6   -3.40    7.57
  -3   9   8   -4.36    4.88
   3   9  -8   -3.42    5.07
   3  -9  -8    5.62   15.15
  -3  -9   8   14.01    7.13
   3  -9  -8   -4.93    9.64
   3   9  -7   45.17   11.67
  -3   9   7   38.80   11.83
  -3  -9   7   46.76   11.70
   3  -9  -7   34.21   12.86
   3  -9  -7   31.67   16.44
  -3   9   6   45.27   12.41
   3   9  -6   38.63    9.91
   3   9  -6   29.99    8.62
   3  -9  -6   35.45   16.80
  -3  -9   6   30.78    6.68
  -3  -9   6   47.02   10.29
   3  -9  -6   16.53   11.33
   3   9  -5   57.16   12.03
   3   9  -5   70.60   11.87
  -3   9   5   75.99   17.70
  -3  -9   5   52.46    8.84
  -3  -9   5   92.60   20.55
   3  -9  -5   60.99   14.87
  -3  -9   5   77.18   11.95
   3  -9  -5   64.34   21.84
   3   9  -4  199.66   16.80
  -3   9   4  183.42   24.28
   3   9  -4  196.25   20.22
   3  -9  -4  147.55   28.79
   3  -9  -4  180.72   21.13
  -3  -9   4  163.55   19.92
  -3  -9   4  198.94   15.00
   3  -9  -4  120.17   24.26
  -3  -9   4  169.47   14.13
   3   9  -3   87.42   15.71
  -3   9   3   75.56   17.64
   3   9  -3  126.96   11.86
  -3   9   3  105.61    8.14
  -3   9   3  171.89   23.72
  -3   9   3  112.35    6.24
   3   9  -3   82.89   13.28
  -3   9   3  122.96   25.37
  -3  -9   3  120.05   11.40
   3  -9  -3  145.76   19.33
   3  -9  -3   95.88   17.16
  -3  -9   3  126.75   10.66
  -3  -9   3  130.20   14.04
   3  -9  -3  107.36   22.28
   3  -9  -3  130.36   21.56
  -3  -9   3  126.54   13.31
   3   9  -2  140.86   16.92
   3   9  -2  179.82   13.07
  -3   9   2  162.62   21.76
   3   9  -2  145.21   13.36
  -3   9   2  153.52   24.31
  -3   9   2  129.65   10.52
  -3   9   2  153.97   10.09
  -3   9   2  138.22   24.79
  -3  -9   2  147.61   15.09
   3  -9  -2  166.54   27.80
   3  -9  -2  147.84   17.40
  -3  -9   2  165.87   11.73
  -3  -9   2  162.36   13.87
   3  -9  -2  136.49   16.27
   3  -9  -2  146.45   20.55
  -3  -9   2  159.68   14.56
  -3   9   1   -0.93    2.26
   3   9  -1   -0.81    3.96
  -3   9   1   -1.14    1.52
   3   9  -1    0.77    1.64
  -3   9   1   -0.90    2.30
  -3   9   1   -2.84    3.01
  -3   9   1   -2.86    5.35
  -3   9   1    0.14    5.28
   3   9  -1    2.86    2.41
  -3  -9   1   -0.56    0.72
   3  -9  -1    2.83    3.79
  -3  -9   1    5.26    2.55
  -3  -9   1    1.07    2.63
   3  -9  -1    3.85    6.96
  -3  -9   1   -2.89    1.92
   3  -9  -1    1.35    3.59
  -3  -9   1   -2.87    2.62
  -3  -9   1    0.97    6.42
   3  -9  -1    1.35    5.79
  -3   9   0  135.04   13.30
   3   9   0  144.30   16.71
   3   9   0   91.24    8.79
  -3   9   0  113.65   11.30
  -3   9   0  109.40   19.86
  -3   9   0  106.75   11.13
   3   9   0  110.54   14.48
  -3   9   0  106.73   10.82
  -3   9   0   85.74   17.62
   3  -9   0  119.30   13.66
   3  -9   0  111.46   10.69
  -3  -9   0  110.77   11.85
  -3  -9   0  100.83   10.07
  -3  -9   0   81.30    9.48
  -3  -9   0  111.38   11.91
   3  -9   0  111.93   11.11
  -3  -9   0  103.51   18.55
  -3  -9   0  123.13    8.66
   3  -9   0   95.26   20.46
  -3   9  -1   42.40   12.16
  -3   9  -1   59.59   14.68
   3   9   1   40.82   11.79
  -3   9  -1   48.61    8.96
  -3   9  -1   55.19   10.13
   3   9   1   65.45    7.30
   3   9   1   34.61   12.00
  -3   9  -1   56.05    9.35
   3  -9   1   61.42    5.80
  -3  -9  -1   61.34   10.60
  -3  -9  -1   48.42    9.99
   3  -9   1   61.60    4.21
  -3  -9  -1   64.87    7.65
   3  -9   1   63.75    7.37
  -3  -9  -1   79.09   13.96
  -3  -9  -1   80.57    8.06
  -3  -9  -1   70.74   11.30
   3  -9   1   53.92   16.16
   3   9   2   10.24    3.90
  -3   9  -2    9.98    4.64
  -3   9  -2   16.13    7.44
   3  -9   2   21.72   11.36
   3  -9   2    8.05    3.16
   3  -9   2   11.41    2.55
  -3  -9  -2    7.76    4.26
  -3  -9  -2    9.46    5.59
  -3  -9  -2    6.72    5.14
  -3  -9  -2    4.20    5.78
  -3   9  -3   21.57    7.50
  -3   9  -3   13.35    8.91
  -3   9  -3   22.35    8.54
   3   9   3   24.63    6.38
   3  -9   3   27.59   11.87
  -3  -9  -3   17.70    5.98
  -3  -9  -3   27.96    9.35
  -3  -9  -3   16.67    7.56
   3   9   4   26.39    6.95
  -3   9  -4   12.78    6.68
  -3  -9  -4   26.60    7.57
  -3  -9  -4   47.75   13.34
   3  -9   4   25.99   13.86
  -3  -9  -4   27.95   10.57
   3   9   5   17.08    6.65
  -3   9  -5    4.91    6.05
  -3  -9  -5   12.22    8.63
  -3  -9  -5   25.66   10.69
  -3  -9  -5   12.64    6.59
   3   9   6    4.22   10.24
  -3   9  -6    2.27    9.43
  -3  -9  -6    3.20   10.10
  -3  10   7    3.53    7.63
  -3 -10   7   -0.63    4.76
   3 -10  -7    9.33   12.20
   3 -10  -7   -7.91    7.27
  -3  10   6   46.65   13.62
   3  10  -6   18.02    7.26
   3  10  -6   17.01   13.08
   3 -10  -6   25.97   12.02
  -3 -10   6   40.46    9.52
   3 -10  -6   57.59   23.70
  -3 -10   6   22.17    7.72
  -3  10   5   87.85   18.15
   3  10  -5   90.35   17.29
   3  10  -5  107.00   13.71
   3 -10  -5   95.96   20.42
   3 -10  -5  123.43   29.22
  -3 -10   5  112.83   11.43
  -3 -10   5  146.97   14.12
   3  10  -4  315.62   22.12
  -3  10   4  337.07   33.69
   3  10  -4  260.39   26.29
  -3 -10   4  331.58   20.87
   3 -10  -4  247.67   32.29
  -3 -10   4  302.43   20.62
  -3 -10   4  245.38   24.75
   3 -10  -4  313.81   29.60
  -3  10   3  267.66   30.55
  -3  10   3  307.24   30.85
   3  10  -3  277.98   26.29
   3  10  -3  246.14   18.81
   3  10  -3  282.01   19.95
  -3  10   3  290.73   13.40
   3 -10  -3  280.47   26.41
   3 -10  -3  206.81   25.80
  -3 -10   3  280.45   17.95
  -3 -10   3  283.71   22.33
   3 -10  -3  268.46   31.80
   3 -10  -3  322.59   32.74
  -3 -10   3  300.07   20.44
  -3  10   2    2.27    7.69
   3  10  -2    3.82    3.52
  -3  10   2    8.04    3.31
  -3  10   2   28.32   11.41
  -3  10   2   19.77   10.40
   3  10  -2    3.44    5.77
  -3  10   2   13.74    3.56
   3  10  -2   13.16    4.02
  -3 -10   2   11.69    3.52
  -3 -10   2    4.14    4.42
   3 -10  -2    8.20    8.58
   3 -10  -2   28.91   13.29
   3 -10  -2   19.03    7.28
   3 -10  -2   25.48    9.66
  -3 -10   2   13.43    4.60
  -3 -10   2   12.59    7.19
   3 -10  -2   10.73    6.72
  -3  10   1  108.48   12.64
   3  10  -1  137.14   10.91
  -3  10   1  124.42   20.07
   3  10  -1  148.72   15.85
  -3  10   1  122.15   11.42
   3  10  -1  130.91   20.83
  -3  10   1  130.43   23.75
  -3  10   1  162.13   22.88
  -3  10   1  129.62   11.27
  -3 -10   1  143.46   13.79
   3 -10  -1  140.67   13.81
   3 -10  -1   93.52   15.23
  -3 -10   1  119.55   12.45
  -3 -10   1  129.54    7.83
  -3 -10   1  132.55   12.62
   3 -10  -1  128.27   16.45
   3 -10  -1  173.83   29.65
  -3 -10   1  147.17   11.47
   3  10   0    3.78    2.09
  -3  10   0   -2.58    2.45
   3  10   0   -3.62    4.38
  -3  10   0    1.67    6.07
  -3  10   0   10.02    4.46
   3  10   0   -1.35    3.21
  -3  10   0    3.16    3.22
  -3  10   0   10.80    8.04
  -3 -10   0   14.01    8.12
  -3 -10   0    6.56    3.75
   3 -10   0    2.04    3.52
  -3 -10   0    0.72    4.11
  -3 -10   0    6.85    3.65
   3 -10   0    0.55    3.36
   3 -10   0    6.33    5.51
  -3 -10   0    1.48    2.73
  -3 -10   0    4.86    2.19
   3 -10   0    9.70    7.94
   3 -10   0    8.79    4.16
   3  10   1    8.90    5.60
  -3  10  -1    6.89    7.77
   3  10   1    7.36    3.30
  -3  10  -1   -1.05    6.03
  -3  10  -1    6.59    3.85
  -3  10  -1    9.91    4.76
  -3 -10  -1    4.00    4.24
   3 -10   1    1.29    8.94
  -3 -10  -1    5.67    3.25
   3 -10   1    1.50    2.57
   3 -10   1    4.62    2.24
  -3 -10  -1   -2.10    5.52
  -3 -10  -1    7.51    4.40
   3  10   2    4.27    2.72
  -3  10  -2    4.05    3.58
  -3  10  -2    5.64    5.30
   3 -10   2    2.14    2.09
   3 -10   2   -3.99    8.02
   3 -10   2    1.52    2.67
  -3 -10  -2   12.72    6.69
  -3 -10  -2    4.54    7.26
  -3 -10  -2    2.40    3.56
  -3 -10  -2   10.80    6.35
   3  10   3   14.59    5.51
  -3  10  -3    5.40    4.90
  -3  10  -3    3.85    8.26
  -3  10  -3   13.33    7.27
  -3 -10  -3    4.77    5.16
  -3 -10  -3    3.38    5.08
   3 -10   3   20.02   12.67
  -3 -10  -3   15.05    7.32
  -3  10  -4    9.58    5.13
   3  10   4   12.97    5.31
  -3 -10  -4    7.66    7.26
  -3 -10  -4   21.88   10.11
   3  10   5   -6.09    6.11
  -3  10  -5   -9.38    4.34
  -3 -10  -5   -2.47    5.21
  -3 -10  -5    8.15    7.58
  -3 -10  -5  -13.83    6.25
  -3  11   7    3.81    9.10
   3  11  -7   -4.17    5.10
  -3 -11   7   13.47    7.65
   3 -11  -7   16.07   15.42
   3 -11  -7    2.62    7.46
  -3  11   6   19.44    9.41
   3  11  -6    6.29    5.42
   3 -11  -6   10.87    8.56
  -3 -11   6   14.42    6.21
   3 -11  -6   29.87   16.67
  -3  11   5   69.24   18.68
   3  11  -5   48.54   14.79
   3  11  -5   55.19   11.06
   3 -11  -5   58.31   18.93
  -3 -11   5   72.64   11.68
   3 -11  -5   46.25   14.36
  -3 -11   5   38.40    8.19
   3  11  -4   72.94   11.75
   3  11  -4   63.49   14.07
  -3  11   4   65.41   17.13
   3 -11  -4   57.75   15.22
  -3 -11   4   63.32    9.79
  -3 -11   4   81.84   12.13
  -3 -11   4   68.36   14.89
   3 -11  -4   86.59   22.25
  -3  11   3  607.42   48.47
   3  11  -3  467.02   30.41
  -3  11   3  549.36   24.69
   3  11  -3  545.32   42.41
  -3 -11   3  575.43   33.21
  -3 -11   3  579.98   35.30
   3 -11  -3  525.28   40.66
   3 -11  -3  576.04   44.63
   3 -11  -3  625.84   48.69
  -3 -11   3  578.32   30.23
   3  11  -2  141.99   12.69
   3  11  -2   97.61   18.31
  -3  11   2  123.91   24.16
  -3  11   2  134.86   10.15
   3  11  -2  147.85   15.10
  -3  11   2  121.41   23.51
  -3  11   2  136.29   12.75
  -3 -11   2  147.48   16.42
   3 -11  -2  139.17   18.41
  -3 -11   2  161.28   15.10
   3 -11  -2  105.47   21.81
   3 -11  -2  169.32   18.91
   3 -11  -2  147.16   23.99
   3 -11  -2  121.57   22.57
  -3 -11   2  162.43   12.19
  -3  11   1    9.36   10.41
   3  11  -1   13.98    4.08
  -3  11   1   13.23    4.62
   3  11  -1   11.75    5.61
  -3  11   1   16.78    5.13
  -3  11   1    5.20    7.16
   3  11  -1    2.68    7.29
  -3 -11   1    8.96    8.52
  -3 -11   1   10.07    2.24
  -3 -11   1   13.89    6.30
   3 -11  -1   14.04    6.15
   3 -11  -1    8.42    6.77
   3 -11  -1    8.44    9.61
   3 -11  -1   13.93    5.57
   3 -11  -1    7.90    8.26
  -3 -11   1   15.20    4.42
  -3  11   0  196.91   16.56
  -3  11   0  200.79   24.89
  -3  11   0  183.45   23.93
   3  11   0  203.29   23.78
  -3  11   0  169.17   16.06
   3  11   0  239.31   14.98
  -3  11   0  158.40   16.14
   3  11   0  151.44   24.74
  -3 -11   0  171.86   17.26
   3 -11   0  195.87   16.70
   3 -11   0  212.49   27.24
   3 -11   0  210.52   17.12
  -3 -11   0  195.94   15.47
  -3 -11   0  219.42   13.33
   3 -11   0  213.01   20.06
  -3 -11   0  213.22   24.67
  -3 -11   0  173.61   18.65
  -3  11  -1    5.69    8.30
  -3  11  -1    7.50    7.88
   3  11   1    0.48    1.94
  -3  11  -1    3.59    3.83
   3 -11   1    1.52    6.69
  -3 -11  -1    1.21    2.51
  -3 -11  -1    0.57    3.40
  -3 -11  -1   -2.99    6.24
   3 -11   1   -1.55    2.25
  -3 -11  -1   -0.08    4.47
   3 -11   1   -2.04    1.83
  -3  11  -2    8.06    4.74
  -3  11  -2   12.75   10.23
  -3  11  -2    8.34    7.25
   3  11   2   12.83    4.52
   3 -11   2    8.84   10.25
  -3 -11  -2   11.76    6.96
  -3 -11  -2    7.04    4.65
   3 -11   2   11.21    4.23
  -3 -11  -2   15.23    5.43
  -3  11  -3  -12.16    7.20
   3  11   3   -2.03    2.81
  -3  11  -3   -1.31    4.87
  -3  11  -3   -3.62    8.22
  -3 -11  -3   -8.89    4.47
   3 -11   3   17.90   10.29
  -3 -11  -3   -6.00    3.15
  -3 -11  -3    4.95    6.28
  -3  11  -4   -8.35    4.38
   3  11   4    7.57    4.25
  -3 -11  -4   -0.20    6.62
  -3 -11  -4    0.70    3.19
  -3 -11  -4    0.86    7.00
   3  11   5   27.79   10.32
  -3  11  -5   18.88    8.85
  -3 -11  -5   20.66    7.92
  -3 -11  -5   33.44   12.20
  -3 -11  -5    5.81    8.83
  -3  12   7   13.60    9.46
   3  12  -7    4.19    8.85
  -3 -12   7   20.69    8.42
   3 -12  -7   14.53   10.62
   3 -12  -7   23.57   18.39
  -3  12   6    8.69    6.70
   3  12  -6   20.85    8.86
  -3 -12   6   31.97    8.81
   3 -12  -6   21.02   12.02
   3 -12  -6  -19.86   11.48
   3  12  -5    6.42    4.75
   3  12  -5    2.54    8.60
  -3  12   5   -0.33    5.88
  -3 -12   5   -0.66    3.09
   3 -12  -5    0.09    9.90
  -3 -12   5   -4.96    4.08
   3 -12  -5  -15.44    6.17
   3  12  -4   75.54   12.15
   3  12  -4   61.19   19.28
  -3  12   4   87.57   19.61
  -3 -12   4   80.79   10.59
   3 -12  -4   86.60   19.28
   3 -12  -4  150.55   28.79
  -3  12   3  699.77   52.32
   3  12  -3  490.79   44.14
   3  12  -3  632.25   34.23
   3 -12  -3  575.98   46.36
  -3 -12   3  554.55   31.31
   3 -12  -3  570.93   43.43
   3 -12  -3  664.98   50.10
  -3 -12   3  536.85   34.28
  -3 -12   3  608.00   36.94
   3  12  -2    1.09    3.28
  -3  12   2    2.54    7.13
   3  12  -2   -0.96    6.35
  -3  12   2    7.15    2.99
  -3  12   2    0.38    7.26
   3 -12  -2   19.15    9.66
   3 -12  -2   12.45    7.44
   3 -12  -2   19.66   11.80
  -3 -12   2    4.50    6.31
  -3 -12   2    1.03    3.82
  -3 -12   2    6.29    3.11
  -3  12   1   29.27   11.94
  -3  12   1   22.59    5.97
  -3  12   1   12.24    5.49
   3  12  -1   15.80    4.29
   3  12  -1   12.88    6.60
  -3  12   1    7.88    9.96
   3  12  -1    5.07    6.26
  -3 -12   1   28.53    6.32
   3 -12  -1   17.36   10.65
   3 -12  -1   -6.39    9.27
   3 -12  -1   29.05    8.90
  -3 -12   1   17.31    5.85
  -3 -12   1    5.03    9.31
   3 -12  -1   13.91    6.67
   3  12   0   12.50    8.17
   3  12   0   14.84    4.28
  -3  12   0   13.33   10.72
  -3  12   0   35.74    8.91
  -3  12   0   22.36    6.36
  -3  12   0   28.72   12.06
   3  12   0    1.70    9.45
  -3 -12   0    0.51    8.80
  -3 -12   0   18.62    4.24
   3 -12   0   18.00   11.79
   3 -12   0   19.96    6.58
  -3 -12   0    7.61    5.43
  -3 -12   0   15.96    5.13
   3 -12   0   21.46    8.53
  -3  12  -1   18.32   11.80
   3  12   1   40.71    7.15
  -3  12  -1   34.06   13.82
  -3  12  -1   40.19    9.29
   3 -12   1   28.83    5.75
   3 -12   1   24.65   17.41
  -3 -12  -1   32.65    6.68
   3 -12   1   34.56    6.58
  -3 -12  -1   28.97    7.93
  -3 -12  -1   53.68   14.01
  -3  12  -2   11.55    6.62
   3  12   2   27.04    6.20
  -3  12  -2   22.69   11.38
  -3  12  -2   35.41   13.01
  -3 -12  -2   24.21    9.61
  -3 -12  -2   21.81    9.19
  -3 -12  -2   22.28    6.48
   3 -12   2    3.15   13.66
  -3  12  -3   10.15    6.02
  -3  12  -3    6.86    8.52
   3  12   3    7.79    4.83
  -3  12  -3   -5.14    9.10
  -3 -12  -3    6.73    6.57
   3 -12   3  -27.98   11.00
  -3 -12  -3   -2.30    5.03
  -3 -12  -3   -6.84    2.94
  -3  12  -4   15.40    8.14
   3  12   4   10.73    6.41
  -3 -12  -4   15.29    7.06
  -3 -12  -4   -6.60    7.12
  -3  12  -5   20.56    9.32
   3  12   5    6.45    9.11
  -3 -12  -5    0.28    9.67
  -3 -12  -5   18.12    9.72
  -3 -12  -5   11.55    7.57
   3 -13  -7   -4.71   15.03
   3 -13  -7    0.95   11.29
   3  13  -6    8.18    7.60
  -3  13   6   -5.30    6.65
  -3 -13   6   -0.96    4.79
   3 -13  -6   -8.97   12.07
   3 -13  -6    7.63   10.20
  -3  13   5    9.61    7.98
   3  13  -5   -5.24    3.00
  -3 -13   5   -1.34    3.86
   3 -13  -5  -11.98   11.45
   3 -13  -5    3.89    8.42
   3  13  -4   -5.94    3.02
   3  13  -4    7.65   10.64
  -3  13   4    2.51    7.40
   3 -13  -4   -1.72   12.01
  -3 -13   4    1.10    5.47
  -3 -13   4   11.58    5.02
   3 -13  -4   -8.03    6.02
  -3  13   3   -4.59    6.08
   3  13  -3    5.66    3.89
   3  13  -3  -13.79    9.11
  -3 -13   3    1.02    2.34
  -3 -13   3    8.67    5.19
   3 -13  -3    2.22    5.87
   3 -13  -3    9.07    9.16
  -3  13   2   -1.29    2.29
   3  13  -2   -1.62    3.11
  -3  13   2  -12.31    6.73
   3  13  -2   -0.70   10.17
  -3 -13   2    0.83    2.68
   3 -13  -2   -3.31    6.61
   3 -13  -2    0.15    5.08
  -3 -13   2    6.43    6.66
  -3 -13   2   -6.24    3.24
   3  13  -1  113.65   24.30
   3  13  -1   71.90    8.87
  -3  13   1   66.44   20.00
  -3  13   1   64.35   20.36
  -3  13   1   82.63   10.07
   3 -13  -1  122.71   24.19
   3 -13  -1   76.23   14.40
  -3 -13   1   86.13   14.65
  -3 -13   1   81.33    9.36
  -3  13   0   72.13   19.24
  -3  13   0  113.16   22.77
  -3  13   0   97.17   12.43
   3  13   0  125.56   11.34
  -3 -13   0   74.98   19.63
   3 -13   0  111.71   13.35
   3 -13   0  118.28   27.39
  -3 -13   0  138.76   12.92
  -3  13  -1   63.21   15.23
   3  13   1   52.10    8.34
  -3  13  -1   61.64   10.74
  -3  13  -1   64.54   19.34
   3 -13   1   47.96    7.28
  -3 -13  -1   44.91    7.77
  -3 -13  -1   45.92   12.51
  -3 -13  -1   49.49   10.74
   3 -13   1   45.65   18.60
  -3  13  -2    0.01    9.27
  -3  13  -2   -6.44    9.39
   3  13   2   20.78    5.98
  -3  13  -2    8.65    6.47
  -3 -13  -2   16.24    7.17
   3 -13   2   46.14   12.93
  -3 -13  -2   10.10    6.33
  -3 -13  -2   18.01    5.95
  -3  13  -3   76.04   15.42
   3  13   3   57.67   10.08
  -3 -13  -3   68.23   15.83
  -3 -13  -3   69.61   12.55
  -3 -13  -3   76.23   16.31
  -3  13  -4   -0.27    5.66
   3  13   4   -1.58    5.91
  -3 -13  -4   -0.94    6.46
  -3 -13  -4    3.23    5.29
  -3 -13  -4   -5.14    5.57
   3  14  -6   -9.07    4.79
  -3  14   6    9.01    8.42
   3 -14  -6   -6.19    9.03
  -3 -14   6    0.60    3.53
   3 -14  -6   -3.72   10.53
   3  14  -5    1.20    3.95
  -3  14   5   19.35   10.29
   3 -14  -5   12.02   10.58
  -3 -14   5    4.59    4.12
   3 -14  -5   -6.20    7.77
   3  14  -4   56.79   18.44
  -3  14   4   69.02   17.24
   3  14  -4   40.92    8.73
   3 -14  -4   53.31   15.67
  -3 -14   4   46.83    8.88
  -3 -14   4   34.65    9.38
   3 -14  -4   59.54   19.82
  -3  14   3  -13.41    6.48
   3  14  -3   13.28    8.92
   3  14  -3    6.92    3.83
  -3 -14   3    8.75    3.81
   3 -14  -3   -1.86    5.35
  -3 -14   3    0.64    5.19
   3 -14  -3   -3.98   10.09
   3  14  -2    0.79    3.10
  -3  14   2   -3.35    8.09
   3  14  -2    7.15   10.48
   3 -14  -2    3.59    5.35
  -3 -14   2   -1.51    2.29
  -3 -14   2    1.12    7.01
  -3 -14   2   -2.45    4.85
  -3  14   1    0.39    3.32
   3  14  -1    1.49    2.94
  -3  14   1    1.36    6.97
   3  14  -1   -7.70   11.06
  -3 -14   1   -1.16    4.33
   3 -14  -1   12.09    7.44
  -3 -14   1   -8.27   10.31
  -3 -14   1   -1.24    2.38
   3  14   0    1.08    3.04
  -3  14   0   -1.87    4.16
  -3  14   0   -6.73    7.06
  -3  14   0  -15.55   10.14
   3 -14   0    2.09    4.50
  -3 -14   0    1.38    3.04
   3 -14   0   -3.98   10.11
  -3 -14   0   -2.16   10.36
  -3  14  -1   -4.66    8.70
   3  14   1    3.17    3.18
  -3  14  -1   21.46   11.10
  -3  14  -1   -4.20    4.29
  -3 -14  -1    0.60    9.22
   3 -14   1   -0.93    3.43
   3 -14   1  -10.14   11.49
  -3 -14  -1   -0.82    4.43
  -3  14  -2   80.51   14.92
  -3  14  -2   28.17   12.92
   3  14   2   84.67   11.89
   3 -14   2   58.57   19.53
  -3 -14  -2   68.14   13.67
  -3 -14  -2   55.45    9.44
  -3 -14  -2   59.89   15.32
  -3  14  -3   -9.05    5.41
   3  14   3   -5.31    3.73
  -3 -14  -3   -4.06    5.42
  -3 -14  -3   -0.36    5.06
  -3 -14  -3   -6.65    5.50
   3  14   4    4.23    5.85
  -3  14  -4   -6.40    7.30
  -3 -14  -4    8.92    6.62
  -3 -14  -4    7.57    8.24
  -3  15   6   -1.25    9.85
   3  15  -6   -4.82    5.43
   3 -15  -6    1.85    9.56
  -3 -15   6    6.72    7.38
   3 -15  -6  -28.92   12.14
   3  15  -5    0.60    6.00
  -3  15   5   16.04   10.21
   3 -15  -5    9.92   15.88
   3 -15  -5   -5.07    8.35
  -3 -15   5    2.21    3.98
   3  15  -4   65.33   12.61
  -3  15   4   86.73   20.74
   3 -15  -4  101.32   22.11
   3 -15  -4   88.60   25.90
  -3 -15   4   83.14   12.47
   3  15  -3   42.29    9.05
   3  15  -3   35.74   17.21
  -3  15   3   38.83   15.12
  -3 -15   3   16.98    8.64
   3 -15  -3   57.43   16.56
  -3 -15   3   30.96    7.11
   3  15  -2   22.27    6.79
   3  15  -2    4.84   15.37
  -3  15   2   18.75   10.02
  -3 -15   2    3.66    7.40
   3 -15  -2    5.57    6.76
  -3 -15   2   17.93    5.22
   3  15  -1    3.32    4.44
  -3  15   1   12.59    8.99
  -3 -15   1   -6.05   10.98
   3 -15  -1   -4.46    5.79
  -3 -15   1    2.23    3.66
  -3  15   0   15.08    6.62
  -3  15   0    9.94   11.13
   3  15   0   34.42    7.29
  -3  15   0   17.64   15.73
  -3 -15   0   -4.94   10.57
   3 -15   0   -6.94   13.58
  -3 -15   0   15.94    6.03
   3 -15   0    8.12    6.22
   3  15   1    1.33    3.25
  -3  15  -1   -8.03    3.42
  -3  15  -1   -3.50   11.18
  -3 -15  -1   -9.06    9.22
  -3 -15  -1    3.86    4.61
   3 -15   1   -5.29    9.54
   3  15   2   -2.22    4.69
  -3  15  -2    2.76    6.15
  -3 -15  -2    7.23    6.45
  -3 -15  -2   -2.49    8.65
  -3  15  -3   -2.22    6.82
   3  15   3   15.08    7.14
  -3 -15  -3   -5.60    5.76
  -3 -15  -3    4.78    7.07
  -3 -15  -3    7.89    8.71
  -3  16   5    7.13    7.39
   3 -16  -5    0.56   15.58
   3 -16  -5    4.48    8.83
  -3 -16   5    7.92    3.55
   3  16  -4   -0.38    4.61
  -3  16   4    4.85   12.18
   3 -16  -4   22.31    9.89
  -3 -16   4    9.04    5.06
   3  16  -3   -2.93    4.95
  -3  16   3    9.47    7.24
  -3 -16   3   10.64    4.60
   3 -16  -3    7.93    7.59
   3  16  -2   -7.44   20.67
  -3  16   2  -14.96    7.76
   3  16  -2    1.55    3.93
  -3 -16   2    0.59    2.99
   3 -16  -2    1.02    5.59
  -3 -16   2    6.54    5.93
  -3  16   1   38.18   14.89
   3  16  -1   33.02    7.53
   3 -16  -1   20.73    9.00
  -3 -16   1   24.64    6.51
  -3  16   0   39.94    9.58
   3  16   0   75.30    9.40
  -3  16   0   66.12   21.26
  -3 -16   0   55.40   10.73
  -3 -16   0   16.38   15.99
   3 -16   0   90.55   13.72
   3  16   1   42.18    8.45
  -3  16  -1   31.30   10.10
  -3  16  -1   41.64   18.85
  -3 -16  -1   21.66   16.48
   3 -16   1   69.51   20.05
  -3 -16  -1   30.42    8.71
   3  16   2   89.20   13.09
  -3 -16  -2   75.24   18.78
  -3 -16  -2   58.55   12.91
  -3  16  -3  -12.22    5.30
   3  16   3   -0.07    5.76
  -3 -16  -3   -8.44    9.23
  -3 -16  -3   -1.48    6.45
   3  17  -4    1.59    6.60
  -3  17   4   13.16   10.39
   3 -17  -4    1.10    9.44
  -3 -17   4    9.10    3.59
  -3  17   3   -6.62    6.93
   3  17  -3    4.21    5.03
  -3 -17   3    1.80    3.41
   3 -17  -3   -8.91    6.44
  -3  17   2   26.94   14.22
   3  17  -2   13.17    6.51
   3 -17  -2   14.18    8.71
  -3 -17   2   18.83    5.96
  -3  17   1   27.33   21.78
   3 -17  -1    8.91    8.37
  -3 -17   1    0.87    4.07
   3  17   0   -5.39    4.47
  -3  17   0   -2.54    6.46
   3 -17   0   -1.62    5.25
  -3 -17   0    0.35    4.01
   3  17   1   27.53    7.54
  -3  17  -1   32.65   10.28
  -3 -17  -1   -4.82   15.71
  -3 -17  -1   30.69    7.15
  -3  17  -2    4.82    6.68
   3  17   2   18.55    7.23
  -3 -17  -2   -1.77    6.79
  -3 -17  -2  -25.96   11.36
   3  18  -3   -2.49    6.92
  -3  18   3   14.00   11.28
   3 -18  -3    5.34    7.73
  -3 -18   3    6.06    4.94
   3  18  -2    6.47    5.39
  -3 -18   2   -1.46    2.93
   3 -18  -2    6.93    8.42
   3  18  -1   19.00    6.78
  -3 -18   1   14.90    6.25
   3 -18  -1   14.17    9.29
   3  18   0    3.30    5.08
   3 -18   0   -8.08    6.98
  -3 -18   0    3.66    4.13
  -3  18  -1    5.91    8.83
   3  18   1   21.41    7.24
  -3 -18  -1    0.95    5.10
   3 -19  -2    5.14    7.24
   3  19  -1    5.76    5.22
  -3 -19   1   11.15    5.39
   3 -19  -1   11.66    9.58
   4   0  -9   -0.52   17.17
   4   0  -9    3.59    7.34
   4   0  -8   31.49   11.08
  -4   0   8   50.85   11.01
  -4   0   8   35.24   13.92
   4   0  -7    6.87    3.56
  -4   0   7    0.09    4.71
   4   0  -7    7.19    4.21
  -4   0   7    5.06   11.82
  -4   0   6  425.85   31.13
   4   0  -6  473.93   23.28
   4   0  -6  382.19   35.20
  -4   0   6  359.30   43.88
  -4   0   6  459.83   30.94
   4   0  -6  428.99   30.21
   4   0  -6  449.47   23.15
   4   0  -5   -1.76    1.73
   4   0  -5   -2.37    2.75
   4   0  -5   -8.34    4.43
   4   0  -5   -0.90    1.22
  -4   0   5   -0.57    3.94
   4   0  -5   -2.84    2.74
  -4   0   5   -0.47    2.48
  -4   0   5   -1.52    3.62
   4   0  -5    0.73    1.75
  -4   0   4  141.75   17.07
   4   0  -4  133.77   15.58
  -4   0   4  136.28   23.59
   4   0  -4  125.35   11.81
  -4   0   4  112.89   11.96
   4   0  -4  137.57   14.75
  -4   0   4  124.74    9.37
   4   0  -4  152.86    7.93
   4   0  -4  147.07   17.67
   4   0  -3   -1.40    2.57
   4   0  -3    7.64    4.93
  -4   0   3    3.99    4.43
   4   0  -3    1.08    0.72
  -4   0   3    0.04    2.04
   4   0  -3   -0.15    1.22
  -4   0   3    1.38    1.52
   4   0  -3   -3.15    2.96
   4   0  -3    2.05    2.20
  -4   0   3    5.03    4.66
  -4   0   2 1105.54   58.32
   4   0  -2 1123.50   57.14
  -4   0   2 1071.75   48.84
   4   0  -2 1086.28   53.67
  -4   0   2 1116.38   45.33
   4   0  -2 1032.23   46.80
  -4   0   2 1126.25   57.13
   4   0  -2 1092.10   45.60
   4   0  -1   -0.71    0.65
  -4   0   1    0.40    1.00
   4   0  -1   -0.51    0.77
   4   0  -1    0.77    1.11
   4   0  -1    1.74    3.71
  -4   0   1   -2.51    2.72
  -4   0   1   -2.51    2.22
  -4   0   1    0.86    1.14
  -4   0   1    0.35    2.02
   4   0  -1   -0.52    0.65
  -4   0   0 4160.03  159.86
  -4   0   0 3768.30  166.60
   4   0   0 3909.97  152.94
  -4   0   0 3682.28  153.97
   4   0   0 3900.36  156.60
  -4   0   0 3766.45  152.14
   4   0   0 3815.58  155.27
   4   0   0 3819.43  161.24
   4   0   0 3887.21  161.38
   4   0   1    1.12    2.99
  -4   0  -1   -0.86    1.03
   4   0   1    0.79    1.03
   4   0   1   -2.84    2.19
  -4   0  -1   -0.76    3.34
  -4   0  -1    0.51    0.56
   4   0   1   -2.30    1.09
  -4   0  -1   -4.99    3.20
   4   0   1   -1.13    1.66
  -4   0  -2  356.71   15.37
   4   0   2  385.65   23.26
   4   0   2  344.71   22.43
   4   0   2  378.97   24.45
  -4   0  -2  346.93   14.65
  -4   0  -2  369.31   21.20
  -4   0  -2  296.99   26.98
   4   0   2  332.59   28.71
  -4   0  -2  364.90   20.67
   4   0   3   -9.64    4.05
  -4   0  -3    2.41    2.42
  -4   0  -3    3.56    4.51
   4   0   3   -1.10    2.78
   4   0   3  -16.41    5.72
  -4   0  -4    2.30    2.97
   4   0   4   -7.32    4.92
  -4   0  -4   -4.37    3.69
   4   0   4    1.79    4.59
  -4   0  -5    2.89    3.90
  -4   0  -5  -12.49    4.97
   4   0   5   -1.27    5.98
  -4   0  -6   90.09   12.38
   4   0   6   95.52   19.23
   4   1  -9   10.65   12.80
   4   1  -9    6.07    6.48
   4  -1  -9   12.67    8.40
   4  -1  -9   -0.25   18.54
  -4   1   8   29.99   22.59
  -4   1   8   13.69    7.37
   4   1  -8   21.37    9.69
  -4  -1   8   11.35   19.62
   4  -1  -8   22.78    8.94
   4  -1  -8   35.13   16.10
  -4  -1   8   18.75   10.77
  -4   1   7  124.83   31.18
   4   1  -7  141.68   17.48
  -4   1   7  117.67   16.35
   4   1  -7  165.28   11.32
   4   1  -7  130.35    8.69
  -4  -1   7  149.69   34.52
  -4  -1   7  138.33   16.35
  -4  -1   7  154.32   16.18
   4  -1  -7  144.92    9.21
   4  -1  -7  154.21   18.65
  -4   1   6  172.31   19.27
  -4   1   6  164.89   34.63
   4   1  -6  163.74   11.18
   4   1  -6  111.57   20.73
   4   1  -6  158.41   12.07
   4   1  -6  158.68   15.28
  -4  -1   6  162.65   33.04
   4  -1  -6  173.79   18.26
  -4  -1   6  169.01   16.79
   4  -1  -6  177.28   12.59
  -4  -1   6  150.86   16.04
   4  -1  -6  151.02   22.07
   4  -1  -6  164.82   11.47
   4  -1  -6  177.14   18.42
   4   1  -5    4.43    2.59
  -4   1   5    0.89    6.23
   4   1  -5    0.72    4.34
  -4   1   5    4.97    3.46
  -4   1   5    6.09    5.54
   4   1  -5    2.69    1.95
   4   1  -5   -1.02    3.02
   4   1  -5    0.30    1.88
   4   1  -5    4.60    5.52
  -4  -1   5    4.94    4.59
  -4  -1   5    3.38    3.24
   4  -1  -5   -2.25    5.65
   4  -1  -5    1.15    4.14
   4  -1  -5   -2.81    4.93
   4  -1  -5    4.00    1.45
  -4  -1   5    0.11    6.65
   4  -1  -5    7.51    2.25
   4  -1  -5    6.61    3.35
   4   1  -4  422.78   24.42
  -4   1   4  405.69   37.60
   4   1  -4  377.52   29.34
  -4   1   4  422.64   20.34
  -4   1   4  446.93   26.83
  -4   1   4  477.91   34.98
   4   1  -4  431.86   28.02
   4   1  -4  465.68   30.98
   4  -1  -4  470.70   34.02
  -4  -1   4  467.50   38.41
   4  -1  -4  441.76   27.06
   4  -1  -4  389.69   29.20
  -4  -1   4  387.87   29.79
  -4  -1   4  431.29   22.96
   4  -1  -4  413.05   31.21
  -4  -1   4  442.50   26.05
  -4   1   3   51.29    8.15
  -4   1   3   40.68   12.47
  -4   1   3   44.18    4.14
  -4   1   3   34.68   10.29
   4   1  -3   47.39    3.97
   4   1  -3   30.20    5.02
   4   1  -3   24.75    7.37
   4   1  -3   44.53    8.09
   4   1  -3   39.30    9.01
  -4  -1   3   40.75    9.15
   4  -1  -3   51.98   10.59
   4  -1  -3   52.97   11.41
   4  -1  -3   43.40    3.31
   4  -1  -3   37.46    9.23
  -4  -1   3   53.39   12.30
  -4  -1   3   49.68    5.30
   4  -1  -3   44.58    8.93
   4  -1  -3   42.06    6.43
  -4  -1   3   37.81    6.64
  -4  -1   3   65.34   12.84
   4   1  -2  503.87   22.96
  -4   1   2  489.57   34.48
  -4   1   2  487.03   25.81
  -4   1   2  486.01   32.60
   4   1  -2  480.62   23.65
   4   1  -2  520.60   27.19
   4   1  -2  524.66   29.19
  -4   1   2  549.39   22.35
   4   1  -2  529.12   34.91
   4  -1  -2  507.93   22.88
  -4  -1   2  551.08   23.48
  -4  -1   2  463.16   31.01
   4  -1  -2  510.73   24.59
  -4  -1   2  534.15   32.30
   4  -1  -2  507.44   30.75
   4  -1  -2  490.91   32.24
  -4  -1   2  472.13   25.20
   4  -1  -2  495.97   31.01
  -4  -1   2  479.09   32.20
   4   1  -1   13.54    2.93
   4   1  -1    6.07    1.85
  -4   1   1   11.42    2.56
   4   1  -1   12.17    6.46
   4   1  -1   12.30    4.10
  -4   1   1    5.22    4.86
  -4   1   1   11.77    4.77
   4   1  -1    9.86    2.67
  -4   1   1    8.94    2.04
  -4  -1   1   10.30    4.74
  -4  -1   1   10.19    3.99
  -4  -1   1   10.06    4.76
  -4  -1   1   10.54    2.54
   4  -1  -1   20.75    6.72
   4  -1  -1   12.33    3.27
   4  -1  -1    5.80    3.14
   4  -1  -1   10.04    2.04
   4  -1  -1    8.08    4.94
  -4  -1   1    9.63    2.27
   4  -1  -1    6.79    2.13
  -4   1   0  230.61   20.62
  -4   1   0  205.21   10.96
   4   1   0  225.99   16.72
  -4   1   0  205.52   12.62
  -4   1   0  217.42   17.75
   4   1   0  229.34   17.49
   4   1   0  220.68   13.04
   4   1   0  221.19   13.38
   4   1   0  203.30   13.73
  -4  -1   0  218.77   19.06
   4  -1   0  213.85   18.81
  -4  -1   0  210.74   12.52
  -4  -1   0  283.80   25.97
   4  -1   0  214.18   10.45
   4  -1   0  222.14   17.75
   4  -1   0  235.31   13.86
   4  -1   0  201.32   17.63
  -4  -1   0  215.48   11.22
  -4  -1   0  261.73   15.66
   4  -1   0  222.57   14.74
   4   1   1    2.98    2.96
   4   1   1    6.51    2.78
  -4   1  -1   -1.92    3.69
  -4   1  -1    2.25    2.14
   4   1   1    0.17    1.92
  -4   1  -1    1.13    1.76
   4   1   1    1.94    3.56
   4   1   1    4.86    2.78
   4  -1   1    1.29    2.20
  -4  -1  -1    3.04    3.57
  -4  -1  -1    4.09    4.24
   4  -1   1    1.91    1.81
  -4  -1  -1    2.62    0.90
   4  -1   1    0.37    2.97
  -4  -1  -1    0.97    1.51
   4  -1   1    0.09    2.58
  -4  -1  -1    1.37    1.83
   4  -1   1    4.52    3.34
  -4   1  -2   79.43   15.92
   4   1   2  123.05   12.22
  -4   1  -2  110.29   10.11
   4   1   2  112.37    7.49
  -4   1  -2   99.93    9.36
   4   1   2  112.57   11.48
   4   1   2  134.26   17.07
   4   1   2  115.41   10.71
  -4  -1  -2   94.88    8.70
   4  -1   2  125.89   12.06
   4  -1   2   96.76   10.05
  -4  -1  -2   87.35   14.94
   4  -1   2  121.10   14.23
  -4  -1  -2   90.17    5.70
   4  -1   2   93.57   16.90
   4  -1   2   98.49   11.66
  -4  -1  -2  102.50    9.50
  -4  -1  -2  113.22   14.65
  -4   1  -3  426.80   24.33
  -4   1  -3  393.45   29.95
   4   1   3  421.19   28.20
  -4  -1  -3  429.57   29.83
   4  -1   3  340.20   32.60
  -4  -1  -3  365.51   23.25
   4  -1   3  380.82   30.46
   4  -1   3  391.81   28.39
   4   1   4    2.05    6.61
  -4   1  -4    5.28    4.56
   4   1   4    2.78    3.81
  -4   1  -4    4.60    4.07
   4  -1   4    6.00    5.90
  -4  -1  -4    9.75    6.04
  -4  -1  -4   12.15    4.64
   4  -1   4    6.32    8.16
  -4   1  -5   33.29    9.91
  -4   1  -5   50.71    9.52
   4   1   5   68.60   15.76
  -4  -1  -5   46.77    9.73
   4  -1   5   43.96   13.27
  -4  -1  -5   31.20   10.82
  -4   1  -6    0.77    4.19
   4   1   6  -14.44    7.92
  -4  -1  -6   -6.84    7.84
  -4  -1  -6   -0.81    3.66
   4  -1   6  -13.03    9.95
  -4   2   9    0.19    6.04
   4   2  -9    2.22    7.04
   4   2  -9    4.65   19.89
   4  -2  -9    2.74    7.05
   4  -2  -9   36.44   15.07
  -4   2   8   20.92    9.29
  -4   2   8   -6.44   16.16
   4   2  -8   21.26    9.52
   4  -2  -8   12.27    7.38
  -4  -2   8    7.21   14.63
   4  -2  -8   14.92   14.08
   4   2  -7   49.16    5.35
   4   2  -7   66.72    6.89
  -4   2   7   70.18   24.74
  -4   2   7   64.74   13.94
   4  -2  -7   42.56   11.31
   4  -2  -7   57.52    6.19
  -4  -2   7   43.67    8.89
  -4  -2   7   53.60   12.19
  -4  -2   7   71.34   26.34
   4   2  -6  159.49   14.91
   4   2  -6  176.42   13.36
   4   2  -6  197.58   36.88
  -4   2   6  156.50   19.20
   4   2  -6  147.51   11.22
  -4   2   6  157.52   34.85
   4  -2  -6  156.61   18.47
  -4  -2   6  169.81   16.76
  -4  -2   6  179.41   33.96
  -4  -2   6  179.29   16.17
   4  -2  -6  166.46   18.59
   4  -2  -6  170.85   13.99
   4   2  -5  109.31    8.76
  -4   2   5   87.43   16.41
   4   2  -5   79.48    8.06
  -4   2   5  140.02   28.17
   4   2  -5   96.69   13.95
   4   2  -5   95.42   11.14
   4   2  -5   76.60   14.21
  -4  -2   5  124.14   24.58
   4  -2  -5   99.71   11.34
   4  -2  -5   95.93    5.95
   4  -2  -5   95.15   18.45
   4  -2  -5   98.92   17.33
  -4  -2   5   89.78   10.94
  -4  -2   5  106.13   12.58
   4  -2  -5  102.85   15.53
   4  -2  -5   91.91   18.42
   4  -2  -5  107.54    5.65
  -4  -2   5  100.18    9.91
   4   2  -4  136.74   11.29
  -4   2   4  171.00   28.20
   4   2  -4  138.62   15.37
   4   2  -4  175.98   10.26
  -4   2   4  131.39   18.13
  -4   2   4  141.28   13.38
   4   2  -4  142.24   15.28
  -4  -2   4  148.30   13.01
  -4  -2   4  126.25   14.20
  -4  -2   4  138.20   11.39
   4  -2  -4  110.51   15.40
   4  -2  -4  128.03   13.37
   4  -2  -4  151.07    6.67
   4  -2  -4  131.27   13.87
  -4  -2   4  165.36   21.46
  -4  -2   4  146.84   15.82
   4  -2  -4  148.06    7.66
   4  -2  -4  148.48   16.68
   4  -2  -4  177.00   20.07
   4   2  -3 3080.61  129.14
   4   2  -3 3399.29  139.58
  -4   2   3 3086.38  132.78
   4   2  -3 3215.48  132.38
  -4   2   3 3415.05  125.99
  -4   2   3 3210.55  148.57
  -4   2   3 3066.93  146.11
   4  -2  -3 3112.86  139.88
   4  -2  -3 3038.96  142.95
   4  -2  -3 3080.60  131.05
   4  -2  -3 3230.13  125.17
   4  -2  -3 3238.89  139.28
   4  -2  -3 3228.42  142.61
  -4  -2   3 3276.83  132.41
  -4  -2   3 3148.01  143.06
  -4  -2   3 3330.29  130.00
  -4  -2   3 3153.99  137.33
  -4  -2   3 2962.66  138.33
   4   2  -2  128.14   17.11
   4   2  -2  140.18    9.68
  -4   2   2  136.03   17.35
   4   2  -2  136.37    9.08
  -4   2   2  152.73   16.25
   4   2  -2  149.99    8.85
  -4   2   2  138.99   10.81
   4   2  -2  158.05   12.61
  -4   2   2  161.02    7.95
   4  -2  -2  143.97    8.59
  -4  -2   2  130.34   14.40
   4  -2  -2  152.43   16.36
   4  -2  -2  150.63   14.43
  -4  -2   2  149.62    9.53
   4  -2  -2  149.40   10.17
  -4  -2   2  144.78   13.75
   4  -2  -2  141.15   15.09
  -4  -2   2  132.40   14.07
  -4  -2   2  146.95   10.42
  -4   2   1  254.79   19.05
  -4   2   1  260.47   14.05
   4   2  -1  237.81   12.96
   4   2  -1  218.33   21.80
   4   2  -1  243.48   13.52
   4   2  -1  254.97   17.22
  -4   2   1  243.57   12.67
   4   2  -1  252.19   13.71
   4  -2  -1  255.56   16.48
   4  -2  -1  264.60   21.31
  -4  -2   1  214.47   12.79
  -4  -2   1  249.52   19.06
  -4  -2   1  220.42   17.22
   4  -2  -1  255.70   12.77
  -4  -2   1  276.25   21.98
  -4  -2   1  235.47   13.23
   4  -2  -1  212.69   20.60
   4  -2  -1  248.49   14.41
  -4   2   0  346.15   23.76
   4   2   0  347.99   23.25
   4   2   0  358.12   18.93
  -4   2   0  284.81   23.63
   4   2   0  338.51   21.89
  -4   2   0  345.65   18.29
   4   2   0  383.69   19.77
   4   2   0  355.89   19.60
  -4  -2   0  314.81   17.40
   4  -2   0  381.56   27.46
   4  -2   0  357.79   16.38
   4  -2   0  355.95   20.59
   4  -2   0  361.51   19.28
   4  -2   0  364.90   25.27
   4  -2   0  339.38   23.64
  -4  -2   0  350.24   19.16
  -4  -2   0  327.14   16.23
  -4  -2   0  322.76   23.67
   4  -2   0  352.43   14.82
   4   2   1   34.52    6.75
  -4   2  -1   18.16    7.95
  -4   2  -1   30.61    6.69
   4   2   1   26.82    5.44
   4   2   1   32.89    5.84
  -4   2  -1   24.38    4.56
   4   2   1   37.03    9.21
   4   2   1   16.30    4.51
  -4  -2  -1   33.05   11.07
   4  -2   1   34.21    7.74
   4  -2   1   41.48   10.70
  -4  -2  -1   26.09    4.95
  -4  -2  -1   28.30    2.89
  -4  -2  -1   26.91    4.44
   4  -2   1   33.30    5.63
   4  -2   1   16.46    5.74
  -4  -2  -1   32.76    8.42
   4  -2   1   15.64    5.00
   4   2   2   27.45    6.78
   4   2   2   15.47    4.11
  -4   2  -2    9.46    6.63
   4   2   2   24.77    5.88
   4   2   2   22.44    9.05
  -4   2  -2   17.84    4.61
   4   2   2   29.52    6.65
  -4   2  -2   24.16    5.69
   4  -2   2   32.85    9.40
  -4  -2  -2   15.64    7.13
   4  -2   2   16.38    4.56
  -4  -2  -2   23.04    6.65
  -4  -2  -2   21.29    4.24
   4  -2   2   19.59    6.33
  -4  -2  -2   25.00    5.34
   4  -2   2   19.78    7.38
  -4  -2  -2   21.38    3.31
   4  -2   2   23.06    6.60
   4   2   3    3.84    4.35
  -4   2  -3    6.04    6.00
  -4   2  -3    0.68    2.12
  -4  -2  -3    2.61    2.65
   4  -2   3    1.58    6.93
   4  -2   3    6.45    5.52
  -4  -2  -3   -1.07    3.56
   4  -2   3    1.27    5.08
  -4   2  -4    0.73    6.24
   4   2   4    2.00    4.74
  -4   2  -4   10.65    3.90
  -4  -2  -4    1.08    2.60
  -4  -2  -4    3.06    5.47
   4  -2   4  -16.37    6.31
   4  -2   4    3.40    4.89
   4   2   5    3.56    6.44
  -4   2  -5   -1.95    2.72
  -4  -2  -5    2.99    4.39
   4  -2   5   -6.11    5.75
  -4  -2  -5   15.68    9.05
  -4   2  -6    1.70    4.90
   4   2   6   -5.85    6.94
  -4  -2  -6    3.21    8.51
  -4  -2  -6   -0.89    3.77
   4  -2   6    1.16   10.18
  -4   3   9   -7.54    6.15
   4   3  -9   13.32    5.85
   4  -3  -9    4.47    6.83
   4  -3  -9   -4.22   12.40
  -4   3   8    3.66    5.97
  -4   3   8   -2.90   15.15
  -4  -3   8    6.27   20.22
  -4  -3   8    7.18    6.24
   4  -3  -8   -0.38   12.61
   4  -3  -8    1.39    5.19
  -4   3   7   19.53    7.28
   4   3  -7   12.62    4.80
  -4   3   7   -3.86   12.14
   4   3  -7   19.55    4.37
  -4  -3   7   11.11    8.69
   4  -3  -7   10.22    4.20
  -4  -3   7    7.84    9.67
   4  -3  -7   18.10    7.13
  -4  -3   7   10.45    5.16
   4   3  -6  498.10   26.25
   4   3  -6  469.34   29.21
   4   3  -6  539.20   28.56
  -4   3   6  534.14   38.48
  -4   3   6  578.37   57.13
  -4  -3   6  399.44   45.61
  -4  -3   6  523.01   29.52
   4  -3  -6  478.43   30.09
   4  -3  -6  487.94   35.34
  -4  -3   6  489.97   32.50
   4   3  -5 1301.76   67.55
  -4   3   5 1262.19   87.40
   4   3  -5 1300.09   68.27
   4   3  -5 1308.37   58.57
  -4   3   5 1344.10   74.53
   4  -3  -5 1367.46   67.41
  -4  -3   5 1408.95   83.77
  -4  -3   5 1286.72   60.82
   4  -3  -5 1158.51   74.47
   4  -3  -5 1338.41   66.39
   4  -3  -5 1317.61   72.21
  -4  -3   5 1344.62   62.59
  -4  -3   5 1344.75   64.26
  -4   3   4  200.92   26.48
   4   3  -4  186.48   17.29
   4   3  -4  206.46   14.34
  -4   3   4  221.78   24.72
   4   3  -4  224.46   19.10
  -4  -3   4  189.45   23.08
   4  -3  -4  206.46   17.50
   4  -3  -4  200.42   19.02
  -4  -3   4  214.63   17.43
  -4  -3   4  211.22   15.50
  -4  -3   4  193.95   17.13
   4  -3  -4  212.11   23.32
   4  -3  -4  202.16   20.44
   4  -3  -4  207.12   21.95
  -4  -3   4  206.70   15.77
  -4   3   3  501.05   38.98
  -4   3   3  531.88   20.91
   4   3  -3  560.01   34.37
  -4   3   3  488.79   38.02
   4   3  -3  502.58   24.65
   4   3  -3  490.96   26.77
  -4  -3   3  487.75   26.48
   4  -3  -3  503.12   33.86
  -4  -3   3  425.21   29.66
   4  -3  -3  465.15   32.70
  -4  -3   3  482.37   29.52
   4  -3  -3  493.57   36.05
  -4  -3   3  524.60   34.70
   4  -3  -3  505.00   35.88
   4  -3  -3  498.07   29.05
   4  -3  -3  501.27   20.86
  -4  -3   3  494.57   26.01
   4  -3  -3  497.51   26.86
   4   3  -2   29.58    4.39
  -4   3   2   30.82    9.17
   4   3  -2   22.33    3.64
   4   3  -2   15.37    8.40
  -4   3   2   21.17    8.15
   4   3  -2   24.48    5.63
   4   3  -2   20.06    2.88
  -4   3   2   18.78    2.11
   4  -3  -2    8.43    5.86
   4  -3  -2   11.41    5.31
  -4  -3   2   16.75    3.30
   4  -3  -2   21.99    8.24
  -4  -3   2   18.30    5.43
   4  -3  -2   18.24    5.98
   4  -3  -2   24.13    4.16
  -4  -3   2   10.35    5.71
  -4  -3   2   19.62    3.87
   4  -3  -2   17.13    4.30
   4  -3  -2   17.04    3.00
  -4   3   1   54.81   10.48
   4   3  -1   53.61   11.20
   4   3  -1   41.17    7.20
  -4   3   1   51.34   11.82
  -4   3   1   42.96    4.23
   4   3  -1   50.65    5.08
   4   3  -1   44.41    4.56
  -4  -3   1   50.65   11.87
   4  -3  -1   51.47    4.67
   4  -3  -1   58.48   12.99
  -4  -3   1   42.40    8.76
   4  -3  -1   46.60    5.53
   4  -3  -1   43.56    7.97
  -4  -3   1   40.01    7.33
  -4  -3   1   36.05    4.16
   4  -3  -1   58.47    5.92
   4  -3  -1   51.43   11.37
  -4  -3   1   41.06    4.53
   4  -3  -1   56.67   11.33
  -4   3   0  787.53   41.12
   4   3   0  759.47   38.56
   4   3   0  827.14   43.15
   4   3   0  835.71   37.39
   4   3   0  857.92   40.84
   4   3   0  843.03   37.36
  -4   3   0  779.80   36.29
   4  -3   0  823.79   37.67
  -4  -3   0  700.48   41.57
   4  -3   0  875.98   47.32
   4  -3   0  816.07   32.36
  -4  -3   0  789.55   36.57
   4  -3   0  802.19   34.30
   4  -3   0  836.65   39.79
  -4  -3   0  686.06   35.44
   4  -3   0  800.67   48.04
  -4  -3   0  750.29   34.14
   4   3   1  104.47   10.58
   4   3   1  100.14    9.83
  -4   3  -1   94.15    8.59
  -4   3  -1   93.93   11.52
  -4   3  -1   67.18   12.65
   4   3   1   82.30   14.83
   4   3   1  115.18   10.69
   4   3   1   98.79    9.36
  -4  -3  -1  119.44   12.85
   4  -3   1  102.17   10.89
   4  -3   1   98.31   12.43
   4  -3   1   86.81   15.65
   4  -3   1   96.19   10.67
  -4  -3  -1   90.87    6.50
  -4  -3  -1   99.32    8.61
   4  -3   1  107.96    9.14
  -4  -3  -1   67.97   14.71
  -4  -3  -1   96.13    7.99
   4   3   2    1.59    2.73
   4   3   2   -2.46    6.28
   4   3   2   -0.28    3.54
  -4   3  -2    1.55    2.06
  -4   3  -2   -1.33    3.91
  -4   3  -2    0.15    2.44
   4   3   2    2.59    2.31
   4  -3   2    8.58    6.65
  -4  -3  -2   -5.78    2.92
  -4  -3  -2   -0.28    1.38
   4  -3   2    0.05    2.36
   4  -3   2    0.24    3.29
   4  -3   2   -2.49    3.42
  -4  -3  -2    0.10    1.43
  -4  -3  -2   -1.18    3.10
  -4  -3  -2    7.53    3.59
   4  -3   2   -4.01    3.35
  -4  -3  -2   -0.08    1.13
  -4   3  -3  118.36   11.66
   4   3   3  103.59   12.23
  -4  -3  -3   93.80   15.88
   4  -3   3   80.78   14.61
  -4  -3  -3  111.47   11.09
   4  -3   3  115.18   20.13
  -4  -3  -3  104.52    9.52
   4  -3   3   77.46   18.02
   4   3   4    2.31    4.22
  -4   3  -4   -8.73    4.87
  -4   3  -4    2.32    3.16
   4  -3   4  -10.95    7.42
  -4  -3  -4   -1.39    2.00
   4  -3   4    0.08    5.28
  -4  -3  -4    0.10    5.00
  -4   3  -5   10.45    6.17
   4   3   5   19.19    8.93
  -4  -3  -5   10.41    5.96
  -4  -3  -5    1.86    5.49
   4  -3   5   18.10    9.10
  -4   3  -6   -0.66    3.99
   4   3   6   -6.35    7.78
   4  -3   6   11.19    9.51
  -4  -3  -6  -13.58    5.02
  -4  -3  -6   -1.21    4.73
   4   4  -9   -2.78    7.35
  -4   4   9   -7.79    5.50
   4  -4  -9  -20.11   16.51
   4  -4  -9   -4.25    7.78
  -4   4   8   40.78   12.46
   4  -4  -8   63.26   28.50
  -4  -4   8   76.48   15.82
  -4  -4   8   17.68   24.75
   4  -4  -8   84.73   18.17
   4   4  -7   32.60    7.36
  -4   4   7   44.50   12.30
  -4   4   7   35.74   18.61
   4   4  -7   38.35    6.58
   4  -4  -7   46.43   13.04
  -4  -4   7   52.00   11.36
   4  -4  -7   52.90    8.89
  -4  -4   7   64.05   25.42
  -4   4   6  139.35   19.21
   4   4  -6  143.22   13.09
   4   4  -6  131.88   11.51
  -4   4   6  118.44   31.14
   4   4  -6  137.22   12.21
   4   4  -6   96.69   17.40
   4  -4  -6  121.46   14.70
   4  -4  -6  136.05   16.85
  -4  -4   6  140.78   30.87
  -4  -4   6  115.77   13.81
  -4  -4   6  128.60   11.50
  -4   4   5   52.37   13.86
  -4   4   5   15.99   11.79
   4   4  -5   30.37    8.18
   4   4  -5   32.54    6.21
   4   4  -5   34.92    8.81
   4   4  -5   38.22    6.44
   4  -4  -5   37.49    8.97
  -4  -4   5   27.86    7.06
   4  -4  -5   24.74   10.52
  -4  -4   5   34.21   12.54
  -4  -4   5   42.48    7.39
  -4  -4   5   36.83    7.81
  -4  -4   5   26.78    7.60
   4  -4  -5   52.18   13.02
  -4   4   4  160.12   29.11
  -4   4   4  191.23   17.54
  -4   4   4  163.31   21.71
   4   4  -4  183.61   17.35
   4   4  -4  183.72   12.00
   4   4  -4  173.59   13.28
  -4  -4   4  150.52   19.90
  -4  -4   4  167.45   14.95
   4  -4  -4  174.66   18.74
   4  -4  -4  176.64   16.41
  -4  -4   4  178.73   14.65
   4  -4  -4  176.88   21.90
  -4  -4   4  191.18   14.93
  -4  -4   4  134.22   13.10
   4  -4  -4  202.00   21.50
  -4   4   3   87.98   18.42
   4   4  -3   85.56    6.52
   4   4  -3   61.74   13.20
   4   4  -3   64.02    6.60
   4   4  -3   72.00    6.36
  -4   4   3   86.41   17.77
  -4   4   3   77.19   13.71
   4   4  -3   66.54    7.99
   4  -4  -3   78.54   15.53
   4  -4  -3   63.29   13.46
  -4  -4   3   67.30   10.55
  -4  -4   3   90.35   15.31
  -4  -4   3   79.75    8.01
  -4  -4   3   83.27    8.54
  -4  -4   3   78.90    9.44
   4  -4  -3   89.61   12.44
   4  -4  -3   70.15    8.05
   4  -4  -3   90.98   15.13
  -4   4   2    9.01    6.86
  -4   4   2   11.23    1.85
   4   4  -2   12.96    3.32
   4   4  -2   -0.57    4.22
   4   4  -2   10.81    3.99
   4   4  -2   11.18    2.80
   4   4  -2   11.25    2.22
  -4   4   2   16.78    7.10
  -4   4   2   11.86    5.13
  -4  -4   2   11.94    3.36
   4  -4  -2   16.22    7.46
  -4  -4   2   10.80    4.60
   4  -4  -2   18.87    5.13
  -4  -4   2   17.13    6.14
   4  -4  -2    8.19    6.51
   4  -4  -2    9.03    4.82
  -4  -4   2   13.12    3.57
  -4  -4   2   15.17    5.40
   4  -4  -2    7.55    2.97
   4  -4  -2   13.97    2.84
  -4   4   1  443.49   35.83
  -4   4   1  511.74   24.33
   4   4  -1  552.04   25.00
   4   4  -1  556.73   29.45
   4   4  -1  567.54   33.39
   4   4  -1  594.20   25.80
  -4   4   1  504.19   32.37
   4   4  -1  518.75   26.72
   4  -4  -1  532.99   27.06
   4  -4  -1  517.72   33.13
  -4  -4   1  449.86   24.71
   4  -4  -1  492.27   36.98
  -4  -4   1  533.95   30.80
  -4  -4   1  487.21   36.99
  -4  -4   1  600.14   27.44
  -4  -4   1  477.67   24.36
   4  -4  -1  501.99   31.24
   4  -4  -1  526.22   25.07
   4  -4  -1  537.59   27.16
  -4   4   0   14.17    4.48
   4   4   0   11.67    5.34
   4   4   0   12.97    3.44
   4   4   0   12.82    4.65
  -4   4   0   17.06    3.56
  -4   4   0    7.36    6.36
   4   4   0   15.24    3.59
   4   4   0    9.21    4.72
  -4  -4   0   15.36    3.00
   4  -4   0   10.41    6.19
   4  -4   0   22.69    7.88
  -4  -4   0   11.58    4.94
   4  -4   0   14.45    3.76
   4  -4   0   13.99    2.14
  -4  -4   0    8.70    2.69
   4  -4   0   16.11    4.48
  -4  -4   0    9.40    6.80
   4  -4   0   12.40    5.51
  -4  -4   0   14.96    3.27
   4  -4   0   12.82    2.74
   4   4   1   41.91   11.02
  -4   4  -1   39.31    6.57
  -4   4  -1   44.22   10.66
   4   4   1   45.20    8.37
   4   4   1   44.93    7.00
  -4   4  -1   41.23    8.63
   4   4   1   41.02    8.32
   4   4   1   34.12    6.42
   4  -4   1   53.82   13.00
   4  -4   1   32.89    6.92
  -4  -4  -1   29.78    4.83
  -4  -4  -1   44.97   13.00
  -4  -4  -1   46.37    5.75
  -4  -4  -1   34.93    7.89
   4  -4   1   39.18    5.44
   4  -4   1   43.31    8.75
  -4  -4  -1   42.46    4.57
   4  -4   1   35.08    9.26
  -4   4  -2  317.91   21.49
  -4   4  -2  396.00   25.42
   4   4   2  336.70   32.42
   4   4   2  370.38   23.37
   4   4   2  315.23   22.39
   4  -4   2  325.10   26.06
  -4  -4  -2  395.23   28.68
  -4  -4  -2  371.75   21.52
   4  -4   2  450.49   34.14
   4  -4   2  399.43   27.51
  -4  -4  -2  356.21   23.86
  -4  -4  -2  379.39   20.46
   4  -4   2  379.59   26.55
   4  -4   2  355.98   21.89
  -4  -4  -2  353.64   25.91
   4   4   3  630.09   36.03
  -4   4  -3  622.72   34.90
   4  -4   3  687.75   41.34
  -4  -4  -3  568.37   39.20
   4  -4   3  614.70   44.13
  -4  -4  -3  533.28   31.21
  -4  -4  -3  616.31   32.89
  -4   4  -4    5.83    3.87
   4   4   4   -2.53    4.13
  -4  -4  -4   -3.82    3.95
   4  -4   4   -3.62    4.02
  -4  -4  -4    0.87    3.08
   4  -4   4  -11.44    8.94
  -4   4  -5   23.79    7.20
   4   4   5   28.16    9.28
  -4  -4  -5   18.58    5.97
   4  -4   5   21.78    9.79
  -4  -4  -5   21.18    9.46
  -4   4  -6   -0.61    4.90
  -4   4  -6    1.32    6.11
   4   4   6    1.59    9.76
   4  -4   6   -9.86    7.55
  -4  -4  -6  -12.36    7.94
  -4  -4  -6   -7.10    4.59
  -4   5   8    0.22    6.50
  -4  -5   8  -25.63   18.30
   4  -5  -8   12.10   15.87
   4  -5  -8    3.77    4.77
  -4  -5   8    3.37    6.64
   4   5  -7   20.13    6.84
  -4   5   7   -0.83   12.51
  -4   5   7    5.94    7.34
   4   5  -7   16.82    5.63
   4  -5  -7   23.38   12.45
   4  -5  -7    2.21    5.35
  -4  -5   7   18.37    7.34
  -4  -5   7   13.30   14.92
   4  -5  -7   13.09    5.41
   4   5  -6   -2.24    3.57
  -4   5   6   -0.74    5.86
   4   5  -6    3.34    2.98
  -4   5   6    5.28    7.89
   4   5  -6    9.25    4.14
  -4  -5   6    6.80    4.07
  -4  -5   6   16.29   13.16
  -4  -5   6    2.20    3.97
   4  -5  -6    4.65    5.52
  -4   5   5   -4.21    4.04
   4   5  -5    0.22    2.15
   4   5  -5    0.40    2.34
  -4   5   5  -10.25    4.75
  -4   5   5    4.97    6.87
   4   5  -5   -2.05    3.46
  -4  -5   5   -1.28    3.38
  -4  -5   5    0.25    1.94
   4  -5  -5    1.13    3.13
  -4  -5   5   -1.49    2.17
   4  -5  -5    1.25    4.61
  -4  -5   5   -4.74    6.74
  -4  -5   5   -0.10    2.10
  -4   5   4   77.86   19.54
   4   5  -4   98.76   15.37
   4   5  -4   93.82    9.57
  -4   5   4   82.13   18.20
   4   5  -4   60.12    7.11
   4   5  -4   82.47    8.03
   4  -5  -4   90.46   18.02
  -4  -5   4   92.66   10.14
  -4  -5   4   70.84    8.78
  -4  -5   4   77.85    7.95
   4  -5  -4  105.48   12.78
   4  -5  -4   79.04   17.75
   4  -5  -4   64.28   15.29
  -4  -5   4   79.33   11.64
  -4  -5   4   88.69   17.49
   4   5  -3  151.62   12.83
  -4   5   3  126.98   15.24
   4   5  -3  107.73   19.52
   4   5  -3  163.31   10.89
  -4   5   3  118.33   21.29
   4   5  -3  146.65    7.97
  -4   5   3  163.77   26.25
  -4  -5   3  135.77   12.02
  -4  -5   3  164.55   12.09
  -4  -5   3  147.03   12.70
  -4  -5   3  150.68   13.64
   4  -5  -3  135.25   13.75
   4  -5  -3  153.37   20.25
   4  -5  -3  170.27   13.46
  -4  -5   3  132.45   15.36
   4  -5  -3  127.54   21.76
   4  -5  -3  167.23   18.05
  -4   5   2   58.89    5.19
   4   5  -2   52.25    5.31
  -4   5   2   45.77   10.62
  -4   5   2   42.63   12.20
   4   5  -2   53.62    5.99
   4   5  -2   53.79    4.37
  -4   5   2   53.09    4.01
   4   5  -2   56.43    7.23
  -4   5   2   56.28   12.70
   4  -5  -2   43.52    7.94
  -4  -5   2   64.93   11.88
   4  -5  -2   57.17   10.08
  -4  -5   2   36.53    7.84
   4  -5  -2   32.98    9.81
  -4  -5   2   45.03    6.98
  -4  -5   2   56.22    9.42
   4  -5  -2   48.86    6.09
  -4  -5   2   49.77    5.64
   4  -5  -2   47.92   13.01
   4   5  -1  413.95   26.95
  -4   5   1  382.26   29.25
   4   5  -1  396.98   24.83
   4   5  -1  425.40   21.16
  -4   5   1  426.04   29.27
   4   5  -1  431.29   21.33
  -4   5   1  402.78   33.40
  -4   5   1  403.87   20.54
   4   5  -1  438.81   24.58
  -4  -5   1  448.63   21.53
   4  -5  -1  430.36   21.63
   4  -5  -1  419.73   23.41
   4  -5  -1  404.82   34.21
  -4  -5   1  409.01   20.76
   4  -5  -1  416.88   23.77
   4  -5  -1  421.26   27.76
  -4  -5   1  372.80   32.90
  -4  -5   1  423.23   22.01
  -4  -5   1  423.17   26.18
   4  -5  -1  381.01   27.59
   4   5   0   23.51    5.00
  -4   5   0   23.46    4.41
   4   5   0   23.77    7.14
  -4   5   0   11.47    7.39
   4   5   0   20.45    6.11
  -4   5   0   28.55    6.68
   4   5   0   31.99    5.33
   4   5   0   18.28    5.15
  -4  -5   0   20.21    4.08
  -4  -5   0   30.15    4.09
  -4  -5   0   17.57    8.25
  -4  -5   0   40.88    8.11
  -4  -5   0   28.80    4.24
   4  -5   0   15.14    5.77
   4  -5   0   35.47    5.42
   4  -5   0   22.77    5.03
   4  -5   0   32.64    9.93
   4  -5   0   27.77    3.05
   4  -5   0   25.02    6.37
   4   5   1   52.45   12.64
   4   5   1   50.98    9.01
  -4   5  -1   44.96   12.04
   4   5   1   66.61    7.50
   4   5   1   53.64   10.52
  -4   5  -1   60.54    8.00
  -4   5  -1   70.00    7.69
   4  -5   1   71.33    8.48
  -4  -5  -1   59.83    7.63
   4  -5   1   81.97   16.70
  -4  -5  -1   79.51   12.24
   4  -5   1   61.77   11.21
   4  -5   1   51.68    6.62
   4  -5   1   66.03   14.25
  -4  -5  -1   63.57    6.28
  -4  -5  -1   64.46   14.60
  -4  -5  -1   63.61    6.71
  -4  -5  -1   54.94    6.31
  -4   5  -2  436.07   30.13
   4   5   2  501.04   27.07
   4   5   2  395.42   27.27
  -4   5  -2  405.09   29.17
   4   5   2  353.53   27.21
  -4  -5  -2  376.49   31.51
   4  -5   2  468.36   31.16
  -4  -5  -2  449.62   24.63
   4  -5   2  497.88   29.15
   4  -5   2  378.79   33.78
  -4  -5  -2  396.28   27.09
  -4  -5  -2  460.05   32.02
   4  -5   2  438.16   29.95
  -4  -5  -2  447.65   24.57
   4  -5   2  474.15   33.06
  -4   5  -3   -0.08    3.77
  -4   5  -3   -2.55    4.85
   4   5   3    1.06    2.96
  -4  -5  -3   -0.04    3.08
   4  -5   3    4.26    9.20
   4  -5   3    4.13    4.64
  -4  -5  -3    3.68    3.18
  -4  -5  -3   -0.21    4.54
   4   5   4    7.48    4.75
  -4   5  -4    6.00    3.88
  -4  -5  -4    3.98    3.84
   4  -5   4    2.76    4.89
  -4  -5  -4   11.05    6.88
   4  -5   4   14.66   11.51
   4   5   5   -2.13    5.37
  -4   5  -5   -1.08    4.51
   4  -5   5   -0.73    8.97
  -4  -5  -5   -5.50    5.86
  -4  -5  -5    3.11    3.76
   4   5   6   13.55    9.60
  -4   5  -6    4.57    8.79
  -4  -5  -6   -5.53    7.94
  -4   6   8   37.69   12.88
   4  -6  -8   43.47   11.14
   4  -6  -8   51.69   22.81
  -4  -6   8   49.49   11.80
   4   6  -7   13.67    5.92
  -4   6   7   31.08   18.53
   4   6  -7    5.54    4.50
  -4   6   7    1.58    5.94
   4  -6  -7    4.79    8.32
   4  -6  -7   -4.14    5.53
  -4  -6   7   11.54    6.41
  -4  -6   7    8.22   14.75
   4  -6  -7    8.91    6.67
  -4   6   6  406.15   49.52
   4   6  -6  503.05   29.08
  -4   6   6  414.32   37.09
   4   6  -6  439.39   28.95
  -4  -6   6  403.68   28.87
  -4  -6   6  448.65   27.97
   4  -6  -6  376.86   32.86
  -4  -6   6  500.10   47.93
  -4   6   5  391.40   44.22
   4   6  -5  366.06   25.30
  -4   6   5  398.12   36.70
   4   6  -5  403.19   24.16
   4   6  -5  361.46   28.59
  -4  -6   5  384.14   37.09
  -4  -6   5  392.01   26.13
   4  -6  -5  433.33   32.02
  -4  -6   5  399.20   27.03
  -4  -6   5  409.49   25.98
   4   6  -4   -2.32    1.96
   4   6  -4   -0.22    2.26
  -4   6   4    1.26    6.43
  -4   6   4    1.13    5.66
   4   6  -4    0.40    0.71
   4   6  -4   -9.33    3.72
  -4  -6   4   -0.97    2.11
  -4  -6   4   -0.64    1.46
   4  -6  -4    4.07    6.99
   4  -6  -4    3.85    4.91
   4  -6  -4   -1.81    2.74
  -4  -6   4   -2.43    2.11
  -4  -6   4   -0.79    6.95
  -4  -6   4   -3.53    3.30
   4   6  -3    8.65    3.87
   4   6  -3   12.11    3.53
   4   6  -3   10.01    1.64
  -4   6   3    6.67    5.29
  -4   6   3    8.16    7.66
  -4   6   3   12.29    8.21
  -4  -6   3   11.27    4.37
  -4  -6   3    8.35    3.31
   4  -6  -3    6.42    6.91
  -4  -6   3    9.63    5.64
   4  -6  -3    5.74    8.26
   4  -6  -3   11.39    5.02
  -4  -6   3    6.51    2.95
   4  -6  -3   13.03    6.13
  -4  -6   3   10.09    4.01
   4  -6  -3   15.60    6.92
   4   6  -2   10.11    3.46
   4   6  -2   11.23    3.14
  -4   6   2   14.01    2.53
  -4   6   2    8.11    4.80
   4   6  -2    3.99    5.10
  -4   6   2    9.00    2.43
  -4   6   2    1.54    3.95
   4   6  -2   12.71    4.51
   4   6  -2   12.07    2.36
  -4   6   2   11.14    6.71
   4  -6  -2   11.70    5.10
  -4  -6   2   16.34    6.39
   4  -6  -2   10.20    4.61
   4  -6  -2   11.88    7.06
  -4  -6   2   14.62    3.53
   4  -6  -2    9.22    7.82
  -4  -6   2   10.76    3.76
  -4  -6   2   10.92    3.95
   4  -6  -2   10.74    3.55
  -4  -6   2    6.40    3.82
   4   6  -1  230.08   18.44
  -4   6   1  226.25   25.23
   4   6  -1  237.83   17.65
   4   6  -1  225.98   17.46
  -4   6   1  196.14   20.38
   4   6  -1  193.70   13.20
  -4   6   1  232.84   20.79
  -4   6   1  224.35   14.66
   4   6  -1  230.92   13.77
  -4   6   1  236.35   13.63
   4  -6  -1  240.92   18.52
   4  -6  -1  220.93   14.17
   4  -6  -1  223.07   16.63
  -4  -6   1  230.67   13.54
  -4  -6   1  180.04   23.00
  -4  -6   1  227.47   14.85
   4  -6  -1  240.84   26.50
   4  -6  -1  186.37   18.97
  -4  -6   1  242.25   13.11
  -4  -6   1  235.19   17.72
   4   6   0  266.94   22.43
  -4   6   0  248.89   19.37
  -4   6   0  266.18   23.32
   4   6   0  280.48   16.32
   4   6   0  262.38   19.65
   4   6   0  287.36   21.20
  -4   6   0  212.83   23.95
  -4   6   0  257.80   16.50
   4  -6   0  283.30   28.42
   4  -6   0  271.06   19.65
   4  -6   0  257.51   15.53
  -4  -6   0  248.13   14.74
  -4  -6   0  271.22   15.18
  -4  -6   0  265.16   16.63
   4  -6   0  265.49   14.12
  -4  -6   0  243.67   19.10
   4  -6   0  284.49   18.09
  -4  -6   0  224.65   15.16
   4   6   1   34.71    9.95
   4   6   1   29.81    7.90
  -4   6  -1   33.47    6.52
   4   6   1   31.24    6.08
  -4   6  -1   32.22    6.51
   4   6   1   15.43    6.39
  -4   6  -1   23.32    9.52
   4  -6   1   35.68    6.50
  -4  -6  -1   26.51    6.75
  -4  -6  -1   30.39    5.40
   4  -6   1   35.30    6.18
   4  -6   1   31.63    7.40
   4  -6   1   52.21   14.67
  -4  -6  -1   26.10    4.96
  -4  -6  -1   37.72    6.15
  -4  -6  -1   16.58    8.12
  -4  -6  -1   28.10    5.95
   4   6   2  240.65   24.95
   4   6   2  285.87   19.43
  -4   6  -2  329.69   20.71
  -4   6  -2  252.44   24.97
   4  -6   2  293.58   30.32
  -4  -6  -2  273.47   18.95
   4  -6   2  263.19   23.52
  -4  -6  -2  294.08   18.55
  -4  -6  -2  277.46   24.61
   4   6   3   79.65   11.79
  -4   6  -3   64.52   13.16
  -4  -6  -3   60.63    9.93
  -4  -6  -3   68.60   11.01
   4  -6   3   67.38   14.47
  -4  -6  -3   80.88   15.48
   4  -6   3   55.50   15.90
  -4   6  -4   11.04    6.25
  -4   6  -4    4.92    6.05
   4   6   4   10.78    5.39
   4  -6   4    4.94    6.36
   4  -6   4   -9.04   12.99
  -4  -6  -4    3.17    2.67
  -4  -6  -4   13.86    6.50
  -4   6  -5   15.10    7.49
  -4   6  -5    9.26    7.18
   4   6   5   16.62    7.95
  -4  -6  -5    2.65    7.33
  -4  -6  -5   16.77    6.08
  -4   7   8   23.41   10.57
  -4  -7   8   39.79   10.97
   4  -7  -8  -10.77   15.72
   4  -7  -8   14.26    9.19
   4   7  -7   13.14    5.85
   4   7  -7    8.99    5.60
  -4   7   7   12.44    7.25
   4  -7  -7   13.38    6.97
  -4  -7   7    1.76    5.37
  -4  -7   7   -7.20   16.56
   4  -7  -7   -6.84    6.87
   4   7  -6   65.38   10.73
   4   7  -6   35.63    9.63
  -4   7   6   38.25   17.11
  -4   7   6   44.11   13.67
  -4  -7   6   37.86    9.05
  -4  -7   6   90.88   24.93
  -4  -7   6   59.23   10.35
   4  -7  -6   57.30   15.63
  -4   7   5  245.68   43.28
   4   7  -5  169.09   17.23
  -4   7   5  190.98   25.15
   4   7  -5  186.14   15.28
   4   7  -5  183.84   20.70
  -4  -7   5  190.86   16.40
   4  -7  -5  189.90   20.59
  -4  -7   5  167.52   19.72
  -4  -7   5  173.28   15.43
  -4  -7   5  201.90   25.95
   4   7  -4   35.96    6.78
  -4   7   4   46.64   18.07
   4   7  -4   19.77    6.16
  -4   7   4   42.47   11.66
  -4   7   4   40.24   13.22
   4   7  -4   14.59    9.47
   4  -7  -4   24.50    8.25
   4  -7  -4   40.32   14.62
  -4  -7   4   22.24    5.39
  -4  -7   4   29.18    7.69
  -4  -7   4   36.74    7.41
  -4  -7   4   59.67   13.97
   4  -7  -4   54.66   14.13
  -4   7   3   98.53   20.40
  -4   7   3   86.77   20.58
  -4   7   3   75.47   16.18
   4   7  -3  106.76    9.45
   4   7  -3   71.28   11.75
  -4  -7   3  103.45    9.59
  -4  -7   3  109.61   10.95
  -4  -7   3  117.57   11.76
   4  -7  -3  110.90   22.54
   4  -7  -3   98.29   15.13
  -4  -7   3  123.34   14.45
   4  -7  -3  119.22   15.66
   4  -7  -3  135.34   23.02
   4   7  -2    0.78    2.69
  -4   7   2    9.28    7.18
   4   7  -2    6.39    2.64
  -4   7   2    5.86    1.89
  -4   7   2    6.58    2.93
  -4   7   2    6.91    8.07
  -4   7   2   10.20    7.29
   4   7  -2    9.34    4.57
  -4   7   2    8.66    2.89
  -4  -7   2    6.79    5.99
  -4  -7   2   16.60    4.92
   4  -7  -2    3.22    2.89
   4  -7  -2    7.48    3.95
  -4  -7   2    4.93    2.15
  -4  -7   2    0.30    2.65
   4  -7  -2    1.34    3.88
  -4  -7   2    3.13    3.37
  -4  -7   2    4.54    1.70
   4  -7  -2    8.48    7.14
   4  -7  -2    1.61    6.21
  -4   7   1   23.52    4.92
  -4   7   1   33.24   12.38
   4   7  -1   24.62    6.35
  -4   7   1   18.23    3.77
   4   7  -1   20.44    4.36
  -4   7   1   18.17    7.01
  -4   7   1   25.21    5.09
  -4   7   1   29.48    9.68
   4   7  -1   10.30    5.08
  -4  -7   1   20.57    3.61
   4  -7  -1   29.49    7.36
  -4  -7   1   26.64    6.82
  -4  -7   1   26.82    4.68
   4  -7  -1   15.92    7.34
  -4  -7   1   14.48   10.69
   4  -7  -1   40.61   14.05
   4  -7  -1   20.67    6.38
  -4  -7   1   24.87    4.68
  -4  -7   1   13.29    4.11
  -4   7   0    6.13    3.93
   4   7   0    7.16    2.58
  -4   7   0    7.33    3.58
   4   7   0   -0.76    2.86
  -4   7   0   13.34    3.36
  -4   7   0    9.48    3.16
  -4   7   0    6.73    8.15
  -4   7   0    3.38    4.37
   4   7   0   15.33    6.87
   4   7   0   -0.26    6.06
  -4  -7   0    3.98    2.38
   4  -7   0    7.00    5.31
  -4  -7   0    4.73    4.15
  -4  -7   0    9.90    2.70
  -4  -7   0    6.95    3.11
   4  -7   0   17.95    9.38
   4  -7   0    7.22    3.28
  -4  -7   0    8.96    3.11
  -4  -7   0   -0.23    4.08
   4  -7   0    8.98    3.46
  -4   7  -1   87.26   10.59
  -4   7  -1   74.15    9.15
  -4   7  -1   49.22   14.65
  -4   7  -1   68.51   14.65
   4   7   1   85.64   10.99
  -4   7  -1   84.58    9.42
   4   7   1   68.05    7.86
  -4  -7  -1   78.94   10.14
  -4  -7  -1   90.14   10.96
   4  -7   1   77.94    8.15
  -4  -7  -1   56.43   14.07
   4  -7   1   66.01   16.95
  -4  -7  -1   77.15    7.91
   4  -7   1   61.07    7.94
   4  -7   1   88.88   14.01
  -4  -7  -1   63.17    7.34
   4  -7   1   81.30    4.50
  -4   7  -2    6.98    8.25
  -4   7  -2   31.05    7.56
   4   7   2   30.75    6.40
  -4   7  -2   28.85    7.63
  -4  -7  -2   21.34    5.11
   4  -7   2   43.07   15.63
  -4  -7  -2   21.29    5.97
   4  -7   2   25.36    8.10
  -4  -7  -2   17.08    7.50
   4   7   3   68.19   11.59
  -4   7  -3   42.39    9.87
  -4  -7  -3   37.81    7.90
  -4  -7  -3   38.22   11.31
   4  -7   3   35.71   10.60
  -4  -7  -3   47.67    9.84
   4  -7   3   57.26   16.70
   4   7   4    9.70    5.45
  -4   7  -4    8.88    5.57
  -4   7  -4    8.27    8.51
  -4  -7  -4    2.31    5.43
  -4  -7  -4   10.55    4.91
  -4   7  -5   14.77    9.10
  -4   7  -5   -3.40    5.34
   4   7   5   -3.51    5.93
  -4  -7  -5    7.41    3.96
  -4  -7  -5    3.66    9.16
  -4   8   8    0.67    7.06
   4   8  -8   -2.45    6.09
   4  -8  -8   -8.33    6.60
  -4  -8   8    0.52    5.22
   4  -8  -8    8.34   12.73
  -4   8   7   -9.88    5.92
   4   8  -7    2.82    3.73
  -4  -8   7    7.28    5.92
   4  -8  -7   -3.63    6.18
   4  -8  -7    6.68   11.06
   4   8  -6   -6.35    4.03
  -4   8   6  -12.43   10.20
   4   8  -6    4.42    5.31
  -4   8   6    8.40    8.40
   4  -8  -6    1.52    5.75
  -4  -8   6    2.11    2.98
  -4  -8   6   12.21   12.47
   4  -8  -6    7.09   10.47
  -4  -8   6    3.21    4.18
  -4   8   5  142.91   33.51
   4   8  -5   78.29   18.81
   4   8  -5  122.74   12.28
  -4   8   5  102.29   22.35
   4   8  -5   87.68   15.31
  -4  -8   5  122.59   12.91
  -4  -8   5  115.36   12.10
  -4  -8   5  109.84   23.27
   4   8  -4    8.94    3.60
  -4   8   4   13.02    9.33
  -4   8   4   -3.64    8.18
   4   8  -4    3.60    4.31
   4   8  -4    0.17    6.03
  -4  -8   4   -0.04    2.86
  -4  -8   4    6.73    7.69
  -4  -8   4    5.48    3.34
   4  -8  -4    5.37    5.57
  -4  -8   4    3.54    5.52
   4  -8  -4    2.06    7.74
   4   8  -3   11.86    5.31
  -4   8   3   14.80    1.90
  -4   8   3   16.73    8.63
  -4   8   3    7.31    7.50
  -4   8   3   35.44   15.37
   4   8  -3   28.11    5.66
  -4   8   3   16.92    1.65
   4   8  -3   12.76    8.06
  -4  -8   3   14.51    5.75
  -4  -8   3   22.70    5.31
   4  -8  -3   13.68    6.87
   4  -8  -3   21.83    8.38
   4  -8  -3   16.10    8.93
   4  -8  -3    3.39    7.63
  -4  -8   3   15.28    4.78
  -4  -8   3   12.77    6.20
  -4   8   2   54.78    9.08
  -4   8   2   67.13    6.08
   4   8  -2   72.12    7.35
  -4   8   2   39.05   13.28
  -4   8   2   71.25    6.97
  -4   8   2   82.67   18.86
   4   8  -2   78.10   12.65
  -4   8   2   65.38   15.77
   4   8  -2   69.73   12.06
  -4  -8   2   69.37   13.09
   4  -8  -2   59.04   11.28
  -4  -8   2   65.45    7.08
   4  -8  -2  104.28   22.66
  -4  -8   2   51.96    9.02
  -4  -8   2   72.57    6.20
  -4  -8   2   75.16    9.55
   4  -8  -2   82.08   13.95
   4  -8  -2   42.07   12.86
   4   8  -1  130.52   14.76
  -4   8   1  140.74   17.18
  -4   8   1  165.71   26.73
  -4   8   1  128.71   11.61
  -4   8   1  129.35   11.44
  -4   8   1  154.48   19.72
   4   8  -1  156.33   11.38
  -4   8   1  139.44   10.90
   4   8  -1  156.18   15.95
  -4  -8   1  133.69   10.60
   4  -8  -1  178.39   14.87
  -4  -8   1  148.66   12.64
  -4  -8   1  142.78   11.17
   4  -8  -1  113.24   23.50
  -4  -8   1  155.92   14.20
   4  -8  -1  104.78   18.06
   4  -8  -1  167.00   15.34
  -4  -8   1  151.10    9.32
   4   8   0   23.38    4.91
  -4   8   0   17.88   10.32
   4   8   0   28.61    8.38
   4   8   0   17.07    7.11
  -4   8   0   20.87    5.56
  -4   8   0   19.25    9.30
  -4   8   0   21.28    4.43
  -4   8   0   25.20    7.83
  -4   8   0   29.81    5.56
  -4  -8   0   16.60   11.01
  -4  -8   0   18.04    4.63
  -4  -8   0   27.71    4.62
   4  -8   0   31.99    6.38
   4  -8   0   22.97    5.60
  -4  -8   0   24.72    5.05
   4  -8   0   37.17   15.23
  -4  -8   0   22.83    5.18
  -4  -8   0   31.63    7.25
  -4   8  -1   32.87    7.01
   4   8   1   32.55    5.97
  -4   8  -1   33.13    7.03
   4   8   1   30.86    8.39
  -4   8  -1   46.37   11.59
  -4   8  -1   37.50    8.25
   4  -8   1   41.77   15.19
   4  -8   1   46.43    7.57
   4  -8   1   40.18    3.52
  -4  -8  -1   35.61   11.26
  -4  -8  -1   36.20    6.76
  -4  -8  -1   32.51    8.38
  -4  -8  -1   49.24   10.28
  -4  -8  -1   32.45    5.86
  -4   8  -2  162.45   16.68
   4   8   2  147.71   13.45
   4  -8   2  155.48   27.89
  -4  -8  -2  153.68   14.41
  -4  -8  -2  150.11   18.56
  -4  -8  -2  146.65   12.81
   4   8   3  185.36   15.97
  -4   8  -3  178.21   18.93
  -4   8  -3  112.17   21.55
  -4  -8  -3  163.12   14.57
  -4  -8  -3  168.15   19.81
  -4  -8  -3  171.59   16.55
   4  -8   3  150.95   27.36
  -4   8  -4   65.10   13.97
   4   8   4   59.22   11.64
  -4  -8  -4   82.22   17.11
  -4  -8  -4   48.68   10.12
  -4   8  -5  -12.12    6.51
  -4   8  -5   -3.23    5.20
   4   8   5  -10.41    5.60
  -4  -8  -5    0.36    4.43
  -4  -8  -5   -9.40    6.55
  -4   9   8   14.88   10.52
   4  -9  -8    1.17   16.63
  -4  -9   8   12.15    7.48
   4  -9  -8    8.91   11.36
  -4   9   7    3.34    5.73
   4   9  -7    0.99    4.95
   4  -9  -7   10.82    7.59
  -4  -9   7    4.68    4.80
   4  -9  -7   -4.20   13.67
  -4   9   6   21.56    9.88
   4   9  -6   11.51    5.27
   4   9  -6   15.86    8.23
  -4  -9   6   16.50   13.82
   4  -9  -6    8.10    8.07
   4  -9  -6   17.01   11.61
  -4  -9   6   16.18    6.01
  -4  -9   6    9.24    5.05
   4   9  -5   10.17    7.23
  -4   9   5   28.71   12.27
   4   9  -5   21.69    6.57
  -4   9   5   28.44   13.16
  -4  -9   5   24.20    6.83
  -4  -9   5   15.29   11.73
  -4  -9   5   28.24    7.12
   4  -9  -5   15.00    9.27
   4   9  -4  125.89   11.72
   4   9  -4   85.63   14.88
  -4   9   4   98.45   24.41
  -4   9   4   90.31   20.58
   4  -9  -4   98.65   18.03
  -4  -9   4   91.26   11.91
  -4  -9   4  102.86   10.97
  -4  -9   4   83.06   17.13
  -4   9   3   46.02   13.57
   4   9  -3   51.08    7.90
  -4   9   3   43.21   15.41
  -4   9   3   40.57    3.22
   4   9  -3   46.94   11.20
   4   9  -3   59.13   12.30
  -4   9   3   61.08   18.19
  -4  -9   3   54.21    9.90
   4  -9  -3   58.63   15.04
   4  -9  -3   64.72   14.77
  -4  -9   3   48.70   11.08
   4  -9  -3   38.47   11.20
  -4  -9   3   46.69    7.65
  -4   9   2  112.67    9.16
  -4   9   2  112.11   21.77
   4   9  -2   96.46    9.18
  -4   9   2  105.83    8.67
   4   9  -2  128.13   14.65
   4   9  -2  105.17   12.62
  -4   9   2  117.28   22.73
  -4   9   2  104.98   21.08
  -4  -9   2  123.32    9.80
   4  -9  -2  112.97   23.78
  -4  -9   2  101.03    9.33
  -4  -9   2  104.32   17.83
  -4  -9   2  104.22   11.60
   4  -9  -2  109.24   16.47
  -4  -9   2  101.15   11.29
   4  -9  -2  103.57   16.12
   4  -9  -2  107.46   19.98
  -4  -9   2  107.22    8.73
  -4   9   1    2.29    6.26
   4   9  -1    1.14    4.27
   4   9  -1    2.15    2.09
  -4   9   1    0.71    2.06
  -4   9   1   -6.62    3.09
  -4   9   1   -1.99    2.02
  -4   9   1    1.52    2.62
   4   9  -1    0.36    4.11
  -4  -9   1    1.57    2.13
  -4  -9   1   -2.12    2.77
   4  -9  -1   21.09    8.45
  -4  -9   1   -1.19    2.99
   4  -9  -1    7.65    4.69
  -4  -9   1    1.99    1.77
   4  -9  -1   -1.87    6.23
  -4  -9   1    1.69    5.46
  -4  -9   1   26.10   13.04
   4  -9  -1   -2.94    3.29
  -4   9   0   -0.22    4.28
  -4   9   0    5.05    2.64
  -4   9   0   -0.42    6.65
   4   9   0    4.47    2.44
  -4   9   0    2.20    3.30
   4   9   0    2.36    5.43
   4   9   0    4.98    6.11
  -4   9   0    8.61    5.72
  -4  -9   0    2.36    3.41
   4  -9   0    5.46    7.22
  -4  -9   0    4.93    2.65
  -4  -9   0    4.16    7.54
   4  -9   0    4.11    3.43
  -4  -9   0   -0.89    2.13
  -4  -9   0   -0.32    3.71
   4  -9   0    5.91    3.39
  -4   9  -1    3.65    6.00
  -4   9  -1   11.35    4.83
  -4   9  -1   18.58    6.12
   4   9   1   17.49    5.02
  -4   9  -1    5.09    9.40
  -4  -9  -1    8.71    3.62
  -4  -9  -1   14.16    4.38
  -4  -9  -1   17.62    6.07
   4  -9   1   22.43    7.40
   4  -9   1   15.08    4.38
  -4  -9  -1   10.96    7.26
   4   9   2  594.60   32.17
  -4   9  -2  501.24   35.30
  -4   9  -2  577.22   41.82
  -4  -9  -2  598.02   31.43
  -4  -9  -2  560.06   33.53
  -4  -9  -2  540.80   39.58
   4  -9   2  611.16   51.57
  -4   9  -3   12.90    9.78
  -4   9  -3   27.97    8.33
   4   9   3   37.07    7.87
  -4  -9  -3   22.14    9.01
  -4  -9  -3   23.97   10.08
  -4  -9  -3   22.45    5.93
   4  -9   3   22.63   12.24
   4   9   4   14.72    6.34
  -4   9  -4   -0.51    7.66
  -4   9  -4   23.71    9.27
  -4  -9  -4    7.08    7.53
  -4  -9  -4   14.60    6.17
  -4   9  -5   -3.08    7.00
   4   9   5    4.81    9.04
  -4   9  -5   -1.87    8.76
  -4  -9  -5    7.84    6.29
  -4  -9  -5    3.85    7.45
   4 -10  -8   -1.52   10.73
   4 -10  -8  -17.83   14.62
  -4  10   7    5.70    8.14
   4  10  -7    3.42    7.08
  -4 -10   7    0.24    4.94
   4 -10  -7   22.58   16.33
   4 -10  -7   15.62    8.82
   4  10  -6    6.18    4.72
  -4  10   6   19.56    7.99
   4 -10  -6   11.87   19.64
  -4 -10   6    9.74    4.94
   4 -10  -6   -0.85    5.77
   4  10  -5   -5.39    5.46
  -4  10   5    3.26   11.37
  -4  10   5    5.65    6.85
   4  10  -5   -0.75    3.10
  -4 -10   5    0.55    7.50
  -4 -10   5   -3.63    3.50
   4 -10  -5   -4.79    8.18
  -4 -10   5    0.23    3.57
   4 -10  -5   -4.59    4.26
  -4  10   4   84.52   23.81
   4  10  -4   47.83    8.58
  -4  10   4   44.32   15.90
  -4 -10   4   53.53    9.39
  -4 -10   4   43.67    8.92
  -4 -10   4   53.33   14.96
   4 -10  -4   58.15   15.22
  -4  10   3  302.43   34.46
   4  10  -3  262.37   21.39
   4  10  -3  275.53   25.91
  -4  10   3  308.67   35.24
   4  10  -3  314.59   19.72
   4 -10  -3  251.97   26.11
  -4 -10   3  246.64   19.79
  -4 -10   3  268.51   23.11
  -4 -10   3  273.30   18.58
   4 -10  -3  305.68   27.31
   4  10  -2   90.64    9.07
  -4  10   2   89.23   20.52
  -4  10   2   49.64   14.77
   4  10  -2   67.04   14.67
  -4  10   2   87.50    8.33
   4  10  -2   95.31   12.20
  -4  10   2   66.51   18.67
  -4 -10   2   83.30   10.27
   4 -10  -2  102.55   22.81
   4 -10  -2  107.31   16.43
  -4 -10   2  111.63    9.76
   4 -10  -2   81.20   14.68
  -4 -10   2   82.61   15.30
  -4  10   1   77.81    9.29
  -4  10   1   71.97   17.82
  -4  10   1   88.58   17.09
   4  10  -1   82.02   15.10
  -4  10   1   59.20   16.38
  -4  10   1   81.09    9.13
   4  10  -1   83.98    8.59
  -4  10   1   69.30   11.41
   4  10  -1   62.03   14.01
  -4 -10   1   87.85   10.90
   4 -10  -1   68.84   12.70
   4 -10  -1   86.76   21.24
  -4 -10   1   97.36    9.00
  -4 -10   1   85.93    6.58
  -4  10   0  277.31   27.82
  -4  10   0  203.25   16.40
  -4  10   0  192.36   17.11
   4  10   0  206.03   14.54
  -4  10   0  215.49   28.24
   4  10   0  200.53   22.28
  -4 -10   0  197.06   16.64
  -4 -10   0  165.77   28.47
  -4 -10   0  203.99   14.88
   4 -10   0  161.82   14.59
  -4 -10   0  203.19   18.39
  -4 -10   0  206.88   13.02
   4 -10   0  258.21   31.96
   4  10   1  268.23   17.76
  -4  10  -1  229.72   29.00
  -4  10  -1  226.85   20.40
  -4  10  -1  245.50   27.15
  -4 -10  -1  244.90   16.31
  -4 -10  -1  216.48   21.56
  -4 -10  -1  267.56   18.81
  -4 -10  -1  276.86   29.05
   4 -10   1  232.34   29.66
   4  10   2    3.03    3.02
  -4  10  -2   -4.50    8.04
  -4  10  -2    2.42    4.00
  -4  10  -2   -6.61    5.36
  -4 -10  -2    8.41    3.63
  -4 -10  -2    4.60    4.15
  -4 -10  -2   -2.07    5.21
   4 -10   2   12.46   13.28
   4  10   3    7.38    4.70
  -4 -10  -3   -3.85    4.22
  -4 -10  -3   -1.94    2.81
  -4 -10  -3   -3.63    4.62
  -4  10  -4  -14.62    6.98
   4  10   4    4.98    5.19
  -4  10  -4   -1.98    6.26
  -4 -10  -4    2.80    6.84
  -4 -10  -4    1.84    7.09
  -4 -10  -4   -3.92    4.07
  -4  10  -5   11.91    8.97
   4  10   5    6.23    9.30
  -4 -10  -5    1.72   10.41
  -4 -10  -5    6.47    5.56
  -4  11   7   -3.68    7.49
   4  11  -7  -13.10    4.36
   4 -11  -7   -0.89   18.56
   4 -11  -7   11.94   10.92
  -4 -11   7   -1.73    4.74
  -4  11   6    9.22    8.42
   4  11  -6   32.71    8.47
   4 -11  -6   32.03   10.58
   4 -11  -6   17.01   11.71
  -4 -11   6   14.15    7.20
   4  11  -5    2.18    5.46
  -4  11   5    1.39    7.18
   4  11  -5   -3.22    2.75
  -4 -11   5    5.73    4.14
  -4 -11   5   -2.92    4.07
   4 -11  -5   11.47    9.68
   4 -11  -5    2.65   11.29
  -4  11   4    8.41   13.82
   4  11  -4  -11.51    7.27
  -4  11   4   38.66   13.88
   4  11  -4    9.08    4.73
   4 -11  -4   19.24    9.65
  -4 -11   4    6.09    6.89
  -4 -11   4   10.56    4.40
   4 -11  -4   14.93   11.36
  -4 -11   4    5.93    5.22
   4  11  -3    8.86    5.85
  -4  11   3   31.29   13.88
   4  11  -3   12.84    9.02
  -4  11   3   21.37   13.42
   4  11  -3   16.23    5.46
   4 -11  -3   30.82   11.14
  -4 -11   3   15.87    9.34
   4 -11  -3   15.55   10.37
  -4 -11   3   25.18    6.19
  -4 -11   3   33.80    7.11
   4  11  -2   -4.90    3.43
   4  11  -2    0.98    2.84
   4  11  -2   -6.12    4.92
  -4  11   2    2.03    4.12
  -4  11   2    2.29    7.38
  -4  11   2   -1.32    2.62
  -4  11   2   -4.46    5.98
  -4 -11   2    0.00    2.66
   4 -11  -2   14.37   12.42
  -4 -11   2   -4.59    5.25
   4 -11  -2    1.27    4.73
  -4 -11   2   -1.19    2.32
   4  11  -1   52.89    8.17
  -4  11   1   74.04   10.86
  -4  11   1   41.32   13.83
  -4  11   1   49.38   15.63
  -4  11   1   42.27   13.31
   4  11  -1   81.51   16.85
   4 -11  -1   61.93   19.97
  -4 -11   1   65.74    5.94
  -4 -11   1   77.20   12.87
  -4 -11   1   43.37   16.36
  -4 -11   1   86.65    8.78
   4 -11  -1   54.11   11.51
  -4  11   0   24.82   11.43
   4  11   0   23.73    5.31
  -4  11   0   32.60   12.08
  -4  11   0   33.33    7.84
  -4  11   0   24.94    7.67
  -4 -11   0   31.69    6.64
  -4 -11   0   37.56   15.49
   4 -11   0   32.59    7.89
   4 -11   0   33.25   14.84
  -4 -11   0   28.57    5.17
  -4  11  -1    8.53    5.36
   4  11   1   14.02    4.83
  -4  11  -1   -0.01    5.59
  -4  11  -1   14.94    8.72
  -4 -11  -1    7.54    3.54
  -4 -11  -1   10.30    4.85
  -4 -11  -1   14.91    9.70
   4 -11   1   12.44   13.00
  -4  11  -2    4.82    4.75
   4  11   2   18.68    5.43
  -4  11  -2   10.71    8.26
  -4 -11  -2   11.84    8.39
  -4 -11  -2   12.53    5.02
  -4 -11  -2   15.82    7.18
  -4  11  -3  -15.99    8.33
  -4  11  -3    6.28    4.16
   4  11   3   19.23    5.61
  -4 -11  -3   16.28    7.04
  -4 -11  -3    5.37    6.73
   4  11   4    6.12    6.98
  -4  11  -4  -27.23   16.09
  -4  11  -4    3.98    5.82
  -4 -11  -4    1.34    4.71
  -4 -11  -4    4.57    6.81
  -4 -11  -4   -3.60    6.82
   4  12  -7   -5.49    6.04
  -4  12   7    3.36    9.33
   4 -12  -7   -0.12   13.91
   4 -12  -7   -5.67    9.44
  -4  12   6   11.57    9.47
   4  12  -6    1.56    5.57
   4 -12  -6    4.89   14.40
  -4 -12   6   15.23    7.41
   4 -12  -6   25.90   11.79
  -4  12   5   74.34   20.70
   4  12  -5   56.50   11.04
   4 -12  -5   87.68   24.56
  -4 -12   5   51.93   10.26
   4 -12  -5   27.67   11.89
   4  12  -4   30.82    7.46
   4  12  -4   17.04    7.40
  -4  12   4   25.04   12.07
   4 -12  -4   26.05   14.19
   4 -12  -4   28.01   11.31
  -4 -12   4   36.68    7.45
  -4 -12   4   26.28   10.27
  -4 -12   4   16.70    6.60
   4  12  -3   97.11   10.77
  -4  12   3   73.70   19.93
   4  12  -3   71.20   16.03
   4 -12  -3  107.91   23.68
  -4 -12   3   79.16    9.47
   4 -12  -3   85.30   17.70
  -4 -12   3   87.63   14.20
  -4 -12   3   98.39   16.88
  -4  12   2   19.81   13.59
   4  12  -2    1.25    2.61
  -4  12   2    3.83    2.75
   4  12  -2  -12.50    6.31
   4  12  -2    3.47    4.80
  -4 -12   2    4.32    7.59
   4 -12  -2   -4.78    8.14
   4 -12  -2    2.27    6.59
  -4 -12   2    3.12    3.53
  -4 -12   2   -0.47    2.08
  -4  12   1  124.55   25.81
   4  12  -1  177.27   14.16
  -4  12   1  160.24   14.64
  -4  12   1  137.28   26.29
   4  12  -1  180.34   23.19
   4 -12  -1  159.80   31.26
  -4 -12   1  169.51   13.40
   4 -12  -1  137.53   16.20
  -4 -12   1  180.95   17.40
  -4  12   0   52.25   10.07
  -4  12   0   25.11   12.64
   4  12   0   42.90    7.80
  -4  12   0   47.65   11.65
   4 -12   0   68.79   19.87
  -4 -12   0   29.37    7.21
   4 -12   0   37.38    8.66
  -4 -12   0   30.79   14.66
  -4 -12   0   35.59    5.57
  -4  12  -1  123.01   15.37
   4  12   1  148.02   13.22
  -4  12  -1   93.28   19.83
  -4  12  -1  126.83   23.94
  -4 -12  -1  141.92   14.04
  -4 -12  -1  138.89   12.04
   4 -12   1  130.91   25.23
  -4 -12  -1  110.47   23.03
  -4  12  -2   15.23   11.86
  -4  12  -2    7.51   11.89
  -4  12  -2   25.20    9.16
   4  12   2   34.90    7.77
  -4 -12  -2   31.07   11.71
  -4 -12  -2   23.22    7.89
   4 -12   2   16.13   13.65
  -4 -12  -2   27.35    7.10
   4  12   3   21.11    6.75
  -4  12  -3   14.09    8.22
  -4 -12  -3   22.05   11.08
  -4 -12  -3   27.74    9.90
  -4 -12  -3   25.72    8.01
  -4  12  -4   -3.18    6.56
   4  12   4    5.17    7.13
  -4 -12  -4    0.56    6.67
  -4 -12  -4   10.45    8.25
  -4 -12  -4    4.02    6.19
   4  13  -6   -5.45    4.13
  -4  13   6   -6.93    6.55
   4 -13  -6    0.83   10.39
   4 -13  -6   -5.21   15.06
  -4 -13   6   -1.17    4.70
   4  13  -5   -0.93    4.23
  -4  13   5   -8.45    8.97
  -4 -13   5    1.68    4.48
   4 -13  -5    6.69    7.13
   4 -13  -5   -1.64   14.53
   4  13  -4   22.81   13.18
  -4  13   4   31.23   14.86
   4  13  -4   35.07    8.05
   4 -13  -4   17.28   11.46
  -4 -13   4   33.58    8.79
   4 -13  -4   43.10   19.06
  -4 -13   4   32.27    7.75
   4  13  -3   31.73   13.65
   4  13  -3   17.99    5.39
  -4  13   3    9.73    8.75
   4 -13  -3   12.33   12.88
  -4 -13   3   11.75    4.14
  -4 -13   3   13.11    8.28
  -4 -13   3    7.35    5.37
   4 -13  -3    7.92    9.85
  -4  13   2   11.26   11.21
   4  13  -2   21.36   11.44
   4  13  -2    6.49    4.11
  -4 -13   2   21.82    9.04
  -4 -13   2   11.63    5.84
  -4 -13   2   18.13    5.43
   4 -13  -2   22.18    9.50
   4  13  -1   39.28    8.14
  -4  13   1   30.14    7.24
  -4  13   1   23.70   13.47
  -4 -13   1   33.76    7.10
  -4 -13   1   26.09   11.44
   4 -13  -1   35.61   10.12
  -4  13   0   82.61   20.51
  -4  13   0   82.77   22.99
   4  13   0  128.22   11.98
  -4  13   0  136.77   15.08
   4 -13   0  125.08   13.54
  -4 -13   0  131.01   12.74
   4 -13   0  126.64   27.90
  -4  13  -1  119.06   15.03
  -4  13  -1  178.30   31.35
   4  13   1  162.15   14.09
   4 -13   1  146.42   30.13
  -4 -13  -1  177.55   17.84
  -4 -13  -1  104.29   23.69
  -4 -13  -1  154.35   14.89
  -4  13  -2   11.52   10.28
  -4  13  -2   15.53    8.66
   4  13   2   30.56    7.09
  -4 -13  -2    1.07    8.69
  -4 -13  -2   14.65    5.97
  -4 -13  -2   16.08    7.36
  -4  13  -3    7.55    7.57
   4  13   3    8.66    4.32
  -4 -13  -3    8.24    5.54
  -4 -13  -3    5.76    8.34
  -4 -13  -3    4.91    6.87
  -4  13  -4    7.84    7.71
   4  13   4    9.44    8.65
  -4 -13  -4   -0.38    7.13
  -4 -13  -4   -4.79    6.53
   4  14  -6   -7.65    5.00
  -4  14   6    6.31    9.77
  -4 -14   6    0.23    4.66
   4 -14  -6   19.45   13.72
   4 -14  -6    7.81   10.18
   4  14  -5   -1.91    5.30
  -4  14   5   -0.46    7.46
   4 -14  -5   -1.09   12.13
  -4 -14   5    3.16    3.17
   4  14  -4   31.20    8.11
  -4  14   4   49.26   16.69
  -4 -14   4   41.26    8.85
   4 -14  -4   24.09   16.63
   4 -14  -4   44.90   14.17
  -4  14   3   -5.48    9.27
   4  14  -3   -2.60    2.54
   4  14  -3   -5.22   10.99
  -4 -14   3    0.07    2.70
  -4 -14   3   -9.04    4.32
   4 -14  -3    0.44    6.21
  -4  14   2   11.27   13.19
   4  14  -2    6.69    4.43
   4  14  -2   14.34   12.63
  -4 -14   2    9.14    5.31
   4 -14  -2    3.72    7.99
  -4 -14   2    5.38    3.28
  -4 -14   2   20.97   11.65
  -4  14   1   21.03    7.82
   4  14  -1   14.21    4.91
  -4  14   1   35.35   15.80
  -4 -14   1   -5.24   14.77
  -4 -14   1   14.54    4.70
   4 -14  -1   14.82    7.49
  -4  14   0   46.14   18.75
  -4  14   0   80.86   13.71
  -4  14   0   87.18   22.93
  -4 -14   0   53.10   20.42
  -4 -14   0   56.39    9.72
   4 -14   0  101.09   20.68
  -4  14  -1  116.39   24.81
  -4  14  -1   99.03   16.00
  -4  14  -1   92.09   21.37
  -4 -14  -1   85.44   23.42
  -4 -14  -1  149.24   14.18
   4 -14   1  134.45   28.92
  -4  14  -2    0.48    5.67
   4  14   2    3.10    4.89
  -4 -14  -2   -4.02    4.34
  -4 -14  -2   -2.31    9.56
  -4  14  -3   -6.12    5.52
   4  14   3   -6.87    5.53
  -4 -14  -3  -15.52    5.24
  -4 -14  -3   -6.68    9.16
  -4 -14  -3   -6.98    5.06
   4 -15  -6   12.21   19.56
  -4  15   5    1.66   10.79
   4  15  -5   -1.00    5.07
  -4 -15   5    7.45    5.22
   4 -15  -5  -32.29   16.14
   4 -15  -5    7.89    9.43
  -4  15   4  210.99   35.90
   4  15  -4  182.13   18.07
  -4 -15   4  213.24   18.20
  -4  15   3   39.23   15.10
   4  15  -3   25.59    7.69
   4  15  -3   16.09   18.12
  -4 -15   3   21.14    8.31
  -4 -15   3   36.93    8.98
   4 -15  -3   22.09   10.51
  -4  15   2   69.32   18.61
   4  15  -2   44.08    8.92
   4 -15  -2   32.45   13.02
  -4 -15   2   40.42    8.41
   4  15  -1   29.52    6.62
  -4  15   1   22.23   13.12
  -4 -15   1   23.71   17.73
   4 -15  -1   22.79    9.51
  -4 -15   1   28.45    6.55
  -4  15   0    1.71    5.31
   4  15   0   15.50    5.64
  -4  15   0   -3.39    9.80
  -4 -15   0   13.19    5.05
  -4 -15   0    1.11   13.17
  -4  15  -1    5.03    5.11
  -4  15  -1    3.52   13.03
  -4  15  -1  -20.26    8.73
   4  15   1    2.79    4.08
  -4 -15  -1    1.58    3.28
  -4 -15  -1   -6.62   14.39
  -4  15  -2   -1.79    6.61
   4  15   2   -3.59    4.86
  -4 -15  -2    0.86    4.95
  -4 -15  -2   -6.86   10.76
  -4  15  -3   -8.35    7.08
   4  15   3    9.09    5.74
  -4 -15  -3   -9.97   10.90
  -4 -15  -3   -9.94    5.29
  -4  16   5    9.98   14.13
   4  16  -5   31.32    9.58
   4 -16  -5   19.89   12.92
  -4 -16   5   10.71    6.58
  -4  16   4   12.15   10.98
   4  16  -4    9.55    6.05
   4 -16  -4   18.55   11.23
  -4 -16   4   18.42    7.06
  -4  16   3    4.47    9.52
   4  16  -3   -0.34    3.73
   4 -16  -3    3.08    8.08
  -4 -16   3   -3.08    3.06
  -4  16   2   -1.90    8.59
   4  16  -2   17.24    6.73
   4 -16  -2   13.74    9.36
  -4 -16   2   23.36    6.38
   4  16  -1   23.04    7.32
  -4  16   1   -5.15   10.54
  -4 -16   1   20.06    6.22
   4 -16  -1   16.89    9.99
   4  16   0    9.46    4.83
  -4  16   0   11.51   11.55
  -4 -16   0    2.84    3.53
  -4 -16   0  -19.17   14.97
  -4  16  -1   -4.99    4.55
   4  16   1    8.22    5.20
  -4 -16  -1    2.81    4.11
  -4 -16  -1  -27.00   15.80
   4  16   2   26.05    8.28
  -4  16  -2   14.69    9.96
  -4 -16  -2   26.57    8.77
  -4 -16  -2   45.24   22.57
  -4  17   4   20.16   17.22
   4  17  -4    4.66    5.72
  -4 -17   4   11.54    5.26
   4 -17  -4    1.56    8.81
   4  17  -3   -3.35    3.80
  -4  17   3   -5.62   11.63
   4 -17  -3    3.31    6.71
  -4 -17   3   -4.88    2.62
  -4  17   2    9.47   11.06
   4  17  -2   -2.20    4.81
   4 -17  -2    4.62    9.28
  -4 -17   2   20.14    5.74
  -4  17   1   -6.11    9.33
   4  17  -1   -2.72    4.08
  -4 -17   1   -1.49    1.72
   4 -17  -1    3.10    7.50
   4  17   0    2.13    4.64
  -4 -17   0   -2.14    3.64
  -4 -17  -1   15.91    7.54
  -4 -17  -1  -27.37   19.91
  -4  18   3    0.47   10.68
   4  18  -3   -2.43    5.65
  -4 -18   3    1.07    3.61
   4 -18  -3    1.46    6.63
   4  18  -2    2.85    4.47
  -4  18   2    5.80   14.16
  -4 -18   2    2.23    3.88
   4 -18  -2   -8.58    8.56
   4  18  -1   17.88    6.48
  -4 -18   1   12.30    6.23
   4  18   0   -4.48    3.51
  -4 -18   0   -5.44    3.28
  -5   0   9   29.41   26.93
   5   0  -8   13.00    8.20
  -5   0   8   11.38   17.36
  -5   0   8    9.54    7.47
  -5   0   7   -2.11    3.33
  -5   0   7    4.44    5.69
   5   0  -7   -5.38    3.67
   5   0  -7    1.90    2.35
  -5   0   7   -5.51   11.28
   5   0  -6  542.21   29.98
  -5   0   6  536.64   38.58
  -5   0   6  516.24   34.79
  -5   0   6  563.10   54.96
   5   0  -6  529.95   41.81
   5   0  -5   -8.16    4.69
  -5   0   5   -2.50    1.70
   5   0  -5    1.63    4.36
   5   0  -5   -0.95    2.09
  -5   0   5   -0.45    1.73
  -5   0   5    1.09    4.65
   5   0  -5    0.77    1.00
  -5   0   5   -1.51    4.95
  -5   0   4  297.62   31.31
   5   0  -4  289.23   25.04
  -5   0   4  314.86   17.37
   5   0  -4  326.03   14.86
   5   0  -4  311.43   22.15
  -5   0   4  297.53   21.25
   5   0  -4  308.08   25.39
  -5   0   4  269.28   27.82
  -5   0   3    0.62    4.20
  -5   0   3   -2.30    3.15
   5   0  -3    1.89    2.70
   5   0  -3   -6.44    3.29
  -5   0   3    1.42    2.17
  -5   0   3    0.62    1.53
   5   0  -3    0.75    1.03
   5   0  -3   -0.90    1.54
   5   0  -3   -0.31    3.46
   5   0  -3    0.35    2.77
  -5   0   2   27.16    8.80
   5   0  -2   14.94    3.28
   5   0  -2   20.89    8.98
   5   0  -2   20.29    3.63
  -5   0   2   12.99    3.55
   5   0  -2   11.17    3.60
   5   0  -2   12.20    5.10
  -5   0   2   12.89    5.81
  -5   0   2   13.65    2.63
   5   0  -1    2.56    5.16
  -5   0   1    3.67    3.91
   5   0  -1    6.36    4.07
  -5   0   1    1.65    1.39
   5   0  -1    1.40    1.23
   5   0  -1    0.58    0.89
  -5   0   1    0.45    0.90
  -5   0   1    5.24    4.86
  -5   0   1    2.87    4.16
   5   0  -1    2.83    1.86
   5   0   0  359.31   20.68
   5   0   0  387.31   26.17
   5   0   0  343.81   24.92
   5   0   0  349.78   21.87
  -5   0   0  394.11   26.49
  -5   0   0  450.03   32.48
  -5   0   0  375.30   17.71
  -5   0   0  331.31   19.15
  -5   0   0  354.80   30.55
   5   0   0  392.94   19.47
   5   0   1   -1.65    2.22
  -5   0  -1    5.01    6.31
   5   0   1   -1.42    1.46
  -5   0  -1   -1.63    1.66
  -5   0  -1   -0.49    0.68
   5   0   1   -2.33    3.37
   5   0   1    2.61    3.26
  -5   0  -1   -0.77    2.00
   5   0   2  682.05   44.53
   5   0   2  589.56   44.65
  -5   0  -2  718.65   36.90
   5   0   2  704.14   40.12
   5   0   3   -4.77    2.88
   5   0   3   -7.95    6.22
  -5   0  -3  -11.09    6.15
  -5   0  -3   -2.38    2.15
  -5   0  -4   78.63   12.95
   5   0   4   76.85   15.44
  -5   0  -5    7.20    4.96
   5   0   5   14.52    8.54
  -5   1   9   27.55   25.50
  -5  -1   9   23.44   32.03
   5  -1  -9   42.40   14.77
   5  -1  -9   34.33   14.82
   5   1  -8    8.98    6.79
  -5   1   8    8.25   15.25
  -5  -1   8   20.69   17.34
  -5   1   7  289.79   27.26
  -5   1   7  274.90   49.26
   5   1  -7  260.27   16.94
  -5  -1   7  278.05   24.49
   5  -1  -7  296.39   26.74
   5  -1  -7  275.77   17.90
  -5  -1   7  259.77   24.32
  -5  -1   7  261.46   47.22
   5   1  -6  313.55   16.11
  -5   1   6  273.18   27.25
  -5   1   6  238.69   42.18
  -5   1   6  262.94   22.86
   5   1  -6  270.52   18.06
  -5  -1   6  265.51   43.60
   5  -1  -6  225.69   28.50
   5  -1  -6  262.30   24.08
  -5  -1   6  299.09   23.89
   5  -1  -6  269.18   19.72
  -5  -1   6  284.95   25.51
   5   1  -5   30.88   10.24
  -5   1   5   17.23    6.05
   5   1  -5   11.50    5.65
  -5   1   5   29.99   10.68
   5   1  -5   35.87    6.99
  -5   1   5   29.98   13.52
   5   1  -5   28.86    3.61
  -5  -1   5   25.96    9.80
  -5  -1   5   32.36   14.38
   5  -1  -5   12.70    6.59
  -5  -1   5   25.41    7.67
   5  -1  -5   26.37    2.61
  -5  -1   5   27.92    5.71
   5  -1  -5   11.81    5.34
   5  -1  -5    6.96    8.80
   5   1  -4  241.24   18.32
   5   1  -4  262.12   12.87
  -5   1   4  255.54   18.96
   5   1  -4  252.33   22.00
  -5   1   4  211.73   26.87
   5   1  -4  234.95   21.38
  -5   1   4  192.40   23.84
  -5   1   4  255.43   14.01
   5  -1  -4  257.98   11.87
   5  -1  -4  225.91   19.41
  -5  -1   4  254.63   15.62
  -5  -1   4  229.59   17.83
   5  -1  -4  206.99   21.08
  -5  -1   4  226.52   26.80
  -5  -1   4  250.64   24.50
   5  -1  -4  201.35   22.53
   5  -1  -4  275.59   24.10
  -5   1   3    4.74    5.24
   5   1  -3   -1.34    2.26
  -5   1   3    6.43    5.10
   5   1  -3    2.03    1.41
  -5   1   3    1.75    1.07
   5   1  -3   -0.01    2.10
  -5   1   3   -1.65    1.65
   5   1  -3   -3.12    1.07
  -5  -1   3   -1.19    2.29
   5  -1  -3   -6.14    2.78
   5  -1  -3   -0.06    2.85
  -5  -1   3    2.32    5.24
  -5  -1   3    5.17    3.95
   5  -1  -3   -3.40    2.40
  -5  -1   3   -2.87    1.17
  -5  -1   3    0.54    1.61
   5  -1  -3   -0.48    2.98
   5  -1  -3   -1.47    0.68
   5  -1  -3    2.75    1.83
   5   1  -2  268.56   14.48
   5   1  -2  265.43   20.00
  -5   1   2  277.76   23.53
   5   1  -2  266.65   15.94
   5   1  -2  286.01   14.94
  -5   1   2  236.10   15.91
  -5   1   2  254.71   13.39
  -5   1   2  240.66   24.60
  -5  -1   2  242.66   15.86
   5  -1  -2  244.74   14.47
  -5  -1   2  275.27   24.34
   5  -1  -2  239.65   25.27
  -5  -1   2  275.97   23.82
   5  -1  -2  256.98   14.61
   5  -1  -2  260.96   21.29
  -5  -1   2  264.01   14.14
   5  -1  -2  301.35   19.59
   5  -1  -2  297.44   24.57
  -5  -1   2  260.23   22.20
   5   1  -1  273.47   15.94
   5   1  -1  267.35   16.07
  -5   1   1  264.86   21.50
   5   1  -1  266.13   14.18
  -5   1   1  284.81   15.47
   5   1  -1  288.04   21.29
  -5   1   1  257.84   14.30
   5  -1  -1  307.43   25.48
  -5  -1   1  237.29   21.44
  -5  -1   1  254.94   14.65
   5  -1  -1  264.08   16.48
   5  -1  -1  274.77   22.15
  -5  -1   1  276.24   22.78
   5  -1  -1  277.76   16.60
   5  -1  -1  270.83   13.40
  -5  -1   1  258.21   14.97
  -5  -1   1  257.70   23.80
   5   1   0   28.93    5.43
   5   1   0   22.35    7.13
  -5   1   0   16.41    8.06
  -5   1   0   20.55    7.56
  -5   1   0   24.21    2.80
   5   1   0   25.28    7.28
  -5   1   0   24.65    4.22
   5   1   0   29.37    5.83
   5   1   0   28.89    5.44
  -5  -1   0   26.21    3.26
   5  -1   0   31.98    8.20
  -5  -1   0   24.65    9.20
   5  -1   0   26.69    5.29
   5  -1   0   34.14    9.69
  -5  -1   0   27.21    4.61
   5  -1   0   24.23    3.80
  -5  -1   0   23.21    9.51
   5  -1   0   30.08    6.61
   5  -1   0   22.99    6.98
  -5  -1   0   24.18    6.81
   5   1   1   34.84    6.48
  -5   1  -1   34.47    5.61
  -5   1  -1   48.10    8.70
   5   1   1   44.93   10.85
   5   1   1   34.52    7.31
  -5   1  -1   26.37   11.21
   5   1   1   35.83    8.15
   5  -1   1   47.37    8.66
  -5  -1  -1   48.28    3.67
  -5  -1  -1   44.95    7.94
   5  -1   1   32.51    9.50
  -5  -1  -1   26.79   11.72
   5  -1   1   54.67   10.33
  -5  -1  -1   38.70    5.98
  -5  -1  -1   36.82   11.00
   5  -1   1   63.96   14.01
   5  -1   1   38.85    7.10
  -5   1  -2   -0.68    7.09
  -5   1  -2    9.88    4.07
   5   1   2    5.51    3.10
   5  -1   2    5.21    4.47
  -5  -1  -2   -5.36    6.97
   5  -1   2    0.16    6.35
   5  -1   2    6.72    7.34
  -5  -1  -2    7.88    3.61
  -5   1  -3    0.89    3.29
   5   1   3    0.44    4.01
   5   1   3   -6.76    4.24
  -5   1  -3   -1.80    6.86
  -5  -1  -3    4.65    3.67
   5  -1   3   -4.08    2.81
   5  -1   3    3.69    7.56
  -5  -1  -3   -3.24    6.16
  -5   1  -4    7.14    9.73
  -5   1  -4   10.54    4.68
   5   1   4   14.79    6.51
  -5  -1  -4   11.58    5.19
   5  -1   4   11.39    7.36
  -5  -1  -4    1.93    7.16
   5   1   5    5.55    9.26
  -5   1  -5    5.03    5.58
  -5  -1  -5    0.84    4.95
   5  -1   5  -10.90    7.65
  -5  -1  -5  -10.13    7.53
  -5   2   9   24.13   22.33
   5   2  -9   -1.47    7.49
   5  -2  -9   -0.40    8.29
   5  -2  -9   15.01   18.65
  -5  -2   9  -22.81   19.47
  -5   2   8   -3.18   13.16
   5   2  -8   -1.64    5.05
  -5   2   8    0.93    5.76
  -5  -2   8   -0.56    4.74
  -5  -2   8  -10.68   13.88
   5  -2  -8   -5.65    5.19
  -5   2   7  378.46   33.16
   5   2  -7  395.32   22.33
  -5   2   7  365.26   49.53
   5  -2  -7  393.33   32.09
   5  -2  -7  375.91   23.38
  -5  -2   7  345.70   28.69
  -5  -2   7  348.38   45.42
  -5  -2   7  404.37   28.35
  -5   2   6   -1.28    7.46
   5   2  -6    4.36    3.56
   5   2  -6    7.80    3.11
  -5   2   6    0.05    6.42
  -5  -2   6    1.40    5.19
  -5  -2   6   10.07    5.08
   5  -2  -6    6.67    4.28
   5  -2  -6    4.60    5.43
  -5  -2   6    6.06    9.79
   5   2  -5   39.16   11.36
   5   2  -5   62.05   12.25
  -5   2   5   44.91   16.24
   5   2  -5   50.70    5.14
   5   2  -5   35.02    6.91
  -5   2   5   40.55   13.59
  -5  -2   5   44.27   15.88
   5  -2  -5   45.76   10.20
   5  -2  -5   54.39   11.92
  -5  -2   5   36.50   10.98
  -5  -2   5   51.16   10.22
   5  -2  -5   22.88    9.83
   5  -2  -5   44.26   14.77
  -5  -2   5   44.32    8.03
  -5   2   4  219.98   25.94
  -5   2   4  241.69   12.26
  -5   2   4  220.67   17.79
   5   2  -4  264.87   13.05
  -5   2   4  212.30   27.18
   5   2  -4  214.01   16.91
   5   2  -4  211.51   20.86
   5  -2  -4  185.89   22.69
  -5  -2   4  192.92   21.18
  -5  -2   4  246.32   15.90
   5  -2  -4  219.70   22.90
  -5  -2   4  198.86   20.50
  -5  -2   4  216.53   17.10
   5  -2  -4  244.62   20.53
   5  -2  -4  238.11   22.52
   5  -2  -4  221.51   10.70
  -5  -2   4  211.83   24.94
   5  -2  -4  239.52   18.99
   5   2  -3   68.49    5.66
  -5   2   3   72.35    5.19
   5   2  -3   72.31    6.64
  -5   2   3   72.92    8.61
   5   2  -3   75.29    9.05
   5   2  -3   78.52   16.45
   5   2  -3   66.71    8.00
  -5   2   3   71.95   15.70
  -5   2   3   60.12   14.31
   5  -2  -3   81.69   16.10
  -5  -2   3   58.00   13.15
  -5  -2   3   61.29   11.98
   5  -2  -3   62.19    7.07
  -5  -2   3   62.28    7.81
  -5  -2   3   69.28   13.16
  -5  -2   3   56.70    6.51
   5  -2  -3   67.96    5.36
   5  -2  -3   75.23   13.83
   5  -2  -3   74.87   14.06
   5   2  -2  115.27    8.60
   5   2  -2   63.08   16.32
  -5   2   2  115.06    9.75
  -5   2   2   97.91   18.88
  -5   2   2  120.04   14.99
   5   2  -2  107.82   11.52
   5   2  -2  114.06    8.14
   5   2  -2  123.98    8.51
  -5   2   2  111.99    7.04
  -5  -2   2   99.31   14.38
  -5  -2   2  125.83   14.71
  -5  -2   2  100.41    7.95
  -5  -2   2  100.43   13.40
   5  -2  -2  125.95   20.27
   5  -2  -2  101.29    8.20
   5  -2  -2   96.09   15.13
   5  -2  -2  106.57    8.21
   5  -2  -2  102.33   12.20
   5  -2  -2  123.67   19.78
  -5  -2   2  120.41    9.56
   5   2  -1  148.32   17.47
   5   2  -1  161.09   10.62
  -5   2   1  152.84   10.04
   5   2  -1  195.08   16.00
   5   2  -1  164.76   11.51
  -5   2   1  180.65   16.95
   5   2  -1  168.88   11.29
  -5  -2   1  163.12   17.24
  -5  -2   1  173.22   18.70
  -5  -2   1  147.48   10.27
   5  -2  -1  154.05   12.20
   5  -2  -1  172.45   11.45
  -5  -2   1  175.41   10.89
   5  -2  -1  168.34    9.37
   5  -2  -1  137.70   16.03
   5  -2  -1  180.23   12.56
   5  -2  -1  150.02   18.36
   5   2   0   55.79    9.97
   5   2   0   67.51    7.54
   5   2   0   62.51   11.79
   5   2   0   64.78    9.07
  -5   2   0   50.63   10.85
  -5   2   0   53.97    5.69
  -5   2   0   54.75   12.89
   5   2   0   57.76    6.63
  -5  -2   0   55.24    4.84
  -5  -2   0   65.25   13.32
   5  -2   0   53.05    4.63
   5  -2   0   54.25   11.01
   5  -2   0   71.46    8.55
  -5  -2   0   54.34    5.73
   5  -2   0   56.27   10.53
  -5  -2   0   34.02   12.23
   5  -2   0   79.59   15.52
   5  -2   0   51.76    4.09
   5  -2   0   47.38    6.15
  -5  -2   0   56.36    7.94
  -5   2  -1   31.74   11.71
  -5   2  -1   23.03    4.50
   5   2   1   42.86    7.79
  -5   2  -1   30.87    8.74
   5   2   1   25.62    7.69
   5   2   1   31.80    7.69
   5   2   1   27.40    6.38
   5  -2   1   30.79    8.35
  -5  -2  -1   25.73    4.94
  -5  -2  -1   34.74    6.90
  -5  -2  -1   21.04   11.48
   5  -2   1   34.03    8.77
   5  -2   1   42.88   12.65
  -5  -2  -1   45.75   10.43
  -5  -2  -1   29.66    3.29
   5  -2   1   31.66    7.53
   5   2   2  293.90   22.12
  -5   2  -2  312.73   21.92
  -5  -2  -2  267.15   18.84
   5  -2   2  296.76   27.92
   5  -2   2  234.20   25.00
   5  -2   2  302.26   23.93
   5   2   3   -1.42    3.46
  -5   2  -3    2.50    3.07
  -5  -2  -3   12.71    8.95
   5  -2   3    7.98    4.90
   5  -2   3    9.20    8.58
  -5  -2  -3    1.48    3.28
  -5   2  -4   -8.32    9.70
  -5   2  -4   12.55    5.73
   5   2   4    0.39    6.16
   5  -2   4   14.61    7.08
  -5  -2  -4   10.48    9.19
  -5  -2  -4   15.08    5.41
  -5   2  -5   17.17    6.72
   5   2   5    6.62    9.37
   5  -2   5    2.93    8.03
  -5  -2  -5  -12.82    9.42
  -5  -2  -5   12.15    6.40
   5   3  -9   -9.02    5.47
  -5   3   9   11.00    6.11
  -5   3   9  -27.65   24.48
   5  -3  -9  -14.54   19.38
  -5  -3   9   45.34   29.68
   5  -3  -9  -13.15    8.22
  -5   3   8    4.33    8.36
  -5   3   8  -20.99   13.62
   5  -3  -8    4.90    5.63
  -5  -3   8   -3.15   21.80
  -5  -3   8   -7.12    3.66
  -5   3   7   90.44   19.27
  -5   3   7   94.51   29.38
   5   3  -7   76.96    9.33
  -5  -3   7   86.43   15.32
   5  -3  -7   84.05   16.88
  -5  -3   7   87.49   22.97
   5  -3  -7   87.26   11.08
   5   3  -6  281.54   16.26
  -5   3   6  254.62   28.30
   5   3  -6  242.03   17.34
  -5   3   6  243.74   42.67
  -5  -3   6  200.27   35.49
  -5  -3   6  261.27   21.43
  -5  -3   6  267.46   22.30
   5  -3  -6  251.38   23.68
   5  -3  -6  256.23   21.10
  -5   3   5   44.63   15.03
  -5   3   5   41.07   17.25
   5   3  -5   53.50    8.81
   5   3  -5   32.62    9.68
   5   3  -5   70.82    6.54
  -5  -3   5   66.78   12.81
   5  -3  -5   45.99    9.73
  -5  -3   5   56.21   16.78
  -5  -3   5   50.43   11.84
  -5  -3   5   55.70   10.67
  -5  -3   5   49.67    8.53
   5  -3  -5   58.50   11.82
  -5   3   4   21.26    8.84
   5   3  -4   52.07    5.19
   5   3  -4   29.24    7.27
  -5   3   4   57.70   17.45
   5   3  -4   39.47    7.94
   5   3  -4   42.67   11.16
  -5  -3   4   44.05    7.50
   5  -3  -4   40.77    9.00
  -5  -3   4   28.08    9.10
  -5  -3   4   49.37   11.55
  -5  -3   4   22.30    9.79
   5  -3  -4   46.19   10.48
   5  -3  -4   49.20   13.42
  -5  -3   4   37.78    7.62
   5  -3  -4   46.23   10.89
   5   3  -3   83.39   18.52
   5   3  -3  105.37    7.67
  -5   3   3  100.04    5.82
  -5   3   3   76.73   17.14
   5   3  -3   83.04    9.53
  -5   3   3  104.38   20.56
   5   3  -3   98.20    8.13
  -5  -3   3   95.86   12.10
   5  -3  -3   96.64   15.64
   5  -3  -3   92.15    6.54
   5  -3  -3  115.60   20.24
  -5  -3   3   97.39   15.60
  -5  -3   3   91.23    8.66
   5  -3  -3   92.34    9.05
  -5  -3   3   87.50    9.20
   5  -3  -3   80.54   14.71
  -5  -3   3   81.85   15.87
   5  -3  -3   86.61   10.52
   5   3  -2  181.75   11.73
  -5   3   2  183.97   19.91
  -5   3   2  181.74   10.06
   5   3  -2  190.13   11.61
   5   3  -2  188.97   15.61
  -5   3   2  158.00   21.00
   5   3  -2  198.56   12.01
   5  -3  -2  175.31   17.78
  -5  -3   2  184.11   12.08
   5  -3  -2  184.98   12.12
  -5  -3   2  191.47   17.78
   5  -3  -2  185.54   19.45
   5  -3  -2  197.83   22.17
  -5  -3   2  183.81   12.81
   5  -3  -2  206.26   14.70
   5  -3  -2  209.53   20.34
   5  -3  -2  195.66   12.33
  -5  -3   2  200.61   19.09
   5   3  -1 1060.58   52.25
   5   3  -1 1092.39   47.67
  -5   3   1 1093.86   56.42
  -5   3   1 1007.13   45.46
   5   3  -1 1066.21   47.00
   5   3  -1 1046.14   56.74
   5   3  -1 1086.34   48.07
  -5  -3   1 1031.23   56.12
   5  -3  -1 1041.59   49.78
   5  -3  -1 1018.06   61.48
  -5  -3   1  945.01   52.02
   5  -3  -1 1069.15   47.61
  -5  -3   1 1040.48   46.65
   5  -3  -1 1035.16   44.51
  -5  -3   1 1034.28   46.27
   5  -3  -1 1089.57   49.39
  -5  -3   1 1129.40   61.71
   5  -3  -1 1167.35   60.81
   5   3   0   39.33    6.80
   5   3   0   14.38    5.36
   5   3   0   22.71    7.27
   5   3   0   20.98    6.47
  -5   3   0   14.46    7.11
   5   3   0   23.43    5.05
  -5   3   0   14.15    3.52
  -5   3   0   31.68    7.95
  -5  -3   0    3.94    6.89
   5  -3   0   44.69   11.82
   5  -3   0   33.35    7.15
  -5  -3   0   36.49    5.53
  -5  -3   0   24.32    3.78
   5  -3   0   21.31    1.98
   5  -3   0   25.11    5.18
  -5  -3   0   22.60    5.37
   5  -3   0   28.37    7.69
   5  -3   0   22.53    3.27
   5  -3   0   23.95    7.66
  -5  -3   0   24.59    7.53
  -5   3  -1   99.63    9.33
   5   3   1  108.53   18.84
   5   3   1  100.11   11.02
  -5   3  -1   88.24   15.61
   5   3   1   89.33   10.76
  -5   3  -1   84.70   14.84
   5   3   1  127.62   11.93
  -5  -3  -1  101.34    9.89
   5  -3   1  115.82   12.99
   5  -3   1  127.94   14.89
  -5  -3  -1  104.97    6.83
  -5  -3  -1  120.95   14.97
   5  -3   1  107.85   13.52
   5  -3   1  105.57   19.60
  -5   3  -2   46.54   10.07
   5   3   2   39.03    8.47
  -5   3  -2   25.57   10.85
  -5  -3  -2   21.80   10.96
   5  -3   2   66.58   17.31
   5  -3   2   69.72   12.63
   5  -3   2   23.39    8.81
  -5  -3  -2   41.28    7.30
  -5   3  -3    3.48    7.85
  -5   3  -3   10.89    5.90
   5   3   3   23.40    7.42
  -5  -3  -3    2.43    6.15
   5  -3   3    1.57    9.73
  -5  -3  -3   11.88    4.09
   5  -3   3   21.55    7.58
   5   3   4   15.98    7.46
  -5   3  -4   13.04    5.51
  -5  -3  -4    0.88    9.49
   5  -3   4    8.36    6.55
  -5  -3  -4   24.28    7.63
   5   3   5  113.92   20.00
  -5   3  -5  116.64   15.69
   5  -3   5  131.88   25.08
  -5  -3  -5   95.41   13.36
  -5  -3  -5  105.06   24.28
  -5   4   9   12.69    9.38
   5   4  -9  -14.33    7.22
  -5  -4   9   -5.33    6.03
  -5  -4   9   -6.99   28.56
   5  -4  -9    2.76    7.39
   5  -4  -9   26.27   18.74
  -5   4   8   21.08   11.01
  -5   4   8   24.99   20.23
  -5  -4   8   27.82   10.82
   5  -4  -8   52.03   13.85
  -5  -4   8   32.19   20.16
  -5   4   7   -0.63   11.62
  -5   4   7    6.15    8.53
   5  -4  -7    3.97    4.00
  -5  -4   7    8.94    5.11
   5  -4  -7    5.78    5.10
  -5  -4   7   33.63   16.96
   5   4  -6  132.86   12.38
  -5   4   6   97.62   20.41
   5   4  -6  154.25   11.66
  -5   4   6  126.37   31.82
   5  -4  -6  101.14   16.74
   5  -4  -6  116.38   18.76
  -5  -4   6  212.04   37.40
  -5  -4   6  136.54   15.14
   5   4  -5  113.77   11.73
  -5   4   5  156.11   31.55
  -5   4   5  179.97   24.41
   5   4  -5  152.75   10.73
  -5  -4   5  121.39   13.22
  -5  -4   5  111.27   12.73
  -5  -4   5  118.39   13.80
  -5  -4   5  157.23   27.82
   5  -4  -5  132.12   16.96
  -5  -4   5  114.49   17.57
   5  -4  -5  108.53   17.03
   5   4  -4   52.09   12.62
   5   4  -4   55.92    5.75
  -5   4   4   71.85   19.11
  -5   4   4   41.99   15.04
   5   4  -4   52.68    7.22
   5   4  -4   59.85    9.64
  -5  -4   4   51.97   10.65
   5  -4  -4   48.14   10.44
  -5  -4   4   51.30    9.06
  -5  -4   4   42.97   12.68
   5  -4  -4   45.10   11.47
   5  -4  -4   45.27   12.43
   5  -4  -4   49.83   14.33
   5  -4  -4   44.41   11.19
  -5  -4   4   55.03    8.53
  -5  -4   4   46.52   10.15
   5   4  -3  275.43   15.24
  -5   4   3  291.33   29.90
   5   4  -3  279.27   19.27
  -5   4   3  270.76   12.20
  -5   4   3  258.49   27.90
   5   4  -3  266.23   14.42
  -5  -4   3  231.12   21.24
  -5  -4   3  254.03   17.26
  -5  -4   3  236.76   23.13
   5  -4  -3  273.74   25.71
   5  -4  -3  267.79   17.35
  -5  -4   3  278.91   17.94
   5  -4  -3  288.33   14.14
   5  -4  -3  235.51   21.91
   5  -4  -3  268.71   27.17
  -5  -4   3  270.27   21.84
   5  -4  -3  279.74   20.23
  -5   4   2   24.06   10.32
   5   4  -2   34.00    4.07
   5   4  -2   38.26    4.75
   5   4  -2   15.35    8.79
  -5   4   2   26.06    8.99
   5   4  -2   26.22    4.94
   5   4  -2   25.93    6.48
  -5   4   2   30.21    3.43
  -5  -4   2   30.86    8.99
   5  -4  -2   33.40    8.91
  -5  -4   2   24.58    4.99
   5  -4  -2   20.27    8.20
   5  -4  -2   41.35   12.79
   5  -4  -2   33.02    5.42
  -5  -4   2   39.36    6.02
   5  -4  -2   35.62    9.57
   5  -4  -2   32.31    5.58
   5  -4  -2   40.72    7.83
  -5  -4   2   37.06    9.70
  -5  -4   2   29.30    7.88
   5   4  -1  278.71   16.27
   5   4  -1  280.26   22.33
  -5   4   1  278.21   14.89
   5   4  -1  266.43   17.98
  -5   4   1  256.13   27.48
  -5   4   1  255.63   22.24
   5   4  -1  257.31   15.61
   5   4  -1  267.88   19.75
  -5  -4   1  266.47   15.24
   5  -4  -1  264.98   14.21
   5  -4  -1  271.12   17.92
  -5  -4   1  235.23   26.24
  -5  -4   1  242.09   21.33
   5  -4  -1  272.99   25.55
   5  -4  -1  294.13   19.49
   5  -4  -1  319.38   29.28
   5  -4  -1  256.28   16.43
  -5  -4   1  226.33   18.55
   5   4   0   33.98    6.23
   5   4   0   30.47    7.76
   5   4   0   18.82    7.48
   5   4   0   21.24    4.81
   5   4   0   25.64    7.49
  -5   4   0   31.38    7.78
  -5   4   0   30.35    5.08
  -5   4   0   16.89    8.40
   5  -4   0   30.48    6.96
  -5  -4   0    9.65    7.60
   5  -4   0   27.34   10.30
   5  -4   0   26.91    7.28
  -5  -4   0   29.86    5.70
   5  -4   0   21.01    4.61
   5  -4   0   24.79    2.01
  -5  -4   0   27.20    4.22
   5  -4   0   26.42    3.91
  -5  -4   0   32.71    8.76
  -5  -4   0   19.63    4.16
   5  -4   0   19.15    6.00
   5   4   1    4.07    2.44
  -5   4  -1    1.25    2.53
  -5   4  -1   -0.32    3.86
  -5   4  -1   -4.78    4.51
   5   4   1   -3.76    3.57
   5   4   1   -2.64    1.79
   5  -4   1    4.56    3.28
  -5  -4  -1   -0.35    1.03
   5  -4   1   -1.19    3.38
  -5  -4  -1   -3.71    7.26
  -5  -4  -1    1.09    2.50
  -5  -4  -1   -0.59    3.14
   5  -4   1    2.36    5.97
   5  -4   1    0.78    5.91
  -5   4  -2   38.05   10.49
   5   4   2   45.29    8.52
  -5   4  -2   33.72   10.43
   5  -4   2   47.08   10.64
  -5  -4  -2   40.44    4.72
  -5  -4  -2   38.24    7.20
   5  -4   2   52.87   15.62
  -5  -4  -2   54.31   16.70
  -5   4  -3   76.97   14.10
   5   4   3   68.12   12.41
   5  -4   3   53.22   12.62
  -5  -4  -3   46.93   15.29
   5  -4   3   41.47   12.87
  -5  -4  -3   65.46    9.22
   5   4   4   21.29    8.11
  -5   4  -4   16.23    7.12
   5  -4   4   14.10    8.46
  -5  -4  -4   18.67    6.40
  -5   4  -5   -0.47    5.50
   5   4   5  -12.43    7.63
  -5  -4  -5   -2.55    8.16
   5  -4   5   10.97    9.76
  -5  -4  -5   12.70    6.77
  -5   5   8   32.75   12.01
  -5   5   8   41.43   27.49
  -5  -5   8   80.77   21.31
   5  -5  -8   24.38    9.49
  -5  -5   8   22.66    8.57
   5   5  -7   30.76    6.88
  -5   5   7    8.42    8.25
   5   5  -7   26.08    7.09
  -5   5   7    6.03   12.93
   5  -5  -7   29.44   11.54
  -5  -5   7   67.28   20.38
   5  -5  -7   43.52   12.07
  -5  -5   7   27.80    8.53
   5   5  -6   -0.58    2.05
  -5   5   6   -5.55    4.00
   5   5  -6    1.00    3.41
  -5   5   6    3.07   12.08
   5  -5  -6    4.55    4.66
  -5  -5   6   -3.66    3.25
  -5  -5   6    3.31    4.67
   5  -5  -6   -7.12    2.71
  -5  -5   6   -3.11    6.76
  -5   5   5   -0.27    7.39
   5   5  -5    4.15    3.26
   5   5  -5    5.81    2.87
  -5   5   5   -3.08    5.65
  -5  -5   5    2.49    8.95
  -5  -5   5   -1.25    4.28
  -5  -5   5   12.55    5.29
  -5  -5   5    4.71    3.48
   5  -5  -5    8.71    5.57
  -5  -5   5    6.79    5.49
   5  -5  -5   13.02    6.07
   5   5  -4  102.28   11.04
   5   5  -4   89.47   18.44
   5   5  -4   99.18    8.43
  -5   5   4   74.16   19.88
  -5   5   4  108.88   24.88
   5   5  -4  111.50    7.65
  -5  -5   4   81.00   13.76
   5  -5  -4  108.46   13.14
  -5  -5   4   92.02   11.92
  -5  -5   4  111.17   11.41
  -5  -5   4  118.22   11.42
   5  -5  -4   89.49   19.47
   5  -5  -4   93.26   18.08
   5  -5  -4   99.95   21.07
  -5  -5   4  103.05   19.42
  -5   5   3  297.57   30.36
   5   5  -3  324.41   17.00
  -5   5   3  269.38   13.98
  -5   5   3  296.48   31.91
   5   5  -3  292.65   20.57
   5   5  -3  294.98   14.75
  -5   5   3  285.49   12.64
  -5  -5   3  264.24   21.68
   5  -5  -3  316.35   24.94
  -5  -5   3  284.35   24.97
  -5  -5   3  308.25   18.98
  -5  -5   3  276.45   18.69
   5  -5  -3  272.81   18.78
  -5  -5   3  251.06   21.36
   5  -5  -3  300.32   21.98
   5   5  -2   -0.64    1.20
  -5   5   2    0.55    1.14
  -5   5   2    2.96    5.86
   5   5  -2   -4.04    3.77
   5   5  -2    1.10    2.42
   5   5  -2   -0.83    1.02
  -5   5   2    4.07    5.30
  -5  -5   2    0.61    1.43
  -5  -5   2    2.37    4.67
  -5  -5   2   -2.51    1.71
   5  -5  -2   -8.23    5.38
   5  -5  -2   -1.98    1.95
  -5  -5   2    0.95    1.61
   5  -5  -2   -3.62    3.90
   5  -5  -2   -0.69    1.67
   5  -5  -2    2.15    5.01
   5  -5  -2    0.43    1.97
   5   5  -1   21.57    4.32
   5   5  -1   19.50    7.08
  -5   5   1   22.36   10.16
   5   5  -1   21.59    4.42
  -5   5   1   18.90    7.54
  -5   5   1   31.90    5.06
   5   5  -1   18.02    5.71
   5   5  -1   20.69    6.32
  -5  -5   1   30.13    6.80
  -5  -5   1   27.04    4.55
   5  -5  -1   30.47    6.32
   5  -5  -1   38.19   12.22
  -5  -5   1   20.54    9.84
   5  -5  -1   30.93    4.78
  -5  -5   1   28.20    7.40
   5  -5  -1   15.66    8.85
   5  -5  -1   29.48    6.39
   5  -5  -1   25.77    6.65
   5  -5  -1   48.54   13.63
  -5  -5   1   18.93    4.29
   5   5   0   55.74    7.22
   5   5   0   70.11    8.07
   5   5   0   61.95   10.88
   5   5   0   52.23   10.53
  -5   5   0   54.31    6.65
   5   5   0   55.44   12.06
  -5   5   0   73.54   12.22
   5  -5   0   84.95   11.14
  -5  -5   0   68.40   12.19
   5  -5   0   77.64   17.52
   5  -5   0   59.84   10.47
  -5  -5   0   71.63    6.31
   5  -5   0   70.79    5.96
   5  -5   0   33.33   11.29
   5  -5   0   71.09    8.04
  -5  -5   0   30.73   12.61
  -5  -5   0   60.23    7.24
  -5  -5   0   57.62    6.69
   5   5   1   99.23   10.39
  -5   5  -1   85.70    9.35
  -5   5  -1   71.07   16.77
  -5   5  -1  107.98   12.06
   5   5   1   88.88   10.68
  -5  -5  -1   64.14   17.90
   5  -5   1  103.37   15.53
   5  -5   1   93.60   12.04
   5  -5   1   90.52   18.75
  -5  -5  -1   96.96   11.00
  -5  -5  -1  100.12    7.51
  -5  -5  -1   90.81    9.35
  -5   5  -2  130.73   18.38
   5   5   2  165.46   15.27
  -5   5  -2  143.52   16.17
  -5  -5  -2  113.91   22.67
  -5  -5  -2  171.16   13.81
   5  -5   2  150.19   17.52
   5  -5   2  168.22   28.87
  -5  -5  -2  154.26   10.68
   5   5   3   94.14   14.35
  -5   5  -3   77.23   15.13
  -5  -5  -3   79.16   10.28
   5  -5   3   66.42   17.25
  -5  -5  -3   66.31   17.51
   5  -5   3   77.40   15.96
  -5   5  -4    4.56    6.41
   5   5   4    6.31    5.46
   5  -5   4   -0.19    6.09
  -5  -5  -4    1.29    4.32
  -5  -5  -4   -5.86    6.45
   5   5   5   30.67    9.59
  -5   5  -5   13.64    8.16
  -5  -5  -5   16.39    6.46
   5  -5   5   12.77   10.50
  -5  -5  -5   10.53   10.97
  -5   6   8   26.68   11.38
  -5   6   8    2.36   20.74
  -5  -6   8   48.40   23.83
  -5  -6   8   52.92   12.97
   5  -6  -8    7.97    7.11
   5  -6  -8   -5.27   12.96
  -5   6   7   16.00    7.61
   5   6  -7    9.31    4.55
  -5   6   7   -2.67   13.80
  -5  -6   7   -3.47   11.13
   5  -6  -7   -5.62    5.53
  -5  -6   7    0.32    3.66
   5   6  -6   19.19    6.48
   5   6  -6   21.40    5.58
  -5   6   6    1.54   12.15
  -5   6   6   11.43    9.93
  -5  -6   6    8.82    5.40
   5  -6  -6    2.73    6.83
  -5  -6   6   18.37    7.80
   5  -6  -6   16.40    8.14
  -5  -6   6   47.72   16.51
   5   6  -5  290.74   17.50
   5   6  -5  225.77   19.30
  -5   6   5  227.61   30.23
  -5   6   5  234.11   42.34
  -5  -6   5  239.79   20.31
  -5  -6   5  252.90   21.20
   5  -6  -5  276.78   24.87
  -5  -6   5  238.32   19.97
  -5  -6   5  231.69   29.36
  -5   6   4  386.20   37.43
   5   6  -4  455.21   23.68
   5   6  -4  455.40   28.24
  -5   6   4  471.50   42.96
  -5   6   4  465.48   44.85
   5  -6  -4  443.06   31.21
  -5  -6   4  416.79   27.21
  -5  -6   4  476.99   37.08
  -5  -6   4  423.72   26.70
  -5  -6   4  442.36   26.03
   5  -6  -4  422.59   33.96
  -5   6   3   53.95   12.73
  -5   6   3   96.14   21.04
  -5   6   3   65.18    5.04
  -5   6   3   76.62   19.67
   5   6  -3   63.84    6.91
   5   6  -3   59.92   10.42
   5   6  -3   67.01    5.18
  -5   6   3   62.30    3.74
   5  -6  -3   72.65   14.34
  -5  -6   3   55.98    9.80
   5  -6  -3   58.18   17.73
   5  -6  -3   62.25   10.90
  -5  -6   3   68.72    8.48
  -5  -6   3   66.47    7.93
  -5  -6   3   52.65   12.78
  -5  -6   3   51.18    9.60
  -5   6   2  221.36   28.48
   5   6  -2  283.42   20.89
  -5   6   2  282.18   16.23
  -5   6   2  276.04   14.19
   5   6  -2  269.47   15.23
  -5   6   2  244.56   24.54
   5   6  -2  298.38   16.81
  -5   6   2  284.13   27.66
   5   6  -2  271.04   24.85
  -5  -6   2  287.19   17.25
   5  -6  -2  304.50   23.65
   5  -6  -2  294.06   17.89
   5  -6  -2  301.47   21.09
  -5  -6   2  234.65   17.18
  -5  -6   2  236.24   23.07
  -5  -6   2  289.74   22.24
   5  -6  -2  262.90   29.42
   5   6  -1   30.87    8.46
   5   6  -1   28.27    5.25
  -5   6   1   31.97    8.38
   5   6  -1   22.47    6.99
  -5   6   1   31.68    5.01
  -5   6   1   46.24   13.78
   5   6  -1   28.28    5.29
   5  -6  -1   35.75    7.49
  -5  -6   1   32.14    5.31
  -5  -6   1   38.55    9.52
  -5  -6   1   18.43    9.53
   5  -6  -1   18.06    5.97
   5  -6  -1   28.85    6.72
  -5  -6   1   35.94    6.44
   5  -6  -1   19.06   10.28
  -5  -6   1   26.53    5.31
   5  -6  -1   24.72    4.76
   5  -6  -1   24.61   10.35
   5   6   0  386.01   24.45
  -5   6   0  441.62   29.33
   5   6   0  375.23   28.25
  -5   6   0  413.94   23.29
   5   6   0  425.14   23.89
   5   6   0  448.89   29.05
   5  -6   0  412.82   27.80
  -5  -6   0  412.21   22.61
   5  -6   0  451.61   36.52
  -5  -6   0  408.97   21.34
   5  -6   0  410.95   20.44
   5  -6   0  387.59   36.57
  -5  -6   0  407.04   29.04
   5  -6   0  415.05   27.64
   5   6   1  172.71   14.28
  -5   6  -1  136.33   13.99
  -5  -6  -1  148.38   15.20
   5  -6   1  172.39   27.79
  -5  -6  -1  155.08   10.73
  -5  -6  -1  154.51   12.39
   5  -6   1  148.45   16.68
  -5  -6  -1  100.96   23.14
  -5   6  -2    3.74    8.29
   5   6   2   11.60    4.90
  -5  -6  -2   16.32    4.14
  -5  -6  -2   10.26    4.60
  -5  -6  -2   11.51    9.78
   5  -6   2   55.37   17.83
   5  -6   2   19.41    8.36
  -5   6  -3   -5.15    4.58
   5   6   3   -1.47    3.11
  -5  -6  -3    2.01    4.69
   5  -6   3    8.99    3.71
  -5  -6  -3    0.72    2.90
   5  -6   3   -7.45   11.52
   5   6   4   12.30    7.87
  -5   6  -4   -6.53    6.55
  -5  -6  -4   -4.84    8.13
  -5  -6  -4   -2.70    3.17
   5  -6   4   -4.84    6.91
  -5   6  -5   -6.37    6.48
   5   6   5   -1.74    6.10
  -5  -6  -5   -1.35    3.26
   5  -6   5  -10.52    8.05
  -5  -6  -5  -13.43    6.87
  -5   7   8    5.77   10.12
   5  -7  -8    5.37    9.06
   5  -7  -8   -8.64   14.84
  -5  -7   8    7.13    5.37
  -5   7   7    1.10    6.16
   5   7  -7   11.95    5.31
  -5   7   7   32.49   18.72
  -5  -7   7    4.67    5.50
  -5  -7   7   -2.92   12.68
   5  -7  -7    1.05    6.09
   5   7  -6   23.17    8.43
  -5   7   6   14.05    9.62
   5   7  -6   12.47    4.75
  -5   7   6   18.37   17.23
  -5  -7   6   31.78    8.43
   5  -7  -6   22.62    9.36
  -5  -7   6   39.26   16.03
  -5  -7   6    8.02    6.74
  -5   7   5    2.78    9.61
  -5   7   5    7.61    9.10
   5   7  -5    9.13    4.10
   5   7  -5    8.67    3.86
   5  -7  -5   11.21    5.11
  -5  -7   5    8.62    5.70
  -5  -7   5    3.24    3.33
  -5  -7   5    7.89    7.71
  -5   7   4   13.76    9.67
   5   7  -4    6.80    2.97
   5   7  -4    9.93    5.17
  -5   7   4   14.31   10.87
  -5  -7   4    0.85    4.16
  -5  -7   4   10.49    5.24
  -5  -7   4    7.90    8.07
  -5  -7   4   12.61    5.11
   5  -7  -4    9.54    5.49
  -5   7   3   33.83   13.50
   5   7  -3   14.27    9.13
  -5   7   3   13.21   10.23
  -5   7   3   32.04    3.48
  -5   7   3   19.47    9.37
   5   7  -3   30.78    7.83
  -5  -7   3   19.18    5.85
  -5  -7   3   26.53    9.52
   5  -7  -3   41.17   14.23
  -5  -7   3   50.77   10.10
   5  -7  -3   36.89   10.12
  -5  -7   3   39.24    7.32
   5  -7  -3   42.47   10.56
   5   7  -2   29.46    5.28
  -5   7   2   27.24   11.51
  -5   7   2   38.49   13.12
   5   7  -2   24.50    7.09
   5   7  -2   18.40    7.14
   5   7  -2   23.53    4.14
  -5   7   2   25.94    4.82
  -5   7   2   18.74    3.59
  -5   7   2   19.55    8.49
   5  -7  -2   24.40   11.98
   5  -7  -2   20.62    7.15
  -5  -7   2   21.97    4.94
  -5  -7   2   28.18    7.21
   5  -7  -2   22.38    5.68
   5  -7  -2   32.71   10.21
  -5  -7   2   22.20    8.88
  -5  -7   2   18.96    5.52
  -5   7   1  122.16   16.10
  -5   7   1  154.61   11.00
   5   7  -1  161.79   15.56
  -5   7   1  157.09   19.79
   5   7  -1  109.39   18.44
  -5   7   1  116.13   23.04
   5   7  -1  148.68   11.43
   5   7  -1  133.00   11.19
  -5   7   1  154.79   12.49
   5  -7  -1  164.16   14.49
  -5  -7   1  125.98   13.38
  -5  -7   1  153.59   11.73
  -5  -7   1  154.10   15.36
   5  -7  -1  181.91   30.37
  -5  -7   1   94.79   22.66
   5  -7  -1  131.15   23.16
  -5  -7   1  138.27   10.58
  -5  -7   1  150.20   11.58
   5   7   0   58.74   12.13
  -5   7   0   82.62   13.77
   5   7   0   43.81    7.41
  -5   7   0   61.42    7.66
   5  -7   0  103.45   24.26
   5  -7   0   60.01   10.92
   5  -7   0   48.60   10.31
  -5  -7   0   37.66   14.50
   5  -7   0   67.17    7.02
  -5  -7   0   64.55    6.77
  -5  -7   0   78.08   13.40
  -5  -7   0   64.86    7.27
  -5  -7   0   64.69    8.92
   5   7   1  256.12   18.14
  -5   7  -1  272.80   20.66
   5  -7   1  215.73   20.78
  -5  -7  -1  251.63   16.55
  -5  -7  -1  170.05   29.89
   5  -7   1  216.59   34.69
  -5  -7  -1  251.16   15.58
   5   7   2  171.03   15.31
   5  -7   2  138.26   27.18
  -5  -7  -2  125.19   24.62
   5  -7   2  140.68   21.26
  -5  -7  -2  142.36   12.93
  -5  -7  -2  147.13   11.73
   5   7   3   -4.93    3.64
  -5   7  -3    4.35    3.98
  -5  -7  -3    9.71    9.02
   5  -7   3   11.30    5.91
  -5  -7  -3    5.81    4.08
   5   7   4   -9.49    4.72
  -5   7  -4   -3.61    4.61
  -5  -7  -4    1.19    8.77
  -5  -7  -4    0.26    3.70
   5  -7   4   -2.55    6.03
  -5   8   8    6.17    6.90
   5  -8  -8   -2.94    6.29
  -5  -8   8    4.32    3.67
   5  -8  -8   12.47   16.36
   5   8  -7    4.94    4.51
  -5   8   7   13.99   17.38
   5  -8  -7    6.38   14.31
   5  -8  -7    8.00    8.80
  -5  -8   7    8.15    5.10
  -5  -8   7   13.96   18.73
   5   8  -6   -1.12    3.17
   5   8  -6    6.21    5.63
  -5   8   6    9.66   12.90
  -5   8   6   -5.07    7.85
  -5  -8   6  -11.56    4.34
  -5  -8   6   -0.94   11.68
   5  -8  -6  -12.33    5.10
  -5  -8   6    1.26    3.05
   5   8  -5   24.40    6.24
   5   8  -5   19.88    7.15
  -5   8   5   16.06   11.44
  -5   8   5   51.14   17.78
  -5  -8   5   11.62   10.07
  -5  -8   5   16.22    6.78
  -5  -8   5   30.29    7.96
   5  -8  -5   24.56    9.84
   5   8  -4    5.11   10.70
  -5   8   4   26.35   12.84
   5   8  -4   20.51    7.30
  -5   8   4   60.75   19.47
   5   8  -4   29.62    5.76
  -5  -8   4   35.76    7.97
  -5  -8   4   30.59    9.37
  -5  -8   4   25.09   11.34
   5  -8  -4   53.33   12.82
   5   8  -3   -5.68    5.87
  -5   8   3    4.54    8.70
  -5   8   3   -6.94    6.78
   5   8  -3    0.61    3.87
   5   8  -3   -0.15    2.23
  -5   8   3    8.24    6.93
  -5  -8   3    4.94    5.85
  -5  -8   3    0.35    2.34
   5  -8  -3    7.90    6.68
   5  -8  -3    6.88    8.98
  -5  -8   3    3.00    2.29
   5  -8  -3   -0.75    3.60
   5   8  -2  655.61   40.99
  -5   8   2  684.12   49.56
  -5   8   2  692.89   33.87
  -5   8   2  685.94   54.06
  -5   8   2  654.31   47.01
   5   8  -2  737.76   34.42
   5   8  -2  581.40   39.55
   5  -8  -2  683.66   55.78
  -5  -8   2  703.09   40.24
   5  -8  -2  717.53   41.20
  -5  -8   2  681.08   34.20
   5  -8  -2  688.32   41.13
   5  -8  -2  654.89   35.75
  -5  -8   2  750.65   46.19
  -5   8   1  212.06   23.56
  -5   8   1  210.28   15.81
  -5   8   1  208.70   13.85
   5   8  -1  192.73   13.98
  -5   8   1  208.89   22.63
  -5   8   1  166.43   28.72
   5   8  -1  224.26   20.82
  -5  -8   1  209.45   14.60
  -5  -8   1  206.87   13.86
  -5  -8   1  180.69   30.82
   5  -8  -1  182.69   16.77
   5  -8  -1  222.53   34.61
   5  -8  -1  173.23   21.90
  -5  -8   1  177.63   17.99
  -5  -8   1  216.98   13.87
  -5   8   0  102.80   10.15
  -5   8   0   96.30   21.31
   5   8   0  106.68   10.31
  -5   8   0   69.23   14.97
  -5   8   0   89.27   11.38
  -5   8   0  111.14   14.25
   5   8   0  101.36   16.80
  -5  -8   0   51.55   17.46
  -5  -8   0   99.49    8.96
   5  -8   0  104.15   25.15
  -5  -8   0   89.52   11.25
  -5  -8   0   84.92   14.67
  -5  -8   0   95.65    8.84
  -5   8  -1  127.37   14.20
   5   8   1  156.77   13.42
  -5   8  -1   78.48   19.76
  -5  -8  -1   86.36   20.95
  -5  -8  -1  130.73   11.44
  -5  -8  -1  118.43   10.68
   5  -8   1  176.47   30.91
  -5   8  -2    6.36    4.80
  -5   8  -2  -13.06    6.00
   5   8   2    0.61    3.18
   5  -8   2  -13.16    8.92
  -5  -8  -2   -1.23    6.28
  -5  -8  -2    4.80    3.55
  -5  -8  -2    6.49    3.49
  -5   8  -3   -3.08    7.76
  -5   8  -3    2.69    4.74
   5   8   3    8.27    5.00
  -5  -8  -3    6.49    8.60
  -5  -8  -3   15.13    6.21
  -5   8  -4   10.29    6.27
   5   8   4   -1.92    5.15
  -5   8  -4    1.23   10.95
  -5  -8  -4   -5.28    2.97
  -5  -8  -4   -8.64    6.79
  -5   9   8    2.47    8.44
   5  -9  -8    8.72   11.38
  -5  -9   8    4.29    6.97
   5  -9  -8   16.02   18.78
   5   9  -7    2.24    4.36
  -5   9   7   -7.55   19.05
  -5   9   7   29.10   12.49
   5  -9  -7   25.87   11.00
  -5  -9   7    8.15    6.78
   5  -9  -7   21.73   19.21
   5   9  -6   19.74    6.39
  -5   9   6   36.97   15.44
  -5   9   6    3.13    8.02
  -5  -9   6   14.41   15.54
   5  -9  -6   35.21   13.35
  -5  -9   6   18.76    7.18
  -5   9   5   25.73   15.12
   5   9  -5   21.16    8.62
   5   9  -5   26.82    6.61
  -5   9   5   34.25   15.60
  -5  -9   5   28.14    7.37
  -5  -9   5   24.32   14.01
  -5  -9   5   28.09    8.40
   5  -9  -5   31.08   11.01
  -5   9   4   45.21   17.78
   5   9  -4   29.64    7.78
  -5   9   4   28.92   14.82
   5   9  -4   28.25    6.25
  -5  -9   4   29.17    8.13
   5  -9  -4   44.30   12.12
  -5  -9   4   56.73   15.04
  -5  -9   4   38.12    7.86
  -5   9   3    0.79    8.18
   5   9  -3   -0.76    2.41
  -5   9   3   -7.49    7.81
   5   9  -3   -5.69    2.71
   5  -9  -3    4.28    7.22
  -5  -9   3    1.62    2.38
  -5  -9   3   -1.27    2.90
   5  -9  -3    0.43    5.00
  -5  -9   3   -3.04    4.23
  -5   9   2   75.17   18.44
  -5   9   2   55.49   13.77
  -5   9   2   47.20    7.43
  -5   9   2   42.82   15.81
   5   9  -2   59.94   12.98
  -5  -9   2   37.66    8.54
   5  -9  -2   33.95    9.68
   5  -9  -2   77.87   19.44
  -5  -9   2   44.74    9.81
   5  -9  -2   54.16   11.83
  -5  -9   2   75.94   16.70
  -5  -9   2   51.75    7.97
  -5   9   1  377.86   31.99
   5   9  -1  372.49   29.16
  -5   9   1  355.95   23.30
  -5   9   1  347.43   32.28
   5   9  -1  374.57   21.61
  -5   9   1  373.57   38.11
  -5   9   1  326.69   22.71
  -5  -9   1  348.22   20.60
  -5  -9   1  393.01   20.05
   5  -9  -1  362.58   40.31
  -5  -9   1  300.56   35.23
  -5  -9   1  327.39   25.71
   5  -9  -1  343.84   24.80
  -5   9   0  492.18   45.30
  -5   9   0  529.24   31.95
  -5   9   0  509.83   40.28
  -5   9   0  463.65   28.19
  -5  -9   0  501.52   26.76
   5  -9   0  520.87   47.45
  -5  -9   0  540.07   26.83
  -5   9  -1  150.26   28.42
  -5   9  -1  178.86   17.63
   5   9   1  178.04   15.02
  -5  -9  -1  170.30   13.53
  -5  -9  -1  176.87   13.75
   5  -9   1  204.63   35.99
  -5  -9  -1  144.23   29.09
   5   9   2  118.72   12.54
  -5   9  -2   89.09   15.30
  -5  -9  -2   71.84   18.88
  -5  -9  -2  133.94   12.02
   5  -9   2   66.82   23.28
  -5  -9  -2  117.38   11.84
   5   9   3   26.02    7.34
  -5   9  -3    0.49   10.42
  -5   9  -3   19.22    8.75
  -5  -9  -3   15.80    5.93
  -5   9  -4  -15.87    9.21
   5   9   4    2.06    6.22
  -5  -9  -4   -4.97    3.46
  -5  -9  -4   -5.58    5.85
   5  10  -7   15.33    6.51
  -5  10   7   10.00    9.41
   5 -10  -7   49.49   16.57
  -5 -10   7    7.97    5.15
   5 -10  -7   30.88   18.92
   5  10  -6    8.11    4.52
  -5  10   6    2.07    9.44
  -5  10   6  -19.62   11.64
   5 -10  -6    9.32    7.89
  -5 -10   6    2.23    3.01
   5 -10  -6   25.29   16.22
   5  10  -5    7.21    4.23
   5  10  -5    9.49    9.39
  -5  10   5   17.29   11.24
  -5  10   5   26.23   14.37
  -5 -10   5   11.88   10.77
  -5 -10   5    6.86    4.45
   5 -10  -5   22.37    9.17
  -5 -10   5   15.41    6.51
  -5  10   4   13.40   14.12
   5  10  -4   21.50    4.56
   5  10  -4   17.48    8.30
  -5  10   4   20.22   11.67
  -5 -10   4   14.59    4.50
  -5 -10   4   16.80   10.34
  -5 -10   4    9.59    5.78
   5 -10  -4    4.03    6.53
   5  10  -3   41.57    6.97
   5  10  -3   38.42   10.68
  -5  10   3   50.02   18.07
  -5  10   3   39.38   15.53
  -5 -10   3   45.90   10.47
  -5 -10   3   41.52    8.01
   5 -10  -3   28.94   10.14
   5 -10  -3   34.40   11.84
  -5 -10   3   43.84   11.59
  -5  10   2   -6.10    6.08
   5  10  -2   27.33    8.96
  -5  10   2    1.78    3.59
  -5  10   2    9.48   10.08
  -5  10   2    9.90    9.87
   5  10  -2   10.69    4.02
  -5 -10   2   12.98    3.98
   5 -10  -2   10.76   12.10
   5 -10  -2   14.75    7.26
  -5 -10   2    7.34   10.60
  -5 -10   2   13.51    6.34
   5  10  -1  149.59   18.46
   5  10  -1  148.52   12.15
  -5  10   1  128.69   26.31
  -5  10   1  153.04   14.30
  -5  10   1  132.80   24.36
  -5  10   1  139.54   22.90
  -5 -10   1  136.77   28.75
   5 -10  -1  132.50   14.99
  -5 -10   1  139.29   15.21
  -5 -10   1  148.64   12.07
   5 -10  -1  197.01   35.71
  -5 -10   1  137.62   10.73
   5  10   0  385.13   23.40
  -5  10   0  330.11   36.86
  -5  10   0  417.04   27.48
  -5  10   0  386.44   34.53
  -5 -10   0  353.01   21.69
  -5 -10   0  371.12   20.95
   5 -10   0  378.06   41.45
  -5  10  -1   59.31   18.44
   5  10   1   53.38    9.02
  -5  10  -1   49.69   11.10
  -5  10  -1   49.53   13.23
  -5 -10  -1   39.17   16.23
   5 -10   1   50.14   17.31
  -5 -10  -1   60.77    8.38
  -5 -10  -1   58.07    9.19
   5  10   2   -3.16    3.70
  -5  10  -2    6.40   11.09
  -5  10  -2    0.02    3.92
   5 -10   2    5.22   10.72
  -5 -10  -2   -4.61    5.20
  -5 -10  -2   -2.37    2.60
  -5 -10  -2    2.66    3.45
   5  10   3    2.69    5.99
  -5  10  -3  -14.86    9.16
  -5 -10  -3   -7.34    7.20
   5  10   4   23.18    9.07
  -5  10  -4    6.93    7.99
  -5 -10  -4   12.93    6.83
  -5 -10  -4   -3.22   10.60
   5  11  -7   -5.23    4.07
  -5  11   7   25.48   11.02
   5 -11  -7    0.12    9.05
   5 -11  -7   15.58   17.76
  -5 -11   7   -1.66    3.71
  -5  11   6    7.44   11.56
   5  11  -6   15.82    5.83
  -5 -11   6    8.27    6.58
   5 -11  -6   18.85   18.00
   5 -11  -6   15.59    9.22
   5  11  -5    7.58    4.98
  -5  11   5   14.97   15.76
  -5  11   5   16.13   11.04
   5  11  -5    8.51   10.96
  -5 -11   5   14.77    5.35
  -5 -11   5    1.29   13.24
   5 -11  -5   30.38   12.23
  -5 -11   5   19.31    7.69
  -5  11   4   50.22   19.94
  -5  11   4   49.46   18.03
   5  11  -4   33.18    6.97
   5  11  -4   37.48   12.03
  -5 -11   4   23.44    6.67
   5 -11  -4   32.44   12.52
  -5 -11   4   25.71    9.99
  -5 -11   4   25.96    6.33
  -5  11   3   92.00   22.69
   5  11  -3  131.23   11.70
   5  11  -3  125.44   21.68
  -5  11   3   92.14   22.38
  -5 -11   3  136.87   18.23
   5 -11  -3  109.26   20.04
  -5 -11   3  120.11   11.65
  -5 -11   3   85.81   14.84
   5  11  -2    1.45    8.15
  -5  11   2   -7.90    6.49
  -5  11   2    5.15    9.06
   5  11  -2    7.87    3.62
  -5 -11   2    8.59    6.90
[truncated: 99,986 more chars]
