# Supplementary material for: Competing electrophilic substitution and oxidative polymerization of arylamines with selenium dioxide
Source: Beilstein J Org Chem. 2024 May 27;20:1221–35. doi: 10.3762/bjoc.20.105 (PMC11181186; doi:10.3762/bjoc.20.105)
Supplement: File 4 — Crystallographic data for compound 10. [file Beilstein_J_Org_Chem-20-1221-s004.cif]

 
data_O_ANI_2_071122_0m_a
 
_audit_creation_method            'SHELXL-2019/1'
_shelx_SHELXL_version_number      '2019/1'
_chemical_name_systematic         ?
_chemical_name_common             ?
_chemical_melting_point           ?
_chemical_formula_moiety          'C20 H18 N2 O4'
_chemical_formula_sum
 'C20 H18 N2 O4' 
_chemical_formula_weight          350.36

loop_
 _atom_type_symbol
 _atom_type_description
 _atom_type_scat_dispersion_real
 _atom_type_scat_dispersion_imag
 _atom_type_scat_source
 'C'  'C'   0.0033   0.0016
 'International Tables Vol C Tables 4.2.6.8 and 6.1.1.4'
 'H'  'H'   0.0000   0.0000
 'International Tables Vol C Tables 4.2.6.8 and 6.1.1.4'
 'N'  'N'   0.0061   0.0033
 'International Tables Vol C Tables 4.2.6.8 and 6.1.1.4'
 'O'  'O'   0.0106   0.0060
 'International Tables Vol C Tables 4.2.6.8 and 6.1.1.4'
 
_space_group_crystal_system       monoclinic
_space_group_IT_number            15
_space_group_name_H-M_alt         'C 2/c'
_space_group_name_Hall            '-C 2yc'
 
_shelx_space_group_comment
;
The symmetry employed for this shelxl refinement is uniquely defined
by the following loop, which should always be used as a source of
symmetry information in preference to the above space-group names.
They are only intended as comments.
;
 
loop_
 _space_group_symop_operation_xyz
 'x, y, z'
 '-x, y, -z+1/2'
 'x+1/2, y+1/2, z'
 '-x+1/2, y+1/2, -z+1/2'
 '-x, -y, -z'
 'x, -y, z-1/2'
 '-x+1/2, -y+1/2, -z'
 'x+1/2, -y+1/2, z-1/2'
 
_cell_length_a                    19.843(4)
_cell_length_b                    3.8540(8)
_cell_length_c                    21.797(5)
_cell_angle_alpha                 90
_cell_angle_beta                  96.420(8)
_cell_angle_gamma                 90
_cell_volume                      1656.5(6)
_cell_formula_units_Z             4
_cell_measurement_temperature     301(2)
_cell_measurement_reflns_used      6337
_cell_measurement_theta_min        2.63
_cell_measurement_theta_max       28.32
 
_exptl_crystal_description       'needle'
_exptl_crystal_colour            'black'
_exptl_crystal_density_meas       ?
_exptl_crystal_density_method     ?
_exptl_crystal_density_diffrn     1.405          
_exptl_crystal_F_000              736
_exptl_transmission_factor_min    ?
_exptl_transmission_factor_max    ?
_exptl_crystal_size_max           0.200
_exptl_crystal_size_mid           0.100
_exptl_crystal_size_min           0.070
_exptl_absorpt_coefficient_mu     0.099
_shelx_estimated_absorpt_T_min    0.980
_shelx_estimated_absorpt_T_max    0.993
_exptl_absorpt_correction_type    multi-scan
_exptl_absorpt_correction_T_min   0.6710 
_exptl_absorpt_correction_T_max   0.7457
_exptl_absorpt_process_details    
;
 SADABS 2016/2: Krause, L., Herbst-Irmer, R., Sheldrick G.M. & Stalke D.,
 J. Appl. Cryst. 48 (2015) 3-10
;
_exptl_absorpt_special_details    ?
_diffrn_ambient_temperature       301(2)
_diffrn_radiation_wavelength      0.71073
_diffrn_radiation_type            MoK\a
_diffrn_source                    'i-mu-s microfocus source'
_diffrn_measurement_device_type   
 'Bruker D8 QUEST diffractometer with PHOTON II detector'
_diffrn_measurement_method        '\f and \w scans'
_diffrn_detector_area_resol_mean  ?
_diffrn_reflns_number             16841
_diffrn_reflns_av_unetI/netI      0.0284
_diffrn_reflns_av_R_equivalents   0.0490
_diffrn_reflns_limit_h_min        -26
_diffrn_reflns_limit_h_max        22
_diffrn_reflns_limit_k_min        -5
_diffrn_reflns_limit_k_max        5
_diffrn_reflns_limit_l_min        -29
_diffrn_reflns_limit_l_max        29
_diffrn_reflns_theta_min          2.634
_diffrn_reflns_theta_max          28.355
_diffrn_reflns_theta_full         25.242
_diffrn_measured_fraction_theta_max   0.992
_diffrn_measured_fraction_theta_full  0.991
_diffrn_reflns_Laue_measured_fraction_max    0.992
_diffrn_reflns_Laue_measured_fraction_full   0.991
_diffrn_reflns_point_group_measured_fraction_max   0.992
_diffrn_reflns_point_group_measured_fraction_full  0.991
_reflns_number_total              2061
_reflns_number_gt                 1624
_reflns_threshold_expression      'I > 2\s(I)'
_reflns_Friedel_coverage          0.000
_reflns_Friedel_fraction_max      .
_reflns_Friedel_fraction_full     .
 
_reflns_special_details
;
 Reflections were merged by SHELXL according to the crystal
 class for the calculation of statistics and refinement.
 
 _reflns_Friedel_fraction is defined as the number of unique
 Friedel pairs measured divided by the number that would be
 possible theoretically, ignoring centric projections and
 systematic absences.
;
 
_computing_data_collection       'Bruker APEX4'
_computing_cell_refinement       'Bruker APEX4/SAINT'
_computing_data_reduction        'Bruker APEX4/SAINT'
_computing_structure_solution     'SHELXL-2019/1 (Sheldrick, 2019)'
_computing_structure_refinement 'SHELXL-2019/1 (Sheldrick, 2019)'
_computing_molecular_graphics    'Bruker SHELXTL'
_computing_publication_material  'Bruker SHELXTL'
_refine_special_details           ?
_refine_ls_structure_factor_coef  Fsqd
_refine_ls_matrix_type            full
_refine_ls_weighting_scheme       calc
_refine_ls_weighting_details
'w=1/[\s^2^(Fo^2^)+(0.0537P)^2^+0.9335P] where P=(Fo^2^+2Fc^2^)/3'
_atom_sites_solution_primary      ?
_atom_sites_solution_secondary    ?
_atom_sites_solution_hydrogens    mixed
_refine_ls_hydrogen_treatment     mixed
_refine_ls_extinction_method      none
_refine_ls_extinction_coef        .
_refine_ls_number_reflns          2061
_refine_ls_number_parameters      122
_refine_ls_number_restraints      0
_refine_ls_R_factor_all           0.0615
_refine_ls_R_factor_gt            0.0458
_refine_ls_wR_factor_ref          0.1249
_refine_ls_wR_factor_gt           0.1137
_refine_ls_goodness_of_fit_ref    1.068
_refine_ls_restrained_S_all       1.068
_refine_ls_shift/su_max           0.000
_refine_ls_shift/su_mean          0.000
 
loop_
 _atom_site_label
 _atom_site_type_symbol
 _atom_site_fract_x
 _atom_site_fract_y
 _atom_site_fract_z
 _atom_site_U_iso_or_equiv
 _atom_site_adp_type
 _atom_site_occupancy
 _atom_site_site_symmetry_order  
 _atom_site_calc_flag
 _atom_site_refinement_flags_posn
 _atom_site_refinement_flags_adp
 _atom_site_refinement_flags_occupancy
 _atom_site_disorder_assembly
 _atom_site_disorder_group
O1 O 0.44299(6) 0.2223(4) 0.39508(5) 0.0600(4) Uani 1 1 d . . . . .
O2 O 0.41668(5) 0.2816(3) 0.71028(5) 0.0514(3) Uani 1 1 d . . . . .
N1 N 0.43197(6) 0.5673(4) 0.60320(5) 0.0409(3) Uani 1 1 d . . . . .
H1 H 0.4613(9) 0.634(5) 0.6345(9) 0.061 Uiso 1 1 d . U . . .
C1 C 0.45997(7) 0.5246(4) 0.55023(6) 0.0348(3) Uani 1 1 d . . . . .
C2 C 0.46709(7) 0.3496(4) 0.44446(6) 0.0393(3) Uani 1 1 d . . . . .
C3 C 0.43056(7) 0.3853(4) 0.49667(6) 0.0407(4) Uani 1 1 d . . . . .
H3 H 0.385697 0.311684 0.494021 0.049 Uiso 1 1 calc R U . . .
C4 C 0.36578(7) 0.4839(4) 0.61565(6) 0.0366(3) Uani 1 1 d . . . . .
C5 C 0.35789(7) 0.3345(4) 0.67295(6) 0.0378(3) Uani 1 1 d . . . . .
C6 C 0.29363(8) 0.2537(4) 0.68768(7) 0.0465(4) Uani 1 1 d . . . . .
H6 H 0.288188 0.153623 0.725636 0.056 Uiso 1 1 calc R U . . .
C7 C 0.23752(8) 0.3223(5) 0.64578(8) 0.0519(4) Uani 1 1 d . . . . .
H7 H 0.194462 0.263581 0.655376 0.062 Uiso 1 1 calc R U . . .
C8 C 0.24493(8) 0.4757(5) 0.59042(8) 0.0532(4) Uani 1 1 d . . . . .
H8 H 0.206886 0.525547 0.562928 0.064 Uiso 1 1 calc R U . . .
C9 C 0.30892(8) 0.5572(4) 0.57515(7) 0.0459(4) Uani 1 1 d . . . . .
H9 H 0.313660 0.661815 0.537428 0.055 Uiso 1 1 calc R U . . .
C10 C 0.41244(10) 0.1378(5) 0.77026(7) 0.0584(5) Uani 1 1 d . . . . .
H10A H 0.457138 0.119587 0.791967 0.088 Uiso 1 1 calc R U . . .
H10B H 0.392198 -0.088426 0.766157 0.088 Uiso 1 1 calc R U . . .
H10C H 0.385155 0.285840 0.792880 0.088 Uiso 1 1 calc R U . . .
 
loop_
 _atom_site_aniso_label
 _atom_site_aniso_U_11
 _atom_site_aniso_U_22
 _atom_site_aniso_U_33
 _atom_site_aniso_U_23
 _atom_site_aniso_U_13
 _atom_site_aniso_U_12
O1 0.0517(6) 0.0965(10) 0.0320(6) -0.0236(6) 0.0062(4) -0.0232(6)
O2 0.0511(6) 0.0751(8) 0.0291(5) 0.0145(5) 0.0088(4) 0.0002(6)
N1 0.0430(7) 0.0581(8) 0.0224(5) -0.0020(5) 0.0077(4) -0.0119(6)
C1 0.0416(7) 0.0394(7) 0.0243(6) 0.0019(5) 0.0075(5) -0.0084(6)
C2 0.0418(7) 0.0502(8) 0.0261(6) -0.0049(6) 0.0045(5) -0.0120(6)
C3 0.0391(7) 0.0535(9) 0.0302(7) -0.0050(6) 0.0074(5) -0.0164(6)
C4 0.0418(7) 0.0408(7) 0.0287(6) -0.0018(5) 0.0099(5) -0.0046(6)
C5 0.0453(7) 0.0391(7) 0.0306(7) -0.0010(6) 0.0114(5) -0.0002(6)
C6 0.0550(9) 0.0466(8) 0.0419(8) 0.0002(7) 0.0228(7) -0.0040(7)
C7 0.0434(8) 0.0552(10) 0.0603(10) -0.0090(8) 0.0202(7) -0.0063(7)
C8 0.0439(8) 0.0619(10) 0.0529(9) -0.0061(8) 0.0016(7) 0.0010(7)
C9 0.0501(8) 0.0538(9) 0.0338(7) 0.0033(6) 0.0047(6) -0.0016(7)
C10 0.0762(12) 0.0686(11) 0.0316(8) 0.0135(7) 0.0111(7) 0.0004(9)
 
_geom_special_details
;
 All esds (except the esd in the dihedral angle between two l.s. planes)
 are estimated using the full covariance matrix.  The cell esds are taken
 into account individually in the estimation of esds in distances, angles
 and torsion angles; correlations between esds in cell parameters are only
 used when they are defined by crystal symmetry.  An approximate (isotropic)
 treatment of cell esds is used for estimating esds involving l.s. planes.
;
 
loop_
 _geom_bond_atom_site_label_1
 _geom_bond_atom_site_label_2
 _geom_bond_distance
 _geom_bond_site_symmetry_2
 _geom_bond_publ_flag
O1 C2 1.2300(16) . ?
O2 C5 1.3610(17) . ?
O2 C10 1.4308(18) . ?
N1 C1 1.3461(17) . ?
N1 C4 1.4078(18) . ?
N1 H1 0.884(19) . ?
C1 C3 1.3564(18) . ?
C1 C2 1.5183(19) 5_666 ?
C2 C3 1.4225(19) . ?
C3 H3 0.9300 . ?
C4 C9 1.382(2) . ?
C4 C5 1.3998(19) . ?
C5 C6 1.385(2) . ?
C6 C7 1.384(2) . ?
C6 H6 0.9300 . ?
C7 C8 1.366(2) . ?
C7 H7 0.9300 . ?
C8 C9 1.384(2) . ?
C8 H8 0.9300 . ?
C9 H9 0.9300 . ?
C10 H10A 0.9600 . ?
C10 H10B 0.9600 . ?
C10 H10C 0.9600 . ?
 
loop_
 _geom_angle_atom_site_label_1
 _geom_angle_atom_site_label_2
 _geom_angle_atom_site_label_3
 _geom_angle
 _geom_angle_site_symmetry_1
 _geom_angle_site_symmetry_3
 _geom_angle_publ_flag
C5 O2 C10 118.06(12) . . ?
C1 N1 C4 128.39(12) . . ?
C1 N1 H1 113.5(12) . . ?
C4 N1 H1 117.8(12) . . ?
N1 C1 C3 127.41(13) . . ?
N1 C1 C2 112.15(11) . 5_666 ?
C3 C1 C2 120.44(12) . 5_666 ?
O1 C2 C3 123.74(13) . . ?
O1 C2 C1 117.91(12) . 5_666 ?
C3 C2 C1 118.35(11) . 5_666 ?
C1 C3 C2 121.21(13) . . ?
C1 C3 H3 119.4 . . ?
C2 C3 H3 119.4 . . ?
C9 C4 C5 119.28(13) . . ?
C9 C4 N1 122.89(13) . . ?
C5 C4 N1 117.76(12) . . ?
O2 C5 C6 125.28(13) . . ?
O2 C5 C4 114.91(12) . . ?
C6 C5 C4 119.81(14) . . ?
C7 C6 C5 119.85(14) . . ?
C7 C6 H6 120.1 . . ?
C5 C6 H6 120.1 . . ?
C8 C7 C6 120.47(14) . . ?
C8 C7 H7 119.8 . . ?
C6 C7 H7 119.8 . . ?
C7 C8 C9 120.19(15) . . ?
C7 C8 H8 119.9 . . ?
C9 C8 H8 119.9 . . ?
C4 C9 C8 120.36(14) . . ?
C4 C9 H9 119.8 . . ?
C8 C9 H9 119.8 . . ?
O2 C10 H10A 109.5 . . ?
O2 C10 H10B 109.5 . . ?
H10A C10 H10B 109.5 . . ?
O2 C10 H10C 109.5 . . ?
H10A C10 H10C 109.5 . . ?
H10B C10 H10C 109.5 . . ?
 
loop_
 _geom_torsion_atom_site_label_1
 _geom_torsion_atom_site_label_2
 _geom_torsion_atom_site_label_3
 _geom_torsion_atom_site_label_4
 _geom_torsion
 _geom_torsion_site_symmetry_1
 _geom_torsion_site_symmetry_2
 _geom_torsion_site_symmetry_3
 _geom_torsion_site_symmetry_4
 _geom_torsion_publ_flag
C4 N1 C1 C3 -1.1(3) . . . . ?
C4 N1 C1 C2 179.59(14) . . . 5_666 ?
N1 C1 C3 C2 -178.60(15) . . . . ?
C2 C1 C3 C2 0.7(3) 5_666 . . . ?
O1 C2 C3 C1 179.31(16) . . . . ?
C1 C2 C3 C1 -0.7(2) 5_666 . . . ?
C1 N1 C4 C9 -43.9(2) . . . . ?
C1 N1 C4 C5 139.05(16) . . . . ?
C10 O2 C5 C6 -1.4(2) . . . . ?
C10 O2 C5 C4 178.44(14) . . . . ?
C9 C4 C5 O2 -178.16(14) . . . . ?
N1 C4 C5 O2 -1.0(2) . . . . ?
C9 C4 C5 C6 1.7(2) . . . . ?
N1 C4 C5 C6 178.88(13) . . . . ?
O2 C5 C6 C7 179.60(15) . . . . ?
C4 C5 C6 C7 -0.3(2) . . . . ?
C5 C6 C7 C8 -1.3(3) . . . . ?
C6 C7 C8 C9 1.4(3) . . . . ?
C5 C4 C9 C8 -1.6(2) . . . . ?
N1 C4 C9 C8 -178.64(15) . . . . ?
C7 C8 C9 C4 0.1(3) . . . . ?
 
loop_
 _geom_hbond_atom_site_label_D 
 _geom_hbond_atom_site_label_H 
 _geom_hbond_atom_site_label_A 
 _geom_hbond_distance_DH 
 _geom_hbond_distance_HA 
 _geom_hbond_distance_DA 
 _geom_hbond_angle_DHA 
 _geom_hbond_site_symmetry_A 
 _geom_hbond_publ_flag
N1 H1 O1  0.884(19) 2.145(18) 2.6067(16) 112.0(15) 5_666 yes
C10 H10A O2  0.96 2.59 3.415(2) 145.0 2_656 yes
 
_refine_diff_density_max    0.249
_refine_diff_density_min   -0.149
_refine_diff_density_rms    0.035

_shelx_res_file
;
TITL O_ANI_2_071122_0m_a.res in C2/c
    O_ANI_2_071122_0m_a.res
    created by SHELXL-2019/1 at 14:25:44 on 07-Nov-2022
REM Old TITL O_ANI_2_071122_0m in C2/c
REM SHELXT solution in C2/c: R1 0.187, Rweak 0.006, Alpha 0.030
REM <I/s>   0.565 for  264 systematic absences,  Orientation as input
REM Formula found by SHELXT:  C10 N O2
CELL  0.71073  19.8434   3.8540  21.7965   90.000   96.420   90.000
ZERR    4.000   0.0040   0.0008   0.0045    0.000    0.008    0.000
LATT  7
SYMM -X, Y, 1/2-Z
SFAC C H N O
UNIT 80 72 8 16
ACTA
LIST 4
TEMP 27.850
SIZE 0.07 0.10 0.20
L.S. 10
BOND $H
EQIV $1 -x+1, -y+1, -z+1
HTAB N1 O1_$1
EQIV $2 -x+1, y, -z+3/2
HTAB C10 O2_$2
CONF
REM LIST 4
FMAP 2
PLAN 20
WGHT    0.053700    0.933500
FVAR       1.01659
O1    4    0.442985    0.222287    0.395084    11.00000    0.05170    0.09652 =
         0.03199   -0.02356    0.00620   -0.02323
O2    4    0.416675    0.281550    0.710282    11.00000    0.05105    0.07515 =
         0.02914    0.01452    0.00884    0.00024
N1    3    0.431975    0.567251    0.603198    11.00000    0.04305    0.05805 =
         0.02242   -0.00197    0.00768   -0.01188
H1    2    0.461287    0.634220    0.634474    11.00000   -1.50000
C1    1    0.459974    0.524615    0.550232    11.00000    0.04163    0.03942 =
         0.02433    0.00187    0.00753   -0.00837
C2    1    0.467091    0.349617    0.444463    11.00000    0.04184    0.05022 =
         0.02608   -0.00495    0.00454   -0.01199
C3    1    0.430564    0.385266    0.496666    11.00000    0.03907    0.05353 =
         0.03016   -0.00501    0.00741   -0.01639
AFIX  43
H3    2    0.385697    0.311684    0.494021    11.00000   -1.20000
AFIX   0
C4    1    0.365783    0.483888    0.615654    11.00000    0.04177    0.04078 =
         0.02869   -0.00180    0.00994   -0.00461
C5    1    0.357888    0.334533    0.672953    11.00000    0.04534    0.03909 =
         0.03055   -0.00103    0.01139   -0.00015
C6    1    0.293635    0.253736    0.687682    11.00000    0.05499    0.04660 =
         0.04190    0.00016    0.02285   -0.00404
AFIX  43
H6    2    0.288188    0.153623    0.725636    11.00000   -1.20000
AFIX   0
C7    1    0.237515    0.322335    0.645777    11.00000    0.04342    0.05523 =
         0.06027   -0.00901    0.02022   -0.00631
AFIX  43
H7    2    0.194462    0.263581    0.655376    11.00000   -1.20000
AFIX   0
C8    1    0.244934    0.475723    0.590425    11.00000    0.04387    0.06193 =
         0.05289   -0.00606    0.00162    0.00104
AFIX  43
H8    2    0.206886    0.525547    0.562928    11.00000   -1.20000
AFIX   0
C9    1    0.308915    0.557184    0.575152    11.00000    0.05005    0.05380 =
         0.03379    0.00325    0.00473   -0.00165
AFIX  43
H9    2    0.313660    0.661815    0.537428    11.00000   -1.20000
AFIX   0
C10   1    0.412443    0.137813    0.770255    11.00000    0.07623    0.06863 =
         0.03157    0.01351    0.01105    0.00037
AFIX 137
H10A  2    0.457138    0.119587    0.791967    11.00000   -1.50000
H10B  2    0.392198   -0.088426    0.766157    11.00000   -1.50000
H10C  2    0.385155    0.285840    0.792880    11.00000   -1.50000
REM #####
AFIX   0
HKLF 4


REM  O_ANI_2_071122_0m_a.res in C2/c
REM wR2 = 0.1249, GooF = S = 1.068, Restrained GooF = 1.068 for all data
REM R1 = 0.0458 for 1624 Fo > 4sig(Fo) and 0.0615 for all 2061 data
REM 122 parameters refined using 0 restraints

END

WGHT      0.0537      0.9335

REM Highest difference peak  0.249,  deepest hole -0.149,  1-sigma level  0.035
Q1    1   0.4968  0.5769  0.5504  11.00000  0.05    0.25
Q2    1   0.4504  0.3511  0.4726  11.00000  0.05    0.20
Q3    1   0.4415  0.5703  0.5701  11.00000  0.05    0.19
Q4    1   0.4445  0.4271  0.5245  11.00000  0.05    0.18
Q5    1   0.3610  0.4656  0.6474  11.00000  0.05    0.17
Q6    1   0.3493  0.4233  0.4872  11.00000  0.05    0.15
Q7    1   0.3421  0.4027  0.5836  11.00000  0.05    0.15
Q8    1   0.3275  0.4142  0.6880  11.00000  0.05    0.14
Q9    1   0.3382  0.5985  0.6064  11.00000  0.05    0.14
Q10   1   0.2738  0.1897  0.6535  11.00000  0.05    0.14
Q11   1   0.4515 -0.0519  0.7754  11.00000  0.05    0.13
Q12   1   0.4416  0.5869  0.5207  11.00000  0.05    0.13
Q13   1   0.3249  0.2173  0.6714  11.00000  0.05    0.13
Q14   1   0.3759 -0.0592  0.7721  11.00000  0.05    0.13
Q15   1   0.2497  0.3346  0.6167  11.00000  0.05    0.12
Q16   1   0.2801  0.5713  0.6013  11.00000  0.05    0.12
Q17   1   0.3959  0.5180  0.6083  11.00000  0.05    0.12
Q18   1   0.4389  0.4561  0.3997  11.00000  0.05    0.11
Q19   1   0.4540  0.3929  0.4200  11.00000  0.05    0.11
Q20   1   0.2819  0.3457  0.5805  11.00000  0.05    0.10
;
_shelx_res_checksum   41786

_shelx_hkl_file
;
  -4   0   0  104.19    9.50
   4   0   0  117.79    6.40
   4   0   0  124.89    6.40
   4   0   0  109.49    5.50
   4   0   0  104.79    6.70
   4   0   0  115.09   10.10
  -4   0   0  113.49    6.10
  -4   0   0  109.79    6.00
  -4   0   0  123.09    5.60
  -4   0   0  112.09    6.50
  -8   0   0 8969.00  374.66
  10   0   0 3818.02  166.88
  10   0   0 4114.59  164.78
  10   0   0 3928.71  179.28
 -10   0   0 4073.19  178.78
 -12   0   0   51.09    6.00
 -12   0   0   54.59   13.70
  12   0   0   50.19    7.10
  12   0   0   56.39    4.40
  12   0   0   37.80    4.00
  12   0   0   45.90    8.10
  12   0   0   34.70   10.60
 -12   0   0   55.09    5.10
 -12   0   0   45.70    5.40
  14   0   0  492.15   22.90
 -14   0   0  481.85   24.00
  14   0   0  512.65   27.20
 -14   0   0  476.35   26.40
  14   0   0  431.46   39.30
 -14   0   0  514.05   25.60
  14   0   0  483.95   29.90
  14   0   0  512.95   23.30
 -14   0   0  467.15   39.60
  16   0   0  531.05   24.70
 -16   0   0  508.15   25.70
  16   0   0  503.55   45.00
 -16   0   0  525.35   28.80
 -16   0   0  520.35   27.60
 -16   0   0  505.05   43.70
  16   0   0  518.55   24.80
 -18   0   0 1149.19   59.29
 -18   0   0 1240.98   56.79
 -18   0   0 1293.47   61.19
  18   0   0 1425.56   55.89
 -18   0   0 1264.07   59.59
  18   0   0 1213.68   83.79
 -18   0   0 1363.66   84.99
 -20   0   0   27.20    7.40
 -20   0   0   31.00    7.10
 -20   0   0   32.30    5.90
 -22   0   0   15.80    6.40
 -22   0   0   23.40    6.60
 -24   0   0   30.10    8.90
 -24   0   0   18.30    7.10
 -26   0   0   10.10    6.30
 -26   0   0    5.60    7.60
  -3  -1   0   50.49    5.60
  -3  -1   0   43.70    4.00
   3  -1   0   49.40    8.40
  -3  -1   0   43.40    3.80
   3  -1   0   34.20    4.70
  -3  -1   0   51.69    5.00
  -3  -1   0   49.60    6.10
  -3   1   0   48.80    3.00
  -3   1   0   52.69    5.80
  -3   1   0   49.50    8.10
  -3   1   0   44.40    5.10
   3   1   0   39.00    3.90
   3   1   0   48.10    3.90
   3   1   0   44.20    4.70
   3   1   0   44.20    5.80
  -3   1   0   43.30    5.20
  -3   1   0   43.10    3.00
  -3   1   0   51.19    5.10
   3   1   0   49.50    4.40
  -3   1   0   44.60    5.00
   5  -1   0   86.29    8.40
  -5  -1   0   97.49    6.00
  -5  -1   0   89.79   10.00
   5  -1   0   96.99   10.70
  -5  -1   0   92.69    6.40
   5  -1   0   98.69    9.80
  -5  -1   0   91.89    7.70
  -5  -1   0   92.69    7.40
   5   1   0   86.79    6.60
  -5   1   0  101.09    4.50
  -5   1   0   87.49    9.10
  -5   1   0  100.79    4.50
  -5   1   0   82.69    9.00
  -5   1   0   75.39    7.30
   5   1   0   89.69   10.10
   5   1   0   95.69    6.40
   5   1   0   84.89    5.10
  -5   1   0   97.09    7.80
  -5   1   0   94.49    8.00
  -7  -1   0    1.80    2.70
  -7  -1   0    5.30    2.40
   7  -1   0    6.20    3.10
  -7  -1   0    3.80    1.50
  -7  -1   0    3.00    1.90
   7  -1   0    5.00    4.60
  -7  -1   0    2.90    1.70
  -7   1   0    3.50    2.50
  -7   1   0    7.10    3.00
  -7   1   0    5.30    3.80
   7   1   0    3.40    1.10
  -7   1   0    3.50    2.20
   7   1   0    0.40    3.20
  -7   1   0    6.70    2.90
   7   1   0    4.20    1.70
   7   1   0    6.50    2.10
   7   1   0    2.40    1.80
  -9  -1   0 3002.90  122.39
  -9  -1   0 2788.62  118.09
  -9  -1   0 2888.91  133.89
  -9  -1   0 2934.51  121.39
   9  -1   0 2775.52  128.49
  -9   1   0 2723.63  122.19
  -9   1   0 3071.69  124.99
   9   1   0 3138.89  120.29
  -9   1   0 2928.91  121.69
   9   1   0 2857.91  134.09
   9   1   0 2648.64  119.69
   9   1   0 3052.99  120.99
  -9   1   0 2750.72  131.39
  -9   1   0 2793.02  121.99
   9   1   0 2957.10  117.69
  11  -1   0  376.96   27.60
 -11  -1   0  387.86   18.60
 -11  -1   0  411.66   32.70
 -11  -1   0  412.56   22.00
  11  -1   0  439.76   32.90
 -11  -1   0  405.76   22.50
  11   1   0  378.36   21.40
  11   1   0  380.26   20.30
 -11   1   0  396.36   21.70
  11   1   0  473.65   35.40
 -11   1   0  363.16   22.20
  11   1   0  381.76   18.70
 -11   1   0  389.06   31.40
 -11   1   0  403.06   24.00
  11   1   0  395.26   20.40
 -11   1   0  384.26   21.90
 -13  -1   0  202.28   10.80
  13  -1   0  203.08   19.70
 -13  -1   0  177.18   23.10
  13  -1   0  165.08   21.70
 -13  -1   0  195.08   13.90
 -13  -1   0  175.08   13.60
  13   1   0  150.28   11.60
 -13   1   0  174.28   12.90
 -13   1   0  212.08   24.50
 -13   1   0  213.48   15.60
  13   1   0  211.38   12.70
 -13   1   0  190.28   13.50
  13   1   0  173.78   11.10
  13   1   0  163.98   13.20
  13   1   0  195.78   23.60
 -13   1   0  198.38   14.80
 -15  -1   0  945.41   40.10
 -15  -1   0  869.31   44.30
 -15  -1   0  963.10   45.80
 -15  -1   0  912.71   62.39
  15  -1   0  904.21   62.29
  15   1   0  792.42   41.60
 -15   1   0  930.11   61.69
  15   1   0  960.90   42.30
 -15   1   0  878.21   45.60
  15   1   0  890.61   45.50
  15   1   0  836.02   61.69
 -15   1   0  885.91   43.60
 -15   1   0  955.40   43.70
  15   1   0  891.81   41.60
 -15   1   0  878.01   45.60
 -17  -1   0   94.59   11.20
 -17  -1   0  111.39   23.90
 -17  -1   0  109.69    8.30
 -17  -1   0  109.19   11.90
 -17   1   0  107.29   10.50
  17   1   0  102.39    9.60
 -17   1   0  116.09   12.20
 -17   1   0  108.09   10.20
  17   1   0  106.49   24.10
  17   1   0   97.49    9.50
 -19  -1   0  121.39   13.20
 -19  -1   0  141.89   28.00
 -19  -1   0  133.09   13.10
  19   1   0  113.99   10.20
 -19   1   0  106.89   12.50
 -19   1   0  102.39   10.40
  19   1   0  105.59   25.70
 -19   1   0  112.99   10.90
 -21  -1   0    5.90    4.60
 -21  -1   0   34.90    9.00
 -21   1   0    6.80    5.00
 -21   1   0   26.10    7.20
 -21   1   0   14.50    6.30
 -23  -1   0   12.90    7.10
 -23  -1   0   10.90    7.00
 -23   1   0    8.30    5.60
 -23   1   0    4.00    4.20
 -23   1   0   -0.40    6.10
 -25  -1   0    3.90    7.30
 -25  -1   0    7.30    6.90
 -25   1   0   -1.20    6.40
 -25   1   0   -0.50    5.10
   0  -2   0  178.38   16.10
   0  -2   0  175.48   14.10
   0  -2   0  178.48   12.30
   0   2   0  188.08   11.30
   0   2   0  202.78   16.30
   0   2   0  193.18   11.30
   0   2   0  178.18   13.10
  -2  -2   0   35.80    5.60
   2  -2   0   33.90    6.00
  -2  -2   0   31.00    5.10
   2  -2   0   31.30    6.70
  -2  -2   0   27.10    6.10
  -2  -2   0   24.20    6.70
   2   2   0   34.80    6.00
  -2   2   0   26.40    4.10
  -2   2   0   26.50    5.90
   2   2   0   25.40    4.50
  -2   2   0   27.90    4.00
   2   2   0   39.50    5.50
   2   2   0   35.10    5.10
   2   2   0   30.80    6.50
  -2   2   0   19.10    5.20
  -2   2   0   30.60    9.30
  -2   2   0   35.00    7.90
  -4  -2   0   21.40    6.20
  -4  -2   0   21.50    5.60
   4  -2   0   14.00    4.20
  -4  -2   0   27.70    4.90
  -4  -2   0   32.10    7.60
  -4   2   0   24.60    8.20
  -4   2   0   18.80    3.10
  -4   2   0   23.50    7.30
  -4   2   0   12.40    4.40
   4   2   0   21.00    5.60
   4   2   0   12.80    3.40
  -4   2   0   19.20    3.10
  -4   2   0   20.60    4.20
   4   2   0   23.30    4.40
   4   2   0   32.30    7.10
  -4   2   0   24.80    6.10
  -4   2   0   20.50    6.90
   4   2   0   16.40    3.90
   6  -2   0  329.37   27.40
  -6  -2   0  338.57   18.10
  -6  -2   0  361.46   22.40
  -6  -2   0  363.36   24.20
  -6  -2   0  320.77   24.20
   6  -2   0  348.87   23.60
   6   2   0  331.37   19.20
  -6   2   0  376.46   22.20
  -6   2   0  344.97   16.40
  -6   2   0  331.17   22.10
   6   2   0  385.16   20.90
  -6   2   0  315.47   22.50
   6   2   0  337.57   24.70
  -6   2   0  363.46   22.40
  -6   2   0  352.76   16.60
   6   2   0  366.26   19.50
   6   2   0  366.16   18.20
  -8  -2   0  249.18   18.30
   8  -2   0  241.98   23.80
   8  -2   0  264.47   22.30
  -8  -2   0  264.27   22.90
  -8  -2   0  276.27   20.30
  -8  -2   0  219.48   13.70
  -8   2   0  280.07   22.20
   8   2   0  264.57   13.20
  -8   2   0  280.37   21.60
  -8   2   0  290.77   19.50
  -8   2   0  253.07   12.10
   8   2   0  242.88   16.00
   8   2   0  269.57   16.00
  -8   2   0  237.68   12.10
   8   2   0  284.37   16.30
   8   2   0  248.38   22.70
  -8   2   0  273.17   18.50
  -8   2   0  268.17   19.20
 -10  -2   0  356.66   24.60
  10  -2   0  325.17   29.20
  10  -2   0  341.87   28.60
 -10  -2   0  353.16   23.00
 -10  -2   0  349.57   29.40
 -10  -2   0  325.87   17.40
 -10   2   0  352.06   27.80
  10   2   0  327.97   19.70
 -10   2   0  366.66   26.20
  10   2   0  314.97   15.50
 -10   2   0  363.46   22.60
  10   2   0  337.57   30.10
 -10   2   0  345.37   23.10
  10   2   0  355.76   20.10
  10   2   0  345.27   20.00
 -10   2   0  352.66   22.40
 -12  -2   0   24.70    9.80
  12  -2   0   32.00   12.50
 -12  -2   0   49.40    5.30
 -12  -2   0   40.80    8.60
 -12  -2   0   52.69   10.50
  12  -2   0   51.69   14.80
  12   2   0   39.20    3.80
 -12   2   0   58.09    9.90
  12   2   0   39.50    7.30
 -12   2   0   53.29    9.50
  12   2   0   45.30    7.80
 -12   2   0   36.00   11.80
 -12   2   0   45.00   11.90
 -12   2   0   46.10   10.10
  12   2   0   38.90   12.90
  12   2   0   44.40    7.40
 -14  -2   0  156.18   26.30
 -14  -2   0  212.28   17.90
 -14  -2   0  208.98   19.10
  14   2   0  175.78   28.80
  14   2   0  188.88   14.60
 -14   2   0  214.18   16.90
 -14   2   0  241.68   20.10
 -14   2   0  187.38   15.40
 -16  -2   0  172.08   28.60
 -16  -2   0  161.08   17.60
 -16  -2   0  181.68   17.10
 -16   2   0  169.48   15.10
 -16   2   0  149.09   16.20
  16   2   0  167.08   13.80
 -16   2   0  175.88   14.50
  16   2   0  129.89   27.80
 -18  -2   0   43.10   10.60
 -18  -2   0    1.30   10.80
 -18  -2   0   23.00    8.70
  18   2   0    4.30   12.40
 -18   2   0   21.40    7.40
 -18   2   0   41.60    8.30
 -18   2   0   24.00    7.50
 -20  -2   0    7.50    7.90
 -20  -2   0    7.90    7.50
 -20  -2   0    1.30    9.90
  20   2   0   -0.80    3.60
 -20   2   0    3.50    5.90
  20   2   0    5.50   14.90
 -20   2   0    1.30    4.50
 -20   2   0   -1.40    4.40
 -22  -2   0   27.80   10.10
 -22  -2   0   14.00    9.40
 -22   2   0   18.30    8.30
 -22   2   0    6.70    6.10
  22   2   0   19.30    6.90
 -24  -2   0    3.50    7.60
 -24  -2   0  -12.60    7.70
 -24   2   0    9.70    7.90
 -24   2   0    3.50    5.50
 -24   2   0   -4.00    5.90
  -1  -3   0   23.20    8.40
  -1  -3   0   18.60    5.50
   1  -3   0   20.20    7.00
  -1  -3   0   13.30    7.30
  -1   3   0   11.30    5.50
   1   3   0   16.90    5.90
   1   3   0   14.60    4.60
  -1   3   0   29.30   11.60
  -1   3   0   14.50    5.60
  -1   3   0   16.40    4.30
  -1   3   0   17.00    4.50
   1   3   0   23.20    7.60
  -1   3   0   19.10    6.70
   1   3   0   20.50    6.60
   1   3   0   17.80    4.90
   3  -3   0   42.30    9.40
  -3  -3   0   43.30   10.00
  -3  -3   0   43.90   11.20
  -3  -3   0   37.80    6.50
  -3   3   0   26.20    6.90
   3   3   0   14.50    4.20
   3   3   0   23.00    6.80
   3   3   0   32.30    7.20
  -3   3   0   14.10    5.00
  -3   3   0   31.00   11.20
  -3   3   0   46.30   11.00
   3   3   0   19.60    5.10
  -3   3   0   25.00    4.70
  -3   3   0   13.40    3.50
  -5  -3   0    1.40    6.10
  -5  -3   0    3.70    4.80
  -5  -3   0    4.20    4.80
  -5  -3   0   10.30    4.40
   5   3   0    6.40    4.00
  -5   3   0    9.80    7.70
   5   3   0    8.00    5.10
  -5   3   0   15.40    8.00
  -5   3   0    7.40    2.90
  -5   3   0    2.00    5.50
  -5   3   0    2.70    3.50
  -5   3   0   14.50    7.20
   5   3   0    4.90    3.90
  -5   3   0    7.50    3.00
   5   3   0    6.50    3.80
  -7  -3   0   51.79    7.70
   7  -3   0   43.70    8.10
  -7  -3   0   46.90   10.80
  -7  -3   0   45.10   11.70
  -7  -3   0   38.90   10.10
  -7   3   0   47.30   13.60
   7   3   0   47.70    8.60
  -7   3   0   48.40   11.30
  -7   3   0   44.10    8.30
  -7   3   0   41.30    5.30
  -7   3   0   51.69   13.60
  -7   3   0   44.80    9.40
   7   3   0   60.69    8.90
   7   3   0   35.90    9.00
  -9  -3   0    3.00    5.10
  -9  -3   0    1.70    3.10
   9  -3   0   -4.20    5.00
  -9  -3   0   -0.50    5.10
  -9  -3   0   -9.30    6.10
   9   3   0    2.80    3.60
  -9   3   0    0.10    4.60
  -9   3   0    7.50    5.70
  -9   3   0   -3.40    4.30
   9   3   0  -13.40    5.10
  -9   3   0   -0.70    4.40
 -11  -3   0   16.20   10.50
 -11  -3   0   19.40    8.50
 -11  -3   0   30.70   10.80
 -11   3   0   14.30    6.80
 -11   3   0   27.50    8.50
  11   3   0   18.40    6.00
 -11   3   0   18.10    8.50
 -13  -3   0   41.80   12.00
 -13  -3   0   39.40   14.10
 -13  -3   0   58.99   14.90
 -13   3   0   58.69   11.10
 -13   3   0   53.69   11.10
 -13   3   0   53.69   12.80
  13   3   0   59.89   10.20
  13   3   0   43.30   12.50
 -15  -3   0   11.00   10.10
 -15  -3   0    1.70    6.80
 -15  -3   0  -13.00    9.20
 -15   3   0    0.00    4.50
  15   3   0    3.30    4.40
  15   3   0  -13.60    9.30
 -15   3   0    7.60    7.60
 -15   3   0   -0.90    4.50
 -17  -3   0   45.50   14.50
 -17  -3   0   40.70   11.60
  17   3   0   38.60    9.10
 -17   3   0   37.20    9.00
 -17   3   0   43.30   13.00
 -17   3   0   46.70   11.50
 -19  -3   0   -3.30    6.00
 -19  -3   0   -4.40    7.40
 -19   3   0    3.20    6.10
 -19   3   0   -0.20    5.70
  19   3   0    0.20    4.80
 -21  -3   0   71.09   17.20
 -21  -3   0   27.20   14.40
  21   3   0   43.70   10.40
 -21   3   0   51.09   11.90
 -21   3   0   38.40   11.90
   0  -4   0   49.20   12.50
   0   4   0   36.40    9.10
   0   4   0   48.20    8.50
   0   4   0   33.10   13.30
   2  -4   0   75.59   15.10
  -2  -4   0   61.29   14.20
  -2   4   0   85.39   20.60
  -2   4   0   50.89   11.60
   2   4   0   50.09   16.90
   2   4   0   55.69   10.60
  -2   4   0   64.19    9.20
   2   4   0   66.19   10.10
  -4  -4   0   14.80   12.30
  -4  -4   0   21.10   11.60
  -4   4   0   26.90   10.50
  -4   4   0   10.10   10.90
   4   4   0   18.50    6.50
  -4   4   0   27.00    8.40
  -4   4   0   14.90    4.90
  -6  -4   0   16.90   11.80
  -6  -4   0    4.60    8.00
  -6   4   0    8.60    8.50
  -6   4   0    5.00    6.20
   6   4   0   -0.40    3.80
  -6   4   0    2.40    7.60
  -8  -4   0    6.90    8.90
  -8  -4   0    3.70    7.50
  -8  -4   0   20.40   10.60
  -8   4   0   16.10    8.90
  -8   4   0   13.00    8.00
  -8   4   0    9.80    7.80
   8   4   0    3.60    6.70
   8   4   0    0.40    4.00
 -10  -4   0   20.60   13.30
 -10  -4   0    4.10    8.80
 -10   4   0   -3.40    5.00
 -10   4   0    7.80    6.60
 -10   4   0   -1.00    4.70
  10   4   0    3.50    5.10
 -12  -4   0   13.20   12.40
 -12  -4   0   40.30   15.50
  12   4   0   52.79   10.50
 -12   4   0   27.30   12.00
 -12   4   0   40.00   12.50
 -14  -4   0    3.30    8.40
 -14  -4   0   -3.10   11.30
  14   4   0   -6.40    3.90
 -14   4   0   -5.90    5.90
 -14   4   0   -8.90    7.90
 -16  -4   0    0.20    8.70
 -16  -4   0    2.70   17.10
 -16   4   0   -4.70    8.60
  16   4   0    0.60    6.10
 -16   4   0    6.50    8.60
  -1  -5   0   -4.80   11.20
   1  -5   0    9.60   11.60
   1   5   0    8.10    6.00
  -1   5   0   -9.40    9.50
  -3  -5   0   12.40   11.90
   3   5   0    2.30    4.60
  -3   5   0   -6.30    8.50
  -5  -5   0  -14.80    8.50
  -5   5   0   -1.80    6.70
   5   5   0   -2.80    4.90
 -26   0   1   -6.20    6.50
 -26   0   1    1.00    5.60
 -24   0   1    2.00    5.70
 -24   0   1   -5.00    4.70
 -22   0   1   -4.50    4.00
 -22   0   1   -5.40    3.30
 -20   0   1   -3.00    2.50
 -20   0   1    1.40    4.20
 -20   0   1    2.20    3.70
  18   0  -1    5.60    4.60
 -18   0   1   -2.70    3.30
  18   0  -1    3.70   12.30
 -18   0   1  -12.40    7.70
  18   0  -1   -3.20    1.70
 -18   0   1   -1.20    2.40
 -18   0   1    0.00    3.60
  16   0  -1    4.30    7.70
  16   0  -1    3.70    2.80
 -16   0   1   -3.80    2.50
 -16   0   1    2.00    3.50
  14   0  -1   -5.10    2.20
 -14   0   1    1.90    4.90
 -14   0   1    0.00    1.60
  14   0  -1    0.90    3.90
 -14   0   1    1.90    2.90
 -14   0   1    1.40    2.40
  14   0  -1   -0.50    2.30
  14   0  -1   -1.50    1.40
  14   0  -1   -2.10    1.30
  12   0  -1   -1.10    1.20
 -12   0   1    1.80    2.30
 -12   0   1   -1.10    4.80
  12   0  -1    1.90    2.60
 -12   0   1    8.10    2.80
  12   0  -1    1.40    1.30
  12   0  -1   -1.20    3.40
  12   0  -1   -1.40    2.00
 -12   0   1   -1.10    1.30
 -10   0   1    0.40    1.50
 -10   0   1   -0.30    4.00
  10   0  -1    0.20    1.90
 -10   0   1   -1.20    1.30
  10   0  -1    0.30    4.40
  10   0  -1   -2.20    0.90
 -10   0   1    1.60    1.70
  10   0  -1   -0.30    1.10
  10   0  -1    6.50    2.90
   8   0  -1   -1.50    0.90
  -8   0   1    0.20    1.20
   8   0  -1    0.20    1.30
   8   0  -1    1.40    1.80
   8   0  -1   -0.40    0.90
  -8   0   1    1.50    2.90
  -8   0   1   -0.30    1.40
  -8   0   1   -0.50    1.10
  -6   0   1   -0.40    0.80
   6   0  -1    0.60    2.20
  -6   0   1   -1.50    0.80
   6   0  -1    1.00    1.30
   6   0  -1    0.90    1.00
   6   0  -1   -0.20    1.20
   6   0  -1    0.00    0.80
  -6   0   1   -1.30    2.70
   6   0  -1    0.50    0.80
  -6   0   1    0.30    1.20
   4   0  -1    0.90    0.80
  -4   0   1    0.90    0.70
   4   0  -1    0.10    0.50
  -4   0   1    1.10    0.70
  -4   0   1   -1.50    0.80
  -4   0   1    0.60    0.70
  -4   0   1    1.00    0.60
   4   0  -1    2.10    1.20
   4   0  -1    0.50    0.70
   2   0  -1   -0.20    0.30
   2   0  -1    0.20    0.30
  -2   0   1    0.40    0.50
   2   0  -1   -0.20    0.40
  -2   0   1    0.10    0.40
   2   0  -1    0.30    0.30
  -2   0   1    0.10    0.20
   2   0  -1   -1.20    0.50
  -2   0   1    0.10    0.40
  -2   0  -1   -0.10    0.50
   2   0   1   -0.70    0.80
   2   0   1   -0.60    0.40
   2   0   1    0.00    0.50
   2   0   1    0.10    0.30
  -2   0  -1    0.80    0.60
   2   0   1   -0.10    0.50
  -2   0  -1    0.20    0.30
  -2   0  -1   -0.20    0.50
  -2   0  -1    0.40    0.60
  -4   0  -1    0.70    1.10
  -4   0  -1    0.00    0.50
  -4   0  -1    1.00    1.00
   4   0   1    0.20    1.20
  -4   0  -1   -0.10    1.40
   4   0   1    1.20    1.10
   4   0   1   -0.40    0.50
  -4   0  -1    1.70    0.90
   4   0   1    1.90    1.80
   4   0   1   -0.60    0.90
   6   0   1    2.30    1.90
   6   0   1   -2.00    1.00
  -6   0  -1    7.60    4.40
  -6   0  -1   -0.20    0.60
   6   0   1   -1.20    1.30
   6   0   1    0.60    1.20
  -6   0  -1   -0.20    1.20
  -6   0  -1   -0.30    1.10
  -6   0  -1   -0.40    0.90
   8   0   1    0.30    2.40
  -8   0  -1    0.60    1.40
   8   0   1   -0.20    2.00
  -8   0  -1   -0.40    1.10
  -8   0  -1    0.10    0.90
   8   0   1    2.80    1.80
   8   0   1   -0.40    0.90
  -8   0  -1   -2.50    2.60
  -8   0  -1   -0.20    1.00
  10   0   1   -0.90    3.50
 -10   0  -1    1.50    2.00
  10   0   1   -0.90    1.20
 -10   0  -1   -1.00    3.80
  10   0   1    0.60    2.30
  10   0   1    2.40    2.90
  10   0   1    0.20    1.30
 -10   0  -1    2.40    2.30
 -10   0  -1   -2.60    1.20
  12   0   1   -1.30    1.10
 -12   0  -1   -2.20    4.30
  12   0   1    3.80    3.40
 -12   0  -1   -0.50    1.40
  12   0   1   -1.40    1.20
 -12   0  -1    1.30    2.40
  12   0   1    2.00    2.20
  12   0   1   -1.40    2.30
 -12   0  -1   -0.20    1.90
  14   0   1    0.00    6.80
  14   0   1   -1.80    1.50
 -14   0  -1   -3.70    2.80
  14   0   1   -3.20    1.90
 -14   0  -1   -3.50    1.70
 -14   0  -1   -2.60    2.30
  14   0   1   -2.40    1.30
  14   0   1    2.00    2.20
 -14   0  -1   -1.30    2.20
 -14   0  -1    4.80    5.20
  16   0   1    1.40    2.40
 -16   0  -1    3.90    4.00
  16   0   1   10.20   11.90
 -16   0  -1    2.50    2.80
  16   0   1   -2.10    2.20
 -16   0  -1    0.80    3.30
 -16   0  -1    1.70    3.20
 -16   0  -1   23.30    9.60
 -18   0  -1    2.90    4.40
  18   0   1    3.30    8.90
  18   0   1   -1.20    2.40
 -18   0  -1    0.40    2.70
 -18   0  -1   -4.70   10.00
 -18   0  -1    0.10    3.60
 -20   0  -1   -0.90    3.10
 -20   0  -1   -2.20    3.30
 -20   0  -1   -2.00    3.60
 -22   0  -1    2.80    4.70
 -22   0  -1   -2.00    3.40
 -24   0  -1   -0.30    4.40
 -24   0  -1   -2.60    4.80
 -26   0  -1   -8.00    6.50
 -26   0  -1   -3.40    3.80
 -25  -1   1   -2.90    5.40
 -25  -1   1   -5.60    5.90
 -25   1   1  -13.70    5.30
 -25   1   1   -4.50    4.00
 -23  -1   1   73.39   13.60
 -23  -1   1   73.39   14.10
 -23   1   1   50.89   10.90
 -23   1   1   72.69   11.90
 -23   1   1   51.29    9.20
 -21  -1   1   -2.50    4.20
 -21  -1   1   -3.20    4.60
 -21   1   1    3.40    3.80
 -21   1   1   -2.90    4.00
 -21   1   1    0.70    3.30
 -19  -1   1    0.20    8.70
 -19  -1   1   12.50    5.70
 -19  -1   1    9.30    5.20
  19   1  -1    0.90   13.00
 -19   1   1    3.80    3.30
 -19   1   1    1.90    3.60
  19   1  -1    7.70    4.30
 -19   1   1    2.60    4.20
 -17  -1   1  800.82   44.30
 -17  -1   1  852.81   43.80
 -17  -1   1  812.52   38.90
 -17  -1   1  836.02   62.29
  17   1  -1  798.22   40.60
 -17   1   1  919.21   45.10
 -17   1   1  864.51   41.40
 -17   1   1  845.82   41.90
  17   1  -1  926.11   65.99
  17   1  -1  921.21   41.10
  15  -1  -1   89.09   19.00
 -15  -1   1   88.59    9.50
 -15  -1   1   91.49   10.20
 -15  -1   1  102.29    7.90
 -15  -1   1  118.19   23.60
  15   1  -1   96.19    8.20
  15   1  -1   80.59   11.40
 -15   1   1   89.99   10.50
 -15   1   1  117.69   21.10
  15   1  -1   64.19   16.80
 -15   1   1  114.89    9.80
  15   1  -1   98.89    8.80
 -15   1   1  127.29    9.70
  15   1  -1   81.89    8.30
 -15   1   1  107.19   11.00
 -13  -1   1    5.50    2.30
 -13  -1   1    2.80    2.90
 -13  -1   1    4.00    2.70
 -13  -1   1   -2.50    4.10
  13  -1  -1    0.40    4.40
  13  -1  -1    4.30    6.20
  13  -1  -1    3.80    2.70
 -13   1   1    4.00    2.60
  13   1  -1    1.40    2.00
  13   1  -1    1.10    2.40
 -13   1   1    0.40    2.70
  13   1  -1    1.20    1.90
  13   1  -1    0.00    3.80
 -13   1   1   -5.10    2.10
 -13   1   1    2.60    2.40
  13   1  -1    6.00    3.70
 -13   1   1   -1.30    5.20
  11  -1  -1  194.58   20.80
  11  -1  -1  192.78   18.00
 -11  -1   1  202.98   11.50
 -11  -1   1  203.08   14.00
 -11  -1   1  173.98   20.60
  11  -1  -1  213.58   15.70
 -11  -1   1  228.88   15.10
 -11   1   1  208.58   13.20
 -11   1   1  198.58   13.70
  11   1  -1  238.48   24.10
 -11   1   1  193.58   21.40
  11   1  -1  233.18   13.10
 -11   1   1  202.78   15.10
  11   1  -1  209.28   12.70
  11   1  -1  208.68   13.60
 -11   1   1  223.78   14.80
  11   1  -1  220.18   11.30
  -9  -1   1 2504.35  109.19
  -9  -1   1 2390.66  108.29
  -9  -1   1 2545.85  120.49
  -9  -1   1 2611.64  105.69
   9  -1  -1 2700.23  115.69
   9  -1  -1 2476.75  110.39
   9   1  -1 2594.94  106.99
  -9   1   1 2676.03  108.09
   9   1  -1 2451.15  107.49
   9   1  -1 2602.54  106.99
  -9   1   1 2505.35  108.49
  -9   1   1 2592.94  119.89
   9   1  -1 2565.34  104.69
   9   1  -1 2604.84  121.69
  -9   1   1 2630.84  110.89
  -7  -1   1    2.60    2.90
   7  -1  -1    2.90    3.10
  -7  -1   1    5.20    2.30
   7  -1  -1    5.10    3.50
   7  -1  -1   -1.90    3.10
  -7  -1   1    7.20    2.10
  -7  -1   1    4.20    2.30
   7  -1  -1    3.20    2.60
  -7   1   1    2.90    1.90
  -7   1   1    4.30    2.40
   7   1  -1    2.40    1.10
  -7   1   1   -0.40    3.40
   7   1  -1    0.40    3.10
   7   1  -1    3.30    1.90
   7   1  -1    2.60    1.70
   7   1  -1    4.70    1.90
  -7   1   1    5.60    2.90
   5  -1  -1  446.66   23.40
   5  -1  -1  436.06   18.90
   5  -1  -1  444.96   23.50
  -5  -1   1  470.05   27.50
  -5  -1   1  456.75   21.20
  -5  -1   1  474.55   22.90
   5  -1  -1  445.36   26.40
  -5  -1   1  455.35   23.60
   5  -1  -1  474.55   26.30
   5   1  -1  437.26   21.10
  -5   1   1  472.75   25.10
  -5   1   1  429.96   22.40
   5   1  -1  419.76   20.00
  -5   1   1  428.16   25.80
   5   1  -1  441.46   22.10
   5   1  -1  484.35   27.90
  -5   1   1  459.05   22.80
  -5   1   1  466.95   22.70
   5   1  -1  468.55   21.30
  -3  -1   1  359.36   20.00
  -3  -1   1  393.46   19.10
  -3  -1   1  392.16   22.40
  -3  -1   1  406.86   21.60
   3  -1  -1  411.56   20.60
   3  -1  -1  401.76   23.50
   3  -1  -1  418.26   17.30
   3   1  -1  380.96   18.70
   3   1  -1  391.96   18.60
  -3   1   1  405.56   20.10
  -3   1   1  419.06   17.50
   3   1  -1  370.26   19.30
  -3   1   1  431.16   20.90
  -3   1   1  389.06   19.70
   3   1  -1  399.56   22.10
   3   1  -1  355.16   20.00
  -3   1   1  412.66   22.80
  -3   1   1  391.86   21.00
  -3   1   1  400.96   19.90
   3   1  -1  417.26   18.70
  -1  -1  -1  689.03   31.80
  -1  -1  -1  713.13   31.40
  -1  -1  -1  697.83   30.60
  -1  -1  -1  706.43   33.30
   1  -1   1  734.13   33.30
  -1  -1  -1  680.13   30.50
   1  -1   1  734.13   35.40
   1  -1   1  688.73   32.10
   1   1   1  734.03   30.90
  -1   1  -1  704.83   31.40
   1   1   1  684.33   31.20
  -1   1  -1  699.13   30.10
   1   1   1  694.33   32.70
  -1   1  -1  692.43   32.80
  -1   1  -1  766.22   32.90
  -1   1  -1  743.33   35.60
  -1   1  -1  659.63   36.10
  -1   1  -1  688.03   30.00
   1   1   1  705.83   32.30
   1   1   1  726.13   31.10
  -7  -1  -1  128.79    9.00
  -7  -1  -1  135.19   14.20
   7  -1   1  141.99   14.10
   7  -1   1  143.89   15.00
  -7  -1  -1  135.49    9.60
  -7  -1  -1  130.19    7.10
  -7  -1  -1  128.19    8.50
   7   1   1  128.39    8.70
   7   1   1  134.09    6.50
   7   1   1  128.09   14.80
  -7   1  -1  136.49   10.40
  -7   1  -1  134.39   14.30
   7   1   1  150.28    9.00
  -7   1  -1  130.39   11.80
  -7   1  -1  126.39   10.20
  -7   1  -1  147.49   10.80
  -9  -1  -1   27.40    5.10
  -9  -1  -1   30.40    5.00
  -9  -1  -1   32.70    4.70
   9  -1   1   31.50    8.50
  -9  -1  -1   22.60    7.90
  -9  -1  -1   31.50    2.90
   9   1   1   25.30    4.30
   9   1   1   32.80    2.80
   9   1   1   15.00    7.30
  -9   1  -1   28.40    8.20
  -9   1  -1   22.80    5.50
  -9   1  -1   30.60    5.80
  -9   1  -1   28.70    6.10
  -9   1  -1   32.90    6.50
   9   1   1   27.00    4.40
 -11  -1  -1 1824.12   74.09
 -11  -1  -1 1848.32   78.69
 -11  -1  -1 1827.32   92.49
  11  -1   1 1756.92   86.99
 -11  -1  -1 1839.72   76.39
 -11  -1  -1 1743.53   77.79
  11  -1   1 1726.03   92.89
 -11   1  -1 1656.33   90.39
 -11   1  -1 1983.50   79.69
  11   1   1 1877.71   74.89
 -11   1  -1 1744.03   79.59
 -11   1  -1 1773.22   81.19
  11   1   1 1783.12   76.79
  11   1   1 1832.62   76.69
 -11   1  -1 1751.72   78.59
  11   1   1 1639.94   77.59
  11   1   1 1731.83   93.89
 -13  -1  -1  698.43   49.99
  13  -1   1  736.03   51.69
 -13  -1  -1  738.53   31.70
  13  -1   1  744.03   45.00
 -13  -1  -1  693.73   36.10
 -13  -1  -1  708.03   35.70
  13   1   1  812.12   53.79
 -13   1  -1  646.94   35.40
  13   1   1  726.63   34.50
  13   1   1  741.93   36.60
  13   1   1  712.83   34.10
  13   1   1  699.33   32.90
 -13   1  -1  744.83   38.40
 -13   1  -1  693.33   35.50
 -13   1  -1  710.53   37.40
 -13   1  -1  748.23   49.70
 -15  -1  -1  107.09    7.60
 -15  -1  -1  105.59   10.60
 -15  -1  -1  111.49   21.90
 -15  -1  -1  110.39   11.10
  15  -1   1  113.79   23.40
  15   1   1  120.09   24.50
 -15   1  -1  114.49   12.10
  15   1   1   96.29   11.20
  15   1   1  122.49    9.20
 -15   1  -1  102.59   11.00
 -15   1  -1  103.59   10.20
 -15   1  -1  118.19   10.70
  15   1   1  126.79   10.10
  15   1   1  113.79    9.50
 -17  -1  -1 1095.89   46.10
 -17  -1  -1 1109.39   51.99
 -17  -1  -1 1020.50   71.79
 -17  -1  -1 1075.19   52.39
  17   1   1 1115.19   76.49
 -17   1  -1 1090.59   50.19
  17   1   1  931.01   48.20
  17   1   1 1102.39   48.80
 -17   1  -1  998.80   52.19
 -17   1  -1  952.70   49.50
 -19  -1  -1   -0.50    3.30
 -19  -1  -1    3.60    4.70
 -19  -1  -1   13.20    5.80
 -19   1  -1    1.10    4.50
 -19   1  -1    0.20    3.70
 -19   1  -1   -0.40    4.00
  19   1   1   -8.20   10.30
  19   1   1    1.70    3.40
 -21  -1  -1   23.30    7.70
 -21  -1  -1    8.90    5.80
 -21   1  -1   10.00    5.10
 -21   1  -1    7.00    5.70
 -21   1  -1    6.90    5.30
 -23  -1  -1  123.19   15.00
 -23  -1  -1  136.99   16.40
 -23   1  -1  131.09   13.20
 -23   1  -1  110.79   13.10
 -25  -1  -1   12.10    7.10
 -25  -1  -1   11.40    7.30
 -25   1  -1   -4.10    5.80
 -25   1  -1   -1.70    5.60
 -24  -2   1   16.40   11.00
 -24  -2   1    3.90    9.40
 -24   2   1    8.40    6.50
 -24   2   1   -5.50    6.70
 -22  -2   1   15.00    7.70
 -22  -2   1   24.70   10.30
 -22   2   1    6.60    6.60
 -22   2   1   19.80    7.30
  22   2  -1   15.00    6.50
 -22   2   1   12.50    7.30
 -20  -2   1   25.20    9.10
 -20  -2   1   26.40   10.00
 -20  -2   1    7.00   11.00
  20   2  -1    8.80    4.70
  20   2  -1    9.80   14.30
 -20   2   1    3.90    5.60
 -20   2   1   18.10    5.70
 -20   2   1   18.70    6.20
 -18  -2   1   21.90   13.10
 -18  -2   1    0.90    5.60
 -18  -2   1   12.40    7.50
 -18   2   1   19.70    7.60
  18   2  -1   10.10    5.10
 -18   2   1   16.50    6.40
 -18   2   1    3.80    4.20
  18   2  -1   -0.80   12.40
 -16  -2   1  172.68   17.00
 -16  -2   1  147.59   27.30
 -16  -2   1  173.28   18.50
 -16   2   1  171.98   16.80
  16   2  -1  122.79   25.60
 -16   2   1  154.18   13.70
 -16   2   1  176.68   15.10
  16   2  -1  179.58   14.20
 -14  -2   1   61.49   12.30
 -14  -2   1   51.49   15.20
 -14  -2   1   67.99    8.30
 -14  -2   1   53.19   11.40
 -14   2   1   59.59   10.00
 -14   2   1   53.19   11.10
  14   2  -1   59.29   15.90
 -14   2   1   75.79    8.80
  14   2  -1   56.09    8.50
 -12  -2   1    0.40    4.30
  12  -2  -1   -1.70    4.80
  12  -2  -1   -3.10    5.00
 -12  -2   1    2.20    4.10
 -12  -2   1    2.40    3.20
 -12  -2   1   -8.70    3.60
 -12   2   1    0.30    3.30
  12   2  -1    0.40    1.40
 -12   2   1    3.80    4.10
  12   2  -1    1.80    2.80
  12   2  -1   -3.90    2.20
  12   2  -1    6.00    3.20
 -12   2   1    3.70    4.00
 -12   2   1    8.20    8.30
  12   2  -1   -5.60    5.00
 -12   2   1    5.30    6.10
 -10  -2   1  119.39   12.40
  10  -2  -1  127.39   16.10
 -10  -2   1  135.99   18.00
 -10  -2   1  126.59    9.50
 -10  -2   1  110.29   13.20
  10  -2  -1  109.39   19.00
 -10   2   1  120.99   16.20
 -10   2   1  133.69   12.20
 -10   2   1  138.49   14.70
  10   2  -1  123.49    7.40
  10   2  -1  143.99   11.10
  10   2  -1  144.79   11.10
  10   2  -1  121.19   10.20
 -10   2   1  119.79   12.10
  10   2  -1  107.09   18.70
 -10   2   1  124.69   11.60
  -8  -2   1 1597.94   72.79
  -8  -2   1 1618.74   80.09
  -8  -2   1 1489.45   74.49
   8  -2  -1 1482.75   80.29
   8  -2  -1 1542.75   76.29
  -8  -2   1 1519.05   67.29
   8   2  -1 1570.34   65.79
  -8   2   1 1741.33   72.49
  -8   2   1 1629.74   76.59
  -8   2   1 1398.56   64.19
   8   2  -1 1578.34   79.19
  -8   2   1 1555.24   63.99
  -8   2   1 1580.94   72.09
   8   2  -1 1476.85   68.29
   8   2  -1 1616.14   68.89
  -8   2   1 1588.54   76.89
  -8   2   1 1543.35   71.99
   8   2  -1 1522.45   69.49
   6  -2  -1  158.58   13.80
  -6  -2   1  138.69   12.90
  -6  -2   1  162.28   10.70
   6  -2  -1  151.08   17.20
  -6  -2   1  145.39   15.60
   6   2  -1  147.39   10.80
   6   2  -1  136.29   10.50
  -6   2   1  158.58    8.60
  -6   2   1  140.09   13.60
   6   2  -1  154.98   12.20
  -6   2   1  176.68   16.70
   6   2  -1  139.89    9.90
  -6   2   1  153.88   12.60
  -6   2   1  150.18    8.60
  -6   2   1  166.38   14.20
  -6   2   1  150.68   13.00
   6   2  -1  135.59   14.30
  -4  -2   1  146.19   14.30
  -4  -2   1  173.68   13.90
  -4  -2   1  164.18   11.40
  -4  -2   1  184.28   16.20
   4  -2  -1  168.18   11.70
  -4   2   1  171.98   13.30
   4   2  -1  158.88   11.40
  -4   2   1  172.58   16.80
  -4   2   1  169.08   12.90
   4   2  -1  141.69   10.70
   4   2  -1  177.28   11.30
   4   2  -1  173.08   13.70
  -4   2   1  167.68   16.20
  -4   2   1  160.48   12.40
  -4   2   1  173.88    9.60
  -4   2   1  149.39   14.10
  -4   2   1  171.58    9.80
   4   2  -1  167.68   13.60
  -2  -2   1  274.47   19.00
  -2  -2   1  256.67   16.10
  -2  -2   1  259.47   20.80
   2  -2  -1  268.27   14.40
  -2  -2   1  267.67   17.70
   2  -2  -1  279.87   18.20
  -2   2   1  244.98   16.80
  -2   2   1  261.47   21.80
  -2   2   1  283.17   17.70
  -2   2   1  288.67   14.60
   2   2  -1  285.67   15.60
   2   2  -1  270.87   17.20
  -2   2   1  289.07   21.00
   2   2  -1  287.57   15.60
   2   2  -1  274.87   15.50
   2   2  -1  295.47   19.80
  -2   2   1  309.67   15.10
   0  -2   1   20.30    7.00
   0  -2  -1   25.60    5.00
   0  -2  -1   30.00    6.40
   0  -2   1   27.10    5.50
   0  -2  -1   21.90    4.00
   0  -2   1   23.90    6.30
   0  -2  -1   16.60    6.10
   0   2  -1   22.60    5.50
   0   2   1   15.70    3.60
   0   2  -1   26.10    4.30
   0   2   1   18.10    5.20
   0   2  -1   25.70    7.30
   0   2   1   24.70    6.30
   0   2  -1   27.60    4.50
   0   2   1   27.00    5.40
  -2  -2  -1 1064.59   50.89
  -2  -2  -1 1068.49   53.99
   2  -2   1  966.40   50.89
  -2  -2  -1 1097.89   47.60
  -2  -2  -1 1064.19   47.80
  -2  -2  -1 1114.49   47.60
   2  -2   1 1112.89   49.90
  -2   2  -1  998.60   54.89
  -2   2  -1 1059.79   58.29
   2   2   1 1049.70   51.39
   2   2   1 1102.79   49.10
  -2   2  -1 1112.79   46.50
  -2   2  -1 1054.19   46.40
   2   2   1 1079.19   47.80
   2   2   1 1066.29   48.70
  -2   2  -1 1048.60   50.69
  -4  -2  -1  445.06   22.30
  -4  -2  -1  465.65   28.40
  -4  -2  -1  425.16   22.80
  -4  -2  -1  467.65   26.10
  -4  -2  -1  463.25   26.30
   4  -2   1  462.85   25.20
   4  -2   1  450.05   26.10
   4   2   1  476.15   25.50
  -4   2  -1  410.76   29.60
  -4   2  -1  432.16   28.30
  -4   2  -1  446.06   26.30
   4   2   1  465.85   23.20
  -4   2  -1  449.36   21.30
  -4   2  -1  464.25   26.50
   4   2   1  469.85   23.50
   4   2   1  441.66   27.70
  -4   2  -1  485.95   21.40
  -4   2  -1  439.66   31.40
  -4   2  -1  463.35   24.30
  -6  -2  -1  306.47   16.40
  -6  -2  -1  296.67   22.90
   6  -2   1  304.07   26.70
  -6  -2  -1  319.67   20.70
   6  -2   1  327.27   23.50
  -6  -2  -1  329.07   22.50
  -6  -2  -1  334.57   18.30
   6   2   1  337.27   18.80
  -6   2  -1  357.56   22.40
  -6   2  -1  344.37   21.70
  -6   2  -1  326.47   25.50
  -6   2  -1  334.37   15.60
  -6   2  -1  329.67   25.70
   6   2   1  334.57   25.20
  -6   2  -1  326.07   22.70
  -6   2  -1  305.67   20.80
   6   2   1  343.67   18.70
  -6   2  -1  298.77   15.50
   6   2   1  338.37   16.80
   6   2   1  343.07   19.20
  -8  -2  -1  249.68   15.30
   8  -2   1  235.28   22.10
  -8  -2  -1  248.38   18.00
  -8  -2  -1  222.18   12.80
  -8  -2  -1  222.98   21.40
  -8  -2  -1  247.58   19.20
   8  -2   1  228.68   23.30
  -8   2  -1  266.07   12.00
   8   2   1  281.07   24.60
  -8   2  -1  279.37   19.00
  -8   2  -1  239.48   20.50
   8   2   1  255.67   16.00
   8   2   1  286.57   12.50
  -8   2  -1  246.58   18.90
  -8   2  -1  244.98   11.90
  -8   2  -1  223.78   17.80
   8   2   1  264.87   16.00
  -8   2  -1  287.57   23.00
   8   2   1  255.87   15.70
  10  -2   1  447.86   36.60
  10  -2   1  546.25   38.30
 -10  -2  -1  448.46   22.30
 -10  -2  -1  454.55   35.60
 -10  -2  -1  499.65   29.00
 -10  -2  -1  510.45   30.70
 -10   2  -1  556.94   34.20
  10   2   1  494.95   26.30
 -10   2  -1  455.15   34.20
  10   2   1  505.65   26.60
  10   2   1  510.95   38.70
  10   2   1  510.55   21.30
 -10   2  -1  454.85   28.70
  10   2   1  475.85   25.70
 -10   2  -1  504.35   29.20
 -10   2  -1  513.85   30.00
 -12  -2  -1   -4.10    3.70
  12  -2   1   -2.60    6.00
 -12  -2  -1   -1.70    1.50
  12  -2   1  -12.00    5.10
 -12  -2  -1    3.40    3.80
 -12  -2  -1    6.70    7.10
  12   2   1   -3.70    6.40
  12   2   1    0.90    2.30
  12   2   1   -2.40    2.90
 -12   2  -1   -5.60    2.80
 -12   2  -1    3.90    3.90
 -12   2  -1    2.70    5.40
  12   2   1    1.50    3.00
 -12   2  -1   -1.70    2.80
 -14  -2  -1   -3.50    4.00
 -14  -2  -1   -0.20    5.80
 -14  -2  -1   -0.90    4.50
  14   2   1   -0.10    2.70
  14   2   1   -2.10    8.10
 -14   2  -1   -5.00    3.10
 -14   2  -1    4.70    4.90
 -14   2  -1   -1.00    3.30
 -16  -2  -1   53.49   11.10
 -16  -2  -1   46.00   14.10
 -16  -2  -1   75.59   13.80
 -16   2  -1   65.19   11.00
 -16   2  -1   82.39   13.80
  16   2   1   68.29   20.70
  16   2   1   78.29   10.70
 -16   2  -1   74.99   11.50
 -18  -2  -1    0.00    8.30
 -18  -2  -1    7.10    5.30
 -18  -2  -1    0.20    6.20
 -18   2  -1    3.80    4.40
 -18   2  -1    5.80    6.30
  18   2   1   -8.10    9.20
  18   2   1    0.50    4.30
 -18   2  -1    5.70    5.60
 -20  -2  -1   -7.50    5.60
 -20  -2  -1    4.70    6.80
 -20   2  -1   -0.10    4.30
 -20   2  -1    6.70    5.40
 -20   2  -1   10.80    6.40
  20   2   1   11.50   15.00
  20   2   1    3.50    5.40
 -22  -2  -1  132.19   19.60
 -22  -2  -1  112.59   19.00
 -22   2  -1  139.39   14.20
  22   2   1  139.99   13.80
 -22   2  -1  169.98   18.40
 -22   2  -1  113.69   15.80
 -24  -2  -1    5.30    9.50
 -24  -2  -1   -1.70    6.70
 -24   2  -1   -2.90    6.20
 -24   2  -1   -6.00    7.10
 -24   2  -1   -7.10    6.10
 -21  -3   1   10.80   10.40
 -21  -3   1    0.10   10.00
 -21   3   1    4.10    6.60
  21   3  -1   -1.20    4.80
 -21   3   1    0.70    7.80
 -19  -3   1    0.70    8.20
 -19  -3   1    3.10    5.90
 -19   3   1   -1.90    6.20
  19   3  -1   -4.30    5.10
 -19   3   1   -2.30    5.40
 -17  -3   1   20.10   10.90
 -17  -3   1   57.09   14.80
 -17   3   1   58.49   14.00
  17   3  -1   20.90    7.20
 -17   3   1   36.10   10.10
 -15  -3   1   -1.30    7.10
 -15  -3   1    4.30    6.50
 -15  -3   1    3.90   11.50
  15   3  -1   -6.60    2.70
 -15   3   1    3.80    6.60
 -15   3   1    1.60    5.90
  15   3  -1    2.90    8.80
 -15   3   1    0.70    3.40
 -13  -3   1   27.30   10.80
 -13  -3   1   44.90   13.30
 -13  -3   1   36.30   11.20
 -13   3   1   21.10    7.60
 -13   3   1   41.40   11.60
  13   3  -1   35.50   12.50
 -13   3   1   39.60    8.90
  13   3  -1   25.10    6.90
 -11  -3   1   30.60    9.40
 -11  -3   1   43.50   11.00
 -11   3   1   30.80   10.60
  11   3  -1   50.79    8.70
 -11   3   1   47.50   10.30
  11   3  -1   16.60   10.00
 -11   3   1   40.90    9.60
  -9  -3   1  133.19   18.70
  -9  -3   1  129.99   20.70
  -9  -3   1  117.19    9.80
   9  -3  -1   96.09   15.20
  -9  -3   1   82.99   17.70
  -9   3   1  113.19   19.20
  -9   3   1   87.69   14.90
   9   3  -1   95.79   17.80
   9   3  -1  124.29   11.20
  -9   3   1  144.49   17.00
  -9   3   1  115.99   13.10
  -7  -3   1    9.80    6.80
  -7  -3   1   20.00    5.30
  -7  -3   1    0.40    5.10
  -7  -3   1   13.90    6.70
   7  -3  -1   22.70    6.20
   7   3  -1   15.80    6.50
  -7   3   1   28.90    7.30
  -7   3   1   26.40    9.90
   7   3  -1   10.20    5.00
  -7   3   1   17.60    7.20
   7   3  -1   14.40    5.30
  -7   3   1    6.00    7.00
  -7   3   1   18.20    3.60
  -7   3   1   16.20    5.90
  -5  -3   1  185.18   13.40
  -5  -3   1  158.48   19.10
  -5  -3   1  168.88   17.50
  -5  -3   1  169.38   16.90
  -5   3   1  169.28   19.00
  -5   3   1  191.18   21.50
  -5   3   1  176.08   11.20
   5   3  -1  178.78   13.80
   5   3  -1  131.29   14.00
   5   3  -1  175.38   13.30
   5   3  -1  163.88   14.90
  -5   3   1  168.98   18.10
  -5   3   1  165.68   11.30
  -5   3   1  137.29   15.00
  -5   3   1  159.58   14.60
  -3  -3   1    4.20    3.10
  -3  -3   1    6.20    6.30
  -3  -3   1   -1.40    4.70
   3  -3  -1   -1.70    3.40
  -3   3   1    6.20    6.70
  -3   3   1    2.20    4.10
  -3   3   1    3.30    4.30
   3   3  -1    2.60    3.20
   3   3  -1    5.30    3.70
  -3   3   1    0.80    5.10
  -3   3   1    2.70    2.70
  -3   3   1    4.20    2.60
   3   3  -1    5.20    3.30
   3   3  -1    2.70    4.30
   1  -3  -1  439.66   29.10
  -1  -3   1  419.46   33.20
  -1  -3   1  447.36   30.40
  -1  -3   1  427.76   25.20
  -1   3   1  466.25   24.00
  -1   3   1  436.36   26.20
  -1   3   1  450.95   27.50
   1   3  -1  424.16   23.70
   1   3  -1  431.06   30.20
   1   3  -1  392.66   26.70
  -1   3   1  438.56   30.60
  -1   3   1  445.66   35.40
   1   3  -1  429.36   23.80
  -1   3   1  478.25   23.90
   1  -3   1    3.40    3.20
  -1  -3  -1    4.30    4.80
   1  -3   1    0.90    3.90
  -1  -3  -1    2.10    4.80
  -1   3  -1    0.00    5.00
  -1   3  -1    0.10    3.60
  -1   3  -1    0.50    4.00
   1   3   1   -7.70    3.80
  -1   3  -1   -1.40    6.60
   1   3   1   -2.40    3.10
  -1   3  -1   -3.80    2.10
   1   3   1   -4.30    1.90
   1   3   1    1.80    3.30
  -1   3  -1   -3.10    1.70
  -3  -3  -1   94.19   14.80
   3  -3   1  105.29   15.40
  -3  -3  -1   69.19   14.20
   3   3   1   64.69    9.00
   3   3   1   66.09   10.90
  -3   3  -1   70.99   13.90
  -3   3  -1   88.69   12.80
  -3   3  -1   75.19    7.20
   3   3   1   68.79   10.10
  -3   3  -1   89.29   13.80
   3   3   1   80.89    8.50
   3   3   1   80.59   10.80
  -3   3  -1   77.39    7.60
  -3   3  -1   67.29   15.60
  -5  -3  -1    0.80    3.80
  -5  -3  -1    4.60    2.90
  -5  -3  -1   15.10    7.50
  -5  -3  -1   14.60    6.80
   5   3   1    1.10    2.60
  -5   3  -1   10.80    6.80
  -5   3  -1    1.30    2.20
   5   3   1    9.40    4.40
   5   3   1   10.60    4.70
  -5   3  -1    3.90    6.60
  -5   3  -1    8.90    6.40
   5   3   1   -1.90    2.10
  -5   3  -1    0.60    4.10
  -5   3  -1    0.50    1.80
  -5   3  -1    2.20    4.80
   5   3   1   -3.10    2.80
  -7  -3  -1  722.33   44.40
  -7  -3  -1  665.63   40.50
  -7  -3  -1  684.23   32.60
  -7  -3  -1  682.93   41.90
   7  -3   1  657.23   37.90
  -7   3  -1  698.73   37.20
  -7   3  -1  684.93   31.60
   7   3   1  647.24   42.90
  -7   3  -1  760.42   44.00
   7   3   1  703.33   35.80
  -7   3  -1  661.63   39.00
  -7   3  -1  677.83   46.80
   7   3   1  669.23   36.40
  -9  -3  -1  153.18   18.70
  -9  -3  -1  153.58   16.50
  -9  -3  -1  149.59   20.00
   9  -3   1  143.79   18.90
   9   3   1  150.68   13.10
  -9   3  -1  155.58   15.90
  -9   3  -1  147.29   23.50
   9   3   1  160.38   21.10
  -9   3  -1  145.29   16.80
   9   3   1  141.09   13.00
  -9   3  -1  156.88   16.80
 -11  -3  -1    0.80    7.60
 -11  -3  -1   -2.10    7.00
 -11  -3  -1   12.40    8.30
  11   3   1   -0.20    3.50
 -11   3  -1   11.60    6.00
  11   3   1    8.30    9.00
 -11   3  -1   -1.90    3.90
 -11   3  -1    5.50    6.70
 -13  -3  -1    5.40    8.90
 -13  -3  -1   12.10    8.60
 -13  -3  -1   29.50   10.10
 -13   3  -1   25.00    8.60
  13   3   1   24.30    6.80
 -13   3  -1   31.70   11.20
  13   3   1    8.80    8.90
 -15  -3  -1   23.10   14.50
 -15  -3  -1   45.80   13.30
 -15  -3  -1   59.09   14.10
  15   3   1   57.89   10.40
  15   3   1   37.90   16.40
 -15   3  -1   41.00    9.80
 -15   3  -1   54.29   12.20
 -15   3  -1   56.19   13.30
 -17  -3  -1   35.20   11.60
 -17  -3  -1   17.40    9.80
  17   3   1   20.40    7.60
 -17   3  -1   40.70   12.20
 -17   3  -1   23.00    7.70
 -17   3  -1    9.60    7.00
 -19  -3  -1   -5.40    7.10
 -19  -3  -1    1.00    6.70
 -19   3  -1   -1.50    6.40
 -19   3  -1    6.10    6.60
 -19   3  -1  -10.30    5.30
  19   3   1   -9.10    4.00
 -21  -3  -1   33.10   12.50
 -21  -3  -1    3.00   13.10
 -21   3  -1   24.00   11.80
  21   3   1   36.00   10.10
 -21   3  -1   29.60    9.40
 -16  -4   1   -3.20   15.10
 -16  -4   1   12.90   11.40
 -16   4   1   -0.20    7.40
 -16   4   1  -12.00    6.30
  16   4  -1    2.10    6.30
 -14  -4   1   -3.30   13.10
 -14  -4   1    3.80    9.30
 -14   4   1    2.80    8.00
 -14   4   1    6.40    7.10
  14   4  -1    2.40    4.70
 -12  -4   1    3.40    8.40
 -12  -4   1    7.00    9.80
 -12   4   1   11.20    7.40
  12   4  -1   15.60    6.70
 -12   4   1   -1.00    6.70
 -10  -4   1   10.70   11.50
 -10  -4   1   14.10   10.10
 -10   4   1   32.50    9.80
 -10   4   1   20.00   12.20
  10   4  -1   46.20    9.90
 -10   4   1   44.10   11.60
  -8  -4   1    0.50    8.10
  -8  -4   1    0.80    9.50
  -8  -4   1   16.40    9.70
  -8   4   1    7.00    7.20
   8   4  -1    6.70    6.40
   8   4  -1   -8.90    3.10
  -8   4   1   -2.50    6.00
  -8   4   1   -5.00    4.80
  -6  -4   1   19.40   11.10
  -6  -4   1    7.90    8.50
  -6   4   1   11.80    9.00
   6   4  -1   29.70    7.50
  -6   4   1   21.00    9.80
  -6   4   1   17.70    7.50
  -4  -4   1   -0.70    6.10
  -4  -4   1   -5.50    7.40
   4   4  -1    1.40    4.60
  -4   4   1    9.10    8.80
  -4   4   1    0.70    3.70
   4   4  -1    2.80    4.50
  -4   4   1    2.20    5.80
  -4   4   1   -4.70    7.10
  -2  -4   1   27.80   10.70
  -2  -4   1   30.10   12.70
   2  -4  -1   42.10   11.00
  -2   4   1   28.10   13.00
  -2   4   1   41.90    9.80
   2   4  -1   28.40   12.80
  -2   4   1   47.80    8.30
   2   4  -1   39.50    9.20
   2   4  -1   35.70    8.00
   0  -4   1  158.08   22.50
   0  -4  -1  180.88   19.90
   0   4  -1  152.08   13.30
   0   4  -1  152.68   15.90
   0   4   1  165.88   15.50
   0   4   1  182.78   14.40
   0   4  -1  157.18   27.80
   0   4   1  137.19   24.90
   2  -4   1   52.49   12.90
  -2  -4  -1   82.69   15.80
  -2   4  -1   67.59   19.40
  -2   4  -1   46.20   10.80
   2   4   1   60.69   10.50
  -2   4  -1   46.00    8.00
   2   4   1   73.69   10.30
   2   4   1   48.30   15.50
  -4  -4  -1   19.20    8.90
  -4  -4  -1   -3.80    9.80
  -4   4  -1   11.70    4.70
  -4   4  -1    9.00   10.60
   4   4   1   19.30    6.50
  -4   4  -1    8.30    6.90
  -4   4  -1   12.20    8.20
  -6  -4  -1  118.59   20.40
  -6  -4  -1   82.99   19.80
  -6   4  -1   79.19   20.10
  -6   4  -1  112.89   17.40
   6   4   1  102.59   13.50
  -6   4  -1  107.09   21.00
  -8  -4  -1   51.79   11.70
  -8  -4  -1   66.49   17.90
  -8  -4  -1   76.79   18.00
  -8   4  -1   45.80   13.50
   8   4   1   48.20   10.20
  -8   4  -1   85.09   15.30
   8   4   1   40.60   10.00
  -8   4  -1   89.89   19.60
 -10  -4  -1    7.30    8.70
 -10  -4  -1    1.70   12.70
 -10   4  -1   12.70    7.70
 -10   4  -1    7.70    8.10
  10   4   1   17.80    7.00
 -10   4  -1    4.20    7.50
 -12  -4  -1   -4.30    8.20
 -12  -4  -1    1.50   10.00
  12   4   1   -1.80    4.90
 -12   4  -1    3.20    8.90
 -12   4  -1   -1.50    6.40
 -12   4  -1    2.50    6.10
 -14  -4  -1   39.50   13.60
 -14  -4  -1   25.10   17.10
 -14   4  -1   53.59   13.10
 -14   4  -1   42.90   15.30
  14   4   1   34.30    9.90
 -16  -4  -1    8.70    8.60
 -16   4  -1    5.70   10.00
  -5  -5   1   -2.20   12.20
   5   5  -1   -3.20    5.30
  -5   5   1   -0.70    6.30
  -3  -5   1   12.10   14.50
  -3   5   1   14.60   10.30
   3   5  -1   15.60    6.90
   1  -5  -1   13.00   13.40
  -1  -5   1   37.20   16.00
   1   5  -1   18.60    7.30
   1   5  -1   14.00   11.90
  -1   5   1    1.20    7.10
   1  -5   1   13.80   11.90
  -1  -5  -1   10.60   12.30
   1   5   1   -7.00    5.00
  -1   5  -1    4.90   10.30
  -3  -5  -1   18.10   10.70
  -3   5  -1    1.40    8.60
   3   5   1   12.40    6.50
  -3   5  -1   20.50   14.20
  -3   5  -1    4.10    8.10
  -5  -5  -1   50.79   16.80
  -5   5  -1   30.00   14.30
  -5   5  -1   64.79   14.30
  -5   5  -1   43.60   14.80
   5   5   1   35.20    8.70
 -26   0   2  134.69   16.10
 -24   0   2  116.89   16.80
 -24   0   2  136.09   14.60
 -22   0   2    6.10    4.40
 -22   0   2   -0.60    3.40
 -22   0   2   -2.20    3.30
 -20   0   2   -2.90    2.60
 -20   0   2    0.80    3.10
 -20   0   2   -0.90    3.50
 -18   0   2  176.88   30.60
  18   0  -2  218.98   16.80
  18   0  -2  184.48   11.80
 -18   0   2  187.98   15.70
 -18   0   2  201.38   14.80
 -18   0   2  208.18   13.30
  18   0  -2  189.08   34.20
  16   0  -2  516.75   25.20
 -16   0   2  530.65   29.10
 -16   0   2  536.75   27.60
  16   0  -2  561.34   25.40
  16   0  -2  493.15   29.10
  16   0  -2  558.94   46.10
 -16   0   2  529.25   26.40
 -16   0   2  541.25   45.20
 -14   0   2   23.70    4.30
  14   0  -2   22.70    3.60
  14   0  -2   35.90   12.50
 -14   0   2   28.70   10.90
  14   0  -2   20.30    3.50
 -14   0   2   29.20    5.80
  14   0  -2   30.90    6.30
 -14   0   2   25.30    5.10
  14   0  -2   13.00    5.00
  12   0  -2 1076.29   47.30
 -12   0   2 1205.48   50.99
  12   0  -2 1141.09   66.39
  12   0  -2 1070.79   47.30
  12   0  -2 1078.69   52.59
 -12   0   2 1046.20   64.09
  12   0  -2 1002.50   49.90
 -12   0   2 1105.99   48.40
 -12   0   2 1243.88   49.90
  10   0  -2 1629.84   64.59
 -10   0   2 1566.74   67.19
 -10   0   2 1410.16   65.59
 -10   0   2 1616.44   65.59
  10   0  -2 1621.54   68.99
  10   0  -2 1445.06   66.49
  10   0  -2 1524.15   80.09
  10   0  -2 1559.64   64.49
 -10   0   2 1565.74   80.59
   8   0  -2 1660.53   64.49
  -8   0   2 1671.63   65.39
   8   0  -2 1531.85   64.39
  -8   0   2 1436.66   64.29
  -8   0   2 1500.65   66.39
   8   0  -2 1641.04   77.89
  -8   0   2 1656.03   78.19
   8   0  -2 1411.66   65.69
   8   0  -2 1507.65   67.29
  -8   0   2 1620.14   65.59
  -6   0   2 6307.17  266.07
   6   0  -2 6375.06  265.67
   2   0  -2 2661.33  114.49
  -2   0   2 2731.43  114.89
  -4   0  -2 1261.77   53.29
  -4   0  -2 1384.86   60.29
   4   0   2 1291.17   54.19
   4   0   2 1125.69   51.99
  -4   0  -2 1183.88   52.79
  -4   0  -2 1323.97   51.79
  -4   0  -2 1208.28   52.39
  -4   0  -2 1314.57   52.69
   4   0   2 1203.28   53.29
   4   0   2 1312.37   60.79
  -6   0  -2   61.89    4.90
  -6   0  -2   66.39    5.50
  -6   0  -2   67.19    4.30
   6   0   2   74.59   11.60
  -6   0  -2   76.99    5.20
  -6   0  -2   82.49   10.30
   6   0   2   56.59    4.10
   6   0   2   63.59    6.20
  -6   0  -2   73.79    5.50
   6   0   2   64.19    5.80
  -8   0  -2  980.30   53.99
   8   0   2  928.61   41.20
   8   0   2  988.00   55.39
  -8   0  -2  984.00   42.30
  -8   0  -2  942.71   43.10
  -8   0  -2 1004.70   42.90
   8   0   2 1007.80   45.90
  -8   0  -2  948.11   41.10
  -8   0  -2  995.80   43.70
  10   0   2 5476.15  254.57
 -10   0  -2 5778.12  252.97
  10   0   2 6004.90  241.98
 -10   0  -2 5967.90  237.48
 -12   0  -2  708.33   35.40
  12   0   2  791.42   53.09
 -12   0  -2  716.43   35.50
  12   0   2  806.42   33.60
 -12   0  -2  812.02   50.99
  12   0   2  785.22   40.80
 -12   0  -2  810.92   34.60
 -12   0  -2  730.33   36.50
  12   0   2  720.23   33.10
 -12   0  -2  710.93   32.90
  14   0   2 2045.80   81.49
 -14   0  -2 1935.91  103.89
  14   0   2 1987.80   81.19
  14   0   2 1912.51  107.09
 -14   0  -2 1909.01   85.19
 -14   0  -2 1930.51   84.19
  14   0   2 1897.61   90.89
 -14   0  -2 1948.51   82.29
 -14   0  -2 1856.31   84.29
 -16   0  -2 4092.19  171.88
 -16   0  -2 3953.40  174.68
 -16   0  -2 4008.30  175.38
 -16   0  -2 4220.38  174.68
  16   0   2 4319.47  170.78
 -16   0  -2 4330.47  199.98
  16   0   2 4247.18  171.28
  16   0   2 4212.58  204.68
  18   0   2   -0.30    3.00
  18   0   2    8.20   23.60
 -18   0  -2    6.30    3.30
 -18   0  -2   -1.10    3.30
 -18   0  -2    7.70    4.60
 -20   0  -2   40.60    8.80
 -20   0  -2   57.89   10.10
 -20   0  -2   52.19    7.20
 -22   0  -2  236.68   20.10
 -22   0  -2  257.77   19.50
 -24   0  -2    5.00    6.30
 -26   0  -2   -6.00    6.10
 -25  -1   2   -0.70    5.70
 -25  -1   2    4.40    7.40
 -25   1   2    4.40    4.40
 -25   1   2   -0.10    6.50
 -25   1   2   -2.70    7.00
 -23  -1   2   13.90    8.70
 -23  -1   2    1.90    5.90
 -23   1   2   12.10    5.40
 -23   1   2   17.40    6.70
 -23   1   2    9.00    6.50
 -21  -1   2    0.60    5.30
 -21  -1   2   -5.30    4.60
 -21   1   2    2.60    4.10
 -21   1   2   -8.00    3.20
 -21   1   2    0.70    3.40
 -19  -1   2    8.70    9.80
 -19  -1   2   10.50    4.90
 -19  -1   2    8.50    5.70
 -19  -1   2   12.90    5.70
  19   1  -2   11.80    5.00
 -19   1   2    2.40    3.80
 -19   1   2   10.60    6.20
  19   1  -2   -0.90   12.80
 -19   1   2   14.80    4.80
 -17  -1   2  474.15   45.40
 -17  -1   2  533.35   32.30
 -17  -1   2  536.55   31.20
  17   1  -2  550.14   28.50
 -17   1   2  569.74   28.50
 -17   1   2  551.54   31.40
  17   1  -2  531.55   48.10
 -17   1   2  508.95   28.70
  17   1  -2  577.44   28.50
  15  -1  -2  163.68   15.30
 -15  -1   2  181.08   14.20
 -15  -1   2  174.98   14.90
 -15  -1   2  177.28   27.70
  15  -1  -2  181.18   21.50
 -15  -1   2  189.08   11.70
  15  -1  -2  142.99   24.50
 -15   1   2  169.28   11.80
  15   1  -2  145.39   11.30
  15   1  -2  165.08   26.50
 -15   1   2  196.58   14.80
  15   1  -2  180.58   12.30
 -15   1   2  174.08   12.90
  15   1  -2  164.98   11.50
 -15   1   2  170.58   26.70
  15   1  -2  149.19   14.30
 -13  -1   2   12.50    3.20
  13  -1  -2   10.80    7.20
  13  -1  -2    8.80    4.10
 -13  -1   2   14.50    4.40
 -13  -1   2   13.80    4.70
  13  -1  -2    8.80    4.80
 -13  -1   2    6.50    8.00
 -13   1   2   10.80    4.60
  13   1  -2   16.90    4.80
  13   1  -2   15.00    7.90
  13   1  -2   13.90    3.80
  13   1  -2   13.60    3.20
 -13   1   2   21.20    9.50
 -13   1   2   13.50    3.80
  13   1  -2   15.40    3.80
 -13   1   2   19.50    4.80
  11  -1  -2  617.04   34.70
 -11  -1   2  687.63   45.80
 -11  -1   2  684.13   34.00
  11  -1  -2  654.93   39.00
 -11  -1   2  699.53   34.90
  11  -1  -2  710.13   45.10
 -11  -1   2  698.43   31.10
 -11   1   2  705.83   45.70
  11   1  -2  722.63   47.20
 -11   1   2  636.94   31.70
  11   1  -2  692.53   32.00
  11   1  -2  660.03   32.90
  11   1  -2  677.93   31.90
 -11   1   2  757.82   35.40
 -11   1   2  659.83   33.00
  11   1  -2  631.34   30.00
   9  -1  -2 1802.02   92.29
   9  -1  -2 2086.59   89.59
  -9  -1   2 2108.49  100.49
  -9  -1   2 2190.98   89.69
  -9  -1   2 1976.00   88.19
  -9  -1   2 1993.50   85.59
   9   1  -2 2248.28  101.49
   9   1  -2 2070.59   86.29
  -9   1   2 1807.82   86.09
  -9   1   2 1988.00   98.49
  -9   1   2 2004.70   89.19
   9   1  -2 2101.59   86.39
  -9   1   2 2087.39   87.79
   9   1  -2 2017.80   87.19
   9   1  -2 2250.47   84.59
  -7  -1   2 1092.59   49.40
  -7  -1   2 1082.49   57.79
   7  -1  -2 1065.69   55.59
  -7  -1   2 1029.00   50.09
   7  -1  -2 1045.00   49.60
   7  -1  -2 1021.30   49.40
   7  -1  -2 1115.29   53.59
  -7  -1   2 1122.39   47.40
   7  -1  -2 1175.08   44.50
   7   1  -2 1139.19   48.50
   7   1  -2 1067.59   56.89
  -7   1   2 1216.58   49.40
  -7   1   2 1026.70   44.40
   7   1  -2 1054.29   47.30
  -7   1   2 1148.59   50.69
  -7   1   2 1040.20   56.09
   7   1  -2 1104.79   45.90
   7   1  -2 1128.09   47.60
  -7   1   2 1021.90   47.60
   5  -1  -2 1481.15   66.79
  -5  -1   2 1499.75   69.79
   5  -1  -2 1462.15   63.19
  -5  -1   2 1462.15   64.49
   5  -1  -2 1520.25   59.19
   5  -1  -2 1297.37   62.59
  -5  -1   2 1516.85   63.49
   5  -1  -2 1505.85   67.19
  -5  -1   2 1505.55   61.79
  -5   1   2 1451.15   61.99
  -5   1   2 1465.25   67.99
   5   1  -2 1288.17   60.89
  -5   1   2 1372.36   62.09
  -5   1   2 1371.66   59.29
   5   1  -2 1470.25   61.29
   5   1  -2 1536.65   60.59
   5   1  -2 1347.67   62.29
   5   1  -2 1430.46   68.39
  -5   1   2 1531.75   64.79
  -3  -1   2    4.40    1.60
  -3  -1   2    2.80    2.70
   3  -1  -2    3.80    1.90
   3  -1  -2    4.50    1.30
  -3  -1   2    2.50    1.80
   3  -1  -2    7.70    3.50
   3  -1  -2    6.10    2.10
  -3  -1   2    3.40    2.00
  -3  -1   2    9.50    3.60
  -3   1   2    6.20    1.40
  -3   1   2    2.20    1.70
   3   1  -2    5.50    2.10
   3   1  -2    1.60    2.30
   3   1  -2    2.70    1.90
  -3   1   2    0.30    2.40
  -3   1   2    7.90    2.40
   3   1  -2    4.20    2.70
  -3   1   2    4.40    2.40
   3   1  -2    5.10    1.60
  -3   1   2    3.70    2.50
   1  -1  -2 1779.02   72.89
   1  -1  -2 1711.83   72.99
  -1  -1   2 1677.63   74.69
  -1  -1   2 1671.13   76.49
   1  -1  -2 1742.83   74.39
  -1  -1   2 1697.73   77.49
  -1  -1   2 1737.23   73.49
  -1   1   2 1766.92   74.79
  -1   1   2 1734.13   71.69
  -1   1   2 1811.22   72.59
   1   1  -2 1832.12   76.39
  -1   1   2 1748.82   75.69
  -1   1   2 1753.82   72.19
   1   1  -2 1725.73   73.79
   1   1  -2 1597.84   73.69
   1   1  -2 1746.53   75.79
  -1   1   2 1780.32   76.39
  -1   1   2 1724.83   72.39
   3  -1   2 2072.09   96.49
  -3  -1  -2 2247.48   91.19
   3  -1   2 2150.68   92.49
  -3  -1  -2 2294.67   92.09
  -3  -1  -2 2193.88   95.59
   3  -1   2 2146.39   98.19
  -3   1  -2 2216.78   95.09
   3   1   2 2169.28   97.09
  -3   1  -2 2063.69   93.09
   3   1   2 2270.47   90.59
  -3   1  -2 2174.28   89.09
   3   1   2 1995.60   88.79
  -3   1  -2 2244.28   95.49
  -3   1  -2 2248.88   92.99
   3   1   2 2238.58   89.19
  -3   1  -2 2251.47   97.89
   3   1   2 2222.28   90.39
   3   1   2 2209.18   90.79
  -5  -1  -2 1318.67   55.29
  -5  -1  -2 1293.67   62.29
  -5  -1  -2 1269.77   54.79
  -5  -1  -2 1277.07   55.59
   5  -1   2 1209.08   52.29
   5  -1   2 1167.08   61.99
   5  -1   2 1264.27   56.59
   5  -1   2 1389.36   64.29
  -5   1  -2 1203.48   56.89
  -5   1  -2 1237.48   60.99
   5   1   2 1272.67   63.79
   5   1   2 1238.98   54.89
   5   1   2 1386.16   51.69
   5   1   2 1292.27   54.39
  -5   1  -2 1287.77   52.69
  -5   1  -2 1353.06   61.89
  -5   1  -2 1331.67   58.79
  -7  -1  -2 1862.11   79.39
  -7  -1  -2 1932.61   90.19
  -7  -1  -2 1980.90   76.69
  -7  -1  -2 1853.21   80.09
  -7  -1  -2 1938.51   80.59
   7  -1   2 1868.51   99.99
   7  -1   2 1939.71   89.09
   7  -1   2 1990.00   76.09
  -7   1  -2 1868.61   85.59
   7   1   2 1857.31   91.79
  -7   1  -2 1838.02   82.19
  -7   1  -2 1842.62   89.19
   7   1   2 1817.52   79.29
  -7   1  -2 1672.83   81.99
  -7   1  -2 1981.20   82.79
   7   1   2 1930.71   79.79
   9  -1   2    7.20    4.80
   9  -1   2    3.30    3.40
  -9  -1  -2    6.60    2.50
  -9  -1  -2    2.50    2.30
  -9  -1  -2    8.20    3.00
  -9  -1  -2   10.20    1.60
  -9  -1  -2    7.30    6.20
  -9   1  -2    5.30    2.70
  -9   1  -2    6.10    3.30
  -9   1  -2    8.40    3.80
   9   1   2    5.70    2.60
   9   1   2    2.70    5.10
  -9   1  -2    8.10    5.70
  -9   1  -2    6.30    3.60
   9   1   2    8.20    2.70
 -11  -1  -2  656.53   32.10
  11  -1   2  573.44   43.90
 -11  -1  -2  617.54   31.90
 -11  -1  -2  657.53   44.60
 -11  -1  -2  631.04   27.80
 -11  -1  -2  661.43   30.80
  11  -1   2  648.24   40.40
 -11   1  -2  612.64   42.60
  11   1   2  628.34   46.00
  11   1   2  591.54   30.60
 -11   1  -2  749.82   36.60
 -11   1  -2  689.13   33.60
 -11   1  -2  571.64   32.40
  11   1   2  734.53   32.90
  11   1   2  702.63   29.30
 -11   1  -2  586.84   33.30
 -13  -1  -2  759.42   33.40
 -13  -1  -2  741.63   35.50
  13  -1   2  596.94   42.30
 -13  -1  -2  666.23   48.70
 -13  -1  -2  688.13   30.30
  13  -1   2  687.93   50.99
 -13  -1  -2  684.43   34.90
  13   1   2  660.83   35.50
  13   1   2  673.73   51.19
  13   1   2  593.54   32.90
 -13   1  -2  715.93   49.00
  13   1   2  742.93   33.80
 -13   1  -2  645.34   36.20
  13   1   2  743.23   32.40
 -13   1  -2  731.43   35.90
 -13   1  -2  714.23   37.80
 -13   1  -2  705.63   35.40
 -15  -1  -2  139.99   12.00
 -15  -1  -2  131.39    8.10
 -15  -1  -2  118.09   11.30
  15  -1   2  123.29   24.60
 -15  -1  -2  141.89   12.20
 -15  -1  -2   90.29   19.80
 -15   1  -2  154.68   12.30
  15   1   2  138.29   27.70
  15   1   2  104.79   12.20
 -15   1  -2  119.59   11.50
  15   1   2  132.09   10.30
  15   1   2  121.29   10.00
 -15   1  -2  123.69   12.70
 -15   1  -2  118.89   12.40
 -15   1  -2  127.39   22.30
 -17  -1  -2  313.77   21.00
 -17  -1  -2  318.67   35.90
 -17  -1  -2  326.07   21.60
 -17   1  -2  311.97   20.30
  17   1   2  347.57   19.20
 -17   1  -2  321.17   22.30
 -17   1  -2  272.27   19.50
  17   1   2  297.77   18.70
  17   1   2  292.97   37.30
 -19  -1  -2  205.68   16.80
 -19  -1  -2  173.08   29.30
 -19  -1  -2  163.68   16.20
  19   1   2  204.78   14.30
 -19   1  -2  213.28   16.00
  19   1   2  197.28   37.60
 -19   1  -2  228.28   15.90
 -19   1  -2  176.78   16.80
 -21  -1  -2   16.20    6.20
 -21  -1  -2    6.20    4.80
 -21   1  -2   10.70    5.20
 -21   1  -2   -3.70    3.30
 -21   1  -2    4.50    4.90
 -23  -1  -2   21.60    9.10
 -23  -1  -2    5.20    6.30
 -23   1  -2    3.30    6.10
 -23   1  -2   13.50    6.60
 -23   1  -2    9.60    6.30
 -25  -1  -2   24.10    8.60
 -25  -1  -2   39.60   11.20
 -25   1  -2   15.30    8.20
 -24  -2   2   29.40   12.50
 -24  -2   2   33.10   11.30
 -24   2   2   22.00    8.30
 -24   2   2   16.60    8.50
 -22  -2   2    1.50    7.90
 -22  -2   2   -2.80    6.70
 -22   2   2   -2.00    4.90
  22   2  -2   -2.10    5.50
 -22   2   2    7.80    5.90
 -20  -2   2   19.20   14.70
 -20  -2   2   23.10    9.90
 -20  -2   2   15.00    8.80
 -20   2   2   24.40    6.80
  20   2  -2   29.00   17.60
 -20   2   2   21.20    8.30
  20   2  -2   30.90    7.10
 -20   2   2   33.00    7.40
 -18  -2   2  514.75   48.20
 -18  -2   2  528.45   36.10
 -18  -2   2  457.95   32.70
 -18   2   2  495.75   29.80
  18   2  -2  535.25   29.60
 -18   2   2  520.15   32.50
  18   2  -2  480.55   48.30
 -18   2   2  470.95   27.90
 -16  -2   2   19.50    8.50
 -16  -2   2   32.50   13.10
 -16  -2   2   27.70    8.90
  16   2  -2   20.50    6.20
 -16   2   2   31.60    7.40
 -16   2   2   22.50    6.10
 -16   2   2   29.80    7.90
  16   2  -2   31.80   16.00
 -14  -2   2  552.14   35.00
 -14  -2   2  534.75   44.50
 -14  -2   2  512.15   27.30
 -14  -2   2  522.35   32.90
  14   2  -2  526.25   28.80
 -14   2   2  526.95   32.40
  14   2  -2  492.15   43.10
 -14   2   2  519.85   28.70
 -14   2   2  546.15   30.60
 -12  -2   2  228.28   14.50
  12  -2  -2  204.78   23.30
 -12  -2   2  213.28   17.90
  12  -2  -2  204.68   23.30
 -12  -2   2  204.78   19.10
 -12  -2   2  210.08   24.30
 -12   2   2  222.58   16.30
  12   2  -2  193.18   23.80
 -12   2   2  171.28   21.80
  12   2  -2  210.48   11.40
  12   2  -2  216.48   15.00
  12   2  -2  245.48   15.40
 -12   2   2  227.58   15.50
  12   2  -2  209.78   15.10
 -12   2   2  201.68   17.80
  10  -2  -2   27.30    8.40
 -10  -2   2   21.50    9.70
 -10  -2   2   19.50    4.80
  10  -2  -2   20.00    8.90
 -10  -2   2   16.50    6.30
 -10  -2   2   10.20    5.50
 -10   2   2   18.00    5.20
  10   2  -2   16.00    4.20
  10   2  -2   10.60    3.70
 -10   2   2   11.60    5.10
  10   2  -2   12.90    4.40
  10   2  -2    8.50    7.30
 -10   2   2   15.20    1.40
 -10   2   2    9.20    4.00
 -10   2   2   15.80    1.60
  10   2  -2   12.90    2.60
 -10   2   2   14.70    6.10
   8  -2  -2 1459.65   70.49
   8  -2  -2 1428.66   74.89
  -8  -2   2 1485.95   76.19
  -8  -2   2 1473.85   67.99
  -8  -2   2 1397.86   69.89
  -8  -2   2 1384.46   62.79
  -8   2   2 1463.65   66.69
   8   2  -2 1423.66   73.69
  -8   2   2 1407.26   69.39
  -8   2   2 1445.06   72.69
   8   2  -2 1414.76   62.99
   8   2  -2 1341.47   60.59
  -8   2   2 1366.16   65.19
   8   2  -2 1449.55   63.19
  -8   2   2 1384.96   59.09
  -8   2   2 1419.06   65.19
  -8   2   2 1391.96   58.69
   8   2  -2 1426.96   64.69
   6  -2  -2 1629.94   74.49
   6  -2  -2 1480.45   80.39
   6  -2  -2 1634.54   67.59
  -6  -2   2 1527.05   80.09
  -6  -2   2 1634.24   78.19
  -6  -2   2 1629.24   75.19
  -6  -2   2 1508.05   70.69
   6   2  -2 1637.84   73.79
   6   2  -2 1588.84   78.09
  -6   2   2 1726.13   78.99
   6   2  -2 1673.73   70.99
   6   2  -2 1755.22   70.79
  -6   2   2 1678.53   77.79
   6   2  -2 1627.44   70.79
  -6   2   2 1596.24   73.59
  -6   2   2 1651.83   72.89
  -6   2   2 1570.24   67.89
  -6   2   2 1650.53   74.49
  -4  -2   2  899.71   45.60
  -4  -2   2  877.31   48.30
  -4  -2   2  917.91   42.20
   4  -2  -2  918.31   39.30
   4  -2  -2  871.61   41.10
  -4  -2   2  866.21   48.00
  -4   2   2  918.31   44.00
   4   2  -2  932.01   41.20
   4   2  -2  874.81   42.20
  -4   2   2  916.21   45.70
  -4   2   2  895.11   43.00
   4   2  -2  933.21   45.30
  -4   2   2  908.31   48.70
   4   2  -2  933.01   45.70
  -4   2   2  853.11   44.60
  -4   2   2  905.01   39.50
  -4   2   2  962.90   48.90
   4   2  -2  822.22   40.70
   2  -2  -2 1799.22   74.29
  -2  -2   2 1686.23   76.89
  -2  -2   2 1752.42   80.59
   2  -2  -2 1725.53   78.19
  -2  -2   2 1764.62   84.09
  -2  -2   2 1636.34   80.39
   2   2  -2 1801.32   76.29
  -2   2   2 1733.53   81.69
  -2   2   2 1745.43   76.99
   2   2  -2 1715.33   81.19
   2   2  -2 1772.72   78.09
   2   2  -2 1797.62   75.19
  -2   2   2 1784.22   77.79
   2   2  -2 1812.02   75.39
  -2   2   2 1809.92   74.69
  -2   2   2 1808.82   84.39
   0  -2   2 4968.50  216.98
   0  -2   2 5167.38  213.28
   0  -2   2 5080.79  209.98
   0  -2  -2 5032.00  210.98
   0  -2  -2 5037.40  214.08
   0   2   2 5117.19  207.38
   0   2   2 4999.80  212.58
   0   2  -2 5057.29  206.88
   0   2  -2 4987.50  206.28
   0   2   2 5260.97  209.58
   0   2   2 4960.30  208.38
   0   2  -2 5057.79  205.38
   0   2  -2 5220.88  211.28
   0   2  -2 4991.50  215.48
   2  -2   2  539.45   30.90
  -2  -2  -2  539.35   32.00
  -2  -2  -2  544.35   29.50
   2  -2   2  535.95   29.20
  -2  -2  -2  574.84   27.40
  -2  -2  -2  584.94   27.20
  -2   2  -2  597.94   31.10
   2   2   2  549.65   29.90
  -2   2  -2  548.65   25.90
   2   2   2  522.55   27.50
  -2   2  -2  543.55   25.90
  -2   2  -2  577.24   35.10
   2   2   2  577.84   29.90
  -2   2  -2  573.34   26.00
   2   2   2  547.55   27.30
  -2   2  -2  543.45   37.00
   2   2   2  553.14   27.20
  -2   2  -2  584.24   29.00
   4  -2   2 1118.79   50.89
  -4  -2  -2 1045.70   51.29
   4  -2   2 1082.89   53.19
  -4  -2  -2 1099.89   46.30
  -4  -2  -2 1087.89   48.10
  -4  -2  -2 1042.00   52.89
  -4  -2  -2 1093.79   51.09
  -4   2  -2 1082.29   55.19
   4   2   2  980.80   46.80
  -4   2  -2 1073.89   45.90
  -4   2  -2 1055.39   49.60
  -4   2  -2 1043.40   58.59
  -4   2  -2 1036.70   56.99
  -4   2  -2 1068.59   46.00
   4   2   2 1113.49   47.70
  -4   2  -2 1075.69   51.89
   4   2   2 1065.39   49.60
   4   2   2 1072.09   48.30
   4   2   2 1032.20   54.29
   6  -2   2    2.80    4.60
   6  -2   2    4.90    3.60
   6  -2   2    5.80    4.80
  -6  -2  -2    1.30    3.80
  -6  -2  -2    2.30    1.60
  -6  -2  -2    1.20    3.00
  -6  -2  -2    3.40    2.90
  -6  -2  -2   10.20    3.90
  -6   2  -2    2.70    1.70
   6   2   2    8.80    3.60
  -6   2  -2    7.90    6.30
  -6   2  -2    5.80    4.80
  -6   2  -2   -1.40    3.30
  -6   2  -2    1.80    1.70
   6   2   2    5.30    3.10
  -6   2  -2   -1.50    3.20
  -6   2  -2    8.90    5.80
  -6   2  -2    8.30    4.90
   6   2   2    6.10    1.80
   6   2   2    1.90    4.10
  -8  -2  -2   90.69    5.60
  -8  -2  -2   83.29   12.30
   8  -2   2   83.29   15.20
  -8  -2  -2   78.29   13.80
   8  -2   2   74.89   16.10
  -8  -2  -2   89.39    8.20
  -8  -2  -2   93.59    9.90
  -8   2  -2   87.29    5.60
  -8   2  -2  112.19   12.10
  -8   2  -2   92.99   10.50
   8   2   2   84.19   15.80
   8   2   2   91.39    5.00
   8   2   2   96.09    8.40
  -8   2  -2   92.29    5.50
  -8   2  -2   77.69   12.30
  -8   2  -2   77.19   14.40
   8   2   2   87.79    7.90
  -8   2  -2  114.69   11.40
 -10  -2  -2   24.20    2.30
  10  -2   2   32.00   11.50
 -10  -2  -2   45.00   11.40
 -10  -2  -2   25.90    5.30
 -10  -2  -2   33.80    7.90
  10  -2   2   20.20    9.40
 -10  -2  -2   51.59    9.10
 -10   2  -2   23.20    8.30
 -10   2  -2   12.80    5.80
 -10   2  -2   25.00    7.20
 -10   2  -2   39.40   10.10
  10   2   2   30.40    6.10
 -10   2  -2   21.90    6.80
  10   2   2   33.60   11.70
  10   2   2   26.70    5.20
  10   2   2   24.30    5.30
  10   2   2   26.20    2.00
 -12  -2  -2   79.79   11.80
  12  -2   2   77.59   19.00
 -12  -2  -2   59.69   10.70
 -12  -2  -2   76.29   16.50
 -12   2  -2   74.99   12.10
  12   2   2   87.89   19.40
  12   2   2   71.69    9.40
 -12   2  -2   78.19   14.00
  12   2   2   67.39    9.40
 -12   2  -2   60.39   14.40
  12   2   2   76.19    8.40
 -12   2  -2   92.39   13.00
 -14  -2  -2  192.28   17.70
 -14  -2  -2  135.09   15.00
 -14  -2  -2  162.88   26.60
 -14   2  -2  212.68   17.30
 -14   2  -2  189.78   18.70
 -14   2  -2  203.48   16.40
  14   2   2  150.48   27.60
  14   2   2  173.58   13.80
 -16  -2  -2   81.59   13.30
 -16  -2  -2   50.09   10.70
 -16  -2  -2   31.70   14.60
 -16   2  -2   66.49   12.30
  16   2   2   64.19    9.80
 -16   2  -2   68.79   11.30
 -16   2  -2   64.49   11.30
  16   2   2   54.59   18.50
 -18  -2  -2    9.40    6.20
 -18  -2  -2   11.80    6.20
 -18  -2  -2   -0.30   11.20
 -18   2  -2    7.20    6.30
  18   2   2    1.90    4.30
 -18   2  -2    7.70    5.20
  18   2   2    4.20    9.70
 -18   2  -2    9.70    5.70
 -20  -2  -2    4.60    6.20
 -20  -2  -2   -1.60    9.80
 -20  -2  -2   -3.40    5.60
  20   2   2   -0.50   15.30
 -20   2  -2   -0.10    4.10
  20   2   2   -6.50    3.20
 -20   2  -2   -5.30    3.70
 -20   2  -2    1.30    4.80
 -22  -2  -2   39.00   12.30
 -22  -2  -2   35.90   11.10
 -22   2  -2   29.10    8.70
  22   2   2   34.20    8.60
 -22   2  -2   28.30    8.90
 -22   2  -2   23.20    9.80
 -21  -3   2   71.89   18.70
 -21  -3   2   33.50   15.50
 -21   3   2   45.90   11.40
  21   3  -2   43.90   10.50
 -21   3   2   43.50   11.70
 -19  -3   2   23.50   10.40
 -19  -3   2   16.20    9.80
 -19   3   2    8.40    7.60
 -19   3   2   21.90    8.10
  19   3  -2   32.50    9.20
 -17  -3   2   53.79   14.00
 -17  -3   2  105.29   20.00
 -17   3   2   62.19   12.00
  17   3  -2   58.99   11.00
 -17   3   2   28.80   10.00
 -15  -3   2  111.89   20.30
 -15  -3   2  135.59   21.50
 -15  -3   2   82.69   22.90
  15   3  -2   66.39   19.40
 -15   3   2   85.79   15.40
 -15   3   2   98.19   14.80
  15   3  -2   88.59   12.50
 -15   3   2  101.69   12.10
 -13  -3   2    1.20    6.90
 -13  -3   2   20.00   10.30
 -13  -3   2   13.40    9.20
 -13   3   2   11.70    6.00
 -13   3   2   21.30    8.80
  13   3  -2   18.90    9.80
 -13   3   2    9.10    5.50
  13   3  -2   19.30    6.10
 -11  -3   2  132.99   19.50
 -11  -3   2  123.39   23.50
 -11  -3   2  194.48   21.50
  11   3  -2  124.89   12.50
  11   3  -2  117.09   21.20
 -11   3   2  143.09   17.20
 -11   3   2  142.29   14.40
 -11   3   2  156.28   15.20
  -9  -3   2  140.29   21.40
  -9  -3   2  104.89   17.10
   9  -3  -2  117.89   14.80
  -9  -3   2   92.09    9.70
  -9  -3   2   82.79   17.90
  -9   3   2  126.99   13.20
   9   3  -2  116.39   10.90
   9   3  -2  110.79   17.80
  -9   3   2  138.99   19.60
  -9   3   2  128.89   19.00
  -9   3   2  129.89   14.10
  -7  -3   2   -1.20    4.40
  -7  -3   2    2.80    5.50
  -7  -3   2    6.50    4.20
  -7  -3   2   -0.70    5.70
   7  -3  -2   -1.10    3.40
  -7   3   2   24.10    7.30
  -7   3   2    1.30    1.90
   7   3  -2   -0.90    3.30
  -7   3   2   10.40    6.70
   7   3  -2    2.90    3.20
   7   3  -2   -1.10    3.10
   7   3  -2    0.70    3.00
  -7   3   2   -5.30    5.80
  -7   3   2   -0.50    4.50
  -7   3   2    2.40    5.70
  -5  -3   2    7.20    6.00
  -5  -3   2    4.00    5.60
  -5  -3   2    8.10    4.60
  -5  -3   2    6.20    6.20
  -5   3   2   13.80    3.80
  -5   3   2    5.90    6.40
   5   3  -2   12.00    4.40
  -5   3   2   11.90    5.60
  -5   3   2   14.20    5.40
  -5   3   2   15.70    4.10
  -5   3   2   17.80    7.10
   5   3  -2   10.50    5.40
   5   3  -2    5.80    3.80
   5   3  -2   14.00    4.50
  -5   3   2   19.70    9.00
  -3  -3   2  108.49   10.40
  -3  -3   2  116.19   17.20
   3  -3  -2  115.59   12.80
  -3  -3   2  101.29   17.40
   3   3  -2   95.29    7.20
   3   3  -2   95.99   11.00
   3   3  -2   89.59    9.20
  -3   3   2  124.09    9.30
   3   3  -2  123.29   13.80
   3   3  -2   89.69    7.40
  -3   3   2   89.09   16.70
  -3   3   2  113.09   17.00
  -3   3   2   85.79    8.40
  -3   3   2  112.79   12.10
  -3   3   2  110.39   11.30
   3   3  -2  104.29    9.60
  -1  -3   2   -1.20    5.00
  -1  -3   2   -3.80    3.40
  -1  -3   2   -3.10    3.80
   1  -3  -2    1.00    2.80
   1   3  -2    8.60    6.10
  -1   3   2    3.10    4.00
   1   3  -2   -4.20    3.50
  -1   3   2    7.70    5.70
   1   3  -2   -4.40    2.10
  -1   3   2    1.40    2.80
  -1   3   2    8.50    5.50
  -1   3   2   -0.90    2.40
   1   3  -2   -0.30    2.70
  -1   3   2   -0.40    3.00
   1  -3   2   22.80    6.20
  -1  -3  -2   20.70    7.90
   1  -3   2   14.30    7.40
  -1  -3  -2   18.30    6.70
   1   3   2   16.50    4.80
   1   3   2   11.40    7.30
  -1   3  -2    6.10    3.50
   1   3   2   15.30    5.90
  -1   3  -2   42.20   12.90
  -1   3  -2   13.40    6.70
   1   3   2   15.40    4.80
   1   3   2   20.40    6.20
  -1   3  -2   10.50    6.20
   1   3   2   13.80    5.00
  -1   3  -2    8.90    3.70
  -3  -3  -2    6.20    6.10
  -3  -3  -2    9.10    3.60
   3  -3   2    9.30    4.80
  -3  -3  -2   12.40    4.90
   3   3   2    8.50    4.60
   3   3   2    3.70    3.20
   3   3   2   11.50    4.50
   3   3   2   11.80    4.50
  -3   3  -2    6.00    3.10
  -3   3  -2    5.90    6.90
  -3   3  -2    5.60    6.10
  -3   3  -2   13.30    5.80
   3   3   2    5.30    3.30
  -3   3  -2    2.80    5.40
  -3   3  -2   16.20    7.30
  -3   3  -2    9.00    3.50
  -5  -3  -2   13.50    6.40
  -5  -3  -2    4.80    6.70
  -5  -3  -2    8.00    4.70
  -5   3  -2    5.20    6.20
   5   3   2    9.50    4.30
  -5   3  -2   35.20    8.80
   5   3   2   10.70    5.40
  -5   3  -2   41.90   13.00
   5   3   2   11.00    4.00
   5   3   2    7.30    4.20
   5   3   2   12.50    4.80
  -5   3  -2   12.90    3.50
  -5   3  -2   15.00    8.20
  -5   3  -2   10.40    3.30
   7  -3   2  234.68   20.10
  -7  -3  -2  252.17   21.00
  -7  -3  -2  252.37   22.90
  -7  -3  -2  239.98   20.80
  -7   3  -2  228.28   19.70
   7   3   2  233.08   14.40
  -7   3  -2  220.48   13.30
  -7   3  -2  253.77   17.90
  -7   3  -2  230.48   25.20
   7   3   2  223.98   16.50
  -7   3  -2  263.77   23.40
   7   3   2  264.77   24.30
   7   3   2  229.28   16.80
  -9  -3  -2    5.10    6.00
   9  -3   2    4.30    9.60
  -9  -3  -2   11.10    6.90
  -9  -3  -2   14.30    8.60
   9   3   2    1.70    7.30
  -9   3  -2   20.80    9.60
   9   3   2    5.70    3.80
   9   3   2    9.00    4.40
  -9   3  -2    2.30    5.60
  -9   3  -2    5.00    4.80
  -9   3  -2   10.90    7.80
 -11  -3  -2   14.00    7.60
 -11  -3  -2   -7.20    7.20
 -11  -3  -2   -2.70    6.40
 -11   3  -2   11.10    8.50
  11   3   2    0.80    3.90
 -11   3  -2   14.00    6.70
 -11   3  -2   -0.70    4.20
  11   3   2    5.60    8.40
 -13  -3  -2   11.20    9.90
 -13  -3  -2   14.80    8.70
 -13  -3  -2   10.40    8.20
 -13   3  -2   -2.40    5.50
  13   3   2   13.90   11.40
 -13   3  -2    7.00    6.80
  13   3   2    6.90    4.10
 -13   3  -2    6.00    5.80
 -15  -3  -2   10.30    8.50
 -15  -3  -2    5.50    7.00
 -15   3  -2   17.30    9.20
  15   3   2    8.60   18.30
 -15   3  -2   12.40    6.70
 -15   3  -2    6.10    5.20
  15   3   2    3.50    4.60
 -17  -3  -2   -0.20    9.60
 -17  -3  -2    1.10    6.60
 -17   3  -2    8.40    6.40
  17   3   2    2.30    5.20
 -17   3  -2   -3.30    3.80
 -17   3  -2    3.20    5.30
 -19  -3  -2   -5.70    6.40
 -19  -3  -2    5.40    9.90
 -19   3  -2    4.60    6.30
  19   3   2    3.70    5.30
 -19   3  -2   -2.30    7.90
 -21  -3  -2    2.70   10.40
  21   3   2    0.20    6.10
 -21   3  -2    3.00    7.40
 -21   3  -2   -5.20    7.70
 -16  -4   2   13.20   12.20
 -16  -4   2    4.40   16.50
 -16   4   2    9.70    7.40
  16   4  -2    9.60    8.20
 -16   4   2    3.10    8.30
 -14  -4   2    4.70   10.90
 -14  -4   2   -0.60    8.50
 -14   4   2    8.80    7.10
 -14   4   2   -1.40    6.20
  14   4  -2   -5.30    3.60
 -12  -4   2   13.60    9.40
 -12  -4   2    7.00   14.40
 -12   4   2   -0.10    7.50
 -12   4   2    2.50    7.00
  12   4  -2   17.90    6.20
 -10  -4   2  122.29   21.90
 -10  -4   2   80.89   20.00
 -10   4   2  115.09   20.70
  10   4  -2   89.29   13.20
 -10   4   2  110.79   17.00
  -8  -4   2   42.80   13.60
  -8  -4   2    3.40    8.80
  -8  -4   2   54.29   16.10
  -8   4   2   27.00    9.50
   8   4  -2   19.50    7.90
   8   4  -2   41.00    8.00
  -8   4   2   20.20    8.50
  -8   4   2   30.70   12.10
  -6  -4   2    9.50    7.40
  -6  -4   2    3.10   11.00
   6   4  -2    4.80    4.50
  -6   4   2   13.10    6.90
  -6   4   2   -3.00    5.70
  -6   4   2  -11.80    6.80
  -4  -4   2    1.50    5.00
  -4  -4   2   -7.30    7.60
  -4  -4   2    2.70    7.30
  -4   4   2   10.10    7.10
  -4   4   2   -5.70    5.70
  -4   4   2    4.10    3.50
   4   4  -2    0.20    5.30
   4   4  -2    3.30    4.60
  -4   4   2    5.60    5.30
  -2  -4   2   21.50   13.40
  -2  -4   2   59.29   11.00
  -2  -4   2   60.59   16.50
   2  -4  -2   64.29   13.90
   2   4  -2   67.59   10.00
  -2   4   2   56.59    8.40
  -2   4   2   64.39   10.80
   2   4  -2   62.79   18.90
   2   4  -2   42.40    9.90
  -2   4   2   56.19   15.40
   0  -4  -2    5.10    7.50
   0  -4   2   10.70    8.90
   0   4   2    1.10    3.80
   0   4  -2   15.80    7.60
   0   4  -2    2.10    4.30
   0   4   2   -1.90    4.00
   0   4  -2   12.80   11.20
   0   4   2   -2.20    7.00
  -2  -4  -2   30.30   11.80
   2  -4   2   36.20   10.90
   2   4   2   43.10    8.20
  -2   4  -2   24.00   10.40
  -2   4  -2   33.80   13.20
   2   4   2   36.80    8.20
  -2   4  -2   36.60    7.10
  -2   4  -2   34.80   10.30
   2   4   2   10.80   12.20
  -4  -4  -2   -1.10    6.40
  -4  -4  -2   -8.30    7.50
  -4   4  -2   -4.30    7.90
  -4   4  -2    1.40    3.20
  -4   4  -2   -9.90    5.20
  -4   4  -2    1.70    5.50
   4   4   2    3.50    3.80
  -6  -4  -2   61.49   16.50
  -6  -4  -2   39.30   11.90
  -6   4  -2   36.10   11.20
  -6   4  -2   36.90   13.50
  -6   4  -2   54.69   15.50
   6   4   2   62.79   10.10
  -8  -4  -2   77.99   17.60
  -8  -4  -2   38.30   11.40
  -8  -4  -2   72.09   18.60
   8   4   2   76.79   13.20
  -8   4  -2   54.19   15.70
  -8   4  -2   54.59   13.10
  -8   4  -2   81.59   19.30
   8   4   2   77.49   12.40
 -10  -4  -2   22.10   11.60
 -10  -4  -2   22.00   10.80
 -10   4  -2   23.10    9.60
  10   4   2    4.10    6.00
 -10   4  -2    6.00    7.90
 -10   4  -2   15.90    7.20
 -12  -4  -2   17.90   14.80
 -12  -4  -2   15.20    9.30
 -12   4  -2   13.90    8.00
 -12   4  -2    8.90    6.90
  12   4   2    0.10    5.60
 -12   4  -2   20.20   12.40
 -14  -4  -2   26.80   11.90
  14   4   2   36.30    9.20
 -14   4  -2   37.50   10.80
 -14   4  -2   44.30   15.50
 -16  -4  -2    9.40    9.60
  16   4   2    8.30    7.20
 -16   4  -2  -11.70    5.90
 -16   4  -2   -3.70    8.60
  -5  -5   2   23.40   13.60
  -5   5   2   -2.10    5.80
   5   5  -2    8.20   13.70
   5   5  -2    8.50    6.40
  -3  -5   2   -5.70   10.70
   3   5  -2    4.60   13.80
   3   5  -2    0.10    4.40
  -1  -5   2   66.89   18.00
   1  -5  -2   71.09   15.90
   1   5  -2   51.69   10.10
   1   5  -2   51.49   21.60
  -1  -5  -2    2.20   11.10
   1   5   2   21.00    6.90
  -1   5  -2   -1.50   10.40
  -1   5  -2    8.50   12.30
  -3  -5  -2   17.80   12.70
   3   5   2   -2.20    4.60
  -3   5  -2    0.90    9.90
  -3   5  -2   19.00   11.50
  -3   5  -2    5.30    7.90
  -5  -5  -2   20.20   14.20
  -5   5  -2   23.00   13.70
   5   5   2   13.60    7.60
  -5   5  -2   15.20    7.20
  -5   5  -2    5.70   10.40
 -26   0   3    2.90    7.80
 -26   0   3    8.50    6.20
 -24   0   3   -5.40    4.60
 -24   0   3   -1.80    4.50
 -22   0   3   -2.70    3.20
 -22   0   3   -0.80    2.90
 -22   0   3   -3.20    3.60
 -20   0   3   -2.80    2.90
 -20   0   3   -3.80    2.30
 -20   0   3   -0.60    3.30
 -18   0   3   -0.10    9.10
  18   0  -3    1.40   10.80
 -18   0   3    1.40    3.50
  18   0  -3   -3.10    1.70
 -18   0   3    0.20    3.30
 -18   0   3   -5.70    2.20
  18   0  -3    0.90    4.00
 -16   0   3    2.60    2.50
 -16   0   3    1.10    2.80
 -16   0   3   -5.10    4.30
  16   0  -3   -3.40    2.20
  16   0  -3    6.40    6.10
 -16   0   3   -2.80    2.40
  16   0  -3   -1.00    2.10
  16   0  -3   -4.00    2.00
  14   0  -3   -2.10    2.80
  14   0  -3   -1.40    1.30
  14   0  -3   -1.00    1.60
 -14   0   3   -7.00    4.00
 -14   0   3    0.50    2.40
 -14   0   3   -0.10    1.70
  14   0  -3    1.30    2.30
 -14   0   3   -1.10    1.60
  14   0  -3   -4.20    5.50
 -12   0   3   -0.60    1.20
  12   0  -3   -0.90    1.20
  12   0  -3   -2.80    3.90
  12   0  -3   -0.90    1.30
  12   0  -3    0.70    1.60
 -12   0   3    0.50    2.20
 -12   0   3    0.00    4.60
  12   0  -3   -1.40    1.70
 -12   0   3   -0.40    1.30
  10   0  -3   -0.50    1.80
  10   0  -3   -0.10    1.90
 -10   0   3   -3.30    1.10
  10   0  -3   -0.80    1.20
  10   0  -3   -2.30    1.00
 -10   0   3    1.10    1.70
  10   0  -3   -0.70    2.70
 -10   0   3    3.20    3.80
 -10   0   3   -0.50    1.20
 -10   0   3    2.00    2.10
  -8   0   3    1.70    1.20
   8   0  -3    0.40    1.20
  -8   0   3   -0.60    1.00
   8   0  -3    1.40    1.80
   8   0  -3   -3.70    2.30
  -8   0   3   -0.90    0.90
   8   0  -3    0.60    1.10
  -8   0   3    0.80    1.30
   8   0  -3    0.40    0.90
  -8   0   3    7.20    5.20
   6   0  -3   -0.50    0.90
  -6   0   3    0.30    1.20
  -6   0   3    0.40    0.90
  -6   0   3    0.60    1.50
  -6   0   3    1.40    0.90
   6   0  -3    0.70    1.00
   6   0  -3   -0.70    0.80
   6   0  -3   -0.10    0.90
  -6   0   3   -0.50    0.80
   6   0  -3   -1.40    1.90
  -4   0   3   -2.40    2.20
  -4   0   3    0.60    0.70
   4   0  -3    0.30    0.90
   4   0  -3   -0.10    0.60
  -4   0   3    1.00    0.90
  -4   0   3    0.50    0.80
   4   0  -3    2.00    2.40
   4   0  -3    0.10    0.80
  -4   0   3   -0.70    0.80
   4   0  -3    0.00    0.80
   2   0  -3    0.90    0.80
  -2   0   3   -0.30    0.50
   2   0  -3   -0.10    0.60
  -2   0   3    2.80    2.30
  -2   0   3    0.60    0.80
   2   0  -3    0.50    0.60
  -2   0   3   -0.40    0.60
  -2   0   3    0.10    0.60
   2   0  -3    0.00    0.40
   2   0  -3    0.70    1.60
   0   0  -3   -0.20    1.30
   0   0   3    3.10    1.30
   0   0   3   -0.60    0.60
   0   0  -3   -0.10    0.70
   0   0  -3    2.90    1.30
   0   0   3    1.10    0.80
   0   0  -3    3.70    3.00
   0   0  -3   -0.80    0.70
   0   0  -3   -2.10    0.80
   0   0   3    0.40    0.90
  -2   0  -3   -0.20    1.10
   2   0   3    0.80    1.90
   2   0   3    0.60    0.70
   2   0   3    0.00    1.00
  -2   0  -3   -1.30    0.80
  -2   0  -3   -0.50    1.00
  -2   0  -3    2.50    1.10
   2   0   3   -0.50    1.00
  -2   0  -3   -1.50    0.70
   2   0   3    0.70    1.20
   4   0   3    1.50    1.30
  -4   0  -3   -0.60    0.80
   4   0   3   -0.10    1.20
   4   0   3    2.00    2.00
  -4   0  -3   -1.30    1.30
  -4   0  -3    1.60    1.60
  -4   0  -3    0.10    1.30
   4   0   3    1.80    3.30
   4   0   3   -0.70    0.90
  -4   0  -3    0.10    1.60
   6   0   3   -1.60    2.90
  -6   0  -3    1.40    1.20
   6   0   3    0.20    1.60
   6   0   3   -0.40    0.50
  -6   0  -3   -0.40    1.20
  -6   0  -3    4.00    1.50
  -6   0  -3    0.90    1.20
  -6   0  -3    1.30    1.00
  -6   0  -3   -2.20    2.20
  -8   0  -3   -1.20    1.40
  -8   0  -3    0.60    1.10
   8   0   3   -5.10    2.00
   8   0   3   -0.60    1.90
  -8   0  -3    0.00    1.60
   8   0   3   -0.30    0.90
  -8   0  -3    0.00    1.40
  -8   0  -3   -2.10    2.80
  -8   0  -3    0.90    1.60
 -10   0  -3   -1.00    1.70
  10   0   3   -1.40    1.10
  10   0   3   -1.80    3.10
 -10   0  -3   -1.10    1.90
 -10   0  -3   -0.80    1.20
  10   0   3   -0.20    2.20
 -10   0  -3   -1.60    1.60
 -10   0  -3   -5.30    3.90
 -10   0  -3   -0.90    1.50
 -12   0  -3    2.50    2.10
  12   0   3    5.00    5.80
 -12   0  -3    3.50    2.50
 -12   0  -3   -1.30    1.50
  12   0   3   -1.90    3.10
 -12   0  -3   -2.00    1.50
 -12   0  -3   -2.20    3.70
  12   0   3   -1.40    1.10
 -12   0  -3   -1.30    1.00
  14   0   3   -3.30    6.90
 -14   0  -3    1.00    3.20
  14   0   3    1.90    2.00
  14   0   3   -1.40    3.70
 -14   0  -3    0.20    1.60
  14   0   3    1.00    1.70
 -14   0  -3   -0.90    2.80
 -14   0  -3   -2.00    1.70
 -14   0  -3    3.50    7.20
 -14   0  -3    4.80    3.40
 -16   0  -3    6.10    3.50
  16   0   3   -2.70    2.80
 -16   0  -3   -5.20    3.20
 -16   0  -3    8.60    9.50
  16   0   3  -11.00    6.40
 -16   0  -3   -1.60    2.90
  16   0   3   -1.10    2.60
 -16   0  -3    0.00    3.70
 -18   0  -3    2.60    4.10
 -18   0  -3    0.60    3.40
 -18   0  -3   -0.70    2.30
 -20   0  -3    1.80    4.50
 -20   0  -3    0.50    3.10
 -20   0  -3   -2.00    2.80
 -22   0  -3    3.50    5.50
 -22   0  -3    2.10    4.60
 -24   0  -3   -0.50    4.40
 -24   0  -3    0.50    5.50
 -25  -1   3   72.99   14.30
 -25  -1   3  108.39   18.10
 -25   1   3   83.39   12.70
 -25   1   3   65.29   13.10
 -25   1   3   78.19   12.40
 -23  -1   3   14.40    7.60
 -23  -1   3   12.50    8.20
 -23   1   3    0.10    4.30
 -23   1   3   10.40    6.10
 -21  -1   3    8.10    6.40
 -21  -1   3    1.70    5.20
 -21   1   3   10.60    6.20
 -21   1   3   11.00    5.20
 -21   1   3   18.10    5.80
 -19  -1   3  306.07   18.90
 -19  -1   3  329.07   23.20
 -19  -1   3  294.07   36.20
 -19  -1   3  350.56   24.60
 -19   1   3  329.87   22.60
  19   1  -3  303.57   37.30
  19   1  -3  329.47   20.00
 -19   1   3  342.07   20.10
 -19   1   3  330.07   20.50
 -17  -1   3   -0.70    2.50
 -17  -1   3   -5.70    2.70
 -17  -1   3   -0.50    3.40
 -17   1   3    5.20    3.80
  17   1  -3   -0.20    3.70
 -17   1   3   -3.10    3.20
 -17   1   3    2.20    3.10
  17   1  -3  -12.10    6.40
  17   1  -3   -0.10    2.80
 -15  -1   3  130.19   12.20
 -15  -1   3  132.09   13.00
 -15  -1   3  124.29    9.70
  15  -1  -3   91.09   15.10
  15  -1  -3  120.39   12.80
  15  -1  -3  131.79   22.90
 -15  -1   3  165.08   27.40
  15   1  -3  129.39   23.50
  15   1  -3  142.39   10.50
 -15   1   3  137.49   10.80
 -15   1   3  121.19   22.80
  15   1  -3  140.79   10.50
 -15   1   3  135.09    9.90
  15   1  -3  135.79    9.90
 -15   1   3  124.99   11.80
  13  -1  -3    5.80    0.80
 -13  -1   3    6.30    3.50
  13  -1  -3    5.50    6.20
  13  -1  -3    9.50    4.10
 -13  -1   3   -5.30    6.10
 -13  -1   3    9.10    4.30
 -13  -1   3   11.50    3.20
  13  -1  -3    4.00    4.20
  13   1  -3    8.50    3.60
  13   1  -3   11.00    3.20
  13   1  -3   16.50    8.90
  13   1  -3   10.00    3.30
 -13   1   3    9.00    3.90
 -13   1   3    4.20    6.50
  13   1  -3   10.00    2.90
 -13   1   3    9.80    3.10
 -13   1   3   20.30    4.60
 -11  -1   3   23.50    9.40
  11  -1  -3   29.50    1.90
  11  -1  -3   29.90    7.70
 -11  -1   3   33.80    6.60
  11  -1  -3   35.20    7.10
 -11  -1   3   39.60    7.00
  11  -1  -3   26.40    2.00
  11  -1  -3   34.80    9.90
 -11  -1   3   34.20    4.90
 -11   1   3   31.50    4.80
  11   1  -3   26.70    9.90
  11   1  -3   26.80    4.60
 -11   1   3   43.70   11.30
  11   1  -3   34.00    5.70
 -11   1   3   35.20    6.50
 -11   1   3   34.40    5.70
  11   1  -3   36.80    5.30
  11   1  -3   33.80    3.70
  -9  -1   3  902.11   52.89
   9  -1  -3  910.31   45.40
   9  -1  -3  874.61   41.80
  -9  -1   3  870.01   38.90
  -9  -1   3  769.42   40.60
   9  -1  -3  850.11   35.80
  -9  -1   3  832.52   41.90
   9   1  -3  877.91   39.10
  -9   1   3  875.91   51.19
   9   1  -3  870.61   51.29
  -9   1   3  837.62   38.30
  -9   1   3  903.01   35.60
  -9   1   3  850.31   39.90
   9   1  -3  868.71   37.40
   9   1  -3  882.61   40.00
  -9   1   3  890.81   41.40
   9   1  -3  874.71   39.10
   7  -1  -3 9980.50  408.46
  -7  -1   3 9751.12  411.76
  -7   1   3 9724.83  410.26
   7   1  -3 9999.00  410.66
   5  -1  -3  323.47   15.00
  -5  -1   3  331.87   17.50
   5  -1  -3  340.17   17.60
  -5  -1   3  318.87   19.50
   5  -1  -3  331.07   20.40
   5  -1  -3  331.47   21.70
  -5  -1   3  313.37   16.40
  -5  -1   3  340.27   24.50
  -5  -1   3  316.17   18.50
   5  -1  -3  310.17   17.80
   5   1  -3  327.47   18.10
  -5   1   3  353.96   16.70
   5   1  -3  332.17   22.90
   5   1  -3  349.27   16.80
  -5   1   3  350.66   18.80
  -5   1   3  369.96   15.80
  -5   1   3  367.16   17.80
  -5   1   3  324.17   23.20
   5   1  -3  346.47   16.50
  -3  -1   3  558.14   32.70
  -3  -1   3  515.75   24.20
   3  -1  -3  520.85   25.40
  -3  -1   3  517.95   26.70
   3  -1  -3  548.85   28.90
  -3  -1   3  511.55   28.20
  -3  -1   3  542.05   26.00
   3  -1  -3  566.14   28.20
   3  -1  -3  531.55   23.50
  -3   1   3  511.75   24.70
  -3   1   3  541.05   23.70
   3   1  -3  498.35   25.80
   3   1  -3  539.55   24.50
  -3   1   3  529.05   24.80
  -3   1   3  580.64   27.00
  -3   1   3  523.25   30.90
   3   1  -3  557.54   25.50
   3   1  -3  541.25   27.30
   3   1  -3  561.84   30.80
  -3   1   3  559.54   24.20
  -1  -1  -3 2983.80  118.09
  -1  -1  -3 2835.72  118.99
   1  -1   3 2727.23  120.79
  -1  -1  -3 2980.80  123.19
  -1  -1  -3 2811.12  117.49
   1  -1   3 2876.21  123.99
   1  -1   3 2874.71  120.19
  -1   1  -3 2930.21  123.99
  -1   1  -3 3032.20  120.69
  -1   1  -3 2806.12  120.99
   1   1   3 2801.92  117.99
   1   1   3 2853.61  124.09
   1   1   3 2827.92  117.19
  -1   1  -3 2964.20  124.59
  -3  -1  -3 2593.14  112.99
   3  -1   3 2763.92  121.69
   3  -1   3 2908.41  122.39
  -3  -1  -3 2722.83  119.79
   3  -1   3 2797.12  122.59
   3  -1   3 2791.22  115.49
  -3  -1  -3 2751.12  113.79
   3   1   3 2769.72  112.69
  -3   1  -3 2793.12  121.19
  -3   1  -3 2928.91  120.79
   3   1   3 2781.82  121.89
   3   1   3 2454.75  111.09
  -3   1  -3 2765.92  116.69
  -3   1  -3 2691.63  115.69
   3   1   3 2605.94  113.19
  -3   1  -3 2929.81  120.49
  -3   1  -3 2793.92  118.29
  -5  -1  -3  244.48   13.60
   5  -1   3  264.07   15.60
   5  -1   3  281.17   20.70
  -5  -1  -3  251.77   13.70
  -5  -1  -3  255.27   19.80
   5  -1   3  244.38   11.60
  -5  -1  -3  261.67   13.90
   5  -1   3  282.17   21.70
   5   1   3  283.57   22.10
  -5   1  -3  265.77   12.20
  -5   1  -3  243.28   19.30
  -5   1  -3  250.97   15.70
  -5   1  -3  271.97   17.30
   5   1   3  251.77   13.80
   5   1   3  262.17   13.00
  -5   1  -3  225.78   18.20
  -7  -1  -3 4403.16  191.68
   7  -1   3 4162.08  181.38
   7  -1   3 4520.65  190.48
  -7   1  -3 4500.85  183.68
  -7   1  -3 4429.46  190.68
   7   1   3 4272.57  194.38
  -7   1  -3 4162.48  186.08
  -7   1  -3 4560.14  183.38
  -7   1  -3 4463.05  182.78
   9  -1   3  508.45   32.90
  -9  -1  -3  489.95   23.70
  -9  -1  -3  495.25   20.40
  -9  -1  -3  525.65   35.50
  -9  -1  -3  455.55   24.00
  -9  -1  -3  474.15   24.20
  -9  -1  -3  470.15   20.70
   9  -1   3  491.05   36.40
   9  -1   3  455.95   20.10
  -9   1  -3  532.15   26.80
  -9   1  -3  441.86   20.00
  -9   1  -3  492.25   34.60
  -9   1  -3  487.85   26.80
   9   1   3  485.55   36.80
  -9   1  -3  488.65   29.10
   9   1   3  483.75   24.30
  -9   1  -3  473.75   26.30
   9   1   3  494.25   24.00
 -11  -1  -3   19.70    4.90
 -11  -1  -3   14.30    3.60
 -11  -1  -3   21.80    2.20
  11  -1   3   25.20    8.00
  11  -1   3   17.70    1.30
  11  -1   3   13.10    6.70
 -11  -1  -3   20.40    8.70
 -11  -1  -3   21.10    4.60
 -11  -1  -3   14.40    2.50
 -11   1  -3    3.90    5.00
 -11   1  -3   17.20    4.90
 -11   1  -3   21.20    6.40
  11   1   3   27.90    5.20
 -11   1  -3   16.50    4.90
 -11   1  -3   12.20    4.50
  11   1   3   18.20    8.10
  11   1   3   16.40    4.00
  13  -1   3  276.67   24.80
  13  -1   3  201.28   27.20
 -13  -1  -3  257.57   13.90
 -13  -1  -3  261.07   16.80
 -13  -1  -3  299.67   29.40
 -13  -1  -3  284.37   16.10
 -13  -1  -3  270.37   12.90
 -13  -1  -3  272.57   17.30
  13   1   3  316.07   33.00
 -13   1  -3  291.07   19.50
 -13   1  -3  262.87   17.90
 -13   1  -3  247.68   26.10
  13   1   3  264.37   18.10
 -13   1  -3  251.77   17.70
 -13   1  -3  294.07   20.30
 -15  -1  -3   14.10    4.90
  15  -1   3    7.80   10.60
 -15  -1  -3   18.90    5.60
 -15  -1  -3   12.80    2.70
 -15  -1  -3   19.20    4.80
 -15  -1  -3    3.60    9.10
 -15   1  -3   12.10    5.40
 -15   1  -3   13.90    5.00
  15   1   3   11.90    3.80
  15   1   3    4.80    9.60
 -15   1  -3   22.90    6.00
 -15   1  -3   14.70    5.30
  15   1   3   11.60    5.80
  15   1   3   10.80    3.90
 -15   1  -3   12.50    9.30
 -17  -1  -3   60.59    9.90
 -17  -1  -3   54.99    9.60
 -17  -1  -3   43.20   14.40
  17   1   3   56.79    8.20
  17   1   3   51.09   19.00
 -17   1  -3   44.40    8.20
 -17   1  -3   65.89   11.30
 -17   1  -3   64.89   10.00
  17   1   3   61.59    8.60
 -19  -1  -3   21.50    6.90
 -19  -1  -3   23.40    7.10
 -19  -1  -3   -4.30   13.70
 -19   1  -3   20.30    6.50
  19   1   3   34.70    6.60
 -19   1  -3   20.40    6.10
 -19   1  -3   18.20    6.90
  19   1   3   18.00   11.30
 -21  -1  -3   10.80    6.10
 -21  -1  -3    2.80    4.60
 -21   1  -3    1.40    4.50
 -21   1  -3    3.60    5.50
 -21   1  -3    1.40    4.30
 -23  -1  -3   57.09   12.70
 -23  -1  -3   41.20   10.70
 -23   1  -3   35.10    9.70
 -23   1  -3   39.70    9.50
 -25  -1  -3    0.00    6.30
 -25  -1  -3   -2.60    6.60
 -25   1  -3    5.70    6.90
 -25   1  -3   -3.20    6.20
 -24  -2   3   56.59   16.10
 -24  -2   3   53.89   15.20
 -24   2   3   29.70    9.30
 -24   2   3   34.80   10.80
 -22  -2   3   -7.20    7.40
 -22  -2   3   -3.20    7.60
  22   2  -3    1.10    5.60
 -22   2   3    5.60    5.50
 -22   2   3    8.60    6.80
 -20  -2   3   95.89   16.80
 -20  -2   3   81.29   15.90
 -20  -2   3  101.29   26.00
 -20   2   3   63.39   12.00
  20   2  -3  102.69   11.30
 -20   2   3  118.49   13.10
 -20   2   3  104.39   10.80
  20   2  -3   81.39   24.70
 -18  -2   3  297.97   25.20
 -18  -2   3  190.68   35.10
 -18  -2   3  263.97   23.40
 -18   2   3  273.57   17.40
  18   2  -3  222.78   17.80
 -18   2   3  269.97   21.10
 -18   2   3  288.37   19.80
  18   2  -3  280.17   35.80
 -16  -2   3   83.79   15.50
 -16  -2   3   81.99   20.60
 -16  -2   3   70.59   13.20
  16   2  -3   86.79   11.30
 -16   2   3   73.49   11.90
 -16   2   3   89.99    9.10
 -16   2   3   88.89   10.40
  16   2  -3   63.29   20.20
 -14  -2   3   -1.00    2.90
 -14  -2   3    3.30    4.80
 -14  -2   3    3.70    5.60
 -14  -2   3   -6.90    6.70
 -14   2   3   -0.50    2.90
 -14   2   3    1.10    3.00
  14   2  -3   -2.60    5.40
  14   2  -3    5.70    3.10
 -14   2   3   -1.60    3.00
  12  -2  -3    0.10    5.80
 -12  -2   3    0.60    4.40
  12  -2  -3   -5.50    5.30
 -12  -2   3    2.70    4.10
 -12  -2   3   -1.10    2.70
 -12  -2   3   -7.50    4.80
  12   2  -3   -0.40    2.70
 -12   2   3    0.70    5.50
  12   2  -3   -1.40    1.70
  12   2  -3   -4.80    5.10
  12   2  -3    1.10    2.90
 -12   2   3    1.80    3.60
  12   2  -3   -1.00    1.30
 -12   2   3    0.70    2.40
 -12   2   3    2.60    3.20
 -10  -2   3   14.60    9.70
 -10  -2   3   17.20    6.80
  10  -2  -3   17.60    8.00
  10  -2  -3   23.10    7.30
 -10  -2   3   19.90    5.80
 -10  -2   3   24.70    5.60
  10   2  -3   23.70    3.60
 -10   2   3   27.40    2.20
 -10   2   3   23.90    7.10
 -10   2   3   26.90    5.50
  10   2  -3   18.10    4.90
 -10   2   3   33.30   10.30
 -10   2   3   24.90    2.50
 -10   2   3   25.10    6.40
  10   2  -3   28.80    5.40
  10   2  -3   21.80    9.00
 -10   2   3   36.50    7.00
  10   2  -3   27.20    5.80
  -8  -2   3  279.07   19.90
  -8  -2   3  254.17   21.10
   8  -2  -3  246.48   20.70
  -8  -2   3  261.67   16.70
   8  -2  -3  267.37   12.80
  -8  -2   3  261.77   25.30
   8  -2  -3  253.87   23.30
   8   2  -3  248.78   22.90
  -8   2   3  261.07   17.40
  -8   2   3  272.77   24.20
  -8   2   3  287.47   20.70
  -8   2   3  271.27   17.60
   8   2  -3  250.37   16.10
   8   2  -3  271.47   14.80
  -8   2   3  257.67   13.30
  -8   2   3  248.98   17.80
   8   2  -3  310.57   18.50
   8   2  -3  266.87   16.50
  -6  -2   3  376.46   24.40
   6  -2  -3  348.67   23.10
   6  -2  -3  396.16   18.20
  -6  -2   3  393.36   29.80
  -6  -2   3  357.26   26.10
  -6  -2   3  399.16   21.90
   6  -2  -3  373.96   28.20
   6   2  -3  407.86   20.90
   6   2  -3  382.56   20.70
   6   2  -3  378.26   23.40
  -6   2   3  345.17   18.30
  -6   2   3  397.16   22.20
  -6   2   3  379.46   22.80
   6   2  -3  392.06   20.80
  -6   2   3  373.06   25.20
   6   2  -3  387.96   26.60
  -6   2   3  381.56   22.70
  -6   2   3  400.66   27.70
  -4  -2   3  430.26   27.20
  -4  -2   3  479.15   32.10
   4  -2  -3  459.85   23.90
  -4  -2   3  459.95   25.10
  -4  -2   3  442.16   29.90
   4  -2  -3  448.86   24.80
   4  -2  -3  473.25   21.90
  -4   2   3  467.75   26.90
   4   2  -3  474.55   23.60
  -4   2   3  461.95   29.00
  -4   2   3  451.65   22.00
  -4   2   3  439.56   25.10
   4   2  -3  485.65   27.90
   4   2  -3  476.65   23.70
  -4   2   3  438.26   24.60
  -4   2   3  443.66   28.40
   4   2  -3  486.65   25.30
  -4   2   3  468.15   29.40
   4   2  -3  472.25   27.90
   2  -2  -3  628.44   28.70
  -2  -2   3  594.04   31.50
  -2  -2   3  638.64   34.80
   2  -2  -3  624.14   27.40
  -2  -2   3  613.94   37.40
   2  -2  -3  557.74   28.30
  -2  -2   3  677.23   37.80
   2   2  -3  614.64   31.60
  -2   2   3  613.84   31.30
   2   2  -3  616.04   29.40
  -2   2   3  664.03   36.80
  -2   2   3  612.54   30.40
  -2   2   3  633.64   29.00
   2   2  -3  587.84   35.00
   2   2  -3  618.44   29.40
   2   2  -3  638.14   32.50
  -2   2   3  629.44   34.90
   0  -2   3  502.25   33.70
   0  -2  -3  539.65   25.90
   0  -2   3  541.65   28.90
   0  -2  -3  511.55   26.20
   0  -2  -3  550.34   28.90
   0  -2  -3  545.35   24.60
   0  -2  -3  548.15   31.20
   0  -2   3  577.14   31.80
   0   2  -3  529.15   25.70
   0   2   3  540.35   27.50
   0   2   3  536.25   26.60
   0   2   3  541.05   29.80
   0   2  -3  554.04   29.80
   0   2  -3  556.04   29.00
   0   2  -3  534.75   28.00
   0   2  -3  515.25   32.80
   0   2   3  524.65   26.10
   0   2  -3  575.34   26.20
   2  -2   3  255.47   17.20
  -2  -2  -3  256.37   18.70
  -2  -2  -3  262.17   14.80
  -2  -2  -3  247.38   15.70
  -2  -2  -3  250.57   16.60
   2  -2   3  236.38   18.30
  -2   2  -3  283.97   18.60
   2   2   3  287.77   19.10
  -2   2  -3  281.27   19.70
   2   2   3  253.87   14.30
  -2   2  -3  252.87   13.80
  -2   2  -3  237.38   13.70
  -2   2  -3  247.48   21.00
  -2   2  -3  268.37   23.90
   2   2   3  262.87   15.10
   2   2   3  254.17   14.90
  -2   2  -3  231.88   15.80
   2   2   3  251.07   16.40
   4  -2   3  456.55   29.50
  -4  -2  -3  458.75   27.40
  -4  -2  -3  485.65   26.10
   4  -2   3  500.05   27.00
  -4  -2  -3  480.05   23.90
  -4  -2  -3  476.85   28.00
  -4   2  -3  418.16   21.60
  -4   2  -3  427.36   26.80
  -4   2  -3  462.85   33.50
   4   2   3  453.05   22.70
   4   2   3  481.75   31.10
  -4   2  -3  477.15   26.70
   4   2   3  464.75   24.10
   4   2   3  451.25   22.00
  -4   2  -3  472.25   22.10
  -4   2  -3  511.45   33.20
   4   2   3  475.35   24.50
  -4   2  -3  498.55   30.80
   6  -2   3 1650.23   74.29
  -6  -2  -3 1667.03   71.39
  -6  -2  -3 1571.64   78.09
  -6  -2  -3 1653.93   75.79
   6  -2   3 1709.93   82.69
  -6  -2  -3 1670.73   73.89
   6  -2   3 1580.54   84.69
   6   2   3 1603.64   82.79
  -6   2  -3 1649.04   68.29
  -6   2  -3 1466.05   77.39
   6   2   3 1690.73   67.79
   6   2   3 1653.13   71.79
  -6   2  -3 1697.23   68.09
   6   2   3 1646.44   67.99
  -6   2  -3 1557.94   81.69
   6   2   3 1643.74   70.89
  -6   2  -3 1599.64   75.49
  -6   2  -3 1634.04   83.19
  -6   2  -3 1581.84   77.19
  -8  -2  -3  962.10   48.10
   8  -2   3  917.71   57.39
  -8  -2  -3  867.71   52.49
  -8  -2  -3  940.61   43.90
   8  -2   3  898.51   55.89
  -8  -2  -3  904.41   46.10
  -8   2  -3  972.30   54.39
  -8   2  -3  906.71   49.40
  -8   2  -3  894.21   47.90
  -8   2  -3  956.10   39.70
  -8   2  -3  959.20   48.60
  -8   2  -3  888.41   51.19
   8   2   3  957.90   58.19
   8   2   3 1006.80   38.40
   8   2   3  855.71   42.50
  -8   2  -3  939.91   40.10
   8   2   3  907.21   44.10
   8   2   3 1044.00   38.20
 -10  -2  -3    1.10    5.30
 -10  -2  -3   -2.10    2.20
 -10  -2  -3    1.70    3.30
 -10  -2  -3   -0.10    3.10
  10  -2   3   -4.00    5.10
  10  -2   3    1.90    5.20
 -10   2  -3   -0.20    3.40
 -10   2  -3    2.70    3.90
 -10   2  -3   -1.80    4.10
 -10   2  -3    0.40    2.80
 -10   2  -3    2.80    4.10
  10   2   3    2.60    2.50
 -10   2  -3    0.20    0.70
  10   2   3   10.30    7.50
 -10   2  -3    0.80    0.60
  10   2   3    1.30    2.80
 -12  -2  -3  152.88   19.40
 -12  -2  -3  143.79   11.70
  12  -2   3  143.89   25.20
 -12  -2  -3  145.09   14.50
 -12  -2  -3  162.78   14.50
 -12   2  -3  130.59   20.70
  12   2   3  150.68   11.80
 -12   2  -3  173.98   18.30
  12   2   3  138.69   12.10
  12   2   3  142.39   25.20
 -12   2  -3  146.19   14.40
 -12   2  -3  143.29   14.40
  12   2   3  160.48   12.50
 -14  -2  -3   11.30    6.00
 -14  -2  -3    9.90    5.40
 -14  -2  -3    0.10    6.60
 -14   2  -3    7.70    5.40
  14   2   3    9.30   10.00
 -14   2  -3    9.40    6.20
 -14   2  -3   11.50    6.70
  14   2   3   10.80    4.70
  14   2   3    6.50    4.30
 -16  -2  -3   66.29   18.30
 -16  -2  -3   47.10   10.60
 -16  -2  -3   68.59   12.50
  16   2   3   61.39    9.50
 -16   2  -3   50.49    9.90
  16   2   3   24.20   15.50
 -16   2  -3   56.49   11.10
 -16   2  -3   61.39   12.60
 -18  -2  -3   23.40    7.40
 -18  -2  -3   17.50    7.80
 -18   2  -3   21.10    8.30
 -18   2  -3   25.80    8.10
  18   2   3   28.70   16.80
  18   2   3   13.40    5.10
 -18   2  -3   21.50    7.40
 -20  -2  -3    5.80    6.10
 -20  -2  -3    5.30    7.10
  20   2   3    2.70    5.50
  20   2   3  -11.80   14.10
 -20   2  -3   -2.70    5.40
 -20   2  -3   25.70    9.80
 -20   2  -3   -2.20    5.00
 -22  -2  -3   11.10    8.30
 -22  -2  -3    5.50    7.80
 -22   2  -3    3.40    6.20
 -22   2  -3   11.40    7.30
 -22   2  -3   10.90    7.00
  22   2   3    8.00    8.10
 -21  -3   3   24.10   11.80
 -21  -3   3    6.70    9.20
 -21   3   3   -1.10    6.50
 -21   3   3   -5.00    5.50
  21   3  -3   -2.90    5.90
 -19  -3   3   43.70   15.90
 -19  -3   3   32.40   11.70
 -19   3   3   38.70    9.50
 -19   3   3   14.30    8.30
  19   3  -3   37.00    9.30
 -17  -3   3   34.70   12.40
 -17  -3   3    2.10    8.00
 -17   3   3   15.00    6.80
 -17   3   3   17.40    7.40
  17   3  -3    0.80    4.70
 -15  -3   3   56.69   18.20
 -15  -3   3   79.49   17.20
 -15  -3   3   86.59   17.40
  15   3  -3   54.39   17.80
 -15   3   3   93.59   15.30
  15   3  -3   76.89   11.90
 -15   3   3   89.49   13.60
 -13  -3   3   -3.00    5.70
 -13  -3   3    5.00    6.40
 -13   3   3   12.40    7.10
 -13   3   3   -0.70    4.00
  13   3  -3    4.70    3.80
 -13   3   3   -2.90    3.10
  13   3  -3    5.90    7.80
 -11  -3   3   91.69   16.80
 -11  -3   3   61.09   14.90
 -11  -3   3   47.10   16.30
  11   3  -3   50.09   13.80
  11   3  -3   81.79   11.00
 -11   3   3   99.29   11.50
 -11   3   3   83.79   12.10
 -11   3   3   73.19   13.10
   9  -3  -3   84.19   13.50
  -9  -3   3   76.79   17.40
  -9  -3   3   80.79    9.50
  -9  -3   3   83.69   17.50
  -9  -3   3  119.09   18.60
   9   3  -3   80.49   15.50
  -9   3   3  107.79   11.80
  -9   3   3   97.79   11.60
  -9   3   3   85.19   15.40
   9   3  -3   82.49   11.00
  -9   3   3   78.19   14.90
  -9   3   3   97.09   16.30
   7  -3  -3   31.20    6.50
  -7  -3   3   22.50    9.30
  -7  -3   3   37.60    8.00
  -7  -3   3   17.40   10.70
  -7  -3   3   29.00    9.30
  -7   3   3   23.70    9.10
  -7   3   3   38.10    9.30
  -7   3   3   43.90    4.80
  -7   3   3   34.70    9.30
   7   3  -3   28.80    6.40
  -7   3   3   42.00    8.70
   7   3  -3   34.30    6.80
   7   3  -3   25.90    7.90
  -7   3   3   21.90   10.00
  -5  -3   3  100.89   18.30
  -5  -3   3   87.79   15.10
  -5  -3   3  129.09   11.90
  -5  -3   3  117.29   17.90
   5   3  -3  105.89   11.20
   5   3  -3  144.09   13.20
   5   3  -3  121.69   10.60
  -5   3   3  121.19   17.90
  -5   3   3  104.09   17.40
   5   3  -3  100.29   14.80
  -5   3   3  123.29   12.10
  -5   3   3  116.29    9.00
  -5   3   3   88.09   13.60
  -5   3   3  111.59    8.90
  -5   3   3  112.99   16.20
  -3  -3   3   94.19   10.30
  -3  -3   3   84.79   14.90
  -3  -3   3   92.39   16.70
   3  -3  -3   68.79    6.80
   3  -3  -3   80.39   12.20
  -3   3   3   58.89    6.90
  -3   3   3   63.89   12.20
   3   3  -3   75.19   11.30
   3   3  -3   67.49    8.40
  -3   3   3   73.79    7.20
  -3   3   3   57.49    9.40
   3   3  -3   79.79   13.60
   3   3  -3   59.99    6.90
  -3   3   3   61.89   14.00
   3   3  -3   63.89    8.80
  -3   3   3   77.59   12.20
   3   3  -3   69.59    7.80
   1  -3  -3   89.69    8.40
  -1  -3   3   58.09   12.60
  -1  -3   3   93.99   12.80
  -1  -3   3   97.69   17.00
   1  -3  -3   94.39   13.60
   1   3  -3   68.99   11.90
  -1   3   3  100.39   17.90
  -1   3   3   74.79    8.10
   1   3  -3   72.09   13.70
  -1   3   3   81.09    8.00
  -1   3   3   73.79   10.80
  -1   3   3   84.69   13.10
   1   3  -3   70.29    7.90
  -1   3   3   73.29   10.30
   1   3  -3   73.39    9.30
  -1  -3  -3  470.85   24.90
  -1  -3  -3  476.15   29.70
  -1  -3  -3  454.45   32.00
   1  -3   3  431.56   30.50
   1  -3   3  487.35   28.40
  -1   3  -3  461.75   24.40
  -1   3  -3  458.65   29.70
  -1   3  -3  469.75   34.20
   1   3   3  450.95   27.00
   1   3   3  486.35   25.80
  -1   3  -3  441.96   24.30
   1   3   3  474.65   35.30
   1   3   3  462.95   25.30
  -1   3  -3  469.85   39.10
   1   3   3  424.66   28.80
  -3  -3  -3  167.08   16.30
  -3  -3  -3  137.29   11.30
   3  -3   3  152.68   14.00
  -3  -3  -3  158.88   10.20
   3  -3   3  137.89   15.60
  -3  -3  -3  160.88   12.10
  -3  -3  -3  152.28   17.70
  -3   3  -3  147.99   16.00
  -3   3  -3  147.39   21.90
  -3   3  -3  146.59   10.70
   3   3   3  126.89   11.50
  -3   3  -3  170.88   20.00
  -3   3  -3  158.98   25.40
   3   3   3  145.79   11.40
   3   3   3  146.49   13.90
  -3   3  -3  150.68   10.90
   3   3   3  173.98   13.30
  -5  -3  -3  457.85   26.00
  -5  -3  -3  489.35   29.00
  -5  -3  -3  495.45   31.10
   5  -3   3  487.75   29.30
  -5  -3  -3  473.05   33.20
   5   3   3  502.55   32.60
  -5   3  -3  454.25   23.90
   5   3   3  456.05   26.40
   5   3   3  512.55   24.80
  -5   3  -3  493.45   39.30
  -5   3  -3  442.96   23.90
  -5   3  -3  485.35   28.50
   5   3   3  455.25   27.20
  -5   3  -3  488.05   24.40
  -5   3  -3  444.56   34.40
  -5   3  -3  504.75   32.00
  -7  -3  -3   30.30    6.60
  -7  -3  -3   40.70   11.50
  -7  -3  -3   35.60    8.90
   7  -3   3   35.70   10.00
  -7   3  -3   28.50   11.50
  -7   3  -3   25.40    7.20
   7   3   3   24.60    9.20
  -7   3  -3   37.50   10.00
   7   3   3   41.00    8.10
   7   3   3   38.70    6.80
   7   3   3   29.00    5.00
  -7   3  -3   38.40    5.30
  -7   3  -3   35.50   10.80
  -9  -3  -3  485.15   36.20
   9  -3   3  608.04   40.90
  -9  -3  -3  510.65   33.90
  -9  -3  -3  544.05   36.80
  -9  -3  -3  529.65   29.30
  -9   3  -3  504.35   33.50
   9   3   3  556.04   43.00
  -9   3  -3  512.95   40.50
   9   3   3  547.55   30.20
  -9   3  -3  551.94   34.40
   9   3   3  511.65   28.50
  -9   3  -3  503.35   35.80
 -11  -3  -3   29.10   10.70
 -11  -3  -3   38.70   11.00
 -11  -3  -3   24.50    9.70
  11   3   3   20.80    6.70
 -11   3  -3   39.70   10.30
 -11   3  -3   29.50    9.90
  11   3   3   32.30   11.30
 -11   3  -3   41.10   11.00
 -13  -3  -3   64.59   15.80
 -13  -3  -3   74.19   15.60
 -13  -3  -3   70.99   14.00
 -13   3  -3   55.19   12.70
 -13   3  -3   63.59   15.90
  13   3   3   70.19   11.00
 -13   3  -3   76.89   13.40
  13   3   3   39.40   15.60
 -15  -3  -3   48.60   14.30
 -15  -3  -3   55.29   12.70
 -15   3  -3   25.90    8.90
 -15   3  -3   24.70    9.40
  15   3   3   31.40    8.40
 -15   3  -3   28.00    7.80
 -17  -3  -3   38.00   13.30
 -17  -3  -3   53.49   13.30
 -17   3  -3   38.00   11.10
 -17   3  -3   49.60   14.10
  17   3   3   26.20    8.00
 -17   3  -3   26.00   10.10
 -19  -3  -3  -16.60    5.90
 -19  -3  -3    5.50    8.20
 -19   3  -3   -3.60    5.60
 -19   3  -3   -2.70    6.10
  19   3   3   -3.50    4.20
 -19   3  -3    4.90    7.70
 -16  -4   3   29.80   12.70
 -16  -4   3    8.70   15.40
 -16   4   3    6.90    7.00
 -16   4   3    5.30    7.70
  16   4  -3    1.60    6.20
 -14  -4   3    3.10   12.50
 -14  -4   3    2.20    9.30
  14   4  -3   -0.90    4.60
 -14   4   3   -3.30    5.40
 -14   4   3   -3.00    6.30
 -12  -4   3    3.90    9.00
 -12  -4   3   12.40   11.30
  12   4  -3   -1.30    4.10
 -12   4   3    4.50    7.00
 -12   4   3    5.40    6.20
 -10  -4   3   23.90   14.80
 -10  -4   3   32.10   13.30
 -10   4   3   18.50    9.20
  10   4  -3   29.60    8.30
 -10   4   3   41.10   10.10
  -8  -4   3  116.99   21.00
  -8  -4   3   64.29   15.60
  -8  -4   3  121.39   23.70
   8   4  -3   73.79   13.00
  -8   4   3   90.29   18.50
   8   4  -3   80.39   11.90
  -6  -4   3   44.10   14.10
  -6  -4   3   24.40   12.80
  -6   4   3   26.70    9.20
  -6   4   3   28.40   10.00
   6   4  -3   33.90    8.30
  -6   4   3   27.90   10.70
  -4  -4   3   -1.20    4.30
  -4  -4   3   -3.60    9.40
  -4  -4   3    9.60    8.00
  -4   4   3   -2.50    5.80
  -4   4   3   -0.40    4.00
   4   4  -3    0.10    4.10
  -4   4   3   -0.70    3.20
  -4   4   3    1.40    5.60
  -2  -4   3    4.30    8.60
   2  -4  -3   21.90   10.30
  -2  -4   3   -1.90    8.70
  -2  -4   3   19.10    6.90
  -2   4   3   25.70    5.90
  -2   4   3    7.40    5.10
   2   4  -3   10.80    7.70
  -2   4   3   14.10    9.70
   2   4  -3   27.60    6.60
   0  -4   3   31.80    9.40
   0  -4  -3   55.19   12.50
   0  -4   3   69.09   15.90
   0   4   3   47.70    8.50
   0   4  -3   43.50   11.70
   0   4   3   32.30   12.10
   0   4  -3   40.10    8.20
   0   4  -3   37.30   15.30
   0   4   3   40.10    8.50
   2  -4   3   39.90   12.00
  -2  -4  -3   68.49   15.80
  -2   4  -3   31.00    9.70
  -2   4  -3   15.80   11.70
  -2   4  -3   33.00   12.60
   2   4   3   40.70    8.10
  -2   4  -3   35.50    7.10
   2   4   3   34.50   14.90
  -4  -4  -3    3.50    9.40
  -4  -4  -3   18.50    8.70
   4   4   3    8.20    5.00
  -4   4  -3    6.20    4.10
  -4   4  -3   -3.90    5.60
  -4   4  -3    9.00   10.90
  -4   4  -3   -1.70    6.60
  -6  -4  -3   68.89   15.00
  -6  -4  -3   57.09   16.80
  -6   4  -3   70.09   18.10
   6   4   3   58.19   10.90
  -6   4  -3   74.49   19.90
  -6   4  -3   83.99   15.70
  -8  -4  -3  180.18   20.90
  -8  -4  -3  169.18   25.80
  -8  -4  -3  140.09   18.50
   8   4   3  163.38   19.10
   8   4   3  171.28   16.30
  -8   4  -3  148.39   26.70
  -8   4  -3  159.48   25.40
  -8   4  -3  184.58   20.00
 -10  -4  -3   40.70   16.50
 -10  -4  -3   47.90   13.20
 -10   4  -3   44.10   13.10
 -10   4  -3   44.40   15.40
  10   4   3   34.10    9.40
 -10   4  -3   59.39   14.00
 -12  -4  -3   25.40   11.50
 -12   4  -3   20.90    9.80
 -12   4  -3   19.40   11.20
 -12   4  -3   27.10   10.50
  12   4   3   34.30    9.20
 -14  -4  -3   11.00    9.50
  14   4   3    0.20    5.30
 -14   4  -3   10.60    7.70
 -14   4  -3   -5.20    7.40
 -14   4  -3   -2.50    5.40
 -16   4  -3  114.29   22.90
 -16   4  -3   88.59   17.50
  -5  -5   3   59.59   20.00
   5   5  -3   37.20    9.50
   5   5  -3   61.99   20.80
  -3  -5   3   16.90   13.20
   3   5  -3  -13.60    8.70
   3   5  -3    7.00    5.50
  -1  -5   3   19.80   11.60
   1   5  -3    5.50    5.30
   1   5  -3    4.80    9.30
  -1  -5  -3    4.20   11.10
  -1   5  -3    6.10   12.20
   1   5   3    1.90    5.60
  -3  -5  -3   -2.40   12.50
  -3   5  -3    3.40   11.20
  -3   5  -3    4.60   10.70
  -3   5  -3    9.20    8.20
   5   5   3   -0.30    5.20
  -5   5  -3   17.40   14.10
  -5   5  -3   -3.30    8.10
  -5   5  -3    6.90    8.70
 -26   0   4   68.09   13.10
 -26   0   4   80.09   14.10
 -24   0   4   80.89   13.20
 -24   0   4   75.19   13.90
 -22   0   4   31.70    6.50
 -22   0   4   50.19    9.70
 -22   0   4   25.00    7.60
 -20   0   4   39.20    7.00
 -20   0   4   32.60    7.30
 -20   0   4   48.60    9.10
 -18   0   4  266.77   17.00
  18   0  -4  221.38   17.70
  18   0  -4  232.58   36.90
 -18   0   4  221.78   17.50
 -18   0   4  260.47   33.90
 -18   0   4  251.97   15.50
 -16   0   4  184.38   12.30
 -16   0   4  224.78   15.40
  16   0  -4  187.38   11.80
  16   0  -4  177.58   29.40
 -16   0   4  191.88   25.80
 -16   0   4  190.98   13.50
  16   0  -4  168.78   13.90
  16   0  -4  191.38   11.40
 -14   0   4   53.59   15.80
  14   0  -4   54.99    5.10
  14   0  -4   63.69    7.20
  14   0  -4   72.39    8.70
 -14   0   4   64.29    7.50
 -14   0   4   59.19    6.40
 -14   0   4   57.39    5.90
  14   0  -4   73.39   17.20
  14   0  -4   59.49    5.40
  12   0  -4    1.90    2.60
  12   0  -4   -0.50    1.30
 -12   0   4   -4.80    1.80
  12   0  -4   -1.60    1.70
  12   0  -4    2.50    4.50
 -12   0   4    0.40    1.50
 -12   0   4    1.60    2.10
 -12   0   4    0.60    1.80
 -12   0   4    2.10    1.50
  12   0  -4   -0.50    1.40
  10   0  -4 8705.13  365.96
 -10   0   4 8562.54  368.26
  -8   0   4 1762.72   76.19
  -8   0   4 1959.20   75.39
   8   0  -4 1877.71   89.29
   8   0  -4 1917.51   75.79
  -8   0   4 1736.23   74.39
   8   0  -4 1694.93   76.39
  -8   0   4 1756.02   75.09
  -8   0   4 1777.82   90.59
   8   0  -4 1734.73   74.79
   6   0  -4   46.40    9.40
  -6   0   4   47.80    4.30
   6   0  -4   36.00    3.20
  -6   0   4   48.00   10.20
  -6   0   4   43.30    3.70
   6   0  -4   50.79    3.90
   6   0  -4   48.40    3.90
  -6   0   4   50.89    3.70
  -6   0   4   43.60    3.70
   6   0  -4   45.00    4.20
   4   0  -4 1355.86   51.19
   4   0  -4 1243.68   51.59
  -4   0   4 1158.98   51.59
  -4   0   4 1212.08   51.59
  -4   0   4 1202.78   62.79
   4   0  -4 1217.08   51.79
  -4   0   4 1187.28   51.69
  -4   0   4 1317.97   52.29
   4   0  -4 1270.97   61.69
   4   0  -4 1221.88   51.89
   0   0  -4 5368.86  230.18
   2   0   4 1803.92   85.79
   2   0   4 1692.93   76.99
   2   0   4 1955.50   78.29
  -2   0  -4 1859.21   76.19
  -2   0  -4 1865.31   77.39
   2   0   4 1762.22   76.19
  -2   0  -4 1931.41   85.79
  -4   0  -4 3532.45  147.89
  -4   0  -4 3550.64  158.48
   4   0   4 3786.02  160.68
  -6   0  -4  107.39    7.80
  -6   0  -4  100.99    7.10
   6   0   4   95.49    6.30
   6   0   4  110.99    7.00
  -6   0  -4  102.19    7.50
  -6   0  -4   99.69    6.20
   6   0   4  101.59    8.90
   6   0   4   66.99   13.70
  -6   0  -4   98.39   12.40
  -8   0  -4  447.16   32.30
   8   0   4  479.15   20.80
  -8   0  -4  399.96   21.10
  -8   0  -4  464.45   22.90
  -8   0  -4  489.15   22.10
  -8   0  -4  452.15   22.50
   8   0   4  438.56   34.20
  -8   0  -4  379.16   20.00
   8   0   4  398.16   24.50
 -10   0  -4 2663.33  122.29
  10   0   4 3009.60  120.39
 -10   0  -4 2957.40  123.09
  10   0   4 2861.21  141.89
 -10   0  -4 2988.70  119.79
 -10   0  -4 3032.10  121.39
 -10   0  -4 3063.49  139.09
  10   0   4 2752.42  126.69
 -12   0  -4 1109.19   50.19
 -12   0  -4 1158.48   68.59
 -12   0  -4 1172.28   52.69
  12   0   4 1195.88   73.09
  12   0   4 1220.08   58.29
 -12   0  -4 1128.29   48.80
  12   0   4 1144.39   49.50
 -12   0  -4 1107.39   51.59
 -12   0  -4 1042.50   51.29
  14   0   4  237.78   20.30
 -14   0  -4  268.27   16.80
 -14   0  -4  189.68   25.30
 -14   0  -4  235.88   15.80
  14   0   4  244.28   31.00
 -14   0  -4  217.18   13.80
 -14   0  -4  253.17   13.30
 -14   0  -4  243.68   15.90
  14   0   4  236.78   13.60
 -16   0  -4 2280.47   96.59
 -16   0  -4 2079.79  117.69
 -16   0  -4 2064.69   93.09
  16   0   4 2327.87   92.49
 -16   0  -4 2265.27   97.39
  16   0   4 2108.89  124.99
 -18   0  -4   63.89   10.00
 -18   0  -4   47.10    8.70
 -18   0  -4   60.19    6.70
 -20   0  -4  114.99   12.20
 -20   0  -4   90.19   11.00
 -22   0  -4    4.50    6.00
 -22   0  -4   19.10    6.60
 -24   0  -4   45.10    9.90
 -24   0  -4   57.49   12.50
 -25  -1   4   43.90   11.60
 -25  -1   4   35.50   10.30
 -25   1   4   41.20    9.20
 -25   1   4   25.60    9.30
 -23  -1   4    2.50    6.90
 -23  -1   4    9.40    7.00
 -23   1   4    2.80    4.70
 -23   1   4    9.60    4.20
 -23   1   4    9.80    6.60
 -21  -1   4    8.80    6.00
 -21  -1   4   19.60    7.60
 -21   1   4    4.30    4.60
 -21   1   4    8.50    4.90
 -21   1   4   16.40    6.10
  21   1  -4   11.80    6.70
 -19  -1   4   32.00    7.50
 -19  -1   4   31.70    8.90
 -19  -1   4   39.70    7.00
 -19  -1   4   25.20   12.90
  19   1  -4   28.90   12.40
 -19   1   4   35.00    6.70
 -19   1   4   42.30    7.90
 -19   1   4   33.00    7.80
  19   1  -4   37.30    7.00
 -17  -1   4   -7.90    7.50
 -17  -1   4   -2.80    2.70
 -17  -1   4   -0.50    3.30
 -17  -1   4    1.00    4.30
  17   1  -4   -3.00    2.50
  17   1  -4    1.80    2.30
 -17   1   4    1.50    3.40
 -17   1   4    1.40    3.80
  17   1  -4    5.30    9.10
 -17   1   4   -1.80    3.20
 -15  -1   4   -7.60    5.40
 -15  -1   4    3.30    3.80
 -15  -1   4    0.50    2.50
  15  -1  -4   -6.80    3.40
  15  -1  -4    1.70    4.20
  15  -1  -4   -7.90    7.20
 -15  -1   4    2.40    3.70
  15  -1  -4    2.60    1.20
  15   1  -4    4.20    6.20
 -15   1   4    7.50    8.40
 -15   1   4    3.40    3.00
  15   1  -4   -0.80    2.50
 -15   1   4    2.40    3.00
 -15   1   4    2.60    2.40
  15   1  -4   -1.90    2.00
  15   1  -4    2.50    2.40
  13  -1  -4   32.40    7.30
  13  -1  -4   28.70    2.30
 -13  -1   4   18.00    5.60
 -13  -1   4   26.00    6.40
 -13  -1   4   27.20   12.10
  13  -1  -4   31.20    2.70
 -13  -1   4   41.80    5.90
  13  -1  -4   25.60    7.80
  13   1  -4   35.70   11.90
 -13   1   4   34.60    5.20
  13   1  -4   25.70    5.40
  13   1  -4   35.60    5.50
  13   1  -4   35.80    5.60
 -13   1   4   19.20    9.90
  13   1  -4   34.40    4.90
 -13   1   4   35.90    5.80
 -13   1   4   39.70    6.90
 -11  -1   4    8.40    5.90
  11  -1  -4    2.80    2.60
 -11  -1   4    0.70    2.60
  11  -1  -4    1.10    0.90
 -11  -1   4    0.10    2.00
  11  -1  -4    1.60    2.40
  11  -1  -4    5.10    3.50
 -11  -1   4    2.90    2.10
 -11   1   4    2.00    2.30
 -11   1   4    1.60    2.20
  11   1  -4    5.30    5.10
 -11   1   4    9.30    5.80
  11   1  -4   -2.20    1.80
  11   1  -4    0.00    1.20
  11   1  -4    2.90    2.40
  11   1  -4    0.80    1.90
 -11   1   4    4.90    2.00
 -11   1   4    0.80    0.80
   9  -1  -4   26.50    5.40
  -9  -1   4   31.10    4.70
  -9  -1   4   24.40    5.50
  -9  -1   4   30.00    6.10
   9  -1  -4   36.00    6.40
  -9  -1   4   26.00    9.60
  -9  -1   4   37.30    5.50
   9  -1  -4   33.60    7.10
   9  -1  -4   37.10    2.90
  -9   1   4   40.60   10.90
   9   1  -4   33.70    5.20
   9   1  -4   35.60    4.90
   9   1  -4   36.50    5.30
  -9   1   4   33.40    3.60
  -9   1   4   35.30    5.70
  -9   1   4   34.20    2.80
   9   1  -4   46.70    4.10
   9   1  -4   30.40    9.10
  -9   1   4   32.70    5.40
  -7  -1   4 2003.00   82.39
   7  -1  -4 1994.50   87.39
   7  -1  -4 2033.20   84.59
  -7  -1   4 1816.92   86.09
   7  -1  -4 1921.21   80.39
  -7  -1   4 2006.10   85.29
   7  -1  -4 1942.71   92.69
  -7  -1   4 1874.01   96.29
  -7  -1   4 2096.89   83.79
   7   1  -4 1871.51   83.69
  -7   1   4 2037.10   96.39
  -7   1   4 2014.20   81.19
  -7   1   4 1877.21   82.79
   7   1  -4 1951.60   82.69
  -7   1   4 2064.59   84.19
   7   1  -4 1920.51   94.19
   7   1  -4 1943.41   81.59
  -7   1   4 1931.61   80.69
  -5  -1   4   50.99   10.90
   5  -1  -4   34.30    6.30
   5  -1  -4   41.50    8.60
  -5  -1   4   51.69    4.60
   5  -1  -4   40.00    3.40
  -5  -1   4   38.00    6.80
   5  -1  -4   37.00    5.40
  -5  -1   4   49.30    6.40
  -5  -1   4   53.99    7.40
   5   1  -4   41.80    6.10
   5   1  -4   45.40    4.40
   5   1  -4   43.30    8.60
  -5   1   4   39.40    3.80
  -5   1   4   47.30    3.70
  -5   1   4   45.20    3.80
  -5   1   4   35.60    8.80
   5   1  -4   51.99    4.60
  -5   1   4   45.20    4.90
  -5   1   4   46.90    4.50
   3  -1  -4 3915.31  166.68
   3  -1  -4 3865.11  162.28
  -3  -1   4 3831.22  171.68
  -3  -1   4 4123.99  164.88
  -3  -1   4 3499.45  161.88
  -3   1   4 3881.91  160.38
   3   1  -4 3841.32  160.48
   3   1  -4 3834.52  168.68
  -3   1   4 4061.89  158.88
   3   1  -4 4171.98  163.38
  -3   1   4 3797.12  170.18
  -3   1   4 3990.00  157.78
  -1  -1   4 5877.71  225.88
   1  -1  -4 5358.36  228.48
  -1  -1   4 5481.75  221.68
  -1  -1   4 5344.57  232.08
  -1   1   4 5594.34  220.28
  -1   1   4 5429.66  219.78
   1   1  -4 5509.25  224.18
   1   1  -4 5244.68  229.58
   1   1  -4 4772.92  221.38
  -1  -1  -4  270.37   13.30
   1  -1   4  265.97   16.20
  -1  -1  -4  238.18   13.20
   1  -1   4  238.48   14.90
   1  -1   4  256.17   17.80
  -1  -1  -4  269.77   12.40
  -1  -1  -4  263.37   18.50
  -1  -1  -4  250.57   12.60
   1  -1   4  251.67   12.50
   1   1   4  259.37   11.70
  -1   1  -4  246.58   19.10
  -1   1  -4  239.18   15.70
   1   1   4  269.37   19.30
  -1   1  -4  258.97   17.30
  -1   1  -4  255.27   12.80
  -1   1  -4  279.67   18.50
   1   1   4  254.37   12.10
   1   1   4  273.27   12.40
  -1   1  -4  232.78   15.00
  -1   1  -4  250.67   21.80
   1   1   4  237.48   13.00
   3  -1   4  218.58   18.10
  -3  -1  -4  235.58   12.10
  -3  -1  -4  240.98   12.40
  -3  -1  -4  239.28   12.70
   3  -1   4  230.08   14.30
  -3  -1  -4  248.68   18.70
  -3  -1  -4  227.98   10.60
   3  -1   4  258.27   20.40
   3  -1   4  231.88   11.30
   3   1   4  229.18   11.10
   3   1   4  209.88   12.30
  -3   1  -4  210.98   17.00
  -3   1  -4  226.08   11.60
   3   1   4  218.38    9.90
  -3   1  -4  221.98   18.10
  -3   1  -4  260.17   16.80
  -3   1  -4  254.67   19.20
   3   1   4  240.88   11.80
   3   1   4  223.38   19.00
  -3   1  -4  225.88   14.50
  -5  -1  -4 3278.67  144.29
   5  -1   4 3157.18  146.39
   5  -1   4 3240.48  136.19
  -5  -1  -4 3349.47  133.39
   5  -1   4 3162.68  143.39
   5   1   4 3005.50  133.49
  -5   1  -4 3248.58  132.29
   5   1   4 3314.77  147.39
  -5   1  -4 3096.49  138.19
  -5   1  -4 3399.96  136.99
  -5   1  -4 3330.07  144.49
  -5   1  -4 3332.57  142.29
  -7  -1  -4   12.30    3.40
  -7  -1  -4    6.90    2.60
   7  -1   4    8.60    1.60
   7  -1   4    7.90    3.40
   7  -1   4    7.30    4.50
  -7  -1  -4    0.40    4.00
  -7  -1  -4   14.70    3.20
   7   1   4    8.40    2.80
  -7   1  -4    7.50    3.70
  -7   1  -4    9.00    4.10
   7   1   4    7.00    5.20
  -7   1  -4   12.40    2.10
   7   1   4    8.50    2.40
  -7   1  -4    7.90    4.30
  -7   1  -4    6.20    4.80
  -9  -1  -4   48.20    6.50
  -9  -1  -4   44.80    6.10
   9  -1   4   51.09   11.10
  -9  -1  -4   40.00    2.30
  -9  -1  -4   49.60   11.90
   9  -1   4   41.90    3.10
  -9  -1  -4   37.40    2.40
  -9  -1  -4   34.50    5.20
   9  -1   4   38.60   11.30
   9   1   4   38.30   11.50
  -9   1  -4   41.60    7.20
  -9   1  -4   39.60    2.90
  -9   1  -4   47.30    9.00
  -9   1  -4   48.40   11.30
   9   1   4   41.90    5.80
   9   1   4   46.10    6.20
  -9   1  -4   26.30    6.00
  -9   1  -4   46.30    8.10
  11  -1   4   18.30   10.00
  11  -1   4   26.30    9.00
 -11  -1  -4   27.30    5.10
 -11  -1  -4   22.30   10.10
 -11  -1  -4   28.70    4.90
  11  -1   4   27.00    2.40
 -11  -1  -4   34.30    5.60
 -11  -1  -4   26.20    2.90
 -11  -1  -4   29.30    2.30
 -11   1  -4   23.60    8.70
 -11   1  -4   21.00    6.30
  11   1   4   22.00    9.40
  11   1   4   26.50    5.40
 -11   1  -4   34.30    7.00
  11   1   4   26.20    4.80
 -11   1  -4   24.40    2.20
 -11   1  -4   31.60    6.70
 -11   1  -4   30.60    6.50
  13  -1   4    1.80    7.20
 -13  -1  -4   10.50    3.80
 -13  -1  -4    7.00    1.60
  13  -1   4    6.10    1.30
 -13  -1  -4   11.90    3.90
 -13  -1  -4   13.40    4.20
  13  -1   4   13.90    7.60
 -13  -1  -4   18.60    9.20
 -13  -1  -4    7.10    2.40
  13   1   4    6.90    9.40
 -13   1  -4    2.70    3.40
 -13   1  -4    5.60    3.90
 -13   1  -4    4.50    4.10
  13   1   4    7.30    3.70
 -13   1  -4    7.40    4.20
  13   1   4    2.10    3.30
 -13   1  -4    2.50    5.80
 -15  -1  -4 1353.96   87.19
 -15  -1  -4 1476.05   69.29
 -15  -1  -4 1556.94   67.69
 -15  -1  -4 1559.64   69.99
  15  -1   4 1336.67  101.69
 -15  -1  -4 1636.34   63.69
  15   1   4 1611.94   68.39
 -15   1  -4 1694.23   74.09
  15   1   4 1484.65   95.69
 -15   1  -4 1545.85   70.89
  15   1   4 1392.86   71.99
 -15   1  -4 1511.25   70.29
 -17  -1  -4  201.48   31.30
 -17  -1  -4  168.48   14.20
 -17  -1  -4  167.08   14.40
 -17   1  -4  167.88   14.30
 -17   1  -4  154.58   15.10
 -17   1  -4  172.98   14.80
  17   1   4  139.69   12.10
  17   1   4  158.28   32.20
  17   1   4  159.98   12.40
 -19  -1  -4  -15.20    7.10
 -19  -1  -4   -2.50    3.30
 -19  -1  -4    4.80    5.10
 -19   1  -4    5.70    4.40
 -19   1  -4    0.20    5.40
  19   1   4    3.30   16.30
 -19   1  -4    5.00    4.20
  19   1   4    1.60    3.10
 -21  -1  -4   18.70    7.40
 -21  -1  -4   17.30    7.20
 -21   1  -4   28.00    8.40
 -21   1  -4   23.70    7.60
 -21   1  -4   22.00    7.00
 -23  -1  -4   -1.20    4.20
 -23  -1  -4    1.30    6.80
 -23   1  -4    5.50    6.00
 -23   1  -4    8.60    7.30
 -25  -1  -4   43.70   12.80
 -25  -1  -4   67.29   13.60
 -25   1  -4   45.90   10.60
 -25   1  -4   29.10    9.90
 -24  -2   4    0.20    7.10
 -24  -2   4   -7.20    7.90
 -24   2   4   -3.90    5.60
 -24   2   4    2.80    6.20
 -22  -2   4   20.50   10.10
 -22  -2   4    1.40    8.60
 -22   2   4    5.20    6.80
 -22   2   4   17.50    7.70
  22   2  -4   11.70    5.70
 -20  -2   4   39.00   17.60
 -20  -2   4   33.80   11.80
 -20  -2   4   70.49   14.20
 -20   2   4   26.00    7.40
  20   2  -4    8.80   15.10
  20   2  -4   48.30    9.50
 -20   2   4   62.99   11.80
 -18  -2   4  417.26   32.40
 -18  -2   4  383.66   43.70
 -18  -2   4  470.05   32.00
 -18   2   4  371.46   22.80
 -18   2   4  451.05   26.80
 -18   2   4  443.86   28.20
  18   2  -4  382.66   42.20
  18   2  -4  449.16   26.10
 -16  -2   4  383.06   40.70
 -16  -2   4  379.26   29.30
 -16  -2   4  344.17   26.80
 -16   2   4  350.26   23.20
 -16   2   4  389.86   21.60
  16   2  -4  375.26   23.10
  16   2  -4  310.97   36.00
 -16   2   4  433.06   26.30
 -14  -2   4   79.39   14.00
 -14  -2   4   58.79    9.30
 -14  -2   4   88.19   21.60
 -14  -2   4   56.79   12.40
  14   2  -4   60.49   15.60
 -14   2   4   59.79    7.00
  14   2  -4   62.19    9.00
 -14   2   4   70.29   10.00
 -14   2   4   63.19   10.70
  12  -2  -4   38.80   12.30
 -12  -2   4   47.20    8.00
 -12  -2   4   35.10    9.40
 -12  -2   4   37.40    9.20
  12  -2  -4   18.40    9.40
 -12  -2   4   55.89   15.40
 -12   2   4   41.30    6.50
  12   2  -4   34.30    4.10
 -12   2   4   44.40    8.70
  12   2  -4   50.49    7.90
 -12   2   4   34.50    7.10
  12   2  -4   36.40    6.80
 -12   2   4   43.10   14.40
  12   2  -4   43.40    7.30
  12   2  -4   43.80   12.50
 -10  -2   4   -2.80    5.10
  10  -2  -4    5.20    3.60
  10  -2  -4    2.40    3.90
  10  -2  -4    5.10    6.50
  10  -2  -4    5.70    1.40
 -10  -2   4   16.90    7.10
 -10  -2   4   13.00    4.60
 -10  -2   4   14.10    6.40
 -10   2   4   10.00    4.10
  10   2  -4   10.40    2.90
  10   2  -4    7.00    3.40
 -10   2   4    5.90    3.60
 -10   2   4   13.60    3.80
  10   2  -4    3.40    2.50
 -10   2   4   12.40    2.20
 -10   2   4    4.30    6.80
 -10   2   4   13.50    5.20
  10   2  -4    5.70    3.60
  -8  -2   4  271.17   22.20
   8  -2  -4  297.97   13.70
   8  -2  -4  293.57   22.00
  -8  -2   4  284.57   18.10
  -8  -2   4  280.37   20.50
   8  -2  -4  248.48   19.10
   8  -2  -4  282.87   23.90
  -8  -2   4  260.57   26.30
  -8   2   4  266.77   16.90
   8   2  -4  244.18   16.30
  -8   2   4  251.57   19.30
  -8   2   4  288.57   18.70
   8   2  -4  250.67   16.40
  -8   2   4  255.97   24.80
  -8   2   4  307.97   18.40
   8   2  -4  288.77   15.70
   8   2  -4  257.07   17.90
   8   2  -4  290.97   24.50
  -8   2   4  288.57   14.30
   6  -2  -4  892.61   51.59
  -6  -2   4  944.21   48.50
   6  -2  -4  873.21   46.10
  -6  -2   4  883.11   50.49
   6  -2  -4  909.91   47.10
   6  -2  -4  992.20   40.90
  -6  -2   4  896.91   55.79
  -6  -2   4  893.81   44.90
  -6   2   4  950.20   45.90
   6   2  -4  950.60   43.50
  -6   2   4  889.91   52.79
   6   2  -4  922.31   43.70
   6   2  -4  975.50   51.59
  -6   2   4  931.11   41.30
   6   2  -4  955.40   43.40
  -6   2   4  959.50   45.20
  -6   2   4 1008.00   44.90
  -6   2   4 1027.20   48.90
   6   2  -4  936.11   47.10
   4  -2  -4    2.30    3.20
   4  -2  -4    7.70    2.50
  -4  -2   4   -2.60    4.50
  -4  -2   4    9.20    4.70
   4  -2  -4    2.30    3.20
  -4  -2   4    8.80    4.00
  -4  -2   4    4.30    5.40
  -4   2   4   -0.30    2.60
  -4   2   4    5.80    3.20
   4   2  -4    8.70    3.90
   4   2  -4    9.40    5.00
  -4   2   4   -2.70    5.00
   4   2  -4   15.20    6.10
   4   2  -4    4.00    2.90
  -4   2   4    7.50    2.30
  -4   2   4    4.60    3.00
   4   2  -4    8.40    3.40
  -4   2   4    5.30    3.80
  -4   2   4    2.60    3.70
  -2  -2   4 2490.75  105.49
  -2  -2   4 2393.16  108.39
   2  -2  -4 2512.35  108.39
   2  -2  -4 2599.74  105.19
  -2  -2   4 2539.05  112.09
  -2  -2   4 2495.75  117.69
  -2  -2   4 2711.13  117.19
   2  -2  -4 2516.85  106.59
   2  -2  -4 2453.75  107.49
  -2   2   4 2591.14  106.39
   2   2  -4 2565.14  105.79
  -2   2   4 2460.15  107.29
   2   2  -4 2487.65  105.49
  -2   2   4 2489.65  105.19
   2   2  -4 2278.27  108.49
  -2   2   4 2422.86  110.49
   2   2  -4 2544.65  110.69
  -2   2   4 2530.95  112.39
   2   2  -4 2774.92  114.49
   0  -2  -4  418.66   23.30
   0  -2   4  457.65   27.30
   0  -2  -4  428.66   21.40
   0  -2   4  433.16   30.00
   0  -2  -4  432.16   25.80
   0  -2   4  427.06   24.40
   0  -2   4  399.56   20.80
   0  -2  -4  426.16   23.00
   0   2   4  420.36   24.20
   0   2  -4  434.66   26.80
   0   2   4  415.76   21.50
   0   2  -4  417.06   21.00
   0   2  -4  391.26   24.60
   0   2   4  405.16   21.20
   0   2   4  444.26   22.70
   0   2  -4  439.06   21.40
   0   2  -4  416.86   26.30
   0   2   4  406.26   26.70
   0   2  -4  413.96   28.40
   2  -2   4 3634.54  171.58
   2  -2   4 4029.10  165.08
  -2  -2  -4 4040.20  171.18
  -2  -2  -4 4078.49  169.78
  -2  -2  -4 4089.59  168.78
   2  -2   4 4311.77  170.78
   2   2   4 4030.00  166.88
  -2   2  -4 4182.48  178.18
  -2   2  -4 4006.60  165.18
   2   2   4 4098.59  166.48
   2   2   4 4053.49  174.28
  -2   2  -4 3965.60  171.18
   2   2   4 4192.48  168.18
   2   2   4 4079.89  165.08
  -2   2  -4 4135.79  165.68
  -2   2  -4 3988.90  171.68
  -2   2  -4 3777.62  176.28
  -2   2  -4 3825.72  180.58
   4  -2   4 1657.63   79.99
   4  -2   4 1644.74   73.89
  -4  -2  -4 1555.94   75.39
   4  -2   4 1682.93   68.09
  -4  -2  -4 1632.24   72.29
  -4  -2  -4 1467.05   73.39
  -4  -2  -4 1584.24   70.19
  -4   2  -4 1566.44   78.39
  -4   2  -4 1580.34   74.59
  -4   2  -4 1603.24   81.09
   4   2   4 1608.94   68.59
   4   2   4 1688.93   67.49
  -4   2  -4 1625.44   68.39
  -4   2  -4 1602.14   67.99
   4   2   4 1616.04   69.89
   4   2   4 1622.04   70.59
  -4   2  -4 1672.43   83.89
  -4   2  -4 1704.03   76.49
   4   2   4 1557.14   79.99
  -6  -2  -4 1260.27   60.99
  -6  -2  -4 1265.47   66.99
  -6  -2  -4 1326.47   63.09
  -6  -2  -4 1300.97   59.39
   6  -2   4 1331.37   63.29
   6  -2   4 1441.46   72.99
  -6   2  -4 1248.58   63.59
  -6   2  -4 1381.66   56.49
   6   2   4 1376.46   58.49
   6   2   4 1321.47   55.59
  -6   2  -4 1287.47   66.89
  -6   2  -4 1321.57   56.79
  -6   2  -4 1329.67   66.49
  -6   2  -4 1398.86   72.39
   6   2   4 1433.16   54.89
   6   2   4 1288.07   59.79
  -6   2  -4 1402.66   71.69
   6   2   4 1337.57   72.79
   8  -2   4   39.60    7.80
  -8  -2  -4   32.60    5.70
   8  -2   4   43.50   11.60
  -8  -2  -4   27.20    8.90
  -8  -2  -4   46.50    8.10
   8  -2   4   29.30   11.20
  -8  -2  -4   38.90    7.40
  -8   2  -4   37.30    8.20
  -8   2  -4   36.50    8.70
   8   2   4   34.90   11.00
  -8   2  -4   44.50    4.20
  -8   2  -4   42.90   10.00
   8   2   4   40.60    5.70
  -8   2  -4   36.90    3.40
   8   2   4   45.40    7.00
  -8   2  -4   41.00   10.80
  -8   2  -4   40.50    8.60
 -10  -2  -4  139.99   11.10
 -10  -2  -4  124.29   12.40
  10  -2   4  129.79   22.90
  10  -2   4  124.39   22.10
 -10  -2  -4  123.69   12.10
 -10  -2  -4  118.59   19.00
 -10   2  -4  137.69   13.70
 -10   2  -4  138.49   16.90
  10   2   4  112.79   21.80
 -10   2  -4  113.69   18.20
 -10   2  -4  110.29   13.60
 -10   2  -4  132.99    6.60
  10   2   4  117.29   10.70
 -10   2  -4  126.59   13.40
 -10   2  -4  125.49    7.00
  10   2   4  147.79   10.40
 -12  -2  -4   15.50    6.30
 -12  -2  -4   14.00    5.30
 -12  -2  -4   13.50    4.90
 -12  -2  -4   -0.90    6.20
  12  -2   4   12.60   13.80
 -12   2  -4   18.60    6.80
  12   2   4   20.60   11.50
 -12   2  -4   11.50    5.70
  12   2   4   12.50    4.30
 -12   2  -4   36.00   10.10
 -14  -2  -4  288.77   21.20
 -14  -2  -4  290.67   31.00
 -14  -2  -4  301.07   23.00
 -14  -2  -4  283.57   18.80
  14   2   4  299.57   35.80
 -14   2  -4  336.07   25.90
  14   2   4  335.47   20.40
  14   2   4  253.97   18.90
 -14   2  -4  299.87   22.40
 -14   2  -4  334.57   23.50
 -16  -2  -4   48.50   10.50
 -16  -2  -4   47.40   16.90
 -16  -2  -4   79.69   13.20
 -16   2  -4   52.59   11.20
  16   2   4   32.70   15.40
 -16   2  -4   76.29   12.00
 -16   2  -4   64.89   13.10
  16   2   4   67.89   10.00
 -18  -2  -4   -4.70    5.30
 -18  -2  -4   -6.10   10.10
 -18  -2  -4   -0.50    4.00
  18   2   4    1.00    4.80
  18   2   4   -9.50   15.50
 -18   2  -4    4.70    4.80
 -18   2  -4    8.80    6.00
 -18   2  -4    2.40    5.20
 -20  -2  -4    9.60    6.90
 -20  -2  -4    9.00    6.00
  20   2   4    4.90   16.60
 -20   2  -4    2.50    5.80
 -20   2  -4    0.10    5.00
  20   2   4    2.10    5.90
 -20   2  -4    1.70    6.50
 -22  -2  -4    9.20    6.90
 -22  -2  -4   13.80    9.30
 -22   2  -4   19.10    7.60
 -22   2  -4    8.60    6.60
 -22   2  -4   20.50    9.50
 -21  -3   4   49.10   18.00
 -21  -3   4   41.40   14.30
 -21   3   4   29.10    9.70
 -21   3   4   32.20   10.40
  21   3  -4   36.30    8.70
 -19  -3   4  194.68   30.20
 -19  -3   4  226.38   25.40
 -19   3   4  229.68   19.70
  19   3  -4  213.88   19.30
 -19   3   4  243.98   22.00
 -17  -3   4  124.99   23.40
 -17  -3   4  172.48   24.50
 -17   3   4  147.29   15.10
  17   3  -4  143.99   14.90
 -17   3   4  123.69   18.40
 -15  -3   4   96.89   23.10
 -15  -3   4   61.09   16.30
 -15  -3   4   81.09   16.00
  15   3  -4   77.39   11.80
  15   3  -4   45.50   16.50
 -15   3   4   79.89   12.60
 -15   3   4   68.99   13.20
 -13  -3   4   23.20   13.00
 -13  -3   4   27.20    9.60
 -13  -3   4   11.30    9.80
 -13   3   4   28.80    9.40
 -13   3   4   29.40    8.10
  13   3  -4   31.60   11.60
  13   3  -4   24.40    6.80
 -11  -3   4  164.78   23.90
 -11  -3   4  141.09   20.70
 -11  -3   4  158.78   28.30
 -11  -3   4  114.69   12.20
  11   3  -4  102.59   11.20
  11   3  -4   80.19   16.50
 -11   3   4  107.19   16.40
 -11   3   4  157.98   14.30
 -11   3   4  142.19   13.20
  -9  -3   4  174.88   27.50
  -9  -3   4  209.98   21.10
  -9  -3   4  237.58   24.40
  -9  -3   4  210.18   16.50
   9  -3  -4  206.58   19.70
  -9   3   4  205.68   17.50
  -9   3   4  208.28   23.60
   9   3  -4  271.47   17.60
  -9   3   4  219.48   13.50
  -9   3   4  234.48   17.70
  -9   3   4  199.68   22.90
  -9   3   4  210.78   20.30
   7  -3  -4   -4.80    3.20
  -7  -3   4   -3.40    3.70
  -7  -3   4   -6.80    4.90
  -7  -3   4    5.60    7.40
  -7  -3   4   -7.80    4.70
   7   3  -4   -0.80    2.70
   7   3  -4   -2.50    4.30
  -7   3   4   -4.20    6.70
  -7   3   4   -0.30    5.20
   7   3  -4    2.40    3.10
  -7   3   4    5.30    3.50
  -7   3   4   -4.50    1.60
  -7   3   4   -1.60    3.70
  -7   3   4    4.80    5.60
  -5  -3   4  171.38   18.10
   5  -3  -4  138.79   10.00
  -5  -3   4  134.59   13.00
  -5  -3   4  145.59   22.60
   5   3  -4  126.09   13.40
  -5   3   4  124.19   12.00
   5   3  -4   93.29   14.50
   5   3  -4  125.09   11.30
  -5   3   4  119.49    9.90
  -5   3   4  155.28   14.60
  -5   3   4  152.38   17.20
  -5   3   4  138.59   16.70
  -5   3   4  166.78   16.10
   5   3  -4  168.58   13.60
   3  -3  -4   88.99   12.60
  -3  -3   4   87.39   14.80
   3  -3  -4   70.29    7.10
  -3  -3   4   90.09   17.60
  -3  -3   4   68.29   10.40
   3   3  -4   53.69   12.20
  -3   3   4   66.49    7.40
  -3   3   4   79.89   14.50
   3   3  -4   60.89    8.60
  -3   3   4   75.89   13.00
  -3   3   4   70.09    9.90
   3   3  -4   75.29   11.10
  -3   3   4   74.39   11.50
   3   3  -4   73.09    8.30
   3   3  -4   76.89    8.20
   3   3  -4   68.39   11.20
  -1  -3   4 1657.03   80.99
  -1  -3   4 1664.73   75.59
   1  -3  -4 1652.73   76.59
   1  -3  -4 1668.43   70.99
  -1  -3   4 1576.14   85.39
  -1   3   4 1573.64   72.09
   1   3  -4 1652.63   66.89
   1   3  -4 1654.53   71.59
   1   3  -4 1579.94   71.19
   1   3  -4 1490.45   80.79
  -1   3   4 1604.54   77.59
  -1   3   4 1635.74   83.29
   1   3  -4 1523.55   67.09
   1   3  -4 1556.24   76.79
  -1   3   4 1618.94   74.69
  -1   3   4 1597.54   71.39
  -1  -3  -4  229.38   19.40
   1  -3   4  260.77   21.80
  -1  -3  -4  283.17   16.70
   1  -3   4  278.07   19.90
   1   3   4  261.57   19.60
  -1   3  -4  249.48   15.80
  -1   3  -4  250.37   24.20
   1   3   4  246.58   24.10
   1   3   4  241.48   16.20
   1   3   4  255.07   16.80
   1   3   4  268.67   18.20
  -1   3  -4  273.67   29.30
  -1   3  -4  267.17   16.20
  -1   3  -4  236.18   20.50
  -3  -3  -4  176.58   18.10
  -3  -3  -4  158.68   11.80
  -3  -3  -4  130.19   14.80
   3  -3   4  173.98   15.40
  -3  -3  -4  194.68   16.60
  -3  -3  -4  174.18   12.70
  -3   3  -4  146.19   16.00
  -3   3  -4  168.38   20.10
   3   3   4  123.89   11.90
  -3   3  -4  175.08   11.60
  -3   3  -4  196.18   28.70
   3   3   4  152.88   12.70
   3   3   4  167.98   14.00
  -3   3  -4  176.78   11.80
  -3   3  -4  130.19   20.90
  -3   3  -4  161.08   10.00
  -3   3  -4  160.18    9.30
   3   3   4  169.68   11.70
  -5  -3  -4  220.78   20.80
  -5  -3  -4  224.68   18.90
  -5  -3  -4  220.18   15.20
   5  -3   4  188.38   16.90
  -5  -3  -4  195.38   16.20
   5   3   4  204.58   20.10
  -5   3  -4  190.58   19.10
   5   3   4  193.08   12.30
   5   3   4  196.68   14.70
  -5   3  -4  208.78   13.00
  -5   3  -4  187.28   28.10
  -5   3  -4  213.98   13.20
  -5   3  -4  184.78   21.60
  -5   3  -4  223.48   15.10
  -7  -3  -4   71.89   12.90
  -7  -3  -4   55.19   11.00
  -7  -3  -4   86.79   15.20
  -7  -3  -4   71.79    9.80
  -7   3  -4   75.69   15.00
  -7   3  -4   66.59    6.60
  -7   3  -4   73.39   13.60
   7   3   4   75.59   15.60
  -7   3  -4   55.59   10.30
   7   3   4   58.19    8.40
  -7   3  -4   33.80   13.20
  -9  -3  -4  400.06   27.70
  -9  -3  -4  360.86   28.70
  -9  -3  -4  377.56   23.00
  -9  -3  -4  370.96   30.20
  -9   3  -4  287.57   30.70
   9   3   4  334.27   23.30
   9   3   4  381.86   23.50
   9   3   4  382.66   34.90
  -9   3  -4  372.16   27.60
  -9   3  -4  407.66   30.90
 -11  -3  -4  104.49   17.20
 -11  -3  -4   94.19   12.40
 -11  -3  -4   68.09   13.70
 -11  -3  -4   76.49   15.70
 -11   3  -4   84.29   17.60
  11   3   4   51.79   17.20
 -11   3  -4   65.99   12.50
 -11   3  -4  101.09   17.90
  11   3   4  110.79   11.80
 -13  -3  -4   -6.00    8.80
 -13  -3  -4   -7.90    5.60
 -13  -3  -4   -4.90    5.60
 -13   3  -4   -3.40    5.90
 -13   3  -4   -0.20    4.50
  13   3   4    2.90    4.80
 -13   3  -4   13.80    6.10
  13   3   4    0.50   11.00
 -15  -3  -4   41.70   11.80
 -15  -3  -4   37.80   13.10
  15   3   4   29.00    8.20
 -15   3  -4   34.90    9.80
 -15   3  -4   30.40   12.30
 -15   3  -4   16.10    8.70
 -17  -3  -4   12.50    8.30
 -17  -3  -4   15.40   10.80
  17   3   4    5.80    6.40
 -17   3  -4    5.40    9.90
 -17   3  -4   13.70    7.80
 -17   3  -4    7.20    7.70
 -19  -3  -4   63.29   19.60
 -19  -3  -4   71.39   15.70
 -19   3  -4   84.39   17.20
 -19   3  -4   52.59   12.90
 -19   3  -4   66.69   13.70
  19   3   4   63.79   12.40
 -16  -4   4    0.00    9.40
 -16  -4   4   -0.60   10.20
 -16   4   4    0.30    7.30
  16   4  -4    3.30    6.50
 -16   4   4  -12.00    6.20
 -14  -4   4    6.00   12.90
 -14  -4   4    7.00    8.80
  14   4  -4    0.30    5.30
 -14   4   4   -3.40    5.60
 -14   4   4   -9.60    5.30
 -12  -4   4    3.00   10.60
 -12  -4   4    7.40   11.20
 -12   4   4   -5.30    5.10
 -12   4   4    6.40    8.00
  12   4  -4    8.50    6.10
 -10  -4   4   13.30   11.50
 -10  -4   4   16.40   14.20
 -10   4   4    7.70    7.30
  10   4  -4   11.90    6.90
 -10   4   4   10.60    7.30
  -8  -4   4  295.67   32.40
  -8  -4   4  260.37   27.00
   8   4  -4  187.08   17.90
   8   4  -4  230.58   21.80
  -8   4   4  261.57   25.80
  -8   4   4  277.07   21.50
  -6  -4   4   48.20   17.80
  -6  -4   4   43.50   11.00
  -6  -4   4   30.20   11.50
  -6   4   4   26.20    8.80
   6   4  -4   33.50    8.00
  -6   4   4   30.60    7.80
  -4  -4   4    4.00    5.60
  -4  -4   4   -7.40    8.00
  -4  -4   4    1.00    7.70
  -4   4   4   -9.70    6.40
  -4   4   4   -1.70    2.70
  -4   4   4    3.90    6.50
   4   4  -4    2.40    4.90
  -4   4   4   -1.30    3.90
  -2  -4   4    9.20   11.00
  -2  -4   4    9.00    6.00
  -2  -4   4   -0.10    6.90
   2  -4  -4    9.30    6.80
  -2   4   4   -3.50    5.80
   2   4  -4   16.50    5.90
   2   4  -4   -1.40    9.70
  -2   4   4   13.80    5.90
  -2   4   4    0.90    3.30
   0  -4   4  125.89   16.80
   0  -4  -4  136.39   19.80
   0  -4   4  112.49   20.10
   0   4   4  108.09   11.50
   0   4  -4  118.39   11.60
   0   4   4   91.69   19.00
   0   4  -4  108.79   25.80
   0   4   4  120.49   11.60
   2  -4   4    6.40    8.40
  -2  -4  -4   -0.30    7.30
   2  -4   4   -3.60    5.00
   2   4   4   -1.60    8.50
  -2   4  -4  -13.80    5.00
  -2   4  -4   -9.60    3.40
  -2   4  -4   -1.20    2.50
   2   4   4   -1.20    3.70
  -2   4  -4  -10.80    7.60
  -4  -4  -4  106.69   19.90
  -4  -4  -4   98.99   18.40
   4   4   4  113.49   12.10
  -4   4  -4   96.29   17.70
  -4   4  -4   74.99   19.50
   4   4   4   97.69   20.90
  -4   4  -4   83.09   21.00
  -4   4  -4   93.39    9.50
  -6  -4  -4   20.10   13.30
  -6  -4  -4   39.90   12.80
  -6   4  -4   23.00   13.30
  -6   4  -4   49.40   16.50
   6   4   4   22.10    7.50
  -6   4  -4   27.60   10.80
  -8  -4  -4  270.57   26.50
  -8   4  -4  297.87   33.70
  -8   4  -4  300.47   30.00
  -8   4  -4  332.87   27.20
   8   4   4  236.98   20.20
 -10  -4  -4  134.29   22.10
 -10   4  -4   97.99   19.20
 -10   4  -4   98.19   20.70
 -10   4  -4  114.69   19.90
  10   4   4  114.09   15.50
 -12  -4  -4   -7.20    7.60
 -12   4  -4    3.70    8.00
 -12   4  -4    9.10    7.10
 -12   4  -4    2.20    8.30
  12   4   4   -4.90    4.60
 -14  -4  -4   64.19   16.20
 -14   4  -4   50.89   17.00
 -14   4  -4   22.00   10.70
 -14   4  -4   22.00    8.20
  14   4   4   27.00    9.30
   5   5  -4   -4.00   13.80
   5   5  -4   12.50    7.70
  -3  -5   4    2.60    9.90
   3   5  -4   -4.30   10.90
   3   5  -4    6.10    5.90
  -1  -5   4    1.80   11.50
   1   5  -4   -2.50    5.60
   1   5  -4   -4.00   11.80
  -1  -5  -4  -24.60   11.60
  -1   5  -4   -7.20    9.80
  -1   5  -4   -1.20    7.30
   1   5   4   -0.20    4.80
  -1   5  -4  -13.20    8.80
  -3  -5  -4   -7.80   12.20
   3   5   4    6.20    6.50
  -3   5  -4  -10.60    7.10
  -3   5  -4    4.30   11.70
  -3   5  -4    9.30   11.40
 -26   0   5   -3.70    6.10
 -26   0   5    2.70    7.40
 -24   0   5   -3.60    4.50
 -24   0   5   -0.60    5.60
 -22   0   5   -4.40    4.60
 -22   0   5   -2.70    4.10
 -22   0   5   -0.10    4.40
 -20   0   5   -5.10    2.20
 -20   0   5   -2.30    2.60
 -20   0   5   -1.00    2.70
 -18   0   5   -1.80    2.30
  18   0  -5   -2.70    2.30
 -18   0   5    1.10    3.60
 -18   0   5   -8.70    9.00
  18   0  -5   -7.20   10.80
 -18   0   5   -1.90    2.90
  18   0  -5   -4.00    3.50
 -16   0   5   -1.90    2.30
  16   0  -5    1.60    2.10
 -16   0   5   -0.20    2.60
 -16   0   5   -1.70    2.30
 -16   0   5   -5.20    5.40
  16   0  -5    1.90    2.80
  16   0  -5   -3.10    1.90
  16   0  -5   -8.40    5.90
  14   0  -5   -2.80    5.60
 -14   0   5    3.20    7.10
  14   0  -5   -2.20    2.10
  14   0  -5   -5.90    1.90
 -14   0   5    0.00    1.60
 -14   0   5    4.00    2.50
 -14   0   5    2.20    2.50
  14   0  -5   -2.70    1.60
  14   0  -5   -0.10    1.80
  12   0  -5   -0.20    1.80
 -12   0   5   -2.80    3.90
  12   0  -5    0.40    4.90
 -12   0   5    0.20    1.80
  12   0  -5    0.70    1.40
 -12   0   5    4.00    2.40
 -12   0   5    0.20    1.20
  12   0  -5   -1.30    1.70
 -12   0   5   -0.10    1.80
  10   0  -5    3.20    2.50
 -10   0   5    3.40    1.70
 -10   0   5    4.70    2.20
 -10   0   5    9.40    3.10
  10   0  -5    2.90    2.00
  10   0  -5    4.30    2.40
  10   0  -5    3.50    4.60
 -10   0   5    5.70    2.20
 -10   0   5    8.30    6.00
   8   0  -5    2.80    1.90
  -8   0   5    2.70    1.60
   8   0  -5    0.00    1.20
   8   0  -5   -0.50    2.50
  -8   0   5   -0.70    1.00
  -8   0   5    1.90    1.40
   8   0  -5    0.90    1.30
   8   0  -5   -1.20    1.40
  -8   0   5   -0.80    0.90
   6   0  -5   -0.60    0.90
   6   0  -5    0.20    1.30
  -6   0   5   -0.20    1.00
  -6   0   5    0.40    3.00
  -6   0   5   -0.60    0.90
  -6   0   5    1.70    1.20
   6   0  -5   -0.50    0.70
   6   0  -5   -2.50    2.50
  -6   0   5    1.00    1.10
   6   0  -5   -1.20    0.80
  -4   0   5    0.10    1.00
  -4   0   5    1.00    1.10
   4   0  -5    0.70    1.20
   4   0  -5    1.10    0.90
   4   0  -5   -2.00    1.80
  -4   0   5   -0.20    0.80
  -4   0   5   -1.80    2.20
  -4   0   5    0.30    1.10
   4   0  -5    0.00    0.60
   4   0  -5   -0.70    0.50
   2   0  -5   -1.00    2.50
  -2   0   5    0.90    1.10
  -2   0   5    0.90    1.10
  -2   0   5    1.70    1.30
  -2   0   5    0.90    1.40
   2   0  -5    1.40    1.00
   2   0  -5    1.30    1.10
   2   0  -5    0.50    1.20
   2   0  -5    3.30    1.40
  -2   0   5    1.30    4.00
   0   0   5    0.20    1.40
   0   0   5    0.90    1.80
   0   0  -5    4.90    3.30
   0   0   5    6.30    2.40
   0   0   5   -1.20    1.10
   0   0  -5    2.10    1.60
   0   0  -5   -0.90    1.10
   0   0  -5    1.50    1.20
   0   0  -5   -0.10    1.30
   0   0  -5    0.90    3.20
   2   0   5    4.90    2.80
  -2   0  -5    1.40    1.50
  -2   0  -5   -1.20    3.50
  -2   0  -5   -0.40    1.30
  -2   0  -5    0.80    1.70
   2   0   5    1.80    1.30
   2   0   5   -1.90    1.50
   2   0   5   11.50    4.70
   2   0   5    0.50    1.90
  -2   0  -5   -1.10    1.50
   4   0   5   -0.10    1.60
   4   0   5   -1.10    2.00
  -4   0  -5    1.10    3.50
   4   0   5    0.00    1.30
  -4   0  -5    1.10    1.70
  -4   0  -5    0.30    1.50
  -4   0  -5    0.50    1.10
   4   0   5   -0.40    1.20
  -4   0  -5    2.40    1.80
   4   0   5    0.80    1.40
  -6   0  -5   -0.70    0.80
   6   0   5   -0.10    1.90
   6   0   5    0.70    1.40
  -6   0  -5    0.10    1.70
  -6   0  -5    1.90    2.00
  -6   0  -5   -0.40    2.30
   6   0   5    0.30    3.20
   6   0   5    2.00    1.70
  -6   0  -5    0.90    1.40
  -8   0  -5   -0.40    1.60
  -8   0  -5    0.30    1.80
  -8   0  -5    0.70    1.30
  -8   0  -5   -0.50    1.90
   8   0   5    0.50    1.70
  -8   0  -5    3.90    3.70
  -8   0  -5   -0.10    1.70
   8   0   5    2.50    4.70
 -10   0  -5    2.50    2.30
 -10   0  -5   -2.80    3.00
  10   0   5    0.40    1.90
 -10   0  -5    0.30    1.90
 -10   0  -5   -1.10    1.30
 -10   0  -5   -2.30    1.50
  10   0   5   -1.00    2.60
 -10   0  -5   -1.80    1.40
  10   0   5    1.30    5.50
  12   0   5    0.30    1.70
 -12   0  -5   -0.50    1.50
 -12   0  -5   -3.30    2.00
 -12   0  -5    1.00    2.80
  12   0   5   -3.40    2.80
 -12   0  -5    9.00    6.30
  12   0   5    0.40    3.40
 -12   0  -5   -0.20    1.80
 -12   0  -5   -1.30    2.20
 -14   0  -5   -0.10    3.10
 -14   0  -5   -4.00    5.90
  14   0   5   -8.30    7.70
  14   0   5   -1.20    3.30
 -14   0  -5   -0.50    2.20
 -14   0  -5    5.80    2.50
  14   0   5   -0.30    2.00
 -14   0  -5   -1.70    2.10
 -14   0  -5    0.00    2.40
 -16   0  -5   -0.10    3.60
 -16   0  -5    4.10    8.30
 -16   0  -5   -0.40    2.90
  16   0   5  -21.70    9.00
 -16   0  -5    5.00    2.30
 -16   0  -5    2.70    2.70
 -16   0  -5    5.00    4.30
 -18   0  -5    1.30    2.90
 -18   0  -5    2.20    3.80
 -18   0  -5   -5.40    3.00
 -20   0  -5   -4.70    3.40
 -20   0  -5   -7.50    3.50
 -22   0  -5    1.70    4.60
 -22   0  -5   -3.10    5.30
 -24   0  -5    3.40    6.70
 -24   0  -5   -4.60    4.70
 -25  -1   5   -1.80    6.80
 -25  -1   5    6.40    7.40
 -25   1   5    2.00    5.70
 -25   1   5   -4.90    5.50
 -23  -1   5   83.69   15.50
 -23  -1   5   58.99   12.20
 -23   1   5  106.29   11.70
 -23   1   5  116.19   11.80
 -23   1   5   78.59   13.30
 -21  -1   5    2.60    4.60
 -21  -1   5    6.30    6.20
 -21   1   5   -1.30    4.20
 -21   1   5   -1.80    3.30
  21   1  -5   -0.70    3.80
 -21   1   5    3.50    3.90
 -19  -1   5   58.49    8.40
 -19  -1   5   70.69   12.40
 -19  -1   5   63.59   11.90
 -19  -1   5   63.29   18.20
 -19   1   5   67.19    9.60
 -19   1   5   63.09   10.50
 -19   1   5   57.79    8.50
  19   1  -5   63.09   19.00
  19   1  -5   46.30    7.40
 -17  -1   5  796.42   43.80
 -17  -1   5  801.52   38.90
 -17  -1   5  828.12   63.79
 -17  -1   5  823.42   42.90
 -17   1   5  815.82   39.50
 -17   1   5  755.22   37.50
 -17   1   5  835.72   41.30
  17   1  -5  731.63   44.00
  17   1  -5  755.42   38.00
  17   1  -5  802.32   38.80
 -15  -1   5  369.76   24.40
 -15  -1   5  444.46   41.50
  15  -1  -5  342.57   27.80
  15  -1  -5  376.16   17.90
  15  -1  -5  349.87   35.40
 -15  -1   5  385.56   21.70
 -15  -1   5  404.66   25.80
  15  -1  -5  364.06   24.80
  15   1  -5  384.66   20.80
 -15   1   5  414.16   39.70
 -15   1   5  430.86   20.70
  15   1  -5  400.16   21.60
 -15   1   5  405.56   23.40
  15   1  -5  424.66   38.60
 -15   1   5  380.26   22.00
  15   1  -5  409.66   22.00
  13  -1  -5  322.47   24.50
  13  -1  -5  367.76   16.50
  13  -1  -5  318.07   21.60
 -13  -1   5  339.47   21.70
  13  -1  -5  373.06   32.90
 -13  -1   5  341.27   19.30
 -13  -1   5  334.37   34.50
 -13  -1   5  320.67   22.10
  13   1  -5  335.97   19.00
 -13   1   5  336.77   15.60
 -13   1   5  370.16   18.00
  13   1  -5  382.16   33.70
  13   1  -5  344.67   20.50
 -13   1   5  361.16   20.90
  13   1  -5  377.86   19.90
 -13   1   5  345.17   19.80
  13   1  -5  354.26   18.30
 -13   1   5  323.17   33.20
  11  -1  -5  323.07   23.30
  11  -1  -5  325.27   21.00
 -11  -1   5  357.46   22.60
 -11  -1   5  393.26   22.10
  11  -1  -5  382.66   30.90
  11  -1  -5  361.56   16.80
 -11  -1   5  336.17   32.80
 -11  -1   5  333.37   18.70
 -11  -1   5  349.57   19.40
 -11   1   5  355.26   32.60
 -11   1   5  394.06   20.70
 -11   1   5  357.26   16.20
  11   1  -5  353.36   20.20
  11   1  -5  355.76   17.90
  11   1  -5  373.26   19.50
 -11   1   5  363.06   19.70
 -11   1   5  363.56   17.50
  11   1  -5  370.36   19.30
  11   1  -5  343.67   30.30
  -9  -1   5 1051.29   47.50
  -9  -1   5 1136.79   48.80
  -9  -1   5 1179.58   51.29
   9  -1  -5 1082.39   45.70
   9  -1  -5 1049.79   52.39
  -9  -1   5 1010.90   51.59
  -9  -1   5 1077.89   64.69
   9  -1  -5 1015.00   49.70
   9  -1  -5 1035.50   48.20
   9   1  -5 1119.79   48.20
  -9   1   5 1057.69   48.60
  -9   1   5 1030.70   62.89
  -9   1   5 1090.99   45.60
   9   1  -5 1077.39   48.90
   9   1  -5 1066.49   46.50
  -9   1   5 1094.59   45.40
   9   1  -5 1150.38   62.99
  -7  -1   5 2566.74  108.29
  -7  -1   5 2538.05  109.59
  -7  -1   5 2415.06  111.09
  -7  -1   5 2774.62  126.69
   7  -1  -5 2604.24  109.99
  -7  -1   5 2660.03  113.19
   7  -1  -5 2606.84  108.29
   7  -1  -5 2415.46  111.79
   7  -1  -5 2566.24  127.29
   7  -1  -5 2667.73  106.89
  -7   1   5 2620.94  108.99
   7   1  -5 2618.04  107.79
  -7   1   5 2865.91  109.19
   7   1  -5 2634.04  108.69
  -7   1   5 2581.14  106.99
   7   1  -5 2559.44  120.79
  -7   1   5 2645.74  105.99
  -7   1   5 2508.85  123.49
   7   1  -5 2615.84  110.19
   5  -1  -5 2017.60   94.69
  -5  -1   5 2021.00   86.79
   5  -1  -5 2077.09   85.99
   5  -1  -5 2021.20   83.89
   5  -1  -5 2046.40   87.99
  -5  -1   5 2191.58  102.19
  -5  -1   5 2027.80   84.89
  -5  -1   5 2018.90   89.89
  -5  -1   5 2020.80   87.99
   5   1  -5 2141.09   85.39
  -5   1   5 1819.92   82.99
   5   1  -5 1956.40   96.19
   5   1  -5 2057.79   85.29
  -5   1   5 2006.30   82.39
  -5   1   5 1902.81   84.79
  -5   1   5 2007.50   84.39
  -5   1   5 2097.69   99.89
  -5   1   5 2161.48   85.19
   5   1  -5 2009.60   87.59
   3  -1  -5  313.17   16.40
  -3  -1   5  303.27   18.80
   3  -1  -5  320.67   18.00
  -3  -1   5  326.17   16.20
  -3  -1   5  356.86   27.80
   3  -1  -5  335.27   15.90
   3  -1  -5  314.47   23.40
  -3  -1   5  348.47   21.00
  -3  -1   5  293.97   17.80
  -3   1   5  328.97   14.00
  -3   1   5  314.57   16.00
   3   1  -5  361.46   20.00
   3   1  -5  338.27   16.50
  -3   1   5  329.87   15.90
   3   1  -5  343.97   24.90
  -3   1   5  329.67   16.00
   3   1  -5  313.57   17.40
  -3   1   5  291.17   25.00
  -1  -1   5 1689.13   78.49
   1  -1  -5 1727.43   71.19
   1  -1  -5 1742.93   84.89
  -1  -1   5 1834.62   75.99
   1  -1  -5 1729.23   72.39
  -1  -1   5 1668.03   75.99
   1  -1  -5 1710.53   71.99
  -1  -1   5 1753.22   72.29
   1  -1  -5 1677.03   81.29
  -1  -1   5 1865.71   88.99
  -1   1   5 1753.62   72.69
  -1   1   5 1667.23   72.09
   1   1  -5 1679.03   72.39
  -1   1   5 1804.12   72.19
   1   1  -5 1759.12   77.79
   1   1  -5 1632.24   74.69
  -1   1   5 1670.03   70.39
   1   1  -5 1801.42   86.49
  -1   1   5 1761.42   71.49
   1  -1   5 3579.94  146.59
  -1  -1  -5 3546.25  153.48
  -1  -1  -5 3197.88  142.49
   1  -1   5 3623.64  147.59
   1  -1   5 3482.15  150.28
  -1   1  -5 3393.16  146.39
  -1   1  -5 3569.84  160.78
   1   1   5 3322.47  153.88
  -1   1  -5 3740.33  155.58
  -1   1  -5 3638.84  149.88
  -1   1  -5 3478.25  150.08
   3  -1   5   25.30    2.80
  -3  -1  -5   25.70    2.10
  -3  -1  -5   19.70    5.70
   3  -1   5   20.40    7.00
   3  -1   5   29.00    5.10
  -3  -1  -5   23.30    2.90
  -3  -1  -5   17.60    3.30
  -3  -1  -5   28.10    3.00
   3   1   5   19.00    3.00
  -3   1  -5   24.00    3.30
   3   1   5   23.10    3.70
  -3   1  -5   23.30    6.70
  -3   1  -5   26.50    7.90
  -3   1  -5   35.50    5.80
  -3   1  -5   21.60    6.20
   3   1   5   25.80    1.90
   3   1   5   26.40    2.30
   3   1   5   14.10    5.90
  -3   1  -5   27.30    7.10
  -5  -1  -5  231.18   12.70
  -5  -1  -5  203.18   11.80
   5  -1   5  227.58   14.70
   5  -1   5  216.88   10.90
   5  -1   5  196.48   18.30
  -5  -1  -5  225.38   11.70
  -5  -1  -5  215.08   19.80
   5   1   5  210.18   21.30
  -5   1  -5  244.28   20.90
  -5   1  -5  221.98   16.10
   5   1   5  206.88   11.20
  -5   1  -5  209.58   14.60
  -5   1  -5  212.38   18.00
   5   1   5  215.08   12.40
  -5   1  -5  206.38   11.50
   7  -1   5  606.94   30.40
  -7  -1  -5  613.64   27.40
  -7  -1  -5  562.44   27.70
   7  -1   5  585.44   37.00
  -7  -1  -5  607.04   39.00
  -7  -1  -5  550.24   27.80
   7  -1   5  613.64   25.70
   7   1   5  552.64   27.20
  -7   1  -5  621.14   39.50
  -7   1  -5  581.24   34.40
  -7   1  -5  607.74   31.10
  -7   1  -5  530.25   25.80
  -7   1  -5  566.64   31.50
   7   1   5  610.64   42.20
   7   1   5  566.94   27.80
  -9  -1  -5 2370.76  102.79
  -9  -1  -5 2446.76  118.19
  -9  -1  -5 2307.77  102.29
   9  -1   5 2313.97  121.49
  -9  -1  -5 2493.65  102.39
   9  -1   5 2391.26  114.49
   9  -1   5 2569.34  105.19
   9   1   5 2413.86  123.59
  -9   1  -5 2529.85  106.69
  -9   1  -5 2463.25  106.09
   9   1   5 2532.75  102.79
  -9   1  -5 2559.04   99.49
   9   1   5 2197.18  102.69
  -9   1  -5 2499.65  110.09
  -9   1  -5 2410.26  106.69
  -9   1  -5 2342.37  117.49
 -11  -1  -5  143.39   22.80
 -11  -1  -5  165.48   11.70
 -11  -1  -5  166.38   11.10
  11  -1   5  183.08   29.10
  11  -1   5  172.68   19.00
 -11  -1  -5  170.98    7.40
 -11  -1  -5  160.98   11.30
 -11  -1  -5  148.19    8.10
  11  -1   5  154.58    8.40
 -11   1  -5  171.68   13.80
 -11   1  -5  163.28   13.20
  11   1   5  176.18   28.20
 -11   1  -5  160.08    8.20
 -11   1  -5  158.98   13.40
  11   1   5  149.09   10.90
  11   1   5  144.39   12.00
 -11   1  -5  155.08   14.70
 -11   1  -5  128.89   20.70
 -13  -1  -5  536.85   28.40
  13  -1   5  468.75   37.60
  13  -1   5  558.74   48.30
 -13  -1  -5  586.64   44.40
 -13  -1  -5  539.15   23.30
  13  -1   5  571.54   24.00
 -13  -1  -5  556.74   28.80
 -13  -1  -5  562.04   24.80
 -13  -1  -5  554.04   27.50
 -13   1  -5  495.15   23.30
 -13   1  -5  510.75   30.70
 -13   1  -5  519.65   42.60
 -13   1  -5  625.24   33.80
  13   1   5  539.85   27.80
  13   1   5  516.55   46.90
 -13   1  -5  574.14   30.90
 -13   1  -5  525.45   30.70
  13   1   5  535.75   30.80
 -15  -1  -5  895.31   42.90
 -15  -1  -5  898.41   41.00
 -15  -1  -5  821.02   60.19
 -15  -1  -5  890.61   42.80
 -15   1  -5  961.80   45.10
 -15   1  -5  876.61   46.20
 -15   1  -5  783.82   43.10
  15   1   5  791.32   45.60
  15   1   5  877.91   41.40
 -15   1  -5  749.92   44.30
  15   1   5  900.61   68.29
 -17  -1  -5   -4.00    6.80
 -17  -1  -5   -2.00    3.60
 -17  -1  -5    6.20    4.50
 -17   1  -5    9.50    5.70
  17   1   5   -2.20   10.50
 -17   1  -5    5.40    4.90
  17   1   5    3.90    3.60
 -17   1  -5    9.00    5.50
 -19  -1  -5   -1.40    3.70
 -19  -1  -5    6.10    4.60
  19   1   5   -1.00    3.50
  19   1   5   -9.80   13.70
 -19   1  -5   -1.50    3.20
 -19   1  -5    6.00    3.70
 -19   1  -5    0.10    4.60
 -21  -1  -5   23.70    7.50
 -21  -1  -5   26.20    8.40
 -21   1  -5   17.30    6.20
 -21   1  -5   14.60    7.60
 -21   1  -5   16.20    6.80
 -23  -1  -5   27.70    8.00
 -23  -1  -5   19.60    7.70
 -23   1  -5   25.10    9.50
 -23   1  -5   16.10    7.80
 -24  -2   5   18.70   11.10
 -24  -2   5   13.60    9.90
 -22  -2   5    3.20    7.60
 -22  -2   5   13.00   10.10
 -22   2   5    6.70    5.90
  22   2  -5    6.30    5.30
 -22   2   5    0.40    5.10
 -20  -2   5    3.30    5.40
 -20  -2   5   -7.50    5.50
 -20  -2   5    6.30   13.40
  20   2  -5    2.30    4.80
 -20   2   5    2.70    4.50
  20   2  -5   25.60   14.80
 -20   2   5   -0.80    5.00
 -18  -2   5  380.56   28.80
 -18  -2   5  380.06   42.60
 -18  -2   5  378.76   30.80
  18   2  -5  323.47   38.80
 -18   2   5  371.86   24.10
 -18   2   5  373.36   25.70
  18   2  -5  359.86   23.30
 -16  -2   5  212.98   19.90
 -16  -2   5  224.48   22.00
 -16  -2   5  193.18   34.90
 -16  -2   5  182.78   15.80
  16   2  -5  220.98   28.60
 -16   2   5  220.18   13.80
 -16   2   5  184.38   15.50
 -16   2   5  224.98   17.80
  16   2  -5  214.58   16.10
 -14  -2   5   25.60    6.40
 -14  -2   5   38.00   11.00
 -14  -2   5   35.80   15.00
 -14  -2   5   10.70    6.70
 -14   2   5   19.90    6.20
 -14   2   5   22.50    6.00
  14   2  -5   26.60   13.10
  14   2  -5   21.00    5.80
 -14   2   5   17.40    4.40
  12  -2  -5  138.29   21.60
  12  -2  -5  146.69    7.30
 -12  -2   5  156.78   27.70
 -12  -2   5  142.39   12.70
  12  -2  -5  123.19   20.00
 -12  -2   5  143.89   16.90
 -12  -2   5  127.89   14.60
  12   2  -5  155.68   12.20
 -12   2   5  141.59   24.00
 -12   2   5  148.69   12.30
 -12   2   5  167.08   11.00
  12   2  -5  148.79   12.00
 -12   2   5  148.29   13.60
  12   2  -5  144.29   19.30
  12   2  -5  150.28    9.60
  10  -2  -5  218.88   10.30
 -10  -2   5  154.88   16.00
 -10  -2   5  204.38   15.20
 -10  -2   5  205.28   25.10
  10  -2  -5  193.68   20.10
  10  -2  -5  193.48   16.50
  10  -2  -5  176.78   19.20
 -10  -2   5  172.68   18.00
 -10   2   5  213.88   16.10
  10   2  -5  192.98   13.70
 -10   2   5  204.08   12.80
 -10   2   5  181.38   10.60
  10   2  -5  244.48   24.30
  10   2  -5  175.98   14.40
 -10   2   5  185.98   22.90
  10   2  -5  202.38   14.00
  10   2  -5  195.48   11.90
 -10   2   5  188.98   14.10
  -8  -2   5  219.38   16.30
   8  -2  -5  219.58   17.30
  -8  -2   5  246.88   18.90
  -8  -2   5  192.58   23.90
   8  -2  -5  227.58   19.80
   8  -2  -5  235.28   12.20
   8  -2  -5  222.48   21.00
  -8  -2   5  236.78   20.80
   8   2  -5  261.07   14.60
  -8   2   5  230.48   15.40
  -8   2   5  245.08   25.70
  -8   2   5  208.78   14.10
  -8   2   5  227.98   13.00
   8   2  -5  266.47   23.20
   8   2  -5  223.88   14.70
   8   2  -5  206.28   14.60
   8   2  -5  248.98   17.10
  -8   2   5  249.78   17.80
  -6  -2   5  354.26   19.10
   6  -2  -5  349.77   21.90
   6  -2  -5  344.17   17.20
  -6  -2   5  381.46   22.00
   6  -2  -5  327.87   25.50
  -6  -2   5  313.67   29.40
  -6  -2   5  341.97   23.40
  -6  -2   5  339.27   25.60
   6  -2  -5  302.87   22.40
   6   2  -5  334.87   26.00
  -6   2   5  306.87   18.10
   6   2  -5  361.56   22.90
   6   2  -5  366.36   19.60
  -6   2   5  331.77   19.70
  -6   2   5  352.26   19.80
  -6   2   5  350.06   17.80
  -6   2   5  368.86   22.60
   6   2  -5  339.57   19.00
   6   2  -5  354.86   20.00
  -6   2   5  319.67   28.50
   4  -2  -5  745.53   37.60
  -4  -2   5  805.32   38.60
  -4  -2   5  811.72   41.60
  -4  -2   5  767.12   43.90
  -4  -2   5  713.53   47.70
  -4  -2   5  692.73   34.40
   4  -2  -5  732.83   35.40
   4  -2  -5  768.22   33.90
   4  -2  -5  719.23   38.20
  -4   2   5  792.22   35.80
   4   2  -5  761.82   35.40
  -4   2   5  753.42   34.20
  -4   2   5  762.32   39.40
  -4   2   5  701.73   35.90
  -4   2   5  655.63   44.40
   4   2  -5  696.53   39.90
  -4   2   5  708.13   33.90
   4   2  -5  747.33   37.20
  -4   2   5  770.32   40.30
   4   2  -5  721.73   41.80
  -2  -2   5 2713.03  123.79
  -2  -2   5 2846.12  121.09
  -2  -2   5 2667.03  131.79
   2  -2  -5 2829.42  121.79
   2  -2  -5 2850.61  123.29
   2  -2  -5 2739.13  118.49
  -2  -2   5 2743.63  127.99
   2  -2  -5 3001.80  116.99
  -2  -2   5 2741.63  116.89
   2   2  -5 2714.33  120.79
  -2   2   5 2856.71  118.59
  -2   2   5 2855.81  117.39
  -2   2   5 2825.82  117.19
  -2   2   5 2698.83  121.09
   2   2  -5 2791.92  125.29
   2   2  -5 2849.71  125.69
  -2   2   5 2755.32  117.29
   2   2  -5 2845.82  117.39
  -2   2   5 2888.01  122.99
   0  -2   5 3531.25  152.78
   0  -2   5 3449.46  149.99
   0  -2   5 3496.05  145.39
   0  -2  -5 3504.15  145.99
   0  -2  -5 3525.95  151.08
   0  -2   5 3260.57  156.58
   0  -2  -5 3350.26  154.28
   0  -2  -5 3580.04  147.79
   0   2  -5 3643.84  156.98
   0   2  -5 3710.73  155.88
   0   2  -5 3569.44  151.18
   0   2  -5 3362.56  155.28
   0   2   5 3556.84  152.28
   0   2   5 3429.76  146.19
   0   2   5 3633.24  146.89
   0   2   5 3698.63  145.49
   0   2  -5 3609.24  146.09
   0   2   5 3507.75  148.39
   2  -2   5 2405.86  101.79
  -2  -2  -5 2572.74  103.69
  -2  -2  -5 2455.15  108.79
   2  -2   5 2502.35  107.59
  -2  -2  -5 2441.66  104.89
   2  -2   5 2510.15  109.79
  -2  -2  -5 2285.27  106.29
   2   2   5 2391.26  112.49
  -2   2  -5 2406.76  108.19
  -2   2  -5 2452.95  114.19
  -2   2  -5 2384.16  117.89
  -2   2  -5 2491.95  102.29
   2   2   5 2473.65  103.59
   2   2   5 2434.76  102.69
  -2   2  -5 2458.75  117.59
  -2   2  -5 2626.04  114.19
   2   2   5 2383.36  103.49
  -2   2  -5 2422.66  110.79
   2   2   5 2378.16  100.89
  -4  -2  -5 1669.73   74.89
   4  -2   5 1671.93   84.69
   4  -2   5 1705.33   71.19
  -4  -2  -5 1655.43   73.39
   4  -2   5 1694.43   77.39
  -4  -2  -5 1766.22   80.99
  -4  -2  -5 1651.93   76.49
   4   2   5 1676.93   73.69
   4   2   5 1649.33   85.69
   4   2   5 1619.44   72.09
   4   2   5 1635.84   71.29
  -4   2  -5 1743.83   83.09
  -4   2  -5 1770.02   85.59
  -4   2  -5 1636.94   80.99
  -4   2  -5 1692.93   71.69
  -4   2  -5 1753.72   79.49
   4   2   5 1724.03   69.69
  -4   2  -5 1760.52   87.99
  -6  -2  -5  395.46   21.80
  -6  -2  -5  383.56   24.00
   6  -2   5  398.86   18.90
   6  -2   5  421.36   32.80
   6  -2   5  415.26   25.00
  -6  -2  -5  398.06   23.00
  -6  -2  -5  425.66   29.10
   6   2   5  408.06   17.50
  -6   2  -5  445.16   29.50
   6   2   5  382.36   20.00
   6   2   5  391.76   16.70
  -6   2  -5  399.86   28.10
  -6   2  -5  390.26   30.70
   6   2   5  360.86   31.70
   6   2   5  370.36   21.70
  -6   2  -5  373.46   30.70
  -6   2  -5  413.66   26.10
  -6   2  -5  395.76   19.60
  -8  -2  -5   83.89    8.20
   8  -2   5   83.99    5.60
   8  -2   5   80.49   17.00
  -8  -2  -5  109.59   10.70
  -8  -2  -5   86.59   15.50
   8  -2   5   91.19   18.00
   8  -2   5   91.29   12.30
  -8  -2  -5   91.19    9.60
  -8   2  -5   70.29   14.30
  -8   2  -5   95.79   11.20
  -8   2  -5   96.49   15.20
   8   2   5   75.19    7.00
  -8   2  -5   83.39   14.60
  -8   2  -5   82.79    6.40
   8   2   5   66.39   14.60
   8   2   5   86.39    8.30
 -10  -2  -5  997.10   48.10
 -10  -2  -5 1034.30   50.19
  10  -2   5  856.31   60.99
 -10  -2  -5 1103.19   62.59
 -10  -2  -5 1092.09   51.79
  10  -2   5 1045.80   66.49
 -10   2  -5 1012.60   60.39
  10   2   5  992.30   48.50
 -10   2  -5 1038.70   43.80
  10   2   5 1011.80   47.00
  10   2   5 1093.39   68.99
 -10   2  -5 1088.89   54.09
 -10   2  -5 1040.70   58.59
 -10   2  -5 1016.50   54.19
 -10   2  -5  925.61   52.19
 -10   2  -5 1040.40   43.00
 -12  -2  -5  627.84   34.80
 -12  -2  -5  611.44   32.60
 -12  -2  -5  629.64   35.60
 -12  -2  -5  633.64   46.50
  12   2   5  587.54   32.00
 -12   2  -5  605.04   37.10
  12   2   5  714.03   54.19
 -12   2  -5  678.43   42.20
 -12   2  -5  638.14   36.90
 -14  -2  -5   48.50   10.10
 -14  -2  -5   51.89    9.50
 -14  -2  -5   35.70   11.50
 -14  -2  -5   42.60    7.50
 -14   2  -5   46.60   10.70
  14   2   5   35.70    7.50
 -14   2  -5   46.50   11.00
  14   2   5   28.40   14.10
 -14   2  -5   42.30    9.80
 -16  -2  -5    5.00    4.70
 -16  -2  -5    5.00    4.50
 -16  -2  -5   24.90    7.70
 -16  -2  -5   13.00   11.30
 -16   2  -5   20.10    8.70
 -16   2  -5   12.60    7.70
 -16   2  -5   16.30    7.00
  16   2   5    8.00   13.50
  16   2   5    9.80    5.40
 -18  -2  -5   11.30    6.60
 -18  -2  -5  -13.80    7.00
 -18  -2  -5    5.60    5.80
  18   2   5   -3.00    4.00
  18   2   5    7.10   18.10
 -18   2  -5   -4.20    4.50
 -18   2  -5    2.50    4.60
 -18   2  -5   -1.20    4.30
 -20  -2  -5    1.60    6.60
 -20  -2  -5    0.00    5.90
 -20   2  -5   -1.20    4.90
  20   2   5   -0.70    4.10
 -20   2  -5    5.40    6.50
 -20   2  -5   -1.60    6.70
 -22  -2  -5   71.59   15.20
 -22  -2  -5   85.79   15.70
 -22   2  -5   74.59   13.50
 -22   2  -5   52.79   12.40
 -21  -3   5   11.00   11.60
 -21  -3   5   -1.50    8.40
 -21   3   5   -5.90    5.90
 -21   3   5   -6.30    4.30
  21   3  -5    3.20    5.20
 -19  -3   5  146.79   23.50
 -19  -3   5  129.99   24.60
 -19   3   5  135.09   15.50
 -19   3   5  108.09   16.20
  19   3  -5  158.78   15.70
 -17  -3   5   24.40   10.90
 -17  -3   5   17.60   12.20
  17   3  -5    6.50    5.90
 -17   3   5    7.20    6.00
 -17   3   5    1.70    4.70
 -15  -3   5   13.30    9.70
 -15  -3   5   14.10   14.60
 -15  -3   5   -4.20    8.50
 -15   3   5   18.70    6.10
  15   3  -5    8.70    5.60
 -15   3   5   15.40    7.00
  15   3  -5   11.20   10.40
 -13  -3   5   -1.10    8.00
 -13  -3   5  -13.60   10.70
 -13  -3   5    1.50    4.80
 -13   3   5   -1.90    4.70
  13   3  -5    4.80    3.70
 -13   3   5    0.00    4.30
  13   3  -5   -8.00    5.80
 -11  -3   5   87.89   17.20
 -11  -3   5   89.79   19.40
 -11  -3   5  101.09   11.30
 -11  -3   5   66.29   18.70
  11   3  -5   81.59   16.90
 -11   3   5   70.19   13.00
 -11   3   5   85.89   12.00
  11   3  -5   99.69   10.80
  -9  -3   5   -0.30    3.80
  -9  -3   5   -6.10    7.90
  -9  -3   5   -4.70    5.10
   9  -3  -5    0.70    5.40
  -9  -3   5   -2.10    6.10
  -9   3   5   -2.70    6.70
  -9   3   5   -0.90    4.00
  -9   3   5   -5.30    6.30
  -9   3   5   -0.60    1.80
  -9   3   5   -0.20    3.50
  -9   3   5   -4.90    3.80
   9   3  -5    1.40    5.80
   9   3  -5   -1.30    2.50
  -7  -3   5  111.39   21.90
   7  -3  -5  155.18   13.40
  -7  -3   5  145.19   23.20
  -7  -3   5  170.58   18.70
  -7  -3   5  154.58   14.30
   7  -3  -5  161.68   10.70
   7   3  -5  160.68   13.30
   7   3  -5  168.38   13.60
  -7   3   5  150.58   13.50
   7   3  -5  189.18   18.30
  -7   3   5  140.79   17.50
  -7   3   5  137.79   14.40
  -7   3   5  143.09   17.80
  -7   3   5  167.08   17.20
  -5  -3   5   40.00   11.60
   5  -3  -5   36.60    4.20
   5  -3  -5   31.10    5.40
  -5  -3   5   33.40   10.70
  -5  -3   5   34.10   12.40
  -5  -3   5   39.00    8.50
   5   3  -5   36.30    8.30
  -5   3   5   24.10    8.40
   5   3  -5   35.60    7.10
  -5   3   5   50.09   10.90
  -5   3   5   27.40    5.40
   5   3  -5   37.10    7.90
  -5   3   5   34.70    9.00
  -5   3   5   55.59    9.00
  -5   3   5   27.60    7.50
  -3  -3   5  223.48   23.60
  -3  -3   5  191.08   19.50
   3  -3  -5  223.58   17.00
   3  -3  -5  182.78   12.70
  -3  -3   5  184.88   16.10
  -3   3   5  198.68   19.60
   3   3  -5  206.38   22.50
   3   3  -5  179.68   13.70
   3   3  -5  174.48   13.60
  -3   3   5  175.08   15.10
  -3   3   5  224.78   19.00
  -3   3   5  212.58   14.70
   3   3  -5  170.78   15.70
  -3   3   5  180.38   13.30
   3   3  -5  198.68   15.00
   3   3  -5  161.88   17.10
  -1  -3   5  126.59   21.30
  -1  -3   5  157.48   14.90
   1  -3  -5  152.58   14.80
  -1  -3   5  171.48   17.90
   1  -3  -5  174.28   12.30
  -1   3   5  173.88   15.80
   1   3  -5  191.08   13.20
   1   3  -5  160.28   12.20
  -1   3   5  167.38   14.10
   1   3  -5  191.88   16.80
   1   3  -5  171.88   12.70
  -1   3   5  174.78   12.80
  -1   3   5  142.39   20.30
  -1   3   5  176.98   12.90
   1   3  -5  153.58   13.30
   1   3  -5  132.39   16.80
  -1  -3  -5   47.90    7.40
   1  -3   5   31.20   10.10
  -1  -3  -5   46.90    9.70
   1  -3   5   47.00   10.10
   1   3   5   53.39    9.00
  -1   3  -5   41.60    6.50
  -1   3  -5   52.99    6.40
  -1   3  -5   48.50    7.20
  -1   3  -5   44.90   15.60
  -1   3  -5   53.89   11.40
   1   3   5   40.00    7.80
  -1   3  -5   46.20    6.10
  -1   3  -5   38.60   12.50
   1   3   5   51.19    8.10
   1   3   5   43.10   11.30
   1   3   5   49.10    7.10
  -3  -3  -5  242.68   22.40
   3  -3   5  265.17   20.90
  -3  -3  -5  298.07   21.70
  -3  -3  -5  314.97   18.60
  -3  -3  -5  282.77   23.00
  -3  -3  -5  265.17   17.70
  -3   3  -5  284.77   16.60
   3   3   5  255.37   17.70
  -3   3  -5  242.38   25.50
  -3   3  -5  295.27   30.60
   3   3   5  280.57   18.70
  -3   3  -5  273.17   20.20
   3   3   5  286.87   16.00
  -3   3  -5  295.87   17.70
  -3   3  -5  296.57   17.10
   5  -3   5  109.89   12.90
  -5  -3  -5  116.39   10.90
  -5  -3  -5  132.39   13.90
  -5  -3  -5  107.09   12.40
  -5  -3  -5  122.89   17.60
  -5   3  -5  120.49   22.40
   5   3   5  109.39   10.20
   5   3   5  112.89    8.20
  -5   3  -5  127.49    9.40
  -5   3  -5  115.29   20.10
   5   3   5  105.19   17.20
  -5   3  -5  125.49    9.60
  -5   3  -5  110.29   11.20
  -5   3  -5  135.39   17.20
  -7  -3  -5   83.89    9.60
  -7  -3  -5   96.39   14.90
  -7  -3  -5   93.19   15.40
   7  -3   5   94.19   14.00
  -7  -3  -5   85.89   14.10
  -7   3  -5   67.49   13.50
  -7   3  -5   86.79    7.70
  -7   3  -5  104.09   18.80
  -7   3  -5   88.39   11.90
  -7   3  -5   59.39   16.10
   7   3   5   88.39   17.40
   7   3   5   77.49   11.20
  -9  -3  -5  190.58   15.00
  -9  -3  -5  219.28   21.10
  -9  -3  -5  153.18   19.80
  -9  -3  -5  223.88   19.30
  -9   3  -5  216.28   25.50
   9   3   5  158.68   25.90
  -9   3  -5  182.18   20.50
  -9   3  -5  200.88   19.70
 -11  -3  -5  265.07   28.80
 -11  -3  -5  294.67   24.00
 -11  -3  -5  261.47   25.20
 -11  -3  -5  319.27   20.70
  11   3   5  302.87   20.60
 -11   3  -5  270.27   28.70
 -11   3  -5  296.37   26.30
 -11   3  -5  337.47   25.90
  11   3   5  308.57   34.50
 -13  -3  -5  141.79   20.90
 -13  -3  -5  139.19   16.60
 -13  -3  -5  149.79   13.80
 -13  -3  -5  156.68   25.40
 -13   3  -5  118.89   17.80
 -13   3  -5  133.69   19.80
 -13   3  -5  129.99   21.70
  13   3   5  163.48   14.70
  13   3   5  119.09   25.90
 -15  -3  -5    9.40    9.10
 -15  -3  -5   26.30    9.60
 -15   3  -5   22.70    8.60
 -15   3  -5   15.30   11.40
  15   3   5   16.20    7.10
 -15   3  -5   25.00    9.20
 -17  -3  -5   39.70   12.40
 -17  -3  -5   67.79   15.70
 -17   3  -5   56.89   13.50
  17   3   5   55.49   11.10
 -17   3  -5   47.30   12.40
 -17   3  -5   64.59   16.10
 -19  -3  -5   67.69   15.70
 -19   3  -5   72.89   14.90
 -19   3  -5   50.49   13.30
 -19   3  -5   38.70   13.40
  19   3   5   43.60   11.40
 -16  -4   5    2.70   14.00
 -16  -4   5   11.80    9.20
  16   4  -5    1.20    5.10
 -16   4   5    0.90    7.50
 -14  -4   5    3.60   10.10
 -14  -4   5   16.10   14.30
 -14   4   5    0.20    5.70
 -14   4   5   -7.10    5.60
  14   4  -5    9.70    6.20
 -12  -4   5   17.10   13.10
 -12  -4   5    9.50   10.80
 -12   4   5   26.50    9.60
 -12   4   5   38.50    9.40
  12   4  -5   44.40   10.10
 -10  -4   5  107.09   24.10
 -10  -4   5  134.29   25.20
 -10   4   5  102.79   17.80
 -10   4   5  141.09   15.70
  10   4  -5  117.59   15.60
  -8  -4   5   49.30   16.70
  -8  -4   5   75.59   18.40
  -8  -4   5   28.00   13.10
   8   4  -5   39.90    9.90
   8   4  -5   31.10   11.90
  -8   4   5   43.50   12.20
  -8   4   5   39.90    9.70
  -6  -4   5   32.40   13.70
  -6  -4   5   29.90    8.90
  -6  -4   5   62.99   17.60
   6   4  -5   29.40    7.80
  -6   4   5   21.50   10.00
   6   4  -5   23.40    6.10
  -6   4   5   22.80    7.00
  -4  -4   5   13.30   10.60
  -4  -4   5    6.00    8.00
  -4  -4   5    5.00    7.00
  -4   4   5    1.90    6.60
  -4   4   5    5.70    5.40
  -4   4   5   -9.10    5.70
   4   4  -5    3.90    5.00
  -4   4   5    7.00    3.90
  -2  -4   5   35.60    9.70
   2  -4  -5   27.00    8.40
  -2  -4   5   40.60   13.00
  -2  -4   5   66.99   18.20
   2   4  -5   35.80   17.30
   2   4  -5   40.10    8.50
  -2   4   5   36.50   12.80
  -2   4   5   42.00    8.30
  -2   4   5   48.90    8.20
   0  -4   5    1.80    7.20
   0  -4   5   11.40    6.70
   0  -4  -5   10.90    8.80
   0   4   5    4.50    3.50
   0   4  -5    6.80   10.00
   0   4  -5    9.50    5.20
   0   4   5    6.10   13.90
   0   4   5   11.30    5.30
  -2  -4  -5   -1.00    7.00
   2  -4   5   -2.60    4.90
  -2   4  -5   -0.20    3.80
   2   4   5    1.50    4.20
  -2   4  -5    2.00   11.10
  -2   4  -5   -9.30    8.50
   4  -4   5   26.10    9.40
  -4  -4  -5    8.30    7.70
  -4   4  -5    8.20   11.30
   4   4   5    3.00    4.80
  -4   4  -5   13.40    5.60
  -4   4  -5    6.30   10.10
  -4   4  -5    5.30    8.70
  -6  -4  -5   84.39   16.60
  -6   4  -5   83.29   19.20
   6   4   5   45.70    9.70
  -6   4  -5   79.09   16.20
  -6   4  -5   65.59   20.20
  -8  -4  -5  176.78   24.90
  -8   4  -5  164.78   23.00
   8   4   5  129.59   14.50
  -8   4  -5  146.99   25.60
  -8   4  -5  150.98   28.90
 -10  -4  -5    8.70    7.80
 -10   4  -5    0.70    7.40
 -10   4  -5   -3.00    6.20
  10   4   5    0.30    4.50
 -10   4  -5    2.10    7.80
 -12  -4  -5   -5.80    6.30
 -12   4  -5    8.50    9.40
 -12   4  -5   -0.50    6.50
 -12   4  -5    4.60    9.20
  12   4   5   -1.40    5.30
 -14  -4  -5    1.50    7.90
 -14   4  -5   -2.10    7.60
 -14   4  -5   -0.30    6.50
  14   4   5   -4.90    6.10
 -14   4  -5   -0.50    8.90
  -3  -5   5    5.30   11.40
   3   5  -5   -2.50   13.70
   3   5  -5    4.80    6.50
  -1  -5   5  -10.00    8.30
   1   5  -5    0.00   13.40
   1   5  -5   -8.60    7.20
   1   5  -5    2.50    5.80
  -1   5  -5    5.10    8.10
  -1   5  -5  -10.70    9.20
   1   5   5   -1.40    5.50
  -1   5  -5   -9.80    9.70
  -3  -5  -5    7.90   12.40
  -3   5  -5  -17.00    9.60
  -3   5  -5   -2.80   11.60
  -3   5  -5    2.40    9.30
   3   5   5   -2.60    5.10
 -26   0   6   90.29   14.90
 -26   0   6  147.09   20.20
 -24   0   6   -1.50    5.50
 -24   0   6    5.90    5.90
 -22   0   6   78.89   12.40
 -22   0   6  102.29   14.60
 -20   0   6    4.00    3.90
 -20   0   6   12.80    5.60
 -20   0   6    3.60    3.50
 -18   0   6  172.58   14.80
  18   0  -6  172.78   11.50
 -18   0   6  149.19   11.70
 -18   0   6  139.89   12.50
  16   0  -6   19.50    9.10
 -16   0   6   -1.00    2.60
 -16   0   6    2.10    7.10
 -16   0   6    0.60    2.60
 -16   0   6   -0.10    3.00
  16   0  -6    1.30    2.10
  16   0  -6   -1.70    2.40
  16   0  -6    3.20    3.00
 -14   0   6  545.95   46.50
 -14   0   6  535.95   28.30
 -14   0   6  479.65   24.40
  14   0  -6  516.65   25.50
 -14   0   6  535.95   26.10
  14   0  -6  526.55   27.70
  14   0  -6  525.15   42.90
  14   0  -6  547.15   29.80
 -14   0   6  511.95   26.60
  12   0  -6   15.70    4.30
  12   0  -6   26.70    9.00
 -12   0   6   19.70   10.60
  12   0  -6   18.20    4.20
 -12   0   6   20.40    3.40
  12   0  -6   26.40    4.20
 -12   0   6   28.40    4.50
 -12   0   6   27.90    4.60
 -12   0   6   25.20    4.80
 -10   0   6  803.42   35.30
 -10   0   6  742.23   34.00
 -10   0   6  777.52   53.09
 -10   0   6  707.03   35.90
  10   0  -6  728.53   35.10
 -10   0   6  781.72   34.90
  10   0  -6  784.62   34.80
  10   0  -6  827.62   50.29
  10   0  -6  789.92   36.60
  -8   0   6 6752.02  300.57
   8   0  -6 7069.79  297.07
   6   0  -6 1483.95   75.69
  -6   0   6 1520.95   61.49
   6   0  -6 1371.66   61.29
   6   0  -6 1551.64   60.49
  -6   0   6 1436.96   61.69
  -6   0   6 1406.06   62.29
  -6   0   6 1453.65   61.59
   6   0  -6 1352.16   61.39
   6   0  -6 1542.55   62.09
  -4   0   6  126.79    7.80
  -4   0   6  144.39    8.50
   4   0  -6  122.39    7.30
   4   0  -6  122.89    8.00
  -4   0   6  123.19   19.10
   4   0  -6  115.59    7.00
   4   0  -6  116.59    7.20
   4   0  -6  119.29   15.00
  -4   0   6  121.39    7.70
  -4   0   6  141.59    8.00
  -2   0   6 5030.10  218.28
   2   0  -6 4757.22  215.58
  -2   0  -6 1070.59   60.49
   2   0   6 1067.19   51.29
  -2   0  -6 1187.28   49.20
  -2   0  -6 1088.89   50.59
  -2   0  -6 1200.98   50.19
   2   0   6 1179.18   50.99
   2   0   6 1103.79   61.59
   2   0   6 1190.58   49.70
   2   0   6 1068.29   49.00
  -2   0  -6 1177.48   49.10
   4   0   6 1665.53   76.39
  -4   0  -6 1614.44   73.59
   4   0   6 1645.64   72.99
  -4   0  -6 1815.42   87.09
   4   0   6 1732.83   72.99
   4   0   6 1880.41   89.29
  -4   0  -6 1836.52   74.69
  -4   0  -6 1822.92   73.29
  -4   0  -6 1573.24   72.09
   8   0   6   31.60    7.00
  -8   0  -6   35.20    4.50
   8   0   6   30.20    4.90
  -8   0  -6   35.70    5.50
  -8   0  -6   37.30   11.00
  -8   0  -6   35.30    5.70
   8   0   6   33.60    4.70
  -8   0  -6   46.10    5.50
   8   0   6   30.90   10.10
 -10   0  -6   98.49   18.40
  10   0   6   90.39    7.10
 -10   0  -6   90.99    8.40
 -10   0  -6   84.09    7.70
 -10   0  -6   90.99    7.60
  10   0   6   58.99   10.90
 -10   0  -6   85.89    6.60
  10   0   6   59.79   16.70
 -10   0  -6   81.59    8.10
  12   0   6   40.20   14.40
 -12   0  -6   67.49    5.80
 -12   0  -6   64.09    7.40
 -12   0  -6   58.39    7.10
 -12   0  -6   48.70   13.30
 -12   0  -6   64.79    6.60
  12   0   6   71.09    6.40
  12   0   6   49.20   10.70
 -12   0  -6   63.99    7.20
 -14   0  -6  592.64   30.00
 -14   0  -6  601.04   32.00
  14   0   6  608.44   39.20
  14   0   6  653.63   54.89
 -14   0  -6  633.74   32.70
 -14   0  -6  576.54   28.70
 -14   0  -6  690.13   50.49
  14   0   6  628.64   30.00
 -16   0  -6  410.06   24.60
 -16   0  -6  426.66   40.80
 -16   0  -6  408.26   22.10
  16   0   6  392.36   44.70
 -16   0  -6  455.85   25.60
 -16   0  -6  405.06   21.00
 -18   0  -6   -3.10    3.80
 -18   0  -6    4.50    3.10
 -18   0  -6    2.50    4.00
 -20   0  -6   37.40    8.50
 -22   0  -6   39.20    9.90
 -22   0  -6   22.60    8.50
 -24   0  -6   16.70    7.60
 -24   0  -6   12.70    8.10
 -25  -1   6    6.30    7.90
 -25  -1   6    2.30    6.40
 -25   1   6   -3.00    5.20
 -25   1   6   -0.30    6.40
 -23  -1   6   -3.90    6.20
 -23  -1   6    8.90    6.60
 -23   1   6   -2.50    4.30
 -23   1   6   -2.90    4.80
 -21  -1   6   -2.10    4.00
 -21  -1   6    4.00    4.80
  21   1  -6   -0.80    4.30
 -21   1   6    0.80    4.00
 -21   1   6    1.00    4.00
 -21   1   6   -1.00    4.00
 -19  -1   6  138.59   15.20
 -19  -1   6  135.89   12.30
 -19  -1   6  179.78   32.70
 -19  -1   6  142.89   14.90
  19   1  -6  131.39   26.40
  19   1  -6  112.39   11.30
 -19   1   6  124.99   13.10
 -19   1   6  143.89   12.30
 -19   1   6  123.69   10.50
 -17  -1   6  167.98   12.50
 -17  -1   6  131.99   27.80
 -17  -1   6  134.59   14.50
 -17  -1   6  141.39   14.60
  17   1  -6  106.99   23.90
 -17   1   6  142.79   10.30
 -17   1   6  143.99   13.00
  17   1  -6  111.49   10.70
  17   1  -6  126.89   10.90
  17   1  -6  124.49   10.90
 -17   1   6  144.79   11.90
 -15  -1   6   15.90    5.30
  15  -1  -6    9.50    2.50
 -15  -1   6   13.90    5.80
 -15  -1   6   14.40    4.70
 -15  -1   6    9.60    8.40
  15  -1  -6   33.30   13.50
  15  -1  -6    5.20    4.70
  15   1  -6    8.20    3.90
 -15   1   6   14.40    4.40
 -15   1   6   14.60    4.50
  15   1  -6   10.10    3.50
 -15   1   6   15.80    3.70
  15   1  -6   13.60    9.80
 -15   1   6   -2.70    8.30
  15   1  -6   16.90    4.50
 -13  -1   6   23.30    6.10
  13  -1  -6   24.40    7.30
  13  -1  -6   16.00    8.80
 -13  -1   6   30.30    5.70
 -13  -1   6   26.10    6.50
 -13  -1   6   21.00    4.40
  13  -1  -6   13.00    2.80
 -13  -1   6   19.40    9.80
  13  -1  -6   15.40    4.90
 -13   1   6   20.00    3.60
 -13   1   6   19.50    2.70
  13   1  -6   16.70    4.60
  13   1  -6   21.70    4.90
 -13   1   6   20.70    4.80
  13   1  -6   19.10    3.90
 -13   1   6   33.20   11.60
 -13   1   6   22.10    5.20
  13   1  -6   10.60    7.40
  13   1  -6   28.90    5.40
 -11  -1   6  319.87   21.60
 -11  -1   6  291.87   19.90
  11  -1  -6  307.77   28.50
 -11  -1   6  362.56   34.30
  11  -1  -6  361.56   20.50
 -11  -1   6  332.67   18.80
  11  -1  -6  295.47   21.60
  11  -1  -6  324.37   16.00
 -11  -1   6  330.67   17.70
  11  -1  -6  350.36   20.70
 -11   1   6  333.67   15.40
  11   1  -6  362.56   31.30
  11   1  -6  322.27   18.90
 -11   1   6  316.07   31.40
  11   1  -6  306.37   16.80
  11   1  -6  328.17   18.10
 -11   1   6  299.27   18.20
 -11   1   6  325.87   18.20
 -11   1   6  322.57   15.70
   9  -1  -6 1138.49   54.99
  -9  -1   6 1255.67   54.89
  -9  -1   6 1287.07   57.19
   9  -1  -6 1160.08   57.39
  -9  -1   6 1165.68   53.19
   9  -1  -6 1189.08   53.19
  -9  -1   6 1308.07   73.89
   9  -1  -6 1223.98   51.89
   9   1  -6 1284.07   68.89
  -9   1   6 1349.66   54.29
  -9   1   6 1227.98   53.89
  -9   1   6 1120.09   70.29
  -9   1   6 1225.78   51.49
   9   1  -6 1135.59   52.19
   9   1  -6 1194.48   53.69
   9   1  -6 1220.88   54.79
   7  -1  -6  224.88   13.90
  -7  -1   6  217.68   16.20
   7  -1  -6  197.48   11.60
  -7  -1   6  234.38   14.40
  -7  -1   6  252.47   25.60
   7  -1  -6  221.18   15.20
  -7  -1   6  233.38   15.30
  -7  -1   6  231.08   12.80
   7  -1  -6  214.88   11.80
   7   1  -6  235.78   12.60
  -7   1   6  211.88   23.10
  -7   1   6  212.28   12.70
  -7   1   6  248.88   13.00
  -7   1   6  200.88    9.90
   7   1  -6  204.38   12.80
   7   1  -6  231.68   21.40
  -7   1   6  231.68   12.20
   7   1  -6  226.98   14.30
   5  -1  -6  964.90   41.00
   5  -1  -6  895.11   42.00
   5  -1  -6  933.71   52.09
  -5  -1   6  915.11   41.50
  -5  -1   6  946.21   57.79
  -5  -1   6  978.40   44.00
  -5  -1   6  911.71   46.40
   5  -1  -6  962.90   43.80
  -5  -1   6  957.70   45.00
  -5   1   6  876.01   37.90
  -5   1   6  946.31   40.90
   5   1  -6  991.30   42.20
   5   1  -6  911.41   53.29
   5   1  -6  913.31   44.20
  -5   1   6  887.21   41.10
  -5   1   6  966.80   41.60
   5   1  -6 1045.40   42.40
  -5   1   6  929.11   56.69
   3  -1  -6   -0.30    1.10
  -3  -1   6    8.00    4.30
   3  -1  -6    2.80    0.90
  -3  -1   6    3.80    2.90
  -3  -1   6   -4.40    3.80
   3  -1  -6    3.70    1.90
  -3  -1   6    0.30    1.30
  -3  -1   6    1.40    2.80
   3  -1  -6    0.70    1.10
   3  -1  -6   -2.00    3.30
   3   1  -6    1.70    1.60
   3   1  -6    5.00    2.50
   3   1  -6    2.00    2.10
  -3   1   6   -0.90    1.60
  -3   1   6    0.50    0.40
   3   1  -6    0.10    3.80
  -3   1   6    0.90    1.40
  -3   1   6    1.80    1.10
  -3   1   6    2.10    4.30
  -1  -1   6  183.98   15.60
  -1  -1   6  232.58   14.90
  -1  -1   6  186.18   13.60
   1  -1  -6  202.08   10.00
  -1  -1   6  216.08   22.70
   1  -1  -6  205.38   10.90
   1  -1  -6  230.28   22.20
   1  -1  -6  227.18   11.90
  -1  -1   6  184.78   11.20
   1  -1  -6  215.58   19.00
   1   1  -6  196.98   11.60
  -1   1   6  191.48    9.50
  -1   1   6  235.48    9.70
   1   1  -6  240.68   22.80
  -1   1   6  203.38   10.40
   1   1  -6  209.08   15.50
  -1   1   6  200.38   10.50
   1   1  -6  226.78   13.80
  -1   1   6  200.48   11.80
  -1  -1  -6  512.65   22.70
  -1  -1  -6  550.34   34.30
  -1  -1  -6  498.75   22.30
  -1  -1  -6  505.55   22.20
  -1  -1  -6  524.55   24.30
   1  -1   6  480.65   26.50
   1  -1   6  536.95   23.70
   1  -1   6  473.95   29.50
  -1   1  -6  535.35   30.20
  -1   1  -6  537.85   27.30
   1   1   6  502.25   24.40
  -1   1  -6  490.45   38.20
   1   1   6  503.05   22.10
   1   1   6  490.95   22.60
   1   1   6  533.75   21.10
  -1   1  -6  486.95   28.90
   1   1   6  485.65   33.50
  -1   1  -6  493.25   34.20
  -1   1  -6  520.45   24.10
   3  -1   6   -0.10    1.80
  -3  -1  -6    2.50    1.20
  -3  -1  -6    0.00    1.00
   3  -1   6   -0.20    1.30
  -3  -1  -6   -0.10    0.60
  -3  -1  -6    0.60    1.50
  -3  -1  -6   -2.50    2.20
  -3   1  -6   -1.80    2.80
  -3   1  -6   -0.50    3.10
   3   1   6    0.50    0.80
   3   1   6    2.30    1.60
   3   1   6   -2.80    2.60
   3   1   6    0.70    0.80
  -3   1  -6   -0.50    2.20
  -3   1  -6    5.20    3.20
  -3   1  -6   -0.50    1.00
  -3   1  -6   -2.10    2.20
   5  -1   6  765.42   45.20
  -5  -1  -6  769.32   35.50
  -5  -1  -6  798.72   34.70
  -5  -1  -6  775.02   32.20
   5  -1   6  762.12   34.50
   5  -1   6  815.32   38.90
  -5  -1  -6  805.02   48.10
  -5  -1  -6  786.72   36.30
  -5   1  -6  715.23   38.60
  -5   1  -6  861.61   35.80
   5   1   6  860.21   33.00
  -5   1  -6  796.32   41.20
  -5   1  -6  814.32   44.30
   5   1   6  755.92   49.70
   5   1   6  742.23   34.60
   5   1   6  818.42   36.50
  -5   1  -6  776.32   48.00
  -7  -1  -6  400.36   20.80
  -7  -1  -6  410.46   32.10
   7  -1   6  409.26   19.20
   7  -1   6  425.66   30.20
   7  -1   6  400.76   23.20
  -7  -1  -6  401.26   20.00
  -7  -1  -6  401.46   21.10
   7  -1   6  436.66   35.30
   7   1   6  394.66   20.70
  -7   1  -6  409.26   25.00
  -7   1  -6  442.96   20.00
   7   1   6  399.26   21.20
   7   1   6  429.56   35.40
  -7   1  -6  398.76   23.60
  -7   1  -6  414.56   27.40
  -7   1  -6  394.06   31.50
   9  -1   6  210.98   11.30
   9  -1   6  220.68   21.50
  -9  -1  -6  251.87   14.10
  -9  -1  -6  221.48   13.10
   9  -1   6  188.18   23.70
  -9  -1  -6  211.98   13.60
   9  -1   6  206.78   15.10
  -9  -1  -6  238.98   24.00
   9   1   6  221.08   13.80
  -9   1  -6  234.08   23.80
   9   1   6  209.78   14.00
  -9   1  -6  225.08   11.50
  -9   1  -6  252.27   17.30
   9   1   6  171.68   23.60
  -9   1  -6  186.68   17.40
  11  -1   6   71.59   19.20
 -11  -1  -6  102.59    9.10
 -11  -1  -6   83.89   17.90
 -11  -1  -6  100.19    5.40
 -11  -1  -6  110.59    4.80
  11  -1   6   93.99   17.20
 -11  -1  -6   87.19    8.20
 -11  -1  -6   98.09    8.40
  11  -1   6  100.69    6.60
 -11   1  -6   99.79   10.80
 -11   1  -6   95.59   11.80
  11   1   6   81.89    8.10
 -11   1  -6   99.69   10.50
 -11   1  -6  110.99   19.80
 -11   1  -6  104.69   10.90
  11   1   6  102.19   21.20
 -11   1  -6   89.89    6.10
  11   1   6   86.19    9.20
 -13  -1  -6  907.61   35.40
 -13  -1  -6  846.72   41.00
 -13  -1  -6  817.12   41.40
 -13  -1  -6  855.21   36.90
  13  -1   6  865.11   37.00
  13  -1   6  757.42   52.09
 -13  -1  -6  859.61   59.29
 -13  -1  -6  840.12   40.10
  13  -1   6  847.72   63.79
  13   1   6  966.40   41.70
 -13   1  -6  901.01   59.19
 -13   1  -6  866.91   43.80
 -13   1  -6  781.02   36.20
  13   1   6  869.41   65.19
 -13   1  -6  803.52   45.30
 -13   1  -6  836.12   44.20
  13   1   6  844.32   44.30
 -13   1  -6  854.71   44.40
 -15  -1  -6    4.70    3.40
 -15  -1  -6   12.80    5.20
 -15  -1  -6    3.30    2.70
 -15  -1  -6    7.80    9.20
 -15   1  -6    5.70    5.10
  15   1   6    0.70    5.00
 -15   1  -6   -0.10    3.70
  15   1   6   -3.40    8.90
 -15   1  -6    2.40    4.20
 -15   1  -6    8.90    5.30
  15   1   6    5.80    3.30
 -17  -1  -6  141.49   26.70
 -17  -1  -6  142.29   12.90
 -17  -1  -6  122.69   10.60
 -17  -1  -6  142.19   12.80
  17   1   6   84.09   26.10
 -17   1  -6  118.79   13.20
 -17   1  -6  125.49   12.60
 -17   1  -6  149.39   15.00
 -19  -1  -6    9.60   11.00
 -19  -1  -6   19.60    6.90
 -19  -1  -6    8.40    5.60
 -19   1  -6   22.00    6.90
 -19   1  -6   31.20    7.90
  19   1   6   19.50    5.30
  19   1   6   -4.40   12.20
 -19   1  -6   12.50    6.20
 -21  -1  -6    4.30    6.20
 -21  -1  -6    2.50    4.70
 -21   1  -6    5.70    6.10
 -21   1  -6    2.80    5.20
 -21   1  -6   -5.90    3.90
 -23  -1  -6    4.20    5.70
 -23  -1  -6   -6.10    5.10
 -23   1  -6   -2.30    5.10
 -23   1  -6    3.30    6.90
 -24  -2   6    7.70   10.50
 -24  -2   6   16.70   11.40
 -24   2   6    9.40    7.50
 -24   2   6   31.50    9.80
 -22  -2   6   16.10   10.10
 -22  -2   6   16.90   10.30
 -22   2   6   16.90    7.40
 -22   2   6    9.40    5.90
  22   2  -6   10.20    5.50
 -20  -2   6    6.40    7.30
 -20  -2   6    7.40   12.50
 -20  -2   6   19.90    8.60
 -20   2   6   11.90    7.10
 -20   2   6   11.60    6.10
  20   2  -6   27.20   16.10
  20   2  -6   17.40    6.90
 -18  -2   6  350.36   30.00
 -18  -2   6  390.36   29.30
 -18  -2   6  268.67   43.80
 -18   2   6  396.46   25.80
  18   2  -6  385.56   41.90
  18   2  -6  338.87   23.40
 -18   2   6  405.06   24.60
 -16  -2   6   53.79   12.40
 -16  -2   6   56.09    9.80
 -16  -2   6   55.69   13.60
 -16  -2   6   54.69   18.90
 -16   2   6   70.69   10.70
  16   2  -6   75.59   10.70
 -16   2   6   49.10    8.60
  16   2  -6   45.40   15.00
 -14  -2   6    3.50    5.30
 -14  -2   6   14.20    7.50
 -14  -2   6    2.70    9.30
 -14  -2   6    5.10    4.90
 -14   2   6   11.80    4.70
 -14   2   6   12.10    4.60
  14   2  -6   12.40    4.60
  14   2  -6    2.90    8.10
 -14   2   6   11.90    3.50
  12  -2  -6  307.07   28.90
  12  -2  -6  424.16   17.50
 -12  -2   6  376.26   23.60
  12  -2  -6  442.46   34.70
 -12  -2   6  342.97   27.90
 -12  -2   6  296.07   35.50
 -12  -2   6  376.06   26.70
 -12   2   6  368.46   23.30
 -12   2   6  368.96   22.10
  12   2  -6  352.76   19.30
 -12   2   6  404.26   38.40
  12   2  -6  375.66   22.20
 -12   2   6  379.36   19.20
  12   2  -6  383.56   34.70
 -10  -2   6   69.89   12.50
  10  -2  -6   69.79    5.40
  10  -2  -6   59.39   12.40
 -10  -2   6   83.29    9.70
 -10  -2   6   64.59   16.40
  10  -2  -6   69.49   14.50
  10  -2  -6   61.29   10.40
 -10  -2   6   52.19   12.00
  10   2  -6   67.09    7.50
  10   2  -6   81.29    8.30
 -10   2   6   70.49    7.80
  10   2  -6   77.29    7.00
 -10   2   6   79.19   18.40
  10   2  -6   61.49   14.20
 -10   2   6   74.79    6.00
 -10   2   6   77.69    9.30
  10   2  -6   64.59    9.60
 -10   2   6   77.59    6.60
  -8  -2   6 1231.98   59.29
  -8  -2   6 1351.36   62.89
   8  -2  -6 1260.77   63.09
  -8  -2   6 1296.47   68.69
  -8  -2   6 1427.26   66.69
   8  -2  -6 1312.47   68.79
  -8  -2   6 1282.77   79.59
   8  -2  -6 1394.46   57.09
   8  -2  -6 1392.96   68.99
   8   2  -6 1359.86   59.39
  -8   2   6 1316.57   57.89
  -8   2   6 1329.57   77.09
   8   2  -6 1375.06   60.09
  -8   2   6 1386.16   60.39
  -8   2   6 1336.97   58.09
  -8   2   6 1342.27   61.99
   8   2  -6 1277.87   71.99
   8   2  -6 1329.77   62.99
   8   2  -6 1286.47   59.89
   6  -2  -6    6.60    3.90
  -6  -2   6    6.00    3.70
   6  -2  -6    4.90    4.20
  -6  -2   6    5.00    5.10
  -6  -2   6   -1.20    5.30
   6  -2  -6    3.80    2.10
  -6  -2   6    7.00    5.00
  -6  -2   6    1.90    2.20
   6  -2  -6   12.50    6.70
  -6   2   6    2.70    2.40
  -6   2   6    4.50    2.90
   6   2  -6    3.00    2.80
   6   2  -6    6.20    2.70
   6   2  -6    1.20    2.60
  -6   2   6    5.90    3.20
   6   2  -6   10.80    6.10
  -6   2   6   16.30    7.40
  -6   2   6    5.10    2.30
  -6   2   6    4.00    2.40
   4  -2  -6   18.00    6.00
  -4  -2   6   11.50    6.50
  -4  -2   6   13.00    8.10
  -4  -2   6   27.20    4.50
   4  -2  -6   23.60    4.10
  -4  -2   6   17.20    5.90
  -4  -2   6   16.10    5.30
   4  -2  -6   20.60    5.70
   4  -2  -6   19.50    4.20
  -4   2   6   26.20    7.00
   4   2  -6   21.10    7.80
   4   2  -6   32.70    7.80
  -4   2   6   31.40    5.10
   4   2  -6   18.90    5.20
  -4   2   6   25.50    5.00
  -4   2   6   26.40    9.00
   4   2  -6   20.50    4.60
  -4   2   6   22.10    5.80
   2  -2  -6 7366.46  299.47
   2  -2  -6 7281.07  291.17
  -2  -2   6 7480.45  303.47
  -2  -2   6 7168.28  297.87
   2  -2  -6 7227.28  299.17
  -2  -2   6 7282.27  290.27
  -2  -2   6 7420.86  295.07
  -2  -2   6 6493.35  307.77
   2  -2  -6 6925.81  292.17
   2   2  -6 7194.08  299.37
  -2   2   6 7012.50  293.27
   2   2  -6 7334.97  302.67
   2   2  -6 6995.40  294.37
  -2   2   6 6925.51  290.27
  -2   2   6 6542.45  288.07
  -2   2   6 7384.76  294.67
   0  -2  -6 2992.40  141.29
   0  -2   6 3184.98  141.69
   0  -2   6 3042.40  128.49
   0  -2  -6 3026.20  129.99
   0  -2  -6 3054.59  136.89
   0  -2  -6 3212.58  129.69
   0  -2   6 3137.69  133.69
   0  -2   6 3185.48  136.29
   0   2   6 3102.49  133.69
   0   2   6 3125.49  127.69
   0   2   6 3134.29  129.39
   0   2   6 2970.80  129.89
   0   2  -6 3062.09  140.99
   0   2  -6 3226.68  144.19
   0   2   6 3049.40  129.59
   0   2  -6 3073.89  128.99
   0   2  -6 3045.30  134.09
   0   2  -6 3139.29  139.49
  -2  -2  -6    5.90    4.60
  -2  -2  -6    5.60    2.70
   2  -2   6   11.60    4.40
  -2  -2  -6   13.50    4.10
  -2  -2  -6    8.90    3.70
   2  -2   6    6.50    2.50
   2   2   6    7.40    2.20
   2   2   6    7.00    2.50
  -2   2  -6   11.10    3.10
  -2   2  -6   10.20    8.40
  -2   2  -6   15.00    5.80
  -2   2  -6   12.60    7.70
  -2   2  -6    3.30    4.60
   2   2   6    8.60    2.90
  -2   2  -6    5.40    5.50
   2   2   6   10.20    2.80
  -2   2  -6    5.70    4.90
  -4  -2  -6  346.37   21.90
   4  -2   6  394.16   18.90
  -4  -2  -6  387.16   21.00
  -4  -2  -6  381.56   21.60
   4  -2   6  374.36   30.10
  -4  -2  -6  386.56   27.50
   4  -2   6  384.56   24.10
   4   2   6  384.46   21.00
  -4   2  -6  382.26   19.50
  -4   2  -6  382.66   24.80
  -4   2  -6  378.66   28.00
  -4   2  -6  339.77   29.60
  -4   2  -6  362.86   28.00
  -4   2  -6  423.56   30.30
   4   2   6  382.66   31.00
   4   2   6  379.76   18.80
   4   2   6  373.76   18.60
   4   2   6  370.56   16.90
   6  -2   6   52.89    9.30
   6  -2   6   14.30    7.10
  -6  -2  -6   31.90    9.50
  -6  -2  -6   27.00    5.30
  -6  -2  -6   17.00    5.10
   6  -2   6   29.20    4.00
  -6  -2  -6   24.90    6.00
   6   2   6   29.00   10.80
   6   2   6   27.70    2.10
  -6   2  -6   26.00    4.20
  -6   2  -6   36.60   10.50
  -6   2  -6   26.80    8.30
   6   2   6   23.20    3.90
   6   2   6   35.20    6.00
  -6   2  -6   22.80    8.30
  -6   2  -6   26.00    9.40
  -6   2  -6   34.70    8.30
   8  -2   6  212.18   16.60
  -8  -2  -6  206.88   14.10
   8  -2   6  185.98   22.80
  -8  -2  -6  220.38   22.40
  -8  -2  -6  189.88   14.90
  -8  -2  -6  203.68   14.70
   8  -2   6  204.48   10.80
   8  -2   6  161.28   25.30
  -8   2  -6  183.38   16.40
  -8   2  -6  201.98   18.90
   8   2   6  189.38   13.70
  -8   2  -6  164.38   19.30
   8   2   6  200.38   12.20
   8   2   6  236.98   27.10
  -8   2  -6  194.88   20.50
  -8   2  -6  201.78   11.80
  -8   2  -6  174.08   20.40
  10  -2   6  393.36   36.40
 -10  -2  -6  320.57   21.70
  10  -2   6  339.77   15.40
 -10  -2  -6  305.37   19.50
 -10  -2  -6  332.57   21.20
  10  -2   6  321.37   22.30
 -10  -2  -6  323.17   30.00
  10   2   6  324.17   20.20
  10   2   6  306.17   34.30
 -10   2  -6  367.16   25.20
 -10   2  -6  340.87   29.90
 -10   2  -6  310.57   27.40
  10   2   6  301.67   18.40
 -10   2  -6  327.77   24.80
 -10   2  -6  331.47   16.40
 -10   2  -6  310.07   23.50
 -12  -2  -6  634.34   34.50
 -12  -2  -6  620.44   35.00
 -12  -2  -6  628.44   32.50
 -12  -2  -6  585.94   45.80
  12   2   6  573.44   31.70
  12   2   6  703.83   55.19
 -12   2  -6  630.34   37.20
 -12   2  -6  617.54   41.20
 -12   2  -6  616.24   37.60
 -14  -2  -6   58.09   11.10
 -14  -2  -6   56.99   16.50
 -14  -2  -6   57.09    9.10
 -14  -2  -6   49.99    9.90
  14   2   6   68.59   20.30
 -14   2  -6   60.39   12.00
  14   2   6   37.10    7.80
 -14   2  -6   58.59   11.30
 -14   2  -6   41.90   11.30
 -16  -2  -6  455.65   29.50
 -16  -2  -6  451.45   29.90
 -16  -2  -6  474.65   44.60
 -16  -2  -6  449.86   26.50
 -16   2  -6  423.46   32.80
 -16   2  -6  394.96   29.10
  16   2   6  470.65   50.29
 -16   2  -6  536.45   32.40
 -18  -2  -6   -6.70    8.10
 -18  -2  -6   12.90    6.20
 -18  -2  -6    3.30    5.40
  18   2   6  -10.10   13.80
 -18   2  -6    2.90    5.70
  18   2   6   -5.40    4.00
 -18   2  -6   -4.60    5.00
 -18   2  -6    2.80    5.30
 -20  -2  -6  102.39   16.70
 -20  -2  -6   57.79   12.60
 -20   2  -6   88.49   14.60
 -20   2  -6  112.19   16.00
 -20   2  -6   70.99   15.00
  20   2   6   86.19   12.20
 -22  -2  -6    9.10    6.40
 -22  -2  -6    4.10    7.60
 -22   2  -6   -5.90    5.20
 -22   2  -6   -6.60    6.10
 -21  -3   6    5.40    8.80
 -21  -3   6   -2.40   11.30
 -21   3   6   -9.30    6.20
 -21   3   6   -2.40    7.10
  21   3  -6   -0.50    4.90
 -19  -3   6   -0.70    8.10
 -19  -3   6   14.80    9.70
  19   3  -6    3.30    6.10
 -19   3   6   -4.30    4.90
 -19   3   6    3.30    6.60
 -17  -3   6  199.88   23.50
 -17  -3   6  208.98   30.30
 -17   3   6  217.58   18.30
  17   3  -6  188.28   17.40
 -17   3   6  167.88   17.40
 -15  -3   6   34.30   14.20
 -15  -3   6   40.50   13.00
  15   3  -6   29.00    7.90
 -15   3   6   31.90    8.90
  15   3  -6   33.00   16.10
 -15   3   6   45.60    9.70
 -13  -3   6   28.00   10.50
 -13  -3   6   27.30   10.00
 -13  -3   6   29.00   17.00
 -13   3   6   33.50    8.90
  13   3  -6   12.40    5.50
 -13   3   6   24.00    7.10
  13   3  -6   26.90   12.00
 -11  -3   6    5.00    6.30
 -11  -3   6   13.20    8.60
 -11  -3   6    9.90    6.00
 -11  -3   6   16.30    8.80
  11   3  -6   22.20   10.60
 -11   3   6   10.60    5.90
  11   3  -6   17.70    5.60
 -11   3   6   17.20    5.50
  -9  -3   6    5.00    5.30
  -9  -3   6   -6.70    7.70
  -9  -3   6    2.10    6.40
  -9  -3   6    6.00    7.30
   9  -3  -6    2.00    2.60
   9  -3  -6   -0.60    5.30
  -9   3   6    1.60    4.40
  -9   3   6    3.40    6.90
  -9   3   6    9.30    5.00
   9   3  -6   -2.00    4.80
  -9   3   6   -6.70    6.80
   9   3  -6    5.10    3.60
  -7  -3   6  532.85   39.10
   7  -3  -6  434.36   27.10
  -7  -3   6  478.05   41.20
  -7  -3   6  477.15   29.00
  -7  -3   6  454.55   33.80
   7  -3  -6  470.45   23.60
  -7   3   6  429.86   27.80
   7   3  -6  471.35   26.80
   7   3  -6  441.06   26.90
   7   3  -6  517.65   34.00
  -7   3   6  473.25   26.90
  -7   3   6  473.45   31.00
  -7   3   6  407.46   34.70
  -7   3   6  426.06   33.00
   5  -3  -6  101.99   11.10
  -5  -3   6  123.79   21.60
   5  -3  -6  130.19    9.90
   5  -3  -6  130.19   10.20
  -5  -3   6  145.39   17.40
  -5  -3   6  129.69   13.20
  -5  -3   6  111.29   21.20
   5   3  -6  171.28   12.80
  -5   3   6  157.68   15.00
  -5   3   6  129.19   10.60
  -5   3   6  139.09   11.80
  -5   3   6  139.39   13.10
   5   3  -6  117.79   12.50
  -5   3   6  127.19   15.20
  -5   3   6  148.59   16.60
   5   3  -6  147.69   15.20
   3  -3  -6  352.66   19.40
   3  -3  -6  331.87   21.90
  -3  -3   6  342.07   23.60
  -3  -3   6  324.17   26.90
  -3  -3   6  352.56   31.60
  -3   3   6  347.47   24.90
  -3   3   6  355.36   20.60
  -3   3   6  302.97   25.20
   3   3  -6  340.97   20.70
   3   3  -6  353.76   24.20
  -3   3   6  350.66   22.90
   3   3  -6  327.77   23.20
  -3   3   6  330.47   19.80
   3   3  -6  341.67   26.70
   3   3  -6  309.27   20.20
  -1  -3   6  215.28   20.40
   1  -3  -6  223.08   14.70
  -1  -3   6  231.18   25.00
  -1  -3   6  215.88   18.10
   1  -3  -6  223.98   17.40
  -1   3   6  203.48   14.70
   1   3  -6  226.88   16.70
   1   3  -6  230.78   19.10
   1   3  -6  208.38   15.00
  -1   3   6  216.88   14.60
   1   3  -6  203.28   18.20
  -1   3   6  199.78   17.20
   1   3  -6  214.88   14.70
  -1   3   6  212.28   16.20
  -1   3   6  203.58   19.90
   1  -3   6  518.25   32.30
  -1  -3  -6  505.75   29.40
  -1  -3  -6  520.85   31.50
   1  -3   6  496.35   34.80
  -1  -3  -6  553.54   28.20
  -1   3  -6  547.95   27.70
   1   3   6  529.25   36.00
   1   3   6  536.65   29.30
  -1   3  -6  533.75   31.30
   1   3   6  546.35   26.70
   1   3   6  501.25   28.30
   1   3   6  507.75   29.40
  -1   3  -6  520.95   27.50
  -1   3  -6  504.05   30.50
  -1   3  -6  539.55   44.30
  -1   3  -6  539.45   34.30
  -3  -3  -6   42.90    7.20
  -3  -3  -6   47.80   12.20
   3  -3   6   73.69   12.20
  -3   3  -6   40.90    7.50
  -3   3  -6   36.00    5.60
  -3   3  -6   66.09   14.50
  -3   3  -6   42.00    6.40
  -3   3  -6   50.09   14.80
   5  -3   6  822.92   44.20
  -5  -3  -6  790.52   39.40
  -5  -3  -6  743.13   42.40
  -5  -3  -6  749.42   44.60
  -5  -3  -6  784.82   43.50
  -5   3  -6  820.92   37.50
  -5   3  -6  781.42   51.99
  -5   3  -6  756.42   50.29
   5   3   6  737.63   49.70
   5   3   6  760.32   34.40
  -5   3  -6  799.02   43.10
  -5   3  -6  804.62   56.09
  -5   3  -6  784.62   36.80
  -7  -3  -6  311.17   22.20
  -7  -3  -6  221.88   21.20
  -7  -3  -6  233.58   17.10
  -7  -3  -6  217.38   21.00
   7  -3   6  251.67   20.50
   7   3   6  277.87   28.50
  -7   3  -6  239.48   21.20
  -7   3  -6  244.08   28.30
  -7   3  -6  241.58   14.70
  -7   3  -6  226.38   24.10
  -9  -3  -6  477.65   28.70
  -9  -3  -6  509.65   37.40
  -9  -3  -6  554.84   35.30
   9  -3   6  545.55   33.30
  -9  -3  -6  546.95   33.40
  -9   3  -6  469.35   40.60
   9   3   6  473.65   42.60
  -9   3  -6  484.75   34.30
  -9   3  -6  496.25   37.10
 -11  -3  -6  152.28   18.50
 -11  -3  -6  196.98   18.50
 -11  -3  -6  139.29   13.40
 -11  -3  -6  153.78   23.20
 -11   3  -6  141.89   24.00
 -11   3  -6  194.48   21.00
 -11   3  -6  153.28   20.80
  11   3   6  158.88   29.50
 -13  -3  -6   56.39   12.50
 -13  -3  -6   22.70   12.20
 -13  -3  -6   56.49   13.50
 -13  -3  -6   49.70    9.20
 -13   3  -6   43.10   14.30
  13   3   6   46.50    9.60
 -13   3  -6   30.00    9.90
  13   3   6   25.40   14.70
 -13   3  -6   28.90   10.60
 -15  -3  -6  450.95   32.60
 -15  -3  -6  414.06   27.10
 -15  -3  -6  384.06   34.20
 -15   3  -6  496.25   33.50
 -15   3  -6  427.56   36.70
  15   3   6  458.75   28.90
 -15   3  -6  431.66   32.40
 -17  -3  -6   50.99   13.20
 -17   3  -6   44.80   12.90
  17   3   6   91.39   14.00
 -17   3  -6   52.99   13.50
 -17   3  -6   78.09   15.40
 -19  -3  -6   33.90   11.70
 -19   3  -6   35.40   12.10
  19   3   6   49.80   11.20
 -19   3  -6   50.19   13.50
 -19   3  -6   41.80   12.70
 -16  -4   6   21.90   13.00
 -16  -4   6   -2.20   15.50
  16   4  -6   29.90    9.00
 -16   4   6   28.20    9.30
 -14  -4   6   20.60   12.80
 -14  -4   6   15.00   12.90
 -14   4   6   12.90    7.00
  14   4  -6   28.30    8.40
 -12  -4   6   39.50   16.60
 -12  -4   6   64.69   19.00
 -12   4   6   56.59   11.70
  12   4  -6   42.30   10.10
 -10  -4   6  177.18   30.70
 -10  -4   6  129.19   24.90
 -10   4   6  201.48   17.80
  10   4  -6  197.18   17.60
  -8  -4   6   19.40   10.60
  -8  -4   6   15.90   11.20
   8   4  -6    3.60    5.70
  -6  -4   6  131.19   25.10
  -6  -4   6  167.88   17.60
  -6  -4   6  164.88   26.70
  -6   4   6  180.78   15.90
   6   4  -6  185.18   16.40
   6   4  -6  175.88   15.50
  -4  -4   6   54.19   18.30
  -4  -4   6   40.70   13.60
  -4  -4   6   63.19   12.00
  -4   4   6   64.99    9.10
   4   4  -6   72.69   11.20
  -4   4   6   69.69   11.00
  -2  -4   6   28.70   14.40
  -2  -4   6   39.30   10.20
  -2  -4   6   40.60   12.80
   2  -4  -6   28.00   10.30
   2  -4  -6   26.80    7.00
   2   4  -6   27.50    7.30
  -2   4   6   27.00    6.90
  -2   4   6   30.10    7.50
   2   4  -6    8.70   10.20
   0  -4   6   57.79   14.50
   0  -4   6   39.30   10.00
   0  -4  -6   25.70    6.10
   0  -4  -6   57.99   13.60
   0   4   6   24.30    6.60
   0   4  -6   16.20   12.50
   0   4  -6   28.70    7.30
  -2  -4  -6    9.20    5.70
   2  -4   6   23.10    9.00
  -2  -4  -6   26.70   11.20
  -2   4  -6   22.00   14.00
  -2   4  -6   20.50   13.40
  -2   4  -6   26.90    6.60
   2   4   6   37.70    8.10
  -4  -4  -6  154.28   22.90
   4  -4   6  144.09   16.50
  -4  -4  -6  130.39   13.00
  -4   4  -6  125.29   27.50
  -4   4  -6  155.28   27.40
   4   4   6  128.89   13.60
  -4   4  -6  152.58   22.40
  -6  -4  -6  288.07   26.10
  -6  -4  -6  200.58   17.60
  -6   4  -6  311.67   26.80
  -6   4  -6  219.88   33.70
  -6   4  -6  287.67   30.20
   6   4   6  217.18   18.70
  -8  -4  -6   17.00   11.00
  -8   4  -6   22.50   11.90
  -8   4  -6   28.60   11.10
  -8   4  -6   12.90    4.60
  -8   4  -6   19.90   10.00
   8   4   6   22.50    8.10
 -10  -4  -6   57.69   14.00
 -10   4  -6   43.40   15.40
 -10   4  -6   24.00   12.10
 -10   4  -6   62.49   15.70
  10   4   6   40.10    9.80
 -12  -4  -6    2.00    7.90
 -12   4  -6    0.50    6.80
 -12   4  -6   -0.40    7.70
 -12   4  -6  -13.80    7.40
  12   4   6    0.00    5.00
 -14  -4  -6  -14.00    8.20
 -14   4  -6   14.70    8.70
  14   4   6    6.70    6.20
 -14   4  -6    5.30    8.30
   3   5  -6   11.10   16.10
   3   5  -6    1.40    5.10
  -1  -5   6   11.10   10.60
   1   5  -6   13.80   13.80
  -1   5  -6  -11.00   13.80
  -1   5  -6   -2.70   11.70
  -1   5  -6    5.30    9.80
   1   5   6   -4.00    5.70
 -26   0   7   -2.90    7.10
 -26   0   7   -6.00    5.60
 -24   0   7    5.50    6.20
 -24   0   7   -2.80    5.00
 -24   0   7    0.20    5.50
 -22   0   7   -2.90    3.10
 -22   0   7   -1.10    3.50
 -22   0   7   -6.90    2.90
 -20   0   7    2.30    3.50
 -20   0   7    4.20    3.30
 -20   0   7    2.50    4.90
  18   0  -7   -2.50    2.80
 -18   0   7   -0.10    3.60
 -18   0   7   -2.60    2.80
 -18   0   7    3.50    3.10
  16   0  -7    1.20    6.00
 -16   0   7    2.10    2.10
  16   0  -7   -1.50    2.10
  16   0  -7   -3.90    3.20
 -16   0   7    2.50    5.10
 -16   0   7    4.10    3.00
 -16   0   7    0.90    2.70
  16   0  -7    0.40    2.60
  14   0  -7    6.80    3.60
  14   0  -7    6.40    3.60
 -14   0   7   12.40    4.00
 -14   0   7   13.20    3.70
 -14   0   7    6.10    2.30
  14   0  -7   13.70    3.40
 -14   0   7   14.20    4.30
 -14   0   7   17.00   10.80
  14   0  -7   14.40    8.20
  12   0  -7   -0.80    1.40
 -12   0   7    1.40    2.20
 -12   0   7    0.60    1.90
 -12   0   7    1.90    1.50
  12   0  -7   -1.00    1.80
 -12   0   7    1.30    2.10
  12   0  -7   -4.80    5.30
  12   0  -7   -3.10    1.60
 -12   0   7    2.70    5.90
 -10   0   7    2.10    1.60
 -10   0   7   -0.60    1.80
 -10   0   7   -9.50    4.20
 -10   0   7    0.40    1.80
  10   0  -7    1.30    1.50
  10   0  -7   -1.00    1.30
  10   0  -7    0.40    1.90
 -10   0   7    0.20    1.80
  10   0  -7    4.00    4.10
  -8   0   7    0.60    1.90
  -8   0   7    1.50    2.10
  -8   0   7   -0.70    1.40
   8   0  -7   -0.60    1.20
  -8   0   7   -0.90    1.50
  -8   0   7    4.70    5.20
   8   0  -7   -1.40    1.30
   8   0  -7   -0.90    1.30
   8   0  -7   -0.60    1.20
   8   0  -7    1.00    3.80
   6   0  -7    0.60    1.40
   6   0  -7    1.40    1.10
  -6   0   7   -4.80    3.80
  -6   0   7    0.30    1.40
   6   0  -7   -0.90    0.70
  -6   0   7   -1.70    0.80
   6   0  -7    1.30    4.40
  -6   0   7   -0.40    1.40
  -6   0   7   -0.40    1.30
   6   0  -7   -1.90    0.90
  -4   0   7   -1.00    1.00
   4   0  -7    0.00    0.90
   4   0  -7   -0.40    0.90
  -4   0   7    0.30    1.50
  -4   0   7    0.00    1.50
   4   0  -7    0.10    1.40
  -4   0   7    5.30    3.90
   4   0  -7    1.10    1.20
  -4   0   7   -0.40    0.90
   4   0  -7   -1.80    4.30
   2   0  -7   -0.20    0.90
   2   0  -7    4.10    1.90
   2   0  -7   -4.00    2.20
   2   0  -7   -0.80    0.80
   2   0  -7    0.90    1.60
   2   0  -7    1.40    1.70
  -2   0   7   -0.10    1.10
  -2   0   7    4.80    1.90
  -2   0   7   -1.60    1.30
  -2   0   7    2.40    4.70
   0   0   7    3.80    2.20
   0   0   7    2.40    1.70
   0   0  -7    5.60    4.70
   0   0   7    1.50    1.70
   0   0   7    2.40    1.80
   0   0  -7    1.50    3.00
   0   0  -7    0.30    1.60
   0   0  -7    1.50    1.60
   0   0  -7    3.00    1.90
   0   0  -7    2.80    1.50
   2   0   7    2.20    2.60
   2   0   7    7.60    2.70
  -2   0  -7    0.30    1.60
   2   0   7    0.50    2.00
  -2   0  -7   -0.20    1.20
  -2   0  -7    0.60    1.60
  -2   0  -7    1.90    1.90
  -2   0  -7    0.40    1.50
  -2   0  -7   -2.00    2.90
   2   0   7   -0.50    1.20
   4   0   7   -2.60    3.90
  -4   0  -7    2.20    2.00
   4   0   7   -2.10    1.60
   4   0   7   -0.90    1.20
   4   0   7   11.40    3.20
  -4   0  -7    3.50    2.30
  -4   0  -7    1.60    3.20
  -4   0  -7    1.20    1.40
  -4   0  -7    1.20    1.70
   6   0   7    2.30    1.40
  -6   0  -7    0.60    1.80
  -6   0  -7    0.60    1.40
  -6   0  -7    4.20    2.30
  -6   0  -7   -4.30    2.30
  -6   0  -7   -0.10    1.70
   6   0   7    3.40    4.30
   6   0   7    2.50    3.30
   6   0   7    1.80    2.00
   8   0   7    3.20    2.30
  -8   0  -7   -2.00    2.10
  -8   0  -7   -2.20    3.80
   8   0   7   -0.70    1.90
   8   0   7   -2.50    2.60
   8   0   7   -5.30    4.70
  -8   0  -7   -1.90    1.50
  -8   0  -7    1.80    1.90
 -10   0  -7    2.50    2.50
 -10   0  -7   -4.40    3.60
 -10   0  -7   -2.20    1.50
  10   0   7   -1.30    1.80
  10   0   7    2.70    7.20
 -10   0  -7    2.50    2.90
  10   0   7   -3.30    2.50
 -10   0  -7    2.70    1.80
 -10   0  -7   -0.20    2.00
  12   0   7    4.50    6.20
 -12   0  -7    0.80    2.30
  12   0   7    4.50    4.10
  12   0   7   -0.10    2.10
 -12   0  -7   -0.90    1.60
 -12   0  -7   -1.40    2.20
 -12   0  -7   -4.60    2.20
 -12   0  -7   -2.90    4.90
 -12   0  -7    0.90    2.70
  14   0   7    3.30    4.60
 -14   0  -7   -2.60    3.30
 -14   0  -7   -0.60    6.90
  14   0   7  -14.80    8.20
 -14   0  -7    0.30    2.80
  14   0   7   -3.60    2.10
 -14   0  -7    2.60    3.70
 -14   0  -7    6.40    2.90
 -14   0  -7    1.30    2.70
 -16   0  -7   -2.80    3.00
 -16   0  -7    1.20    3.50
 -16   0  -7  -15.40    6.70
 -16   0  -7   -5.00    2.80
  16   0   7   -8.40   11.90
 -16   0  -7   -0.50    2.00
 -18   0  -7    4.00    4.40
 -18   0  -7   -3.30    3.60
 -20   0  -7    0.70    4.50
 -20   0  -7    0.40    4.80
 -22   0  -7   -0.20    5.60
 -22   0  -7   -1.50    4.90
 -24   0  -7   -7.50    5.10
 -24   0  -7   -9.50    4.80
 -25  -1   7  105.29   18.90
 -25  -1   7   81.59   17.20
 -25   1   7  107.09   16.30
 -25   1   7  114.29   12.80
 -23  -1   7   11.40    7.60
 -23  -1   7    6.10    8.70
 -23   1   7   12.80    5.40
 -23   1   7    4.60    5.90
 -21  -1   7   44.50   10.80
 -21  -1   7   47.00    9.20
 -21  -1   7   34.70    9.00
 -21   1   7   50.29    8.80
 -21   1   7   34.30    8.70
  21   1  -7   22.10    6.10
 -19  -1   7  278.17   21.60
 -19  -1   7  249.88   21.70
 -19  -1   7  244.18   17.90
  19   1  -7  285.07   36.80
  19   1  -7  291.37   18.40
 -19   1   7  259.47   19.60
 -19   1   7  291.77   18.90
 -19   1   7  245.68   16.40
 -17  -1   7  101.49   14.50
 -17  -1   7   47.60   17.40
 -17  -1   7   50.19   10.30
 -17  -1   7   77.69    9.10
  17   1  -7   70.39    9.30
  17   1  -7   60.49    8.60
 -17   1   7   77.29    7.40
  17   1  -7   53.89   18.40
 -17   1   7   63.09    9.60
  17   1  -7   66.49    9.10
 -17   1   7   67.19    9.60
 -15  -1   7  138.79   13.90
  15  -1  -7  160.88   16.90
 -15  -1   7  153.98   12.10
  15  -1  -7  144.49   25.00
 -15  -1   7  158.08   29.50
 -15  -1   7  145.99   15.00
 -15   1   7  156.08   12.10
 -15   1   7  138.69   12.10
 -15   1   7  128.89   31.40
  15   1  -7  167.88   12.30
  15   1  -7  158.28   11.70
 -15   1   7  164.18   10.30
  15   1  -7  198.28   30.20
  15   1  -7  159.98   11.20
  13  -1  -7   26.70    6.60
 -13  -1   7   22.80   11.20
  13  -1  -7   18.40    3.70
 -13  -1   7   28.80    5.10
  13  -1  -7   30.90    8.40
 -13  -1   7   32.50    7.60
  13  -1  -7   28.80   10.90
 -13  -1   7   35.40    6.40
 -13  -1   7   24.30    7.20
  13   1  -7   29.90    4.90
 -13   1   7   29.40    3.20
  13   1  -7   26.00    5.40
  13   1  -7   25.10   10.00
 -13   1   7   31.00    5.60
 -13   1   7   43.30    6.80
 -13   1   7   47.00   14.80
  13   1  -7   36.10    6.10
 -13   1   7   34.90    3.80
  11  -1  -7 1095.99   56.39
  11  -1  -7 1139.19   50.19
 -11  -1   7 1224.98   55.89
  11  -1  -7 1093.29   51.59
  11  -1  -7 1152.28   54.19
 -11  -1   7 1084.79   51.49
  11  -1  -7 1168.38   68.09
 -11  -1   7 1178.68   57.29
 -11  -1   7 1113.89   73.59
  11   1  -7 1137.19   52.29
  11   1  -7 1195.98   50.99
 -11   1   7 1169.38   52.29
 -11   1   7 1256.87   49.10
  11   1  -7 1198.18   69.99
 -11   1   7 1109.49   49.30
 -11   1   7 1194.08   52.39
  11   1  -7 1197.48   53.39
 -11   1   7 1115.19   72.89
   9  -1  -7   42.90    4.90
   9  -1  -7   45.80    8.10
  -9  -1   7   44.40    5.00
  -9  -1   7   53.99    7.70
  -9  -1   7   50.59    9.00
  -9  -1   7   42.50   14.30
   9  -1  -7   54.19    7.60
   9  -1  -7   50.69    4.80
   9  -1  -7   32.00    9.50
  -9  -1   7   54.89    8.70
  -9   1   7   48.80    4.40
   9   1  -7   62.89   13.90
  -9   1   7   45.60    5.10
   9   1  -7   38.40    4.60
  -9   1   7   51.39    3.50
  -9   1   7   49.80    5.50
   9   1  -7   38.50    5.50
   9   1  -7   41.50    6.30
  -9   1   7   55.39   15.30
  -7  -1   7 2129.39   84.79
  -7  -1   7 1862.11   87.59
  -7  -1   7 2076.49   90.59
  -7  -1   7 1974.20  106.69
  -7  -1   7 2011.40   86.89
   7  -1  -7 2047.40   83.99
   7  -1  -7 2113.59   87.59
   7  -1  -7 1927.01   85.49
   7  -1  -7 1919.41   82.09
  -7   1   7 1960.60   83.79
  -7   1   7 1929.91   80.79
  -7   1   7 2018.90  105.59
  -7   1   7 1963.10   84.29
   7   1  -7 1889.01   86.29
   7   1  -7 2030.50   85.29
   7   1  -7 2093.59   84.49
   7   1  -7 2104.09  100.99
  -7   1   7 1959.90   83.99
   5  -1  -7  115.59    8.30
  -5  -1   7   85.19   18.70
   5  -1  -7  115.49   18.20
  -5  -1   7  116.29   10.60
  -5  -1   7  114.19    8.10
   5  -1  -7  115.49    7.90
   5  -1  -7  121.09    9.10
  -5  -1   7  120.09   10.00
  -5  -1   7  117.19   11.70
  -5   1   7  109.59    7.70
   5   1  -7  100.19    8.20
   5   1  -7  125.09   19.20
   5   1  -7  131.99   10.50
  -5   1   7  124.19    7.20
  -5   1   7  102.69   19.10
  -5   1   7  125.89    8.40
   5   1  -7  110.79    8.40
   3  -1  -7 1787.02   74.79
  -3  -1   7 1759.32   77.99
  -3  -1   7 1804.92   96.09
  -3  -1   7 1778.62   78.89
  -3  -1   7 1806.92   81.39
   3  -1  -7 1776.02   90.29
  -3  -1   7 1722.83   74.69
   3  -1  -7 1801.62   75.19
   3  -1  -7 1740.63   74.29
   3   1  -7 1685.73   78.69
  -3   1   7 1834.22   75.69
   3   1  -7 1774.62   92.09
  -3   1   7 1772.22   71.29
  -3   1   7 1693.03   93.49
   3   1  -7 1861.41   75.49
  -3   1   7 1821.72   72.39
  -3   1   7 1690.83   73.79
   3   1  -7 1694.93   76.39
   1  -1  -7 4528.05  197.68
  -1  -1   7 4454.45  181.18
  -1  -1   7 4780.92  201.78
  -1  -1   7 4012.10  183.48
  -1  -1   7 4299.47  180.88
   1  -1  -7 4277.57  191.28
   1   1  -7 4467.75  182.98
   1   1  -7 4086.79  195.78
  -1   1   7 4313.27  174.58
   1   1  -7 4074.79  179.18
  -1  -1  -7  546.95   25.00
  -1  -1  -7  517.35   22.90
   1  -1   7  511.95   27.70
  -1  -1  -7  514.45   22.80
  -1  -1  -7  539.95   36.30
   1  -1   7  518.95   24.20
   1  -1   7  505.35   30.70
  -1   1  -7  549.05   42.20
   1   1   7  503.55   23.30
  -1   1  -7  519.05   36.50
  -1   1  -7  528.65   27.90
  -1   1  -7  531.25   25.00
   1   1   7  517.75   25.30
  -1   1  -7  528.35   30.80
   1   1   7  506.65   22.80
  -1   1  -7  456.65   29.30
  -3  -1  -7    1.40    0.90
  -3  -1  -7    6.10    2.10
  -3  -1  -7    3.80    2.20
  -3  -1  -7    5.10    1.40
   3  -1   7    3.20    3.00
  -3  -1  -7   -3.40    3.10
   3  -1   7    5.60    2.10
  -3   1  -7    9.10    3.60
   3   1   7    2.10    1.30
  -3   1  -7    0.10    2.80
   3   1   7   -2.70    2.70
  -3   1  -7   -1.10    3.60
   3   1   7    3.40    1.20
  -3   1  -7   -1.10    2.40
  -3   1  -7   -0.60    2.80
   3   1   7    1.90    1.70
  -3   1  -7    1.90    1.90
   5  -1   7    2.40    1.50
  -5  -1  -7   -2.30    2.90
  -5  -1  -7    2.50    2.00
   5  -1   7   -2.00    2.90
   5  -1   7   -1.20    3.60
  -5  -1  -7    2.20    2.00
   5  -1   7    0.80    2.70
  -5  -1  -7    0.00    1.20
   5   1   7    3.10    1.60
   5   1   7   -7.20    3.40
  -5   1  -7    4.10    2.20
  -5   1  -7    8.30    4.40
  -5   1  -7   -6.90    3.00
   5   1   7    4.10    2.20
  -5   1  -7    4.80    3.60
   5   1   7    2.70    1.30
  -5   1  -7   -0.20    2.80
   7  -1   7  255.57   12.90
   7  -1   7  223.28   15.90
  -7  -1  -7  218.58    9.90
   7  -1   7  232.38   26.20
  -7  -1  -7  206.38   13.80
  -7  -1  -7  227.08   23.50
   7  -1   7  284.27   23.60
  -7  -1  -7  239.48   13.80
  -7  -1  -7  240.78   12.90
   7   1   7  253.57   26.70
   7   1   7  238.18   14.50
  -7   1  -7  256.87   20.30
  -7   1  -7  203.88   15.80
   7   1   7  274.87   14.70
  -7   1  -7  229.48   23.70
  -7   1  -7  245.68   13.30
  -7   1  -7  236.08   17.60
  -9  -1  -7  745.63   49.20
   9  -1   7  667.03   35.90
   9  -1   7  697.23   31.50
  -9  -1  -7  751.12   34.30
   9  -1   7  646.64   43.90
  -9  -1  -7  693.93   32.70
  -9  -1  -7  654.83   33.40
   9  -1   7  702.33   52.19
  -9   1  -7  744.03   31.70
   9   1   7  684.03   52.29
  -9   1  -7  701.13   38.00
   9   1   7  670.33   34.70
  -9   1  -7  711.53   48.50
   9   1   7  694.53   34.00
  -9   1  -7  731.53   37.40
  -9   1  -7  758.82   41.30
 -11  -1  -7   15.00    4.20
 -11  -1  -7   14.20    3.80
 -11  -1  -7   13.50    3.70
  11  -1   7    4.20    9.10
 -11  -1  -7   15.10    1.40
 -11  -1  -7   15.90    9.20
  11  -1   7   10.40    2.70
  11  -1   7   11.80    6.80
  11  -1   7   21.10    5.20
 -11  -1  -7   10.10    1.50
 -11   1  -7    9.30    7.80
 -11   1  -7    6.90    4.20
 -11   1  -7   10.40    2.50
  11   1   7   21.10   11.10
 -11   1  -7   21.30    5.90
 -11   1  -7   20.90    6.80
  11   1   7   19.30    4.60
  11   1   7   12.80    4.80
 -11   1  -7   15.70    5.60
 -13  -1  -7  198.18   26.30
 -13  -1  -7  205.48   15.30
 -13  -1  -7  242.38   15.40
 -13  -1  -7  251.17   10.50
  13  -1   7  210.08   34.00
  13  -1   7  174.78   29.30
  13  -1   7  231.08   12.70
 -13  -1  -7  272.17   15.70
 -13   1  -7  248.58   18.70
 -13   1  -7  249.58   18.60
  13   1   7  208.18   35.10
 -13   1  -7  250.17   18.10
 -13   1  -7  218.48   18.90
 -13   1  -7  193.58   11.60
  13   1   7  226.58   18.30
 -13   1  -7  244.18   28.10
  13   1   7  209.88   14.90
 -15  -1  -7  936.41   45.10
 -15  -1  -7  991.50   46.90
 -15  -1  -7  950.40   47.40
 -15  -1  -7  982.30   67.09
  15   1   7  918.81   73.59
  15   1   7  984.40   46.60
  15   1   7  896.01   51.39
 -15   1  -7  929.41   50.79
 -15   1  -7 1006.70   49.80
 -15   1  -7 1001.70   49.00
 -17  -1  -7    1.60    4.40
 -17  -1  -7   13.50    7.10
 -17  -1  -7    2.40    4.30
 -17  -1  -7    7.90    4.00
 -17   1  -7   -3.70    3.30
 -17   1  -7    4.70    5.20
 -17   1  -7    0.90    3.80
  17   1   7   10.30   14.60
 -19  -1  -7    6.50    3.80
 -19  -1  -7    1.80    4.10
 -19  -1  -7    2.30    4.50
 -19   1  -7    5.30    4.80
 -19   1  -7    4.90    4.70
 -19   1  -7   -3.20    4.00
 -21  -1  -7    7.20    5.30
 -21  -1  -7    9.80    7.20
 -21   1  -7    5.10    6.10
 -21   1  -7    0.30    5.00
 -23  -1  -7   67.99   13.80
 -23  -1  -7   79.59   13.80
 -23   1  -7   81.59   14.30
 -23   1  -7   87.29   13.90
 -24  -2   7   15.80   12.10
 -24  -2   7   31.30   12.00
 -24   2   7   18.10    7.60
 -24   2   7   33.60    9.60
 -22  -2   7   12.70    8.60
 -22  -2   7    9.80    8.10
  22   2  -7   15.70    6.40
 -22   2   7    2.50    5.30
 -20  -2   7   53.09   21.10
 -20  -2   7   52.19   13.70
 -20  -2   7   49.20   13.20
  20   2  -7   58.29   10.70
 -20   2   7   59.29   10.60
  20   2  -7   36.70   19.90
 -20   2   7   53.99    9.60
 -18  -2   7   -7.30   11.60
 -18  -2   7    9.50    7.30
 -18  -2   7    7.70    6.70
 -18   2   7    6.00    4.20
  18   2  -7   -2.30    4.10
  18   2  -7  -23.50    9.90
 -18   2   7   -1.30    4.30
 -16  -2   7   96.49   18.20
 -16  -2   7   81.39   12.70
 -16  -2   7   94.39   23.50
 -16  -2   7   94.09   16.30
 -16   2   7   82.19    9.50
  16   2  -7   67.59   19.80
  16   2  -7   98.89   10.70
 -16   2   7   55.29    9.90
 -14  -2   7    3.60    5.70
 -14  -2   7   -4.60    3.20
 -14  -2   7   -2.30    3.50
  14  -2  -7   -7.20    7.70
 -14  -2   7  -13.90    8.10
 -14   2   7   -1.70    2.60
  14   2  -7   -3.80    2.80
 -14   2   7   -1.40    2.60
  14   2  -7    1.20    7.50
 -12  -2   7   33.80    9.40
 -12  -2   7   41.40    8.50
  12  -2  -7   41.60    4.00
 -12  -2   7   52.59   18.00
 -12  -2   7   50.89   12.00
  12  -2  -7   31.30   10.20
  12  -2  -7   29.60   11.00
  12   2  -7   24.90   10.40
 -12   2   7   30.00    6.40
 -12   2   7   36.80    4.80
  12   2  -7   27.20    4.80
 -12   2   7   31.50    6.80
  12   2  -7   40.10    7.70
 -10  -2   7   61.79   17.70
 -10  -2   7   91.99   16.00
  10  -2  -7   69.09   11.40
 -10  -2   7   70.09   13.20
  10  -2  -7   72.39    5.80
 -10  -2   7   66.69    7.40
  10  -2  -7   79.29   14.40
  10  -2  -7   89.19   15.50
 -10  -2   7   77.09   10.90
 -10   2   7   74.39    6.40
 -10   2   7   71.69    8.30
 -10   2   7   72.09   17.70
  10   2  -7   59.59   14.90
 -10   2   7   75.89    8.20
  10   2  -7   62.49    9.60
  10   2  -7   71.09    6.90
  10   2  -7   69.69    9.20
  10   2  -7   70.19    7.70
 -10   2   7   72.39    5.60
  -8  -2   7   14.90    5.80
  -8  -2   7   11.10    9.80
   8  -2  -7   13.90    3.10
   8  -2  -7   21.00    8.00
  -8  -2   7   16.10    5.70
   8  -2  -7   14.90    4.80
  -8  -2   7   13.30    7.10
   8  -2  -7   15.30    7.50
  -8  -2   7    9.00    3.30
  -8   2   7   17.20    4.40
   8   2  -7   11.00    4.00
  -8   2   7   12.10    8.20
   8   2  -7   17.10    4.30
   8   2  -7   19.10    8.10
   8   2  -7   11.90    4.70
  -8   2   7    7.70    3.70
  -8   2   7   10.90    3.00
  -8   2   7   15.20    3.10
  -6  -2   7   52.99   11.40
   6  -2  -7   57.29   11.10
  -6  -2   7   50.89    5.90
  -6  -2   7   41.00   14.30
   6  -2  -7   59.49   11.60
   6  -2  -7   62.09    9.20
  -6  -2   7   77.29   11.30
  -6  -2   7   45.80   10.80
   6  -2  -7   58.09    5.70
   6   2  -7   51.69    9.20
  -6   2   7   59.89    5.80
  -6   2   7   55.99    5.80
   6   2  -7   46.30   11.50
  -6   2   7   61.09    7.10
   6   2  -7   62.09    8.50
  -6   2   7   51.19    6.10
  -6   2   7   54.49   15.00
   6   2  -7   54.69    6.30
  -6   2   7   48.80    4.70
   4  -2  -7 1122.39   47.50
  -4  -2   7 1031.20   47.90
  -4  -2   7 1083.29   52.59
  -4  -2   7 1030.00   57.99
   4  -2  -7 1005.20   46.90
   4  -2  -7  979.50   49.40
   4  -2  -7 1067.29   56.49
  -4  -2   7 1029.00   66.79
  -4  -2   7 1104.59   55.19
  -4   2   7  938.91   47.00
   4   2  -7 1068.29   54.69
  -4   2   7 1074.09   65.09
   4   2  -7 1093.59   51.09
  -4   2   7 1067.69   45.20
   4   2  -7 1058.29   48.50
   4   2  -7 1090.09   60.09
  -4   2   7 1092.69   51.99
  -4   2   7 1109.79   48.20
  -4   2   7 1115.29   49.99
  -2  -2   7    7.80    4.20
   2  -2  -7    7.30    3.00
   2  -2  -7    8.60    5.50
   2  -2  -7    9.10    3.50
  -2  -2   7   11.00    6.30
  -2  -2   7    5.30    2.50
   2  -2  -7    8.10    7.10
  -2  -2   7   13.10    5.10
  -2   2   7    2.50    3.20
   2   2  -7   12.40    4.50
   2   2  -7   14.90    5.30
   2   2  -7   13.60    6.70
  -2   2   7    4.30    2.70
  -2   2   7    5.50    3.70
  -2   2   7    3.30    2.40
  -2   2   7    5.40    2.00
   2   2  -7    4.70    2.90
   0  -2   7   79.49   11.60
   0  -2   7   77.29   12.50
   0  -2   7   55.09   12.00
   0  -2  -7   71.09   12.40
   0  -2  -7   83.99    7.40
   0  -2  -7   84.89    7.40
   0  -2  -7   71.19   14.90
   0  -2   7   67.79    6.50
   0  -2  -7   83.09    7.60
   0   2   7   63.19    6.90
   0   2  -7   73.19   11.00
   0   2  -7   95.99   17.50
   0   2   7   70.79    8.50
   0   2  -7   74.29   13.20
   0   2   7   74.29    6.00
   0   2  -7   78.89   14.50
   0   2   7   73.19    7.00
   0   2  -7   77.29    7.10
   2  -2   7  184.98   11.70
  -2  -2  -7  211.48   13.50
  -2  -2  -7  191.68   18.80
  -2  -2  -7  195.68   13.80
   2  -2   7  193.08   15.90
  -2  -2  -7  208.38   13.30
  -2   2  -7  224.98   23.30
  -2   2  -7  212.88   25.20
  -2   2  -7  195.78   19.60
  -2   2  -7  174.68   15.60
   2   2   7  193.18   13.20
  -2   2  -7  222.08   21.10
  -2   2  -7  214.98   12.90
   2   2   7  186.48   11.00
  -2   2  -7  199.48   19.70
   2   2   7  196.18   10.50
   2   2   7  205.48   12.00
  -4  -2  -7  211.78   14.60
   4  -2   7  216.98   12.70
  -4  -2  -7  224.38   15.30
   4  -2   7  247.08   18.10
  -4  -2  -7  220.18   14.50
  -4  -2  -7  236.68   21.60
   4   2   7  234.68   12.00
  -4   2  -7  221.28   20.80
   4   2   7  229.88   12.20
  -4   2  -7  243.08   18.70
   4   2   7  220.58   23.90
  -4   2  -7  218.18   23.40
   4   2   7  210.68   14.40
  -4   2  -7  220.78   13.20
   4   2   7  210.68   10.60
  -4   2  -7  207.18   21.10
  -4   2  -7  230.58   22.50
  -6  -2  -7   46.60    7.20
  -6  -2  -7   43.10   11.50
   6  -2   7   44.00   14.00
   6  -2   7   52.49    4.90
  -6  -2  -7   50.99    7.90
  -6  -2  -7   37.20    7.10
   6  -2   7   41.80    8.40
  -6   2  -7   61.69   10.80
  -6   2  -7   50.69   13.10
  -6   2  -7   52.99   12.00
  -6   2  -7   38.00   10.50
  -6   2  -7   26.10    8.70
  -6   2  -7   46.90    5.30
   6   2   7   56.79    5.00
   6   2   7   37.10   12.00
   6   2   7   52.09    7.40
  -8  -2  -7   46.20    7.40
  -8  -2  -7   38.10   11.20
  -8  -2  -7   47.40    8.00
   8  -2   7   41.50   11.40
   8  -2   7   38.10    4.10
   8  -2   7   54.79   10.00
  -8  -2  -7   40.90    7.30
   8  -2   7   30.70   12.80
   8   2   7   33.30    5.20
   8   2   7   45.60   14.40
  -8   2  -7   48.40   12.60
  -8   2  -7   28.50    8.90
  -8   2  -7   23.40    9.30
  -8   2  -7   46.20    5.10
  -8   2  -7   34.80   10.40
   8   2   7   30.80    6.10
  -8   2  -7   36.40    8.60
 -10  -2  -7  342.77   20.50
 -10  -2  -7  316.67   30.30
  10  -2   7  368.66   37.00
  10  -2   7  323.07   22.90
 -10  -2  -7  350.96   21.50
 -10  -2  -7  343.27   21.90
 -10   2  -7  315.77   16.90
 -10   2  -7  306.37   27.90
  10   2   7  339.77   19.10
 -10   2  -7  300.07   24.70
  10   2   7  321.87   35.10
 -10   2  -7  329.47   30.00
 -12  -2  -7  340.27   33.90
 -12  -2  -7  376.66   22.70
 -12  -2  -7  390.06   25.00
 -12  -2  -7  385.06   24.10
  12   2   7  388.16   22.90
 -12   2  -7  407.06   31.50
 -12   2  -7  366.16   27.30
 -12   2  -7  392.26   27.40
  12   2   7  397.26   42.30
 -14  -2  -7 1171.88   75.29
 -14  -2  -7 1136.69   55.09
 -14  -2  -7 1106.19   57.69
 -14  -2  -7 1137.79   57.39
 -14   2  -7 1219.48   60.89
 -14   2  -7 1137.39   60.79
 -14   2  -7 1215.88   65.79
  14   2   7 1194.98   84.29
 -16  -2  -7   24.60    7.90
 -16  -2  -7   17.90    7.50
 -16  -2  -7   22.40    6.10
 -16  -2  -7    1.10    8.40
 -16   2  -7   13.90    7.30
 -16   2  -7   32.80    9.00
 -16   2  -7   19.60    8.90
  16   2   7   13.80   14.10
 -18  -2  -7   62.09   20.40
 -18  -2  -7   83.69   14.10
 -18  -2  -7   81.79   14.10
 -18  -2  -7   87.09   11.40
 -18   2  -7   71.49   13.60
  18   2   7  116.69   14.30
 -18   2  -7   68.69   13.30
  18   2   7   64.49   27.80
 -18   2  -7   94.79   16.70
 -20  -2  -7   78.79   14.90
 -20  -2  -7   95.09   15.80
 -20   2  -7   87.99   15.00
  20   2   7   81.29   11.90
 -20   2  -7   95.09   14.70
 -20   2  -7   72.99   15.20
 -22  -2  -7   43.00   13.00
 -22  -2  -7   38.70   12.10
 -22   2  -7   27.40   10.00
 -22   2  -7   41.60   10.50
 -22   2  -7   18.40   10.30
 -21  -3   7   -2.60    8.50
 -21  -3   7   10.90   13.80
 -21   3   7   16.80    8.00
  21   3  -7   16.00    7.80
 -19  -3   7   63.09   17.20
 -19  -3   7    8.90   10.50
 -19   3   7   17.50    8.30
 -19   3   7   13.20    6.90
  19   3  -7   20.40    7.20
 -17  -3   7  165.58   26.80
 -17  -3   7  178.28   21.30
 -17   3   7  154.78   16.00
  17   3  -7  151.18   15.70
 -17   3   7  157.58   15.80
 -15  -3   7    9.90    8.60
 -15  -3   7   10.70    9.70
  15   3  -7   16.50    6.90
 -15   3   7    3.30    5.50
 -15   3   7   17.20    6.80
 -13  -3   7  -18.10    9.50
 -13  -3   7   16.30    9.80
 -13  -3   7    0.60    5.50
 -13   3   7   10.00    5.20
  13   3  -7    6.90    4.80
 -13   3   7    2.40    4.70
  13   3  -7    9.30    6.80
 -11  -3   7    9.30    7.80
 -11  -3   7   23.50   13.60
 -11  -3   7   13.10    7.60
 -11  -3   7   15.60   10.90
  11   3  -7    6.40    4.90
  11   3  -7   18.10    8.50
 -11   3   7   13.40    5.50
 -11   3   7   14.30    5.90
  -9  -3   7  518.55   31.40
   9  -3  -7  495.85   24.80
  -9  -3   7  523.75   37.20
  -9  -3   7  482.85   46.20
  -9  -3   7  483.65   39.00
   9   3  -7  458.35   28.40
  -9   3   7  502.75   28.60
   9   3  -7  499.85   37.90
  -9   3   7  549.35   32.10
  -7  -3   7  101.69   19.40
  -7  -3   7  105.19   17.80
   7  -3  -7  105.19   12.20
   7  -3  -7   96.79    8.40
  -7  -3   7   96.29   13.60
  -7  -3   7   71.89   21.10
  -7   3   7  100.09   10.30
   7   3  -7  102.99   11.10
   7   3  -7   85.89   15.30
   7   3  -7   89.09   10.20
  -7   3   7  117.89   12.40
  -5  -3   7    2.60    7.30
  -5  -3   7    8.20    7.70
   5  -3  -7    2.90    3.90
  -5  -3   7   -6.00    4.80
  -5  -3   7    3.20    5.40
   5  -3  -7    7.10    3.00
   5  -3  -7   -2.90    4.40
   5   3  -7    4.20    5.60
   5   3  -7    3.80    4.40
  -5   3   7    8.80    5.90
   5   3  -7    2.80    4.20
  -5   3   7    5.90    4.10
  -5   3   7    8.60    4.10
  -5   3   7    5.00    3.00
  -5   3   7    4.80    4.60
  -5   3   7    2.70    6.20
  -3  -3   7  283.07   22.00
  -3  -3   7  270.57   27.80
   3  -3  -7  292.47   17.30
  -3  -3   7  298.47   25.60
   3  -3  -7  266.47   19.30
   3  -3  -7  295.67   17.40
   3  -3  -7  295.07   18.70
   3   3  -7  262.37   25.40
  -3   3   7  248.98   17.40
   3   3  -7  300.97   21.90
  -3   3   7  253.87   21.70
   3   3  -7  295.77   18.70
  -3   3   7  283.27   21.70
   3   3  -7  273.97   22.00
  -3   3   7  287.67   17.80
  -3   3   7  289.77   20.00
   1  -3  -7   26.30    7.40
  -1  -3   7   39.50   11.40
  -1  -3   7   29.00    8.60
  -1  -3   7   17.30   11.10
   1  -3  -7   20.10    4.90
   1  -3  -7   15.60    4.90
   1  -3  -7   27.50    5.60
  -1   3   7    9.40    4.80
   1   3  -7   13.20    5.70
  -1   3   7   15.20    4.80
   1   3  -7   12.60    6.50
   1   3  -7   18.60    4.90
  -1   3   7   19.70    5.60
   1   3  -7   19.50    6.60
   1   3  -7   19.90    5.00
  -1   3   7   17.30    4.90
  -1   3   7   15.20    6.50
  -1  -3  -7  546.55   29.00
  -1  -3  -7  573.64   32.50
   1  -3   7  573.44   37.50
   1  -3   7  510.35   33.00
  -1  -3  -7  523.45   33.70
  -1   3  -7  502.45   43.90
   1   3   7  516.55   31.70
   1   3   7  586.84   27.20
   1   3   7  532.15   35.10
  -1   3  -7  589.84   36.00
  -1   3  -7  575.64   34.80
  -1   3  -7  565.34   28.60
  -1   3  -7  533.35   28.60
  -1   3  -7  510.65   39.90
   1   3   7  530.95   29.80
  -3  -3  -7  180.28   17.50
  -3  -3  -7  130.09   14.20
  -3  -3  -7  163.18   12.80
  -3  -3  -7  168.58   21.60
  -3  -3  -7  158.58   14.60
   3  -3   7  132.19   15.00
  -3   3  -7  155.68   27.70
  -3   3  -7  155.18   16.00
  -3   3  -7  141.99   11.20
  -3   3  -7  157.48   24.40
  -3   3  -7  123.89   19.40
  -3   3  -7  156.58   12.00
   3   3   7  158.08    9.80
  -5  -3  -7   47.70    8.10
  -5  -3  -7   51.29   10.80
   5  -3   7   43.60   10.30
  -5  -3  -7   61.19   11.70
  -5  -3  -7   58.39   11.10
  -5   3  -7   51.19   14.00
  -5   3  -7   57.09   10.90
  -5   3  -7   41.20    6.50
  -5   3  -7   76.49   18.40
  -5   3  -7   33.90   13.30
  -5   3  -7   43.40    9.70
   5   3   7   45.40   12.80
  -7  -3  -7    0.70    5.30
  -7  -3  -7   11.10    7.50
  -7  -3  -7    0.10    3.60
   7  -3   7   -8.00    3.30
  -7  -3  -7    1.90    4.60
  -7   3  -7    1.30    8.70
  -7   3  -7    4.20    2.80
   7   3   7   -4.00    7.70
  -7   3  -7   -1.40    6.90
  -9  -3  -7  376.66   31.10
  -9  -3  -7  370.66   26.20
  -9  -3  -7  311.67   26.00
   9  -3   7  382.56   26.50
  -9  -3  -7  362.16   22.70
  -9   3  -7  261.97   30.40
  -9   3  -7  328.67   29.20
   9   3   7  305.27   35.80
  -9   3  -7  314.67   26.60
 -11  -3  -7   62.39   10.10
 -11  -3  -7   51.09   12.00
 -11  -3  -7   47.90   12.00
 -11   3  -7   67.59   14.50
 -11   3  -7   41.20   12.40
  11   3   7   56.99   18.60
 -11   3  -7   31.00   11.90
 -13  -3  -7   87.19   12.20
 -13  -3  -7   87.49   14.80
 -13  -3  -7   60.39   19.20
 -13   3  -7   62.19   13.10
  13   3   7   67.09   22.50
 -13   3  -7   63.99   14.80
 -13   3  -7   51.09   15.40
 -15  -3  -7   46.70   12.20
 -15  -3  -7   33.20    8.20
 -15   3  -7   45.40   14.50
 -15   3  -7   43.20   12.60
 -15   3  -7   42.20   11.30
  15   3   7   46.70   10.10
 -17  -3  -7   10.80    8.70
 -17   3  -7   24.20   11.00
 -17   3  -7   28.90    9.80
  17   3   7   21.00    7.20
 -19  -3  -7   21.10    9.20
 -19   3  -7   20.50   10.50
 -19   3  -7   16.10    9.30
 -19   3  -7    7.00    7.90
  19   3   7   12.70    8.20
 -14  -4   7   -9.20   12.30
 -14  -4   7   -0.30    9.60
  14   4  -7   11.90    6.40
 -14   4   7   20.60    7.60
 -12  -4   7    3.30   11.30
 -12  -4   7   15.80   13.50
  12   4  -7    8.80    7.50
 -12   4   7   11.40    6.30
 -10  -4   7   31.40   13.20
 -10  -4   7   12.40   11.30
 -10   4   7   15.10    7.00
  10   4  -7   12.30    6.90
  -8  -4   7  191.08   32.20
  -8  -4   7  226.68   25.90
  -8   4   7  174.08   16.00
   8   4  -7  166.18   16.60
  -6  -4   7   42.50   11.30
  -6  -4   7   27.70   12.00
  -6  -4   7    6.20   10.70
   6   4  -7   27.60    7.90
   6   4  -7   16.60    6.90
  -6   4   7   33.40    8.00
  -4  -4   7   28.20   10.20
  -4  -4   7   23.90   14.30
  -4  -4   7   61.49   16.40
   4  -4  -7   46.80    8.00
  -4   4   7   30.60    7.10
   4   4  -7   30.10    8.10
   4   4  -7   28.30    5.30
  -4   4   7   52.29    8.60
  -2  -4   7  219.78   24.20
   2  -4  -7  189.18   15.40
  -2  -4   7  232.08   33.60
  -2  -4   7  265.17   22.10
   2   4  -7  214.98   17.00
   2   4  -7  219.38   36.50
  -2   4   7  208.28   15.70
   0  -4   7   11.50    6.90
   0  -4  -7    9.00    5.20
   0  -4  -7   18.80    8.70
   0  -4   7    4.60    7.00
   0   4  -7   13.60   10.60
   0   4  -7   -1.40   10.00
   0   4  -7    5.10    4.70
   2  -4   7   11.90    8.40
  -2  -4  -7    4.60    4.50
  -2  -4  -7   14.10    9.10
  -2   4  -7    5.10    3.50
  -2   4  -7    1.70   10.10
  -2   4  -7    8.80   11.80
  -4  -4  -7   17.50    6.30
   4  -4   7    4.10    5.90
  -4  -4  -7   -1.20    7.40
  -4   4  -7    2.50   10.20
  -4   4  -7    7.50    9.40
  -6  -4  -7   83.79   12.20
  -6  -4  -7  126.29   19.70
   6  -4   7   72.59   14.50
  -6  -4  -7   55.49   10.70
  -6   4  -7   74.29   19.20
  -6   4  -7   80.09   22.70
  -6   4  -7  104.29   19.40
   6   4   7  120.79   15.20
  -8  -4  -7   16.00   10.90
  -8  -4  -7   29.10    7.40
   8   4   7   29.40    9.10
  -8   4  -7   33.40   13.20
  -8   4  -7   19.60   10.40
  -8   4  -7   16.50    9.60
 -10  -4  -7    8.80    9.00
 -10  -4  -7   14.30    5.90
 -10   4  -7   17.30   10.40
 -10   4  -7   25.90   12.20
  10   4   7   18.20    7.80
 -10   4  -7   13.40   10.90
 -12  -4  -7   -3.60    6.90
  12   4   7    4.20    6.20
 -12   4  -7   25.30   11.10
 -12   4  -7    8.30    7.90
 -12   4  -7   -4.10   10.00
 -14  -4  -7    1.30    7.90
 -14   4  -7  -13.60    9.60
  14   4   7    5.40    6.20
 -14   4  -7   -6.80    6.60
 -14   4  -7    0.50    7.40
 -26   0   8   46.10   12.50
 -24   0   8  323.07   27.20
 -24   0   8  398.16   26.80
 -22   0   8   83.19   13.70
 -22   0   8   86.69   12.50
 -22   0   8   87.99   11.80
 -20   0   8  254.37   20.10
 -20   0   8  239.78   18.50
  18   0  -8 1431.16   63.29
 -18   0   8 1361.76   65.39
 -18   0   8 1431.66   67.69
 -16   0   8 2129.79   93.69
  16   0  -8 2107.29   97.49
 -16   0   8 2119.79   98.59
 -16   0   8 2281.57  130.79
  16   0  -8 2480.05   96.19
  16   0  -8 2445.16  124.09
 -16   0   8 2154.68   95.89
 -16   0   8 2186.28   97.09
 -14   0   8 1408.36   66.39
 -14   0   8 1427.16   68.19
  14   0  -8 1524.85   90.09
  14   0  -8 1624.24   69.69
  14   0  -8 1650.73   71.99
 -14   0   8 1506.55   70.69
 -14   0   8 1697.83   69.89
  14   0  -8 1572.54   68.29
 -14   0   8 1663.23   98.49
 -12   0   8 1237.28   55.69
 -12   0   8 1330.97   83.39
  12   0  -8 1388.46   77.09
  12   0  -8 1284.77   57.09
 -12   0   8 1302.07   57.29
  12   0  -8 1270.07   57.29
 -12   0   8 1295.17   58.99
  12   0  -8 1254.07   58.59
  10   0  -8 2848.62  123.59
 -10   0   8 2898.21  122.89
  10   0  -8 2959.40  122.99
 -10   0   8 2806.52  122.99
 -10   0   8 2978.10  122.09
  10   0  -8 3012.80  123.19
  10   0  -8 2948.00  142.49
 -10   0   8 3052.89  150.98
 -10   0   8 3041.60  124.79
   8   0  -8 1351.66   79.49
   8   0  -8 1474.55   64.29
  -8   0   8 1431.46   63.79
  -8   0   8 1550.84   64.09
   8   0  -8 1372.06   63.19
  -8   0   8 1624.04   63.79
  -8   0   8 1503.65   65.19
  -8   0   8 1547.55   88.49
   8   0  -8 1477.25   61.79
   8   0  -8 1455.85   63.59
   6   0  -8 3748.32  167.58
   6   0  -8 4128.39  188.18
  -6   0   8 4273.77  170.68
  -6   0   8 4304.67  169.58
  -6   0   8 4202.88  194.98
   4   0  -8 3641.34  153.58
  -4   0   8 3630.34  154.48
  -4   0   8 3742.13  154.48
   4   0  -8 3890.11  176.08
  -4   0   8 3970.60  179.68
  -2   0   8 2914.01  122.49
   2   0  -8 3092.79  121.89
  -2   0   8 3159.58  148.49
   2   0  -8 3012.20  144.49
   2   0  -8 2847.81  123.39
   2   0  -8 2757.02  122.09
   0   0  -8  297.67   31.70
   0   0   8  344.47   18.20
   0   0  -8  342.87   17.30
   0   0  -8  358.16   18.40
   0   0  -8  362.36   29.90
   0   0  -8  367.36   18.60
   0   0   8  338.97   18.30
   0   0  -8  307.77   18.30
   0   0   8  344.17   19.00
   0   0   8  369.96   19.90
  -2   0  -8  357.56   31.70
   2   0   8  456.55   22.50
   2   0   8  460.95   22.10
  -2   0  -8  425.36   23.20
  -2   0  -8  392.96   21.10
   2   0   8  464.45   35.60
  -2   0  -8  433.86   21.70
  -2   0  -8  417.36   22.30
  -2   0  -8  459.15   23.80
  -4   0  -8  989.10   59.09
  -4   0  -8 1050.59   45.40
   4   0   8  866.81   58.29
   4   0   8  998.70   47.70
   4   0   8  949.11   43.30
  -4   0  -8  941.21   42.70
  -4   0  -8  961.30   43.20
  -4   0  -8  934.71   44.10
   4   0   8  899.61   43.50
   6   0   8 4652.03  183.78
   6   0   8 4830.92  208.28
  -6   0  -8 4287.67  184.78
  -6   0  -8 4176.38  183.28
   6   0   8 4415.86  189.18
  -6   0  -8 4398.26  202.78
  -8   0  -8 1874.31   81.59
  -8   0  -8 1896.41   99.49
   8   0   8 1810.62   79.99
   8   0   8 1969.40  104.69
   8   0   8 1730.43   86.19
  -8   0  -8 1868.61   81.59
  -8   0  -8 1905.81   78.99
  -8   0  -8 1847.52   80.69
 -10   0  -8    9.60    3.60
  10   0   8    1.00    3.70
  10   0   8    7.30    2.90
  10   0   8    5.50    8.10
 -10   0  -8   11.70    2.90
  10   0   8   10.50    3.40
 -10   0  -8    7.20    7.70
 -10   0  -8   15.90    4.60
 -10   0  -8   14.90    4.20
 -12   0  -8  397.76   21.30
 -12   0  -8  363.96   22.40
  12   0   8  336.57   37.70
 -12   0  -8  383.26   22.30
 -12   0  -8  382.56   36.30
 -12   0  -8  377.86   22.00
  12   0   8  393.96   20.90
 -12   0  -8  359.76   19.70
  12   0   8  359.76   27.80
 -14   0  -8  192.68   13.30
 -14   0  -8  207.68   32.00
 -14   0  -8  238.88   15.10
 -14   0  -8  246.08   16.80
  14   0   8  254.47   39.30
 -14   0  -8  247.98   16.90
  14   0   8  236.78   22.70
 -14   0  -8  219.18   16.10
  14   0   8  250.47   15.40
 -16   0  -8   57.99   20.20
 -16   0  -8   61.79    9.60
 -16   0  -8   54.59    9.10
  16   0   8   77.89   23.30
 -16   0  -8   62.69    6.40
 -16   0  -8   56.69    8.00
 -18   0  -8    7.10    4.60
 -18   0  -8   10.10    5.40
 -20   0  -8   51.09    9.50
 -20   0  -8   75.39   11.90
 -22   0  -8    5.10    6.20
 -22   0  -8    4.70    6.30
 -24   0  -8    1.40    6.90
 -24   0  -8  -12.70    5.00
 -25  -1   8   28.20   10.60
 -25  -1   8   41.90   13.50
 -25   1   8   18.60    7.30
 -25   1   8   30.40   10.00
 -23  -1   8   56.69   13.80
 -23  -1   8   37.30   11.90
 -23   1   8   34.70    8.20
 -23   1   8   28.20    8.60
 -21  -1   8   78.99   14.40
 -21  -1   8   73.69   11.10
 -21  -1   8   65.29   13.80
 -21   1   8   74.79   10.90
 -21   1   8   75.69   12.30
 -19  -1   8    6.90    5.00
 -19  -1   8   -1.10    4.40
 -19  -1   8    2.80    5.20
 -19  -1   8    4.70   14.00
  19   1  -8   -7.90   10.20
 -19   1   8    2.90    3.70
  19   1  -8   -0.70    3.90
 -19   1   8   10.00    5.00
 -17  -1   8  931.21   43.70
 -17  -1   8  871.71   48.50
 -17  -1   8  802.42   68.49
 -17  -1   8  858.81   46.60
  17   1  -8  875.81   42.80
  17   1  -8  880.01   41.90
 -17   1   8  862.61   43.80
  17   1  -8  899.61   42.10
  17   1  -8  963.60   67.09
 -17   1   8  845.42   42.40
 -17   1   8  781.62   39.90
  15  -1  -8  491.95   32.70
 -15  -1   8  497.95   27.40
 -15  -1   8  507.85   30.10
 -15  -1   8  524.75   49.70
 -15  -1   8  536.95   32.60
 -15  -1   8  479.05   25.70
  15   1  -8  458.45   42.40
  15   1  -8  499.05   26.10
 -15   1   8  514.75   27.00
 -15   1   8  520.05   27.80
  15   1  -8  463.75   26.30
 -15   1   8  486.05   24.10
  15   1  -8  460.65   25.30
  13  -1  -8  688.73   39.20
 -13  -1   8  663.03   38.70
  13  -1  -8  733.73   36.70
  13  -1  -8  653.53   48.90
 -13  -1   8  638.64   55.09
 -13  -1   8  650.83   34.60
 -13  -1   8  666.33   36.90
 -13  -1   8  652.23   33.00
  13   1  -8  766.72   53.29
  13   1  -8  689.93   33.90
 -13   1   8  727.93   34.10
 -13   1   8  766.82   58.09
  13   1  -8  640.64   32.30
 -13   1   8  688.93   30.70
  13   1  -8  628.84   34.40
 -13   1   8  725.13   34.30
 -13   1   8  682.73   30.80
 -11  -1   8  472.75   45.20
 -11  -1   8  523.95   30.30
  11  -1  -8  529.75   28.00
 -11  -1   8  523.85   28.50
  11  -1  -8  576.24   26.40
 -11  -1   8  548.05   32.30
  11  -1  -8  585.94   29.50
  11  -1  -8  524.85   40.00
 -11  -1   8  529.35   26.90
  11  -1  -8  506.55   30.60
 -11   1   8  525.75   27.00
 -11   1   8  522.85   24.20
  11   1  -8  524.65   41.50
  11   1  -8  532.75   28.10
 -11   1   8  544.55   25.20
  11   1  -8  582.24   27.90
 -11   1   8  552.34   27.20
  11   1  -8  571.44   26.50
 -11   1   8  506.05   45.30
  -9  -1   8  512.85   28.30
   9  -1  -8  464.15   36.20
  -9  -1   8  518.15   44.60
   9  -1  -8  492.55   26.20
   9  -1  -8  507.55   24.20
  -9  -1   8  489.75   24.80
   9  -1  -8  478.75   23.00
   9  -1  -8  485.95   27.50
  -9  -1   8  463.05   29.40
  -9  -1   8  529.55   27.20
   9   1  -8  492.25   24.30
   9   1  -8  460.45   25.10
   9   1  -8  507.95   26.20
  -9   1   8  513.15   24.50
  -9   1   8  503.75   24.80
  -9   1   8  514.25   23.90
  -9   1   8  504.05   21.70
  -9   1   8  464.95   42.00
   9   1  -8  488.55   38.20
  -7  -1   8  206.98   16.70
   7  -1  -8  205.08   12.50
   7  -1  -8  221.98   14.50
  -7  -1   8  193.08   12.60
  -7  -1   8  212.88   14.70
  -7  -1   8  196.28   25.40
  -7  -1   8  262.67   16.70
   7  -1  -8  210.68   13.40
   7   1  -8  211.58   13.40
  -7   1   8  224.48   12.00
  -7   1   8  207.48   12.50
  -7   1   8  218.98   12.80
   7   1  -8  225.38   14.50
  -7   1   8  199.58   25.70
   7   1  -8  206.68   12.60
   7   1  -8  240.08   24.10
   5  -1  -8   60.59    5.50
   5  -1  -8   58.29    5.60
  -5  -1   8   70.49    9.40
  -5  -1   8   57.09   15.40
   5  -1  -8   60.39    6.00
  -5  -1   8   56.19    9.70
  -5  -1   8   68.39    9.70
  -5  -1   8   53.19    5.30
   5   1  -8   57.39   12.90
   5   1  -8   57.09    6.00
  -5   1   8   70.29    6.30
   5   1  -8   53.89    5.80
   5   1  -8   67.89    7.60
  -5   1   8   53.99    5.10
  -5   1   8   40.50   12.80
  -5   1   8   55.39    4.40
  -3  -1   8  600.94   30.70
   3  -1  -8  558.04   25.90
   3  -1  -8  524.45   25.60
  -3  -1   8  508.55   43.40
  -3  -1   8  585.64   32.70
   3  -1  -8  530.65   26.30
  -3  -1   8  545.85   26.40
  -3  -1   8  553.64   29.70
  -3   1   8  594.34   45.40
   3   1  -8  543.85   30.20
   3   1  -8  607.74   43.10
   3   1  -8  569.54   27.10
  -3   1   8  553.84   25.50
  -3   1   8  527.95   23.60
  -3   1   8  547.15   27.10
   3   1  -8  594.94   28.60
  -3   1   8  540.05   23.00
  -1  -1   8 1313.97   61.49
  -1  -1   8 1307.17   61.99
  -1  -1   8 1286.87   64.79
   1  -1  -8 1400.36   73.89
  -1  -1   8 1341.97   57.89
   1  -1  -8 1315.97   55.09
   1  -1  -8 1352.36   58.39
   1  -1  -8 1319.07   56.49
   1   1  -8 1279.87   60.19
   1   1  -8 1421.16   58.69
   1   1  -8 1287.97   63.09
  -1   1   8 1308.67   58.59
   1   1  -8 1378.76   78.69
  -1   1   8 1456.85   56.69
  -1   1   8 1320.27   55.99
  -1  -1  -8 2942.81  121.09
   1  -1   8 3157.08  131.89
   1  -1   8 3025.40  122.99
  -1  -1  -8 2909.81  123.59
  -1  -1  -8 3027.60  121.19
   1  -1   8 2909.81  127.19
  -1  -1  -8 2955.90  139.99
   1   1   8 2808.52  121.19
  -1   1  -8 3228.88  131.39
   1   1   8 2878.61  122.09
  -1   1  -8 3052.69  130.89
  -1   1  -8 2774.62  126.19
   1   1   8 2902.01  124.09
  -1   1  -8 3003.00  123.89
  -1   1  -8 2975.70  134.09
  -1   1  -8 3009.90  141.39
  -3  -1  -8 1267.37   58.49
  -3  -1  -8 1354.96   56.99
   3  -1   8 1381.66   57.89
   3  -1   8 1469.55   62.69
  -3  -1  -8 1351.66   73.89
  -3  -1  -8 1393.06   55.59
  -3  -1  -8 1355.26   55.49
  -3   1  -8 1280.17   73.79
   3   1   8 1338.87   59.29
  -3   1  -8 1466.55   67.59
   3   1   8 1306.67   75.59
  -3   1  -8 1413.56   59.29
  -3   1  -8 1219.68   61.29
   3   1   8 1286.27   56.39
   3   1   8 1314.07   56.49
  -3   1  -8 1275.07   67.49
  -3   1  -8 1363.26   65.19
   5  -1   8 4537.65  183.38
  -5  -1  -8 4498.55  198.58
   5  -1   8 3936.81  199.68
   5   1   8 4186.88  178.68
   5   1   8 4334.87  202.28
  -5   1  -8 4232.08  189.38
  -5   1  -8 4715.33  187.18
  -5   1  -8 4405.26  183.78
  -5   1  -8 4270.67  189.08
   5   1   8 4487.75  177.28
  -5   1  -8 4483.25  179.68
   5   1   8 4165.08  179.98
  -5   1  -8 4378.56  198.48
  -7  -1  -8  165.48   20.40
   7  -1   8  159.78   17.60
   7  -1   8  154.58    9.70
  -7  -1  -8  138.79    7.00
  -7  -1  -8  159.68   11.20
  -7  -1  -8  152.98    9.30
  -7  -1  -8  169.98   10.70
   7  -1   8  164.38   26.30
   7  -1   8  154.18   12.80
  -7   1  -8  182.68   21.40
   7   1   8  149.69    7.80
  -7   1  -8  138.19   13.60
   7   1   8  165.78   11.40
  -7   1  -8  181.48   16.80
  -7   1  -8  138.29   12.70
  -7   1  -8  167.38   10.50
   7   1   8  156.38   11.20
   7   1   8  146.69   24.60
  -9  -1  -8  285.57   17.10
   9  -1   8  280.67   25.80
  -9  -1  -8  300.27   12.80
  -9  -1  -8  295.67   17.00
   9  -1   8  350.76   35.00
  -9  -1  -8  278.07   12.40
   9  -1   8  289.57   15.40
  -9  -1  -8  348.37   31.50
   9  -1   8  284.07   19.10
  -9  -1  -8  278.17   15.80
   9   1   8  298.47   17.80
  -9   1  -8  278.87   19.80
   9   1   8  325.07   33.20
   9   1   8  265.87   18.10
  -9   1  -8  302.07   21.10
  -9   1  -8  271.17   28.00
  -9   1  -8  322.87   15.80
  -9   1  -8  274.07   22.10
 -11  -1  -8  303.87   13.80
  11  -1   8  298.17   27.50
  11  -1   8  293.37   16.30
 -11  -1  -8  331.67   32.50
  11  -1   8  309.87   20.40
 -11  -1  -8  312.07   18.60
 -11  -1  -8  333.17   19.20
  11  -1   8  362.16   37.90
 -11  -1  -8  318.17   13.70
 -11  -1  -8  347.97   18.40
  11   1   8  330.17   21.60
 -11   1  -8  319.57   16.20
 -11   1  -8  286.77   29.50
 -11   1  -8  335.17   24.40
  11   1   8  314.87   19.00
 -11   1  -8  297.37   21.70
  11   1   8  412.86   39.80
 -13  -1  -8  418.56   23.80
 -13  -1  -8  395.16   37.90
 -13  -1  -8  413.86   22.80
 -13  -1  -8  419.16   22.80
  13  -1   8  373.86   42.60
  13   1   8  401.06   26.80
 -13   1  -8  412.06   28.00
  13   1   8  382.36   23.10
 -13   1  -8  459.25   39.60
 -13   1  -8  399.66   25.60
 -13   1  -8  411.16   26.60
 -13   1  -8  413.76   26.60
 -13   1  -8  390.96   19.40
  13   1   8  353.26   41.60
 -15  -1  -8  611.44   32.20
 -15  -1  -8  611.54   33.00
 -15  -1  -8  601.94   51.99
 -15  -1  -8  659.53   34.70
 -15   1  -8  679.53   37.00
  15   1   8  657.83   60.69
 -15   1  -8  683.03   38.50
 -15   1  -8  626.24   35.60
  15   1   8  622.04   33.40
 -15   1  -8  604.64   36.60
 -17  -1  -8   28.50   14.60
 -17  -1  -8   41.60    7.00
 -17  -1  -8   48.80    8.50
 -17  -1  -8   34.50    8.40
 -17   1  -8   44.10    9.40
 -17   1  -8   35.40    9.60
 -17   1  -8   48.60    9.40
  17   1   8   69.09   25.70
 -19  -1  -8   13.20    6.30
 -19  -1  -8    5.50    5.20
 -19  -1  -8    9.40    4.50
 -19   1  -8    9.30    5.90
 -19   1  -8    3.60    5.40
 -19   1  -8   -1.50    4.80
 -21  -1  -8  168.98   16.70
 -21   1  -8  189.68   18.80
 -21   1  -8  160.18   16.70
 -23  -1  -8   -4.40    4.70
 -23  -1  -8    4.30    6.80
 -23   1  -8    0.70    6.20
 -22  -2   8   -2.20    7.10
 -22  -2   8   -2.50    8.00
 -22   2   8    2.70    4.70
 -22   2   8   -0.90    5.00
  22   2  -8    1.50    6.20
 -20  -2   8   18.80    9.30
 -20  -2   8   17.20    9.50
 -20  -2   8    9.70   15.10
  20   2  -8   16.00   17.00
 -20   2   8   30.10    7.80
  20   2  -8   13.20    5.60
 -20   2   8   17.60    7.10
 -18  -2   8   20.00   18.30
 -18  -2   8   28.60   10.20
 -18  -2   8   46.80   12.40
 -18   2   8   18.10    6.60
 -18   2   8   43.20    8.90
  18   2  -8   57.89   20.10
  18   2  -8   35.90    8.00
 -16  -2   8   18.50   12.90
 -16  -2   8   25.90    8.10
 -16  -2   8   22.80    9.20
 -16  -2   8    9.30    7.70
  16   2  -8    1.90    9.60
 -16   2   8   14.20    5.20
  16   2  -8   13.40    5.50
 -16   2   8   16.10    5.70
 -14  -2   8   -2.60    9.00
 -14  -2   8    0.40    5.30
 -14  -2   8    2.90    6.60
  14  -2  -8    4.80    8.20
 -14  -2   8    8.50    5.40
 -14   2   8   10.70    4.70
  14   2  -8    3.50    9.40
  14   2  -8    2.10    3.80
 -14   2   8    6.80    3.90
 -12  -2   8  129.99   15.60
 -12  -2   8  142.89   29.50
 -12  -2   8  150.68   18.50
  12  -2  -8  156.38   18.90
  12  -2  -8  174.88    9.80
 -12  -2   8  149.59   14.90
 -12   2   8  154.38   12.60
  12   2  -8  153.58   11.00
 -12   2   8  159.68   12.80
  12   2  -8  179.98   13.40
  12   2  -8  151.98   24.50
 -10  -2   8    2.80    3.50
 -10  -2   8    0.70    3.00
 -10  -2   8   14.90    6.40
  10  -2  -8    1.60    5.20
 -10  -2   8   -2.00    7.00
  10  -2  -8    7.60    2.70
  10  -2  -8   -2.00    5.10
  10  -2  -8    6.70    4.20
 -10  -2   8   10.10    6.10
 -10   2   8    4.80    2.40
  10   2  -8    3.80    2.70
  10   2  -8    9.00    7.60
 -10   2   8    4.00    1.60
 -10   2   8    7.90    8.80
  10   2  -8    1.30    2.50
 -10   2   8    5.10    3.30
 -10   2   8    3.30    3.10
  10   2  -8    9.10    4.00
  -8  -2   8  611.14   35.30
   8  -2  -8  488.25   33.80
  -8  -2   8  533.25   36.50
   8  -2  -8  573.74   31.20
   8  -2  -8  582.34   26.30
  -8  -2   8  515.35   27.70
  -8  -2   8  499.15   46.40
   8  -2  -8  552.74   37.10
  -8  -2   8  580.04   32.20
  -8   2   8  508.25   23.80
  -8   2   8  533.55   27.90
   8   2  -8  527.75   28.60
  -8   2   8  520.65   27.00
   8   2  -8  546.05   28.40
  -8   2   8  506.65   45.00
   8   2  -8  603.04   41.30
   8   2  -8  556.54   31.60
  -8   2   8  543.95   28.10
   6  -2  -8   20.60    7.80
   6  -2  -8   18.00    3.70
  -6  -2   8   25.30    7.50
  -6  -2   8   -2.00    8.70
  -6  -2   8   19.90    6.50
   6  -2  -8   11.30    4.70
   6  -2  -8    4.00    5.20
  -6  -2   8   14.10    6.30
  -6  -2   8    9.80    3.10
  -6   2   8   13.60    2.90
   6   2  -8   18.40    5.60
  -6   2   8    9.30    3.30
  -6   2   8   20.20    4.70
   6   2  -8   16.50    4.10
   6   2  -8   19.60    7.70
  -6   2   8   15.70    4.00
  -6   2   8   13.90    3.10
   6   2  -8   13.40    4.40
  -4  -2   8  912.51   60.79
  -4  -2   8  782.42   37.60
   4  -2  -8  812.22   37.20
  -4  -2   8  842.42   42.80
   4  -2  -8  842.52   48.40
  -4  -2   8  735.13   43.60
   4  -2  -8  746.93   35.70
  -4  -2   8  814.42   48.10
   4  -2  -8  758.82   39.00
  -4   2   8  758.82   37.60
   4   2  -8  821.22   38.50
   4   2  -8  769.42   50.39
  -4   2   8  812.72   37.00
   4   2  -8  755.22   43.60
  -4   2   8  819.92   55.99
   4   2  -8  803.22   40.60
  -4   2   8  805.82   37.70
  -4   2   8  833.72   40.70
   2  -2  -8   53.49   12.20
   2  -2  -8   41.50    6.70
  -2  -2   8   48.90    6.40
  -2  -2   8   33.00    9.70
  -2  -2   8   50.69   10.40
   2  -2  -8   49.00    6.70
   2  -2  -8   20.40    8.00
  -2  -2   8   46.60    9.00
   2  -2  -8   45.80    6.30
   2   2  -8   67.99   11.90
   2   2  -8   50.09    6.90
  -2   2   8   52.89    7.00
  -2   2   8   35.60    5.00
   2   2  -8   42.20    8.10
   2   2  -8   42.70   12.10
  -2   2   8   39.60    3.70
  -2   2   8   35.50    5.70
  -2   2   8   41.30    6.40
   0  -2  -8  182.78   23.10
   0  -2   8  232.08   17.50
   0  -2   8  240.48   19.10
   0  -2  -8  200.18   20.40
   0  -2  -8  225.68   14.00
   0  -2  -8  223.28   13.60
   0  -2  -8  190.28   13.10
   0  -2   8  204.08   12.90
   0  -2   8  197.78   20.50
   0   2   8  210.38   11.80
   0   2   8  215.78   14.20
   0   2  -8  243.28   26.00
   0   2  -8  248.08   14.40
   0   2   8  208.48   14.00
   0   2   8  209.48   12.20
   0   2  -8  207.48   19.70
   0   2  -8  215.88   17.00
   0   2  -8  244.28   24.30
  -2  -2  -8  405.26   21.80
  -2  -2  -8  411.86   22.00
   2  -2   8  393.66   25.50
  -2  -2  -8  407.06   31.20
  -2  -2  -8  420.76   22.30
   2  -2   8  391.56   20.50
  -2  -2  -8  444.86   39.10
  -2  -2  -8  386.16   20.80
  -2   2  -8  409.76   21.60
   2   2   8  369.86   22.10
  -2   2  -8  454.55   31.40
  -2   2  -8  432.66   30.70
  -2   2  -8  393.66   25.90
  -2   2  -8  364.76   31.50
   2   2   8  397.36   18.80
   2   2   8  407.76   18.70
  -2   2  -8  454.85   39.60
  -2   2  -8  427.16   34.20
   4  -2   8  617.84   33.60
  -4  -2  -8  591.44   40.10
   4  -2   8  589.84   27.30
  -4  -2  -8  589.04   29.50
  -4  -2  -8  529.85   29.00
  -4  -2  -8  583.34   29.60
  -4   2  -8  485.45   35.90
   4   2   8  607.04   26.40
   4   2   8  519.55   29.10
   4   2   8  574.84   25.60
  -4   2  -8  528.45   33.20
  -4   2  -8  568.34   28.10
  -4   2  -8  499.55   38.90
   4   2   8  596.34   44.20
  -4   2  -8  579.04   39.30
   4   2   8  596.14   24.90
  -4   2  -8  617.74   42.50
   6  -2   8   15.80    5.80
  -6  -2  -8   17.10    4.70
   6  -2   8   21.50   11.30
  -6  -2  -8   19.00    4.90
   6  -2   8   17.00    3.50
  -6  -2  -8   15.30    8.00
  -6  -2  -8   23.70    5.10
  -6   2  -8   17.50    4.20
   6   2   8   10.90    9.10
  -6   2  -8    8.30    7.20
  -6   2  -8   22.40    9.00
   6   2   8   12.90    4.20
   6   2   8   14.80    1.50
  -6   2  -8   21.30    7.60
  -6   2  -8   29.00    8.80
   6   2   8   15.70    1.50
   6   2   8   18.30    3.20
  -6   2  -8    9.70    5.20
   8  -2   8    2.20    1.90
  -8  -2  -8    2.40    3.10
  -8  -2  -8   -3.80    4.70
   8  -2   8   -5.80    9.10
  -8  -2  -8   -3.40    2.10
  -8  -2  -8    5.60    3.50
   8  -2   8   -0.30    3.50
  -8   2  -8    7.10    6.90
  -8   2  -8    2.20    5.10
  -8   2  -8    2.20    4.60
  -8   2  -8    4.20    3.70
  -8   2  -8    1.00    1.70
   8   2   8    5.20    3.20
   8   2   8   -0.50    1.90
  -8   2  -8    6.50    6.10
   8   2   8    5.80    6.60
 -10  -2  -8  277.07   20.00
  10  -2   8  348.87   23.50
 -10  -2  -8  303.37   20.30
 -10  -2  -8  320.77   20.00
 -10  -2  -8  383.76   33.60
 -10   2  -8  318.87   28.00
  10   2   8  373.86   37.60
  10   2   8  305.07   18.60
 -10   2  -8  329.97   25.70
 -12  -2  -8   90.69   10.50
 -12  -2  -8  100.59   20.90
 -12  -2  -8   90.19   10.50
  12  -2   8  107.59   14.70
 -12  -2  -8   88.09    9.80
 -12   2  -8   76.39   15.10
  12   2   8  106.09   23.90
 -12   2  -8   96.09   15.50
 -12   2  -8   84.99   16.60
 -14  -2  -8 1374.26   64.49
 -14  -2  -8 1450.15   66.99
 -14  -2  -8 1363.66   84.89
 -14   2  -8 1391.06   70.99
  14   2   8 1369.76   95.79
 -14   2  -8 1350.36   74.29
 -14   2  -8 1357.06   69.59
 -16  -2  -8  105.69   23.30
 -16  -2  -8  105.19   11.30
 -16  -2  -8  112.29   13.70
 -16  -2  -8  122.19   13.70
 -16   2  -8  105.29   16.40
 -16   2  -8   89.29   15.70
  16   2   8   84.69   27.00
 -16   2  -8  127.19   19.80
 -18  -2  -8  118.59   12.40
 -18  -2  -8  122.99   26.90
 -18  -2  -8  128.99   14.50
 -18   2  -8  148.49   21.60
 -18   2  -8  134.49   17.90
  18   2   8  122.39   32.60
 -18   2  -8  108.49   17.00
 -20  -2  -8  198.48   20.00
 -20   2  -8  209.18   20.60
 -20   2  -8  226.88   20.50
  20   2   8  193.78   17.10
 -20   2  -8  225.48   22.80
 -22  -2  -8   38.00   12.10
 -22   2  -8   38.30   11.10
 -22   2  -8   25.50   10.90
 -22   2  -8   41.50   12.90
 -19  -3   8   42.60   15.90
 -19  -3   8   21.90   11.20
  19   3  -8   34.30    9.00
 -19   3   8   24.10    8.30
 -19   3   8   39.10    9.80
 -17  -3   8   23.70   12.60
 -17  -3   8   25.40   10.10
 -17   3   8   25.00    8.70
 -17   3   8   12.40    5.80
  17   3  -8   12.90    6.10
 -15  -3   8   19.60   11.70
 -15  -3   8    1.10    6.50
  15   3  -8    1.40    5.30
 -15   3   8   17.50    6.90
 -15   3   8    2.20    4.80
 -13  -3   8    1.70    7.20
 -13  -3   8   -7.30   12.30
 -13  -3   8   11.90    6.90
 -13  -3   8    7.90    9.00
 -13   3   8    7.20    4.90
 -13   3   8    9.10    5.70
  13   3  -8   14.40    6.10
  13   3  -8   15.60    9.00
 -11  -3   8  323.67   40.80
 -11  -3   8  379.66   34.60
 -11  -3   8  367.86   30.90
 -11  -3   8  331.57   25.90
  11   3  -8  381.06   34.70
  11   3  -8  383.86   24.70
 -11   3   8  411.56   24.40
 -11   3   8  375.76   24.90
  -9  -3   8  570.84   42.80
  -9  -3   8  453.65   47.90
   9  -3  -8  532.45   26.30
  -9  -3   8  537.95   33.30
  -9  -3   8  486.65   37.50
  -9   3   8  550.54   29.90
  -9   3   8  541.35   31.50
   9   3  -8  539.25   30.70
   9   3  -8  495.95   39.40
  -7  -3   8    6.80    8.00
   7  -3  -8   -9.60    4.40
   7  -3  -8    0.30    2.20
  -7  -3   8   -9.20   10.20
  -7  -3   8    6.70    6.40
  -7  -3   8    8.60    5.20
  -7   3   8    0.40    2.80
   7   3  -8   -8.40    4.60
   7   3  -8   -2.40    3.00
  -7   3   8    0.60    3.20
   7   3  -8    2.10    4.20
  -5  -3   8  254.37   30.10
  -5  -3   8  270.97   24.50
   5  -3  -8  223.28   20.40
  -5  -3   8  243.48   20.00
   5  -3  -8  239.38   15.10
  -5  -3   8  263.97   28.00
   5  -3  -8  236.38   18.90
  -5   3   8  221.58   21.50
  -5   3   8  234.78   18.70
   5   3  -8  253.07   17.30
   5   3  -8  221.18   18.40
  -5   3   8  233.78   16.00
  -5   3   8  240.18   16.10
  -5   3   8  198.78   17.20
   5   3  -8  262.47   23.00
  -3  -3   8 1078.49   62.19
   3  -3  -8 1140.59   54.49
   3  -3  -8 1101.49   53.79
  -3  -3   8 1097.29   67.59
   3  -3  -8 1156.28   57.19
   3  -3  -8 1159.18   52.09
  -3  -3   8 1153.98   58.29
  -3   3   8 1130.59   53.09
  -3   3   8 1052.89   54.49
  -3   3   8 1111.59   56.69
   3   3  -8 1095.39   65.59
   3   3  -8 1130.99   60.59
  -3   3   8 1141.59   51.69
   3   3  -8 1147.89   53.49
   1  -3  -8  551.04   31.80
  -1  -3   8  546.85   33.70
  -1  -3   8  491.95   35.70
   1  -3  -8  499.55   31.90
   1  -3  -8  528.15   28.40
   1  -3  -8  554.84   31.20
  -1  -3   8  523.05   28.30
  -1  -3   8  554.24   42.60
  -1   3   8  524.45   29.40
   1   3  -8  481.85   28.00
   1   3  -8  639.94   38.20
  -1   3   8  552.34   30.40
  -1   3   8  496.35   32.60
   1   3  -8  590.44   29.80
   1   3  -8  524.45   37.70
  -1   3   8  581.24   27.50
   1  -3   8   16.80    4.40
  -1  -3  -8   33.50    8.20
  -1  -3  -8   26.70    6.30
  -1  -3  -8   21.20    6.30
  -1  -3  -8   18.20    9.60
   1  -3   8   13.40    7.00
   1  -3   8   16.90    8.90
   1   3   8   13.40    6.80
  -1   3  -8   19.90    4.80
  -1   3  -8   20.00    4.80
  -1   3  -8   20.30   11.00
   1   3   8   21.80    4.20
  -1   3  -8   34.80   13.00
  -1   3  -8   24.30    9.30
  -1   3  -8   11.40    6.40
  -3  -3  -8  113.19   13.70
   3  -3   8  129.89   10.10
   3  -3   8  130.29   14.70
  -3  -3  -8  124.49   13.90
  -3  -3  -8  113.19   21.70
  -3  -3  -8  111.09   12.10
  -3  -3  -8  119.49   11.10
  -3   3  -8  110.99   20.90
  -3   3  -8  128.89   10.20
  -3   3  -8  121.19   10.60
   3   3   8   94.89   15.30
  -3   3  -8  112.99   20.70
   3   3   8  131.99    8.40
  -3   3  -8  117.19   15.10
  -3   3  -8  133.49   24.90
  -5  -3  -8   40.40    7.60
   5  -3   8   44.50   10.50
  -5  -3  -8   38.80   10.20
  -5  -3  -8   38.50    9.20
  -5   3  -8   40.30   14.60
  -5   3  -8   43.20   15.80
  -5   3  -8   34.30   12.40
  -5   3  -8   48.50    7.20
  -5   3  -8   46.80   11.60
  -7  -3  -8  465.75   30.70
  -7  -3  -8  485.45   36.00
   7  -3   8  543.25   34.00
  -7  -3  -8  509.75   32.50
  -7  -3  -8  489.15   28.40
  -7   3  -8  482.15   47.50
  -7   3  -8  488.35   25.90
   7   3   8  479.15   42.80
  -7   3  -8  497.05   43.00
  -7   3  -8  502.95   38.50
  -9  -3  -8   32.00    7.40
  -9  -3  -8   20.90   10.20
   9  -3   8   28.70    9.90
  -9  -3  -8   28.50    9.00
  -9  -3  -8   16.60    8.80
  -9   3  -8   45.40   13.90
  -9   3  -8   33.10   12.90
   9   3   8    4.00    9.50
 -11  -3  -8   14.60    7.90
 -11  -3  -8    7.60    4.60
 -11  -3  -8   19.90   10.00
 -11   3  -8   22.60    9.80
 -11   3  -8   14.70    7.40
  11   3   8   -2.90   11.80
 -11   3  -8    3.60    7.50
 -13  -3  -8   60.89   10.80
 -13  -3  -8   58.79   12.80
 -13   3  -8   69.29   15.60
 -13   3  -8   53.49   15.30
 -13   3  -8   69.69   14.30
 -15  -3  -8   13.00    6.00
 -15  -3  -8   -1.90    4.90
 -15   3  -8   16.70    8.00
 -15   3  -8    3.60    6.80
 -15   3  -8    7.40    8.50
 -17  -3  -8  154.18   15.30
 -17  -3  -8  184.58   20.50
 -17   3  -8  197.88   29.10
 -17   3  -8  163.38   23.10
 -17   3  -8  141.09   22.10
  17   3   8  166.48   16.70
 -19  -3  -8   31.00   11.90
 -19   3  -8   21.50    9.70
  19   3   8   20.30    8.90
 -19   3  -8   45.40   15.20
 -19   3  -8   40.40   12.90
 -14  -4   8   -7.20    7.70
 -14  -4   8  -12.00   10.30
 -14   4   8   -4.10    5.00
  14   4  -8    1.00    5.60
 -12  -4   8   16.70   11.00
 -12  -4   8   24.50   15.50
  12   4  -8   13.40    6.10
 -12   4   8    5.00    6.40
 -10  -4   8   75.19   19.60
 -10  -4   8   70.69   18.80
  10   4  -8   90.99   14.20
 -10   4   8  118.59   15.00
  -8  -4   8   55.09   17.70
  -8  -4   8   67.89   20.20
  -8  -4   8   84.79   20.80
  -8   4   8   52.29    9.90
   8   4  -8   50.49   10.30
  -6  -4   8   27.70   11.70
  -6  -4   8    2.10    6.80
  -6  -4   8   24.20   10.80
  -6   4   8    2.10    4.40
   6   4  -8   -5.60    4.00
   6   4  -8   -1.50    9.20
  -4  -4   8   59.69   17.80
  -4  -4   8   77.99   18.40
  -4  -4   8   71.79   13.90
   4  -4  -8   60.79    9.00
   4   4  -8   48.20    8.30
   4   4  -8   69.19   11.10
  -4   4   8   60.19    9.30
  -2  -4   8   26.60   10.10
  -2  -4   8   41.70   13.60
  -2  -4   8   30.50   15.70
   2  -4  -8   29.50    7.00
   2   4  -8   32.10   16.20
   2   4  -8   27.10    7.10
  -2   4   8   32.60    7.10
   0  -4  -8   30.20    7.20
   0  -4   8   34.80   11.10
   0  -4  -8   36.50   15.70
   0  -4   8   33.30   13.30
   0   4  -8   33.60    7.40
   0   4  -8   39.10   17.60
   0   4  -8   26.10   13.70
   2  -4   8   18.50    8.70
  -2  -4  -8   12.80    5.50
  -2  -4  -8   25.00    9.40
  -2   4  -8    7.30    5.00
  -2   4  -8    9.20    8.30
  -2   4  -8    9.20   10.80
   4  -4   8   47.40   11.70
  -4  -4  -8   31.60   11.90
  -4  -4  -8   13.00    6.60
  -4   4  -8   31.90   15.30
  -4   4  -8   31.40   16.00
  -6  -4  -8  249.48   19.20
  -6  -4  -8  222.68   23.70
   6  -4   8  228.38   22.20
  -6   4  -8  265.57   30.50
  -6   4  -8  215.88   17.40
  -6   4  -8  248.68   25.30
  -6   4  -8  203.68   33.60
  -8  -4  -8  119.19   13.30
  -8  -4  -8  114.99   19.60
  -8   4  -8   92.29   21.50
  -8   4  -8  130.99   22.40
  -8   4  -8  100.69   22.80
 -10  -4  -8   23.20    6.90
 -10  -4  -8   13.80   10.60
 -10   4  -8   16.40   11.50
 -10   4  -8   36.00   11.60
  10   4   8   23.10    7.70
 -10   4  -8   26.80   11.50
 -12  -4  -8   27.50   11.80
 -12  -4  -8   16.20    6.80
  12   4   8    7.70    7.00
 -12   4  -8   12.80   10.50
 -12   4  -8   25.60   13.50
 -12   4  -8   12.80    8.60
 -14   4  -8   -5.00    8.40
  14   4   8   -4.30    6.30
 -14   4  -8   -2.00    7.80
 -14   4  -8  -18.30    9.00
 -24   0   9   20.70    8.00
 -24   0   9   -1.70    5.20
 -22   0   9   -1.30    3.40
 -22   0   9    1.70    5.10
 -22   0   9    9.70    5.10
 -20   0   9   -5.20    3.30
 -20   0   9    6.60    3.90
 -20   0   9   -1.20    3.80
 -18   0   9   -5.40    2.80
 -18   0   9    6.10    3.90
 -18   0   9    2.60    4.10
  18   0  -9    3.20    3.00
 -16   0   9    6.40   10.80
  16   0  -9   -2.50    9.40
  16   0  -9    3.60    3.40
 -16   0   9    2.50    4.10
 -16   0   9    3.50    3.30
 -16   0   9    5.20    3.60
 -16   0   9    1.90    2.50
 -14   0   9    1.10    2.50
  14   0  -9  -12.90    4.70
 -14   0   9    5.50    2.20
  14   0  -9   -0.60    2.50
  14   0  -9   -1.20    1.70
  14   0  -9   -0.70    2.80
 -14   0   9    6.10    6.60
 -14   0   9   -1.20    2.20
 -14   0   9    4.00    3.20
 -12   0   9   -1.90    1.70
 -12   0   9    8.80    7.70
  12   0  -9    3.20    2.20
 -12   0   9    1.20    1.70
 -12   0   9    2.40    2.20
  12   0  -9   -4.50    5.00
  12   0  -9    2.10    2.50
  12   0  -9    2.10    2.30
 -12   0   9    2.80    3.00
 -10   0   9    0.60    1.70
 -10   0   9   -0.30    1.30
 -10   0   9   -1.70    4.20
 -10   0   9    3.00    2.30
  10   0  -9   -1.50    1.40
  10   0  -9    1.40    2.10
 -10   0   9    1.80    2.20
  10   0  -9    0.10    1.70
  10   0  -9    1.00    4.30
   8   0  -9    1.10    1.30
   8   0  -9    1.80    4.10
  -8   0   9    1.00    5.90
   8   0  -9   -0.50    2.00
  -8   0   9    1.50    2.20
  -8   0   9   -0.30    1.50
   8   0  -9   -1.20    1.40
  -8   0   9    0.30    1.60
  -8   0   9    1.60    1.90
   8   0  -9   -0.80    1.30
   6   0  -9    0.40    2.00
  -6   0   9    4.50    5.80
  -6   0   9    2.10    1.80
  -6   0   9    0.60    1.90
  -6   0   9    1.60    1.80
   6   0  -9    0.70    1.40
   6   0  -9    1.50    1.60
  -6   0   9   -1.30    1.10
   6   0  -9   -0.90    1.40
   6   0  -9    3.40    6.90
  -4   0   9    0.70    3.90
   4   0  -9   -0.80    1.30
   4   0  -9    4.10    5.10
   4   0  -9    0.60    1.20
  -4   0   9    0.60    1.90
   4   0  -9   -0.30    1.70
  -4   0   9    2.50    1.90
  -4   0   9   -1.00    1.00
  -4   0   9    1.10    1.50
   4   0  -9    0.80    1.40
   2   0  -9   -1.90    1.90
  -2   0   9   -0.60    1.80
   2   0  -9    0.20    1.40
   2   0  -9    0.20    1.40
   2   0  -9    1.80    2.00
  -2   0   9    0.40    3.80
  -2   0   9   -1.50    1.70
   2   0  -9    5.30    6.50
  -2   0   9    2.30    1.70
   2   0  -9   -0.60    1.70
   0   0  -9    0.10    1.80
   0   0   9    0.40    1.70
   0   0  -9    3.40    2.20
   0   0   9    1.00    2.20
   0   0  -9    4.00    2.50
   0   0  -9    2.50    3.20
   0   0   9    1.10    2.40
   0   0  -9    1.20    1.70
   0   0   9    1.80    2.10
   0   0  -9    4.80    7.60
  -2   0  -9    0.70    1.70
  -2   0  -9   -1.40    4.40
   2   0   9    4.00    2.50
  -2   0  -9   -0.60    2.00
   2   0   9   -2.70    1.50
   2   0   9   -2.50    4.70
  -2   0  -9   -1.30    1.40
  -2   0  -9   -1.30    2.20
  -2   0  -9    0.40    1.60
   4   0   9    0.30    2.00
  -4   0  -9   -0.60    1.40
  -4   0  -9    2.50    2.40
  -4   0  -9    1.20    2.20
   4   0   9    0.40    2.10
   4   0   9    3.90    4.00
  -4   0  -9    0.90    2.40
   4   0   9   -1.10    4.60
  -4   0  -9   -0.30    3.40
  -6   0  -9    2.00    2.50
   6   0   9    0.60    2.20
  -6   0  -9   -1.40    4.30
   6   0   9   -3.50    5.70
   6   0   9    1.40    3.70
  -6   0  -9    2.20    3.00
  -6   0  -9    3.80    2.20
  -6   0  -9    7.70    3.10
   6   0   9    1.00    2.10
  -8   0  -9    2.60    5.00
   8   0   9    0.60    2.00
   8   0   9    0.20    2.40
   8   0   9    5.40    4.00
   8   0   9   -6.60    3.70
  -8   0  -9    2.60    2.80
  -8   0  -9   -0.50    2.10
  -8   0  -9   -0.20    1.50
  -8   0  -9   -1.20    1.50
  10   0   9   -1.80    5.80
 -10   0  -9    2.20    2.70
 -10   0  -9    0.30    6.40
  10   0   9    2.00    2.20
 -10   0  -9   -2.10    2.50
 -10   0  -9   -0.20    2.70
  10   0   9    1.80    3.80
 -10   0  -9   -1.10    1.40
  10   0   9    2.30    2.60
 -12   0  -9   -1.40    2.90
 -12   0  -9    0.60    3.00
 -12   0  -9   -2.90    1.50
 -12   0  -9   -2.20    2.50
  12   0   9    3.60    4.70
  12   0   9  -15.30    7.90
 -12   0  -9   -1.90    3.10
 -12   0  -9    3.90    5.40
  12   0   9    3.90    2.60
 -14   0  -9    3.40    2.70
 -14   0  -9    0.90    9.30
  14   0   9    1.30    9.10
  14   0   9    5.10    3.30
 -14   0  -9    4.60    3.00
 -14   0  -9    3.20    3.70
 -14   0  -9    0.40    3.00
  14   0   9   -0.90    5.50
 -16   0  -9   -1.90    2.40
 -16   0  -9    5.30    4.20
 -16   0  -9    0.70    2.80
 -16   0  -9   -0.50    3.60
 -18   0  -9   -0.70    4.00
 -18   0  -9    5.00    4.50
 -20   0  -9   -5.10    2.80
 -20   0  -9   -0.30    4.60
 -22   0  -9    6.80    6.00
 -22   0  -9   -2.30    4.60
 -24   0  -9   -5.50    4.90
 -24   0  -9    6.10    7.00
 -25  -1   9    8.20    8.20
 -25  -1   9   13.50    9.20
 -25   1   9    3.30    6.50
 -25   1   9   -4.60    4.90
 -23  -1   9    8.10    7.20
 -23  -1   9   14.90    7.50
 -23   1   9    0.20    5.10
 -23   1   9    2.30    5.70
 -21  -1   9   19.00    7.20
 -21  -1   9   18.20    8.30
 -21  -1   9    1.80    6.20
  21   1  -9   10.10    5.70
 -21   1   9    7.30    4.60
 -21   1   9   12.30    6.20
 -19  -1   9  213.38   20.60
 -19  -1   9  267.37   20.80
 -19  -1   9  205.18   40.00
 -19  -1   9  213.78   17.10
 -19   1   9  208.08   16.30
  19   1  -9  208.48   37.10
 -19   1   9  220.88   17.60
  19   1  -9  235.08   17.10
 -17  -1   9   93.99   15.50
 -17  -1   9  113.29   11.80
 -17  -1   9  122.09   13.50
 -17  -1   9  102.29   26.90
 -17   1   9  111.39   11.20
  17   1  -9  105.59   24.10
 -17   1   9   90.59   14.50
  17   1  -9  164.78   17.40
 -17   1   9  112.19   10.60
  15  -1  -9   93.89   14.40
 -15  -1   9   90.29   13.50
 -15  -1   9   66.59   22.00
 -15  -1   9   94.79   12.10
 -15  -1   9   62.99    7.40
 -15  -1   9   84.19   13.90
 -15   1   9   86.29    7.30
 -15   1   9   75.59    8.40
  15   1  -9   83.69    8.20
  15   1  -9   83.69    9.00
  15   1  -9   81.79   21.30
 -15   1   9   91.29    9.40
 -13  -1   9  379.76   22.40
  13  -1  -9  350.46   24.50
  13  -1  -9  342.67   22.30
 -13  -1   9  331.17   38.90
 -13  -1   9  360.26   23.80
 -13  -1   9  353.76   20.20
 -13  -1   9  379.46   25.90
  13  -1  -9  372.76   34.00
 -13   1   9  357.06   17.90
 -13   1   9  371.66   40.50
  13   1  -9  301.87   20.60
 -13   1   9  382.76   21.00
  13   1  -9  356.96   21.00
  13   1  -9  386.66   36.70
 -13   1   9  361.16   18.10
 -13   1   9  366.46   20.60
  13   1  -9  360.86   19.60
  11  -1  -9  341.77   31.60
 -11  -1   9  433.16   42.90
  11  -1  -9  336.67   18.60
 -11  -1   9  354.76   21.10
  11  -1  -9  348.67   20.80
 -11  -1   9  345.97   19.10
 -11  -1   9  288.17   21.30
  11  -1  -9  304.47   21.50
 -11  -1   9  393.36   25.30
 -11   1   9  374.16   16.60
 -11   1   9  323.37   37.20
  11   1  -9  343.17   32.70
 -11   1   9  325.77   17.60
 -11   1   9  343.77   19.10
  11   1  -9  350.96   20.00
 -11   1   9  327.77   19.10
  11   1  -9  322.87   18.20
  11   1  -9  359.36   20.40
  -9  -1   9 2653.53  122.69
   9  -1  -9 2775.72  138.09
  -9  -1   9 2564.34  123.79
   9  -1  -9 2933.41  123.49
  -9  -1   9 2892.71  127.49
  -9  -1   9 2800.02  149.99
   9  -1  -9 3106.69  122.69
  -9  -1   9 2945.11  120.69
   9  -1  -9 2804.62  117.29
   9  -1  -9 2956.10  120.19
   9   1  -9 2668.53  121.69
   9   1  -9 2943.01  141.39
   9   1  -9 2718.73  119.79
   9   1  -9 2969.30  121.69
  -9   1   9 3094.89  120.79
  -9   1   9 3008.60  150.68
  -9   1   9 2895.71  116.59
  -9   1   9 3012.70  119.89
  -9   1   9 2841.12  119.59
  -7  -1   9  274.07   16.50
  -7  -1   9  255.87   20.70
  -7  -1   9  326.97   19.50
   7  -1  -9  332.37   17.60
   7  -1  -9  345.37   30.00
   7  -1  -9  275.37   17.50
   7  -1  -9  326.57   17.00
  -7  -1   9  313.87   20.40
  -7  -1   9  282.37   32.70
   7   1  -9  330.27   17.90
   7   1  -9  298.37   16.70
  -7   1   9  302.37   33.10
  -7   1   9  304.17   16.90
   7   1  -9  285.47   28.60
  -7   1   9  269.57   16.00
  -7   1   9  307.57   15.50
   7   1  -9  314.37   18.70
   5  -1  -9  482.05   23.60
  -5  -1   9  475.65   23.70
   5  -1  -9  469.75   23.70
  -5  -1   9  404.56   40.00
  -5  -1   9  468.65   29.20
  -5  -1   9  446.36   26.30
  -5  -1   9  503.95   27.70
   5  -1  -9  463.05   23.30
   5   1  -9  443.96   37.80
  -5   1   9  461.95   22.90
   5   1  -9  464.35   24.30
  -5   1   9  436.26   40.90
  -5   1   9  485.35   24.30
  -5   1   9  509.85   21.60
   5   1  -9  510.15   24.80
   5   1  -9  456.25   26.20
  -3  -1   9 3472.75  146.19
  -3  -1   9 3501.85  168.28
  -3  -1   9 3324.17  142.69
   3  -1  -9 3107.99  134.09
   3  -1  -9 3206.88  137.09
   3  -1  -9 3387.76  138.69
  -3  -1   9 3251.87  138.19
  -3  -1   9 3267.87  142.09
   3  -1  -9 3513.15  136.89
  -3   1   9 3059.39  134.69
  -3   1   9 3373.56  134.99
  -3   1   9 3436.46  166.58
   3   1  -9 3351.06  139.99
  -3   1   9 3346.37  139.29
   3   1  -9 3317.37  139.09
   3   1  -9 3444.76  162.38
   3   1  -9 3483.65  143.39
   1  -1  -9  563.64   23.30
  -1  -1   9  555.34   30.10
  -1  -1   9  550.04   32.90
   1  -1  -9  523.45   24.60
  -1  -1   9  563.84   26.20
   1  -1  -9  539.35   26.50
   1  -1  -9  540.65   40.30
   1   1  -9  514.75   43.60
  -1   1   9  492.85   24.30
   1   1  -9  549.25   31.20
  -1   1   9  541.25   27.30
   1   1  -9  538.75   28.40
  -1   1   9  545.45   24.80
   1   1  -9  548.25   26.90
   1   1  -9  471.65   31.00
  -1  -1  -9  150.18    8.20
  -1  -1  -9  156.48   10.40
   1  -1   9  135.29   13.90
  -1  -1  -9  126.39   20.60
   1  -1   9  157.28   13.00
   1  -1   9  146.49    9.80
  -1  -1  -9  146.89    8.20
  -1   1  -9  153.38   14.20
  -1   1  -9   92.89   22.30
  -1   1  -9  149.09   19.60
   1   1   9  136.69    9.30
  -1   1  -9  154.78   14.70
  -1   1  -9  134.59   15.60
   1   1   9  128.59   10.10
  -1   1  -9  150.48   12.10
  -1   1  -9  143.79   10.40
   1   1   9  152.98    8.90
  -3  -1  -9  134.19    9.50
  -3  -1  -9  132.29    6.50
   3  -1   9  123.49   21.40
   3  -1   9  125.69    8.70
   3  -1   9  126.39   11.50
  -3  -1  -9  121.09    6.90
  -3  -1  -9  111.69    7.70
  -3  -1  -9  123.59   20.70
  -3   1  -9  113.89    9.30
   3   1   9  127.59    8.20
   3   1   9  149.59   24.10
   3   1   9  113.69    7.70
  -3   1  -9  128.99   14.70
   3   1   9  121.19    9.50
  -3   1  -9  108.89   10.60
  -3   1  -9  121.29   20.40
  -3   1  -9  138.99   14.30
  -3   1  -9  161.88   14.20
  -5  -1  -9 1145.09   52.89
  -5  -1  -9 1200.58   69.99
   5  -1   9 1195.28   73.49
   5  -1   9 1266.37   56.79
  -5  -1  -9 1162.38   51.49
  -5  -1  -9 1122.89   48.70
   5  -1   9 1148.69   51.49
  -5  -1  -9 1192.48   49.70
   5   1   9 1236.78   52.59
  -5   1  -9 1101.09   55.89
  -5   1  -9 1271.27   53.39
   5   1   9 1130.19   71.69
  -5   1  -9 1200.48   61.79
  -5   1  -9 1167.18   58.89
   5   1   9 1144.39   50.79
  -5   1  -9 1194.18   70.19
   5   1   9 1135.79   53.29
  -5   1  -9 1261.37   62.99
   7  -1   9  132.99   24.20
   7  -1   9  109.29   18.10
   7  -1   9  117.69   11.20
  -7  -1  -9  115.19    8.80
  -7  -1  -9  121.29    9.50
  -7  -1  -9  135.19   22.60
   7  -1   9  113.29    8.20
  -7  -1  -9  108.29    5.80
  -7  -1  -9  117.19    7.70
   7   1   9  109.69    9.70
  -7   1  -9  133.39   23.20
  -7   1  -9  105.59   11.30
  -7   1  -9  119.99    9.00
  -7   1  -9  108.69   12.10
   7   1   9  131.19   10.10
   7   1   9  102.19   21.40
  -7   1  -9  112.19   13.60
   7   1   9  123.99    7.20
   9  -1   9  166.68   27.90
  -9  -1  -9  140.69    7.10
  -9  -1  -9  151.58   25.10
  -9  -1  -9  156.98   11.30
   9  -1   9  125.29   20.70
  -9  -1  -9  154.48    7.90
   9  -1   9  155.88   10.10
  -9  -1  -9  152.18   11.30
   9  -1   9  140.59   13.00
  -9  -1  -9  160.18   10.10
  -9   1  -9  138.89   13.30
  -9   1  -9  162.58   16.40
   9   1   9  158.58   28.40
   9   1   9  154.98   11.70
  -9   1  -9  162.98   14.80
  -9   1  -9  149.79   10.00
  -9   1  -9  120.29   21.70
   9   1   9  146.99   12.50
 -11  -1  -9  400.66   37.80
  11  -1   9  408.76   34.10
  11  -1   9  397.86   21.10
 -11  -1  -9  424.86   23.50
  11  -1   9  469.25   45.60
 -11  -1  -9  429.96   22.40
 -11  -1  -9  411.06   23.30
  11  -1   9  452.75   26.00
 -11  -1  -9  418.86   18.20
 -11  -1  -9  416.16   18.20
 -11   1  -9  457.85   29.90
 -11   1  -9  419.06   27.20
  11   1   9  411.86   26.20
 -11   1  -9  437.96   27.10
 -11   1  -9  402.56   20.80
 -11   1  -9  446.46   38.60
  11   1   9  474.85   45.30
  11   1   9  421.76   23.80
 -13  -1  -9    5.40    3.70
 -13  -1  -9    8.10    3.70
 -13  -1  -9   -0.30    6.70
 -13  -1  -9    5.40    3.40
  13   1   9   -5.50    3.60
  13   1   9    2.20   10.40
 -13   1  -9    3.30    3.70
 -13   1  -9    5.00    5.20
 -13   1  -9    2.50    2.00
 -13   1  -9    6.10    5.60
 -13   1  -9    5.70    4.90
  13   1   9    4.60    3.80
 -15  -1  -9  176.88   30.50
 -15  -1  -9  160.98   12.60
 -15  -1  -9  180.58   14.70
 -15  -1  -9  131.59   12.30
  15   1   9  147.89   16.80
 -15   1  -9  179.38   16.60
 -15   1  -9  164.98   15.20
 -15   1  -9  145.09   16.40
  15   1   9  155.78   13.60
  15   1   9  113.09   29.10
 -15   1  -9  174.78   15.80
 -17  -1  -9   13.40   11.00
 -17  -1  -9   14.70    6.80
 -17  -1  -9   10.60    5.20
 -17  -1  -9    8.50    4.40
 -17   1  -9    8.90    5.80
 -17   1  -9   21.30    7.20
 -17   1  -9   23.60    7.80
  17   1   9   -6.00   15.20
 -19  -1  -9   37.30    8.10
 -19  -1  -9   31.60    8.90
 -19  -1  -9   31.70    6.60
 -19   1  -9   34.80    9.50
 -19   1  -9   25.10    8.20
 -19   1  -9   34.70    9.00
 -21  -1  -9   19.80    7.70
 -21  -1  -9   36.00    9.70
 -21   1  -9   47.10   11.50
 -21   1  -9   47.00   10.70
 -23  -1  -9    5.80    7.80
 -23  -1  -9   13.30    7.30
 -23   1  -9   12.90    7.00
 -23   1  -9   19.90    8.80
 -22  -2   9   11.80    9.20
 -22  -2   9    4.10    8.70
  22   2  -9    4.00    5.20
 -22   2   9   -4.10    5.10
 -22   2   9    2.90    5.00
 -20  -2   9  -28.30   16.50
 -20  -2   9    8.80    8.10
 -20  -2   9    0.40    6.30
  20   2  -9   -7.40    4.10
 -20   2   9    3.90    4.50
 -20   2   9   -1.20    4.80
  20   2  -9  -22.60   15.30
 -18  -2   9   62.59   13.60
 -18  -2   9   50.39   11.20
 -18  -2   9   44.90   21.40
 -18  -2   9   29.10    9.50
 -18   2   9   47.20    8.90
 -18   2   9   35.20    8.20
  18   2  -9   33.20   15.20
  18   2  -9   34.90    7.30
 -16  -2   9   44.30   12.10
 -16  -2   9   42.00    9.60
 -16  -2   9   49.80   22.50
 -16  -2   9   52.79   13.40
  16   2  -9   65.39   19.40
 -16   2   9   52.09    9.00
 -16   2   9   67.89    9.80
  16   2  -9   53.69    8.80
 -14  -2   9    5.10    5.80
 -14  -2   9    1.30    5.40
  14  -2  -9   -6.00    7.50
 -14  -2   9  -13.10    5.80
 -14  -2   9    1.70    5.70
 -14   2   9    5.90    3.90
 -14   2   9    1.20    3.10
  14   2  -9    1.50    3.80
  14   2  -9    6.00    8.30
  14   2  -9   -2.40    2.60
 -12  -2   9   31.10    9.60
 -12  -2   9   27.90    7.50
  12  -2  -9   23.80    4.10
 -12  -2   9    2.00   10.50
 -12  -2   9   17.00    8.30
  12  -2  -9   20.30    9.40
  12   2  -9   16.50    4.20
  12   2  -9   21.90    5.80
 -12   2   9   18.70    5.60
  12   2  -9   22.40   10.20
 -12   2   9   29.00    6.20
 -10  -2   9  309.37   35.90
  10  -2  -9  276.47   23.30
 -10  -2   9  268.77   20.30
  10  -2  -9  279.47   14.90
  10  -2  -9  281.07   27.10
 -10  -2   9  267.67   22.20
 -10  -2   9  273.47   24.60
  10   2  -9  261.57   27.00
 -10   2   9  249.38   16.70
 -10   2   9  229.78   15.00
  10   2  -9  256.47   16.10
 -10   2   9  279.67   35.00
  10   2  -9  224.28   16.80
 -10   2   9  284.07   16.80
   8  -2  -9  803.12   35.60
  -8  -2   9  895.61   64.29
   8  -2  -9  762.52   40.10
  -8  -2   9  743.43   41.50
  -8  -2   9  822.22   48.20
  -8  -2   9  730.13   37.10
  -8  -2   9  754.72   44.20
   8  -2  -9  813.02   49.60
   8  -2  -9  724.23   43.30
   8   2  -9  672.93   49.40
  -8   2   9  719.63   36.40
  -8   2   9  782.82   37.10
  -8   2   9  776.12   36.50
   8   2  -9  780.42   41.40
   8   2  -9  772.02   38.30
  -8   2   9  824.22   59.99
   8   2  -9  728.33   37.60
  -6  -2   9    1.80    3.90
   6  -2  -9    3.30    2.00
   6  -2  -9   -2.40    3.60
   6  -2  -9   -3.80    2.00
  -6  -2   9    6.00    5.10
  -6  -2   9    0.80    1.80
   6  -2  -9    0.30    5.10
  -6  -2   9    3.60    4.10
  -6  -2   9    6.70    8.20
  -6   2   9    0.80    1.70
  -6   2   9    5.40    3.20
   6   2  -9    2.60    2.90
  -6   2   9   11.40    8.00
   6   2  -9   13.10    7.20
   6   2  -9   -1.40    2.10
   6   2  -9   -2.70    3.40
  -6   2   9    1.60    2.00
  -6   2   9   -0.30    0.90
   4  -2  -9  339.47   28.90
   4  -2  -9  302.37   19.20
  -4  -2   9  314.07   36.10
  -4  -2   9  359.56   27.90
  -4  -2   9  319.17   18.30
  -4  -2   9  369.66   23.90
   4  -2  -9  303.97   16.00
  -4  -2   9  326.47   24.40
   4  -2  -9  331.27   18.20
  -4   2   9  299.27   14.30
   4   2  -9  336.67   19.10
  -4   2   9  325.67   17.70
  -4   2   9  317.37   16.90
   4   2  -9  322.87   30.40
  -4   2   9  332.57   19.00
   4   2  -9  302.57   20.60
  -4   2   9  341.57   20.30
   4   2  -9  317.87   23.60
   2  -2  -9  116.99    8.70
  -2  -2   9  116.99   12.40
   2  -2  -9  123.99   10.10
   2  -2  -9  137.69   18.10
   2  -2  -9  119.09   20.50
  -2  -2   9  119.99   13.60
  -2  -2   9  112.49    9.10
  -2  -2   9  113.49   18.20
   2  -2  -9  140.09   10.10
   2   2  -9  130.69   12.20
   2   2  -9  113.99    9.80
  -2   2   9  110.59    6.80
  -2   2   9  120.69    8.20
  -2   2   9  115.39    8.40
  -2   2   9  130.09   10.30
  -2   2   9  107.09    8.60
   2   2  -9  122.29   21.30
   2   2  -9  138.59   15.00
   0  -2  -9    4.70    2.70
   0  -2  -9   21.20    4.30
   0  -2  -9   10.90    5.60
   0  -2  -9    8.40    8.10
   0  -2   9    8.30    6.20
   0  -2   9   10.50    6.30
   0  -2  -9    9.10    3.70
   0  -2   9    6.90    4.20
   0  -2   9    6.70    2.90
   0   2  -9    4.90    6.00
   0   2  -9    3.50    3.90
   0   2  -9    8.60    6.40
   0   2  -9   12.60    7.20
   0   2  -9    1.50    7.70
   0   2   9   10.30    2.10
   0   2   9   16.80    3.20
   0   2   9   14.80    4.10
   0   2   9   12.90    3.10
   0   2  -9   12.80    3.90
  -2  -2  -9  412.46   22.00
   2  -2   9  379.16   25.10
  -2  -2  -9  393.86   31.30
   2  -2   9  379.76   20.10
  -2  -2  -9  379.46   20.70
  -2  -2  -9  362.16   19.60
  -2  -2  -9  351.66   36.90
   2   2   9  370.26   17.00
  -2   2  -9  379.56   25.50
  -2   2  -9  392.56   33.40
  -2   2  -9  389.16   21.10
   2   2   9  416.26   22.40
  -2   2  -9  378.76   29.10
  -2   2  -9  392.16   39.20
  -2   2  -9  376.96   32.60
   2   2   9  358.06   20.80
   2   2   9  378.96   18.00
  -2   2  -9  434.76   30.60
   4  -2   9    7.80    5.00
  -4  -2  -9    7.70    2.40
  -4  -2  -9    5.60    3.10
  -4  -2  -9    0.60    5.60
   4  -2   9    4.20    2.30
  -4  -2  -9    5.00    3.00
  -4   2  -9    6.80    3.20
   4   2   9    4.30    1.60
  -4   2  -9    8.40    6.70
   4   2   9    7.60    2.40
  -4   2  -9    8.40    4.30
  -4   2  -9    5.30    8.30
   4   2   9   15.10    7.70
  -4   2  -9    6.30    4.80
   4   2   9   10.90    3.70
  -4   2  -9   10.20    5.60
   4   2   9   10.00    2.10
  -4   2  -9    3.10    5.30
  -6  -2  -9   42.30    7.20
   6  -2   9   26.20   12.00
   6  -2   9   58.09   10.50
  -6  -2  -9   40.60    6.70
   6  -2   9   47.80    5.10
  -6  -2  -9   34.80    6.40
  -6  -2  -9   36.00   11.70
   6   2   9   34.40    6.10
  -6   2  -9   46.20    6.80
   6   2   9   40.30    2.90
   6   2   9   31.40    2.60
  -6   2  -9   25.80    8.00
   6   2   9   37.90   13.00
   6   2   9   37.20    4.10
  -6   2  -9   52.79   13.90
  -6   2  -9   31.30   11.20
  -6   2  -9   31.60   10.80
  -6   2  -9   49.00   11.90
  -8  -2  -9  603.04   30.70
  -8  -2  -9  604.54   44.10
   8  -2   9  606.44   49.90
   8  -2   9  576.14   27.10
  -8  -2  -9  571.54   30.50
  -8  -2  -9  600.84   31.10
   8  -2   9  551.64   33.90
  -8   2  -9  552.34   37.50
  -8   2  -9  487.55   34.30
   8   2   9  549.85   27.80
   8   2   9  581.64   50.59
  -8   2  -9  593.84   44.40
  -8   2  -9  570.84   28.70
  -8   2  -9  611.34   42.80
 -10  -2  -9  455.85   26.30
 -10  -2  -9  432.16   25.80
 -10  -2  -9  407.06   37.10
 -10  -2  -9  450.05   26.50
  10  -2   9  497.65   30.10
 -10   2  -9  430.06   23.00
  10   2   9  464.95   45.10
 -10   2  -9  444.86   31.90
 -10   2  -9  518.05   37.20
 -12  -2  -9   18.00   10.60
 -12  -2  -9   14.80    5.10
 -12  -2  -9   10.60    5.20
  12  -2   9    5.80    4.90
 -12  -2  -9    7.80    4.10
 -12   2  -9    4.70    6.50
 -12   2  -9    8.80    6.20
  12   2   9   24.20   15.00
 -12   2  -9    4.90    7.20
 -14  -2  -9   23.30    7.40
 -14  -2  -9   22.80    6.50
 -14  -2  -9   25.30   13.30
 -14  -2  -9   41.80    9.00
  14   2   9    4.10   14.20
 -14   2  -9   27.20   11.10
 -14   2  -9   22.50    8.60
 -14   2  -9   37.40   10.70
 -16  -2  -9    5.60    5.10
 -16  -2  -9   -3.00   11.90
 -16  -2  -9    1.10    4.10
 -16  -2  -9   11.10    5.70
  16   2   9    9.60   23.80
 -16   2  -9   -4.00    4.80
 -16   2  -9   -3.90    5.30
 -16   2  -9    6.70    7.30
 -18  -2  -9   54.29   10.50
 -18  -2  -9   25.10    7.40
 -18  -2  -9   15.50   12.70
 -18  -2  -9   40.90   10.60
 -18   2  -9   21.30    8.70
 -18   2  -9   47.70   12.20
  18   2   9   20.40   21.40
 -18   2  -9   38.90   10.60
 -20  -2  -9    7.40    5.40
 -20  -2  -9   11.90    7.80
 -20   2  -9   13.40    9.50
 -20   2  -9    7.90    9.10
  20   2   9    7.40    6.00
 -20   2  -9    7.50    7.50
 -19  -3   9   29.40   13.20
 -19  -3   9   32.30   14.80
  19   3  -9   14.00    6.50
 -19   3   9   20.10    7.30
 -19   3   9   19.40    7.10
 -17  -3   9   -0.60    8.40
 -17  -3   9    7.80    8.80
 -17   3   9   13.30    6.10
  17   3  -9    0.20    4.80
 -17   3   9    5.50    5.60
 -15  -3   9   10.20    6.80
 -15  -3   9    1.60    6.60
 -15   3   9    8.50    5.00
 -15   3   9    9.90    5.20
  15   3  -9    4.90    5.00
 -13  -3   9  -11.80    7.40
 -13  -3   9   -0.40    7.70
 -13  -3   9   -7.80    5.50
 -13  -3   9   25.40   16.40
  13   3  -9    5.90    8.80
 -13   3   9    3.00    4.80
 -13   3   9   -7.20    2.90
  13   3  -9    0.90    3.10
 -11  -3   9  164.78   32.80
 -11  -3   9  225.58   31.60
 -11  -3   9  193.48   19.70
 -11  -3   9  209.68   22.70
  11   3  -9  213.58   25.30
 -11   3   9  182.68   15.90
  11   3  -9  234.98   17.80
 -11   3   9  230.88   16.90
  -9  -3   9   81.29   18.60
   9  -3  -9  128.29    9.80
  -9  -3   9  121.99   20.30
  -9  -3   9  124.79   14.70
  -9  -3   9   96.99   24.90
   9   3  -9  118.39   12.40
  -9   3   9  121.09   12.20
  -9   3   9  147.29   12.50
   9   3  -9  137.89   21.60
  -7  -3   9  167.18   19.70
  -7  -3   9  216.98   25.10
   7  -3  -9  183.98   13.20
   7  -3  -9  194.98   19.60
  -7  -3   9  180.48   17.60
  -7  -3   9  225.88   36.70
  -7   3   9  187.98   14.20
   7   3  -9  197.38   21.90
   7   3  -9  182.38   15.20
  -7   3   9  199.38   15.50
  -5  -3   9   14.40    9.00
   5  -3  -9    5.70    3.20
   5  -3  -9    5.20    5.60
  -5  -3   9   -5.80    9.80
   5  -3  -9   -0.20    5.70
  -5  -3   9    1.10    5.20
  -5  -3   9    4.20    5.60
  -5   3   9   11.70    5.20
  -5   3   9    7.90    3.80
   5   3  -9    2.50    5.90
  -5   3   9    5.00    3.90
   5   3  -9    2.10    3.20
  -5   3   9    8.20    3.90
  -3  -3   9  872.71   46.70
   3  -3  -9  830.62   45.80
  -3  -3   9  904.21   57.29
   3  -3  -9  838.52   41.50
   3  -3  -9  770.52   46.30
  -3  -3   9  900.91   51.39
   3  -3  -9  841.72   40.40
   3   3  -9  788.32   41.20
  -3   3   9  841.72   43.00
   3   3  -9  798.32   50.49
   3   3  -9  865.41   55.99
  -3   3   9  770.12   42.00
  -3   3   9  849.02   39.50
  -3   3   9  722.43   40.30
   1  -3  -9  204.28   16.20
   1  -3  -9  219.98   15.50
   1  -3  -9  213.68   19.20
   1  -3  -9  194.88   20.80
  -1  -3   9  189.88   20.70
  -1  -3   9  204.18   18.80
  -1  -3   9  253.37   27.50
   1   3  -9  240.28   15.90
   1   3  -9  185.88   23.10
  -1   3   9  186.48   15.20
   1   3  -9  217.28   22.30
  -1   3   9  214.08   13.60
  -1   3   9  202.48   17.20
  -1  -3  -9   54.59    9.80
  -1  -3  -9   57.79    8.90
   1  -3   9   50.59   10.40
  -1  -3  -9   42.20   10.20
   1  -3   9   45.90    7.10
  -1  -3  -9   43.00   14.00
  -1   3  -9   25.20   10.90
   1   3   9   39.20    5.70
  -1   3  -9   41.60   11.70
  -1   3  -9   48.50   12.70
  -1   3  -9   30.90   14.40
  -1   3  -9   42.20    7.20
   1   3   9   41.20    8.80
  -3  -3  -9   32.70   13.20
  -3  -3  -9   26.20    7.50
  -3  -3  -9   27.10    6.30
  -3  -3  -9   26.00    7.60
   3  -3   9   23.10    5.00
   3  -3   9   33.80    9.20
  -3   3  -9   13.10   10.60
  -3   3  -9   29.00   12.60
  -3   3  -9   25.50    5.60
  -3   3  -9   15.20    8.70
   3   3   9   29.00    4.10
  -3   3  -9   24.70   13.00
  -5  -3  -9  156.98   15.40
  -5  -3  -9  145.39   17.50
  -5  -3  -9  160.38   13.70
   5  -3   9  165.18   17.40
  -5   3  -9  158.68   12.30
  -5   3  -9  192.08   27.50
  -5   3  -9  100.79   23.40
  -5   3  -9  157.48   27.70
  -7  -3  -9  133.59   12.80
  -7  -3  -9  151.08   15.00
   7  -3   9  170.58   17.90
  -7  -3  -9  155.78   19.00
  -7   3  -9  138.49   22.70
   7   3   9  144.39   25.90
  -7   3  -9   95.49   25.10
  -7   3  -9  137.99   24.90
  -7   3  -9  144.39   11.60
  -9  -3  -9    0.30    5.20
  -9  -3  -9    9.60    7.50
  -9  -3  -9    6.00    5.10
   9  -3   9   11.10    6.80
   9   3   9    7.50   10.30
  -9   3  -9    0.50    8.20
  -9   3  -9    9.70    8.10
 -11  -3  -9    0.10    5.20
  11  -3   9   -1.30    4.50
 -11  -3  -9    3.30    3.30
 -11  -3  -9  -10.30    7.20
  11   3   9   -3.20   12.00
 -11   3  -9    4.10    7.40
 -11   3  -9    0.60    4.20
 -11   3  -9   12.20    8.20
 -13  -3  -9   -0.70    4.50
 -13  -3  -9   12.60    7.80
 -13   3  -9   19.30    9.50
 -13   3  -9    8.50    9.60
 -13   3  -9    1.20    6.10
 -15  -3  -9   29.60    8.50
 -15  -3  -9   19.50    8.30
 -15   3  -9   43.00   13.70
 -15   3  -9   43.70   11.60
 -15   3  -9   30.80   13.70
 -17  -3  -9   32.40    8.20
 -17  -3  -9    8.40    7.80
 -17   3  -9   21.60   10.20
  17   3   9   14.90    7.50
 -17   3  -9   30.90   12.80
 -17   3  -9   29.30   11.00
 -14  -4   9    2.40    9.40
 -14  -4   9   19.90   15.70
  14   4  -9   -5.60    5.20
 -14   4   9    4.50    6.50
 -12  -4   9   11.00   12.80
 -12  -4   9   11.50   12.50
 -12   4   9   -3.60    4.90
  12   4  -9    2.80    5.70
 -10  -4   9  116.79   25.70
 -10  -4   9  120.69   24.80
  10   4  -9  136.99   14.80
 -10   4   9  129.59   13.70
  -8  -4   9   13.00   12.00
  -8  -4   9   32.60   10.30
  -8  -4   9   25.70   11.70
   8   4  -9   11.60    6.30
  -8   4   9   28.00    8.40
  -6  -4   9   26.20   10.80
  -6  -4   9    5.40    9.10
  -6  -4   9   12.40   12.70
   6   4  -9   19.70    6.80
  -6   4   9    7.30    5.00
  -4  -4   9   95.09   16.20
  -4  -4   9   57.69   14.90
   4  -4  -9   85.89   10.90
  -4  -4   9   82.49   21.20
   4   4  -9   51.79    9.70
   4   4  -9   68.79   11.00
  -4   4   9   77.59   10.80
   2  -4  -9   59.19    9.90
  -2  -4   9   41.40   16.40
  -2  -4   9   69.09   14.00
  -2  -4   9   66.69   16.20
   2   4  -9   44.50    9.30
   2   4  -9   63.29   21.40
   2   4  -9   42.60    7.80
   0  -4   9   34.50   10.40
   0  -4   9   19.80    9.50
   0  -4  -9   17.70    6.30
   0   4  -9   15.70    6.30
   0   4  -9   36.50   16.40
   0   4  -9    8.30    4.20
   0   4  -9   35.20    9.80
   2  -4   9    4.00    7.20
  -2  -4  -9   -2.10    6.80
  -2  -4  -9    1.20    3.10
  -2   4  -9    1.00    8.40
  -2   4  -9   -0.20    3.40
  -2   4  -9    1.20    3.70
  -2   4  -9   12.90   12.20
  -4  -4  -9   -2.40    4.70
  -4  -4  -9    3.10    8.10
   4  -4   9   16.00    8.50
  -4  -4  -9    0.70    4.90
  -4   4  -9    0.00    4.70
  -4   4  -9   12.40   13.40
  -4   4  -9    6.50   10.40
   6  -4   9   30.20   11.20
  -6  -4  -9   36.40   11.90
  -6   4  -9   25.30   15.40
  -6   4  -9   25.20   14.20
   8  -4   9  289.17   24.80
  -8  -4  -9  264.57   26.30
  -8  -4  -9  224.78   19.40
  -8   4  -9  210.68   35.40
  -8   4  -9  283.57   31.60
  -8   4  -9  288.97   28.10
 -10  -4  -9   49.70   14.30
 -10  -4  -9   15.40    6.80
 -10   4  -9   -2.90    8.70
 -10   4  -9   16.80   12.40
 -10   4  -9   28.80   11.80
 -12  -4  -9    8.90    8.80
 -12  -4  -9   28.10    8.40
 -12   4  -9    7.50    9.40
 -12   4  -9   17.60   16.80
  12   4   9   11.80    7.80
 -12   4  -9   10.90    8.80
 -24   0  10    2.50    6.00
 -24   0  10   16.60    6.60
 -22   0  10   14.20    6.80
 -22   0  10   32.40    9.90
 -22   0  10   24.80    7.00
 -20   0  10    1.20    4.20
 -20   0  10   -1.10    4.30
 -20   0  10   -4.10    3.70
 -18   0  10   10.40    4.90
  18   0 -10   13.30    4.20
 -18   0  10    6.00    4.40
 -18   0  10    4.60    4.80
  16   0 -10 1710.53  101.59
 -16   0  10 1747.73   79.69
 -16   0  10 1672.03   77.09
 -16   0  10 1584.94   73.89
 -16   0  10 1752.72   76.69
 -16   0  10 1817.72  113.79
  16   0 -10 1757.62   76.29
 -14   0  10 1769.22   86.29
  14   0 -10 1904.01   86.19
 -14   0  10 1979.10  119.09
 -14   0  10 1943.71   84.99
  14   0 -10 2013.00  109.29
  14   0 -10 2020.90   84.79
  14   0 -10 1918.71   84.59
 -14   0  10 1938.11   84.59
 -14   0  10 1930.21   82.59
  12   0 -10  796.62   37.60
 -12   0  10  775.22   39.50
 -12   0  10  787.02   37.90
  12   0 -10  834.32   38.30
 -12   0  10  792.32   64.09
 -12   0  10  720.93   37.50
 -12   0  10  718.93   35.90
  12   0 -10  788.12   38.40
  12   0 -10  880.81   57.59
 -10   0  10  106.59    9.10
 -10   0  10   99.29   23.50
  10   0 -10  128.69    9.30
  10   0 -10  122.49   21.50
 -10   0  10  115.89    8.70
  10   0 -10  110.99    9.70
 -10   0  10  134.99   10.80
  10   0 -10  120.29    9.50
 -10   0  10  119.89    9.60
   8   0 -10 4877.21  190.68
  -8   0  10 4514.55  191.18
  -8   0  10 4466.55  192.68
   8   0 -10 4409.66  212.88
  -8   0  10 4753.12  224.78
   8   0 -10 4274.37  189.88
  -8   0  10 4913.71  190.98
   8   0 -10 4703.63  188.58
  -8   0  10 4810.02  191.68
  -6   0  10 4394.76  173.68
  -6   0  10 4208.18  172.48
   6   0 -10 4079.39  171.18
  -6   0  10 4121.69  174.28
  -6   0  10 3839.22  201.08
   6   0 -10 4205.58  196.78
  -6   0  10 4341.97  172.78
  -4   0  10 6809.52  311.87
   4   0 -10 6460.45  278.67
  -4   0  10 7102.29  281.67
   4   0 -10 7107.59  307.17
  -2   0  10 3321.17  138.59
   2   0 -10 3256.87  136.69
   2   0 -10 3276.87  139.29
   2   0 -10 2939.81  137.59
  -2   0  10 3547.65  140.09
  -2   0  10 3224.58  137.99
   2   0 -10 3197.28  136.89
  -2   0  10 3330.37  168.58
   2   0 -10 3776.12  168.58
   2   0 -10 3429.06  139.29
   0   0 -10 7774.02  327.47
   0   0  10 8040.40  305.87
   0   0 -10 6850.01  303.47
   0   0 -10 7156.08  335.07
  -2   0 -10    7.30    2.70
  -2   0 -10    6.20    4.10
   2   0  10   13.70    4.30
  -2   0 -10   10.00    7.70
   2   0  10   19.90    4.50
  -2   0 -10   10.90    3.80
  -2   0 -10   19.40    4.80
  -2   0 -10   16.80    4.20
   4   0  10  331.67   33.10
   4   0  10  300.27   18.20
  -4   0 -10  299.87   18.40
   4   0  10  354.06   22.10
  -4   0 -10  293.87   29.90
  -4   0 -10  308.47   17.20
  -4   0 -10  292.57   17.10
   4   0  10  268.17   17.00
  -4   0 -10  277.67   18.40
   6   0  10 7289.97  291.77
  -6   0 -10 7388.06  315.97
   6   0  10 7153.28  319.87
  -6   0 -10 7109.89  291.07
   6   0  10 6665.03  297.27
  -8   0 -10 1476.05   68.39
  -8   0 -10 1512.85   65.99
  -8   0 -10 1510.55   68.19
   8   0  10 1353.96   90.09
   8   0  10 1521.35   67.09
   8   0  10 1561.94   74.99
  -8   0 -10 1495.25   67.19
   8   0  10 1531.15   67.19
  -8   0 -10 1563.64   88.89
 -10   0 -10    9.00    2.90
 -10   0 -10   10.10    4.40
  10   0  10   -1.90    4.40
  10   0  10   10.60    4.20
 -10   0 -10    4.00    3.40
  10   0  10    1.00    7.30
 -10   0 -10   15.10    7.50
 -10   0 -10    4.90    4.00
  10   0  10   12.30    4.30
 -12   0 -10  499.55   28.00
  12   0  10  449.56   47.10
 -12   0 -10  452.35   42.30
 -12   0 -10  444.06   26.10
 -12   0 -10  446.26   26.40
  12   0  10  496.65   26.40
  12   0  10  486.05   34.90
 -12   0 -10  491.65   24.90
 -12   0 -10  517.45   27.60
 -14   0 -10 2240.18   98.49
  14   0  10 2421.96  101.09
 -14   0 -10 2301.27  127.19
 -14   0 -10 2133.69   99.59
 -14   0 -10 2435.46  102.39
  14   0  10 2378.96  138.29
 -16   0 -10  721.93   38.40
 -16   0 -10  713.93   34.30
 -16   0 -10  650.13   40.80
 -16   0 -10  734.83   38.30
 -18   0 -10   70.29   11.70
 -18   0 -10   48.50    9.20
 -20   0 -10   -0.60    4.80
 -20   0 -10   13.10    6.40
 -22   0 -10  452.15   30.30
 -25  -1  10  162.68   23.40
 -25  -1  10   90.59   19.00
 -25   1  10  136.79   15.70
 -25   1  10  128.69   18.30
 -23  -1  10   58.59   13.00
 -23  -1  10   29.70   10.20
 -23   1  10   35.20    8.60
 -23   1  10   28.00    8.70
 -21  -1  10   17.50    6.10
 -21  -1  10    7.20    7.10
 -21  -1  10    4.10    6.00
  21   1 -10    2.50    5.50
 -21   1  10    4.60    5.00
 -21   1  10    0.30    5.00
 -19  -1  10  119.39   14.20
 -19  -1  10  124.19   18.60
 -19  -1  10  105.29   12.10
 -19   1  10  107.09   11.20
  19   1 -10  102.79   11.50
  19   1 -10  105.09   28.50
 -19   1  10  108.99   11.90
 -17  -1  10  174.58   18.20
 -17  -1  10  154.78   14.30
 -17  -1  10  198.48   17.60
  17   1 -10  161.28   30.30
 -17   1  10  177.28   14.30
  17   1 -10  166.08   13.70
 -17   1  10  147.09   12.90
 -15  -1  10  372.76   25.80
 -15  -1  10  472.75   47.30
 -15  -1  10  369.36   21.60
 -15  -1  10  424.26   24.90
  15  -1 -10  373.76   27.20
 -15  -1  10  365.26   27.50
  15   1 -10  338.97   21.10
 -15   1  10  381.56   22.60
  15   1 -10  420.56   23.60
 -15   1  10  395.56   22.60
  15   1 -10  377.46   38.30
 -13  -1  10 1249.77   58.99
 -13  -1  10 1352.06   92.29
  13  -1 -10 1352.96   79.89
 -13  -1  10 1237.88   65.89
  13  -1 -10 1369.46   64.99
 -13  -1  10 1286.17   63.69
 -13  -1  10 1306.97   61.89
  13   1 -10 1261.27   58.59
  13   1 -10 1349.47   60.69
 -13   1  10 1324.47   56.59
  13   1 -10 1303.07   61.09
 -13   1  10 1296.87   57.19
 -13   1  10 1443.26   60.29
 -13   1  10 1380.76   59.99
  13   1 -10 1315.17   81.09
 -13   1  10 1228.38   88.79
 -11  -1  10  255.27   19.20
  11  -1 -10  275.97   19.10
 -11  -1  10  289.57   16.50
  11  -1 -10  287.87   16.40
  11  -1 -10  243.08   17.00
  11  -1 -10  274.77   29.10
 -11  -1  10  268.37   18.30
 -11  -1  10  280.67   36.10
 -11  -1  10  238.58   20.50
 -11   1  10  298.07   35.10
  11   1 -10  272.87   17.20
  11   1 -10  285.47   30.40
  11   1 -10  269.97   17.20
 -11   1  10  276.77   16.00
 -11   1  10  269.77   15.10
 -11   1  10  298.37   16.80
 -11   1  10  228.78   13.10
  11   1 -10  270.77   15.70
  -9  -1  10   15.40    5.80
   9  -1 -10   14.80    7.40
   9  -1 -10    8.50    3.40
   9  -1 -10    9.10    3.80
  -9  -1  10   16.50    4.90
  -9  -1  10    6.90    2.90
  -9  -1  10   11.50    5.60
   9  -1 -10   14.00    3.70
  -9  -1  10   14.30   11.10
   9   1 -10   28.70   11.10
   9   1 -10    7.40    2.80
   9   1 -10   13.40    3.90
  -9   1  10    4.50    8.20
  -9   1  10   12.70    3.40
  -9   1  10   13.20    3.90
   9   1 -10   10.90    3.90
  -9   1  10   11.00    3.10
   7  -1 -10  122.69    9.30
  -7  -1  10  136.39   13.50
  -7  -1  10  119.89   11.80
   7  -1 -10  137.09    9.70
   7  -1 -10   98.39   19.10
  -7  -1  10  124.89   11.40
   7  -1 -10  103.79    9.10
  -7  -1  10  119.99    9.10
  -7  -1  10  110.49   23.80
  -7   1  10  123.79    8.90
   7   1 -10  116.59   10.20
   7   1 -10  136.99    9.60
  -7   1  10  114.99    7.80
  -7   1  10   92.79   22.10
   7   1 -10  124.99   22.80
   7   1 -10  110.59    9.60
  -7   1  10  115.89    9.10
  -5  -1  10 1845.12   87.39
   5  -1 -10 1990.90   83.89
  -5  -1  10 1836.12   86.69
  -5  -1  10 1915.81  112.29
   5  -1 -10 1884.11   82.39
   5  -1 -10 1858.11   82.59
  -5  -1  10 1985.20   83.59
  -5  -1  10 1973.90   90.79
   5  -1 -10 1760.02  102.49
   5   1 -10 1999.10   84.49
  -5   1  10 2056.79   80.89
   5   1 -10 1998.10  106.49
   5   1 -10 2095.39   87.29
  -5   1  10 2047.00   82.69
   5   1 -10 1938.21   84.39
  -5   1  10 1948.11  111.89
  -5   1  10 1929.41   84.09
  -3  -1  10 5078.99  218.58
  -3  -1  10 5322.47  219.08
  -3  -1  10 5306.77  248.28
  -3  -1  10 5140.49  222.38
   3  -1 -10 5197.08  212.08
  -3  -1  10 5459.35  214.88
  -3   1  10 5014.10  211.08
  -3   1  10 5128.99  215.68
  -3   1  10 5291.97  247.08
   3   1 -10 5095.29  218.98
   3   1 -10 5416.16  216.78
   3   1 -10 5356.96  242.78
   1  -1 -10  509.55   24.20
   1  -1 -10  507.85   22.60
  -1  -1  10  430.86   30.80
  -1  -1  10  551.34   26.10
   1  -1 -10  494.15   40.20
   1  -1 -10  539.85   26.50
  -1  -1  10  512.65   29.40
   1   1 -10  581.04   47.40
  -1   1  10  549.35   24.80
   1   1 -10  570.64   43.00
   1   1 -10  478.85   30.00
   1   1 -10  485.25   26.50
   1   1 -10  591.44   33.20
   1   1 -10  537.85   28.20
  -1   1  10  521.25   27.10
   1  -1  10   -4.00    2.90
   1  -1  10    4.20    4.20
  -1  -1 -10    2.90    5.00
  -1  -1 -10   -7.10    4.90
  -1  -1 -10    1.40    1.30
  -1  -1 -10    0.90    2.10
   1  -1  10    4.80    2.00
  -1  -1 -10    2.30    1.50
   1   1  10   -1.70    1.70
  -1   1 -10   -1.70    3.70
  -1   1 -10    0.40    2.90
   1   1  10   -0.60    1.70
  -1   1 -10   -3.40    4.30
   1   1  10   -1.70    1.40
  -1   1 -10    1.40    2.70
  -1   1 -10   -8.60    7.90
  -1   1 -10    5.20    4.50
  -1   1 -10   -1.10    1.60
  -3  -1 -10  162.58    7.50
  -3  -1 -10  153.08    9.40
  -3  -1 -10  132.09   21.90
   3  -1  10  137.59   10.00
   3  -1  10  172.18   14.00
  -3  -1 -10  159.88   11.00
  -3  -1 -10  149.29    8.20
  -3   1 -10  158.98   13.10
  -3   1 -10  189.88   16.20
   3   1  10  155.88   11.50
   3   1  10  166.88   22.30
  -3   1 -10  151.98   24.30
  -3   1 -10  144.59   11.10
   3   1  10  138.89    9.10
   3   1  10  150.48    9.80
  -3   1 -10  159.18   16.90
  -3   1 -10  138.19   15.00
  -5  -1 -10 1046.40   47.90
   5  -1  10 1023.20   50.99
  -5  -1 -10 1024.60   46.20
  -5  -1 -10 1093.29   44.20
   5  -1  10 1069.99   46.80
  -5  -1 -10 1010.70   43.50
  -5  -1 -10  993.90   64.39
   5  -1  10 1093.09   70.29
   5   1  10  969.70   45.80
   5   1  10 1058.59   48.70
   5   1  10 1034.20   47.70
  -5   1 -10 1089.49   57.59
  -5   1 -10 1022.10   50.99
  -5   1 -10 1101.59   48.30
  -5   1 -10  962.40   53.09
  -5   1 -10  983.70   55.89
   5   1  10 1155.08   71.09
  -5   1 -10 1066.19   66.69
  -7  -1 -10 1030.50   44.00
   7  -1  10 1068.39   45.70
  -7  -1 -10  982.00   46.80
   7  -1  10 1059.49   50.29
   7  -1  10  971.40   68.49
   7  -1  10  952.80   58.19
  -7  -1 -10  975.90   64.59
  -7  -1 -10 1068.49   46.10
  -7  -1 -10 1012.30   42.10
   7   1  10  892.91   47.30
   7   1  10  882.61   46.80
  -7   1 -10  992.70   55.19
  -7   1 -10 1082.69   51.19
  -7   1 -10 1036.30   66.39
   7   1  10 1057.29   44.10
   7   1  10 1067.49   71.49
  -7   1 -10 1129.89   53.49
  -7   1 -10  922.31   45.80
   9  -1  10   36.40    7.70
  -9  -1 -10   27.20    4.60
  -9  -1 -10   37.40    6.30
   9  -1  10   20.80    9.60
  -9  -1 -10   39.20   13.20
   9  -1  10   30.80   13.30
   9  -1  10   36.60    5.50
  -9  -1 -10   33.00    6.10
  -9  -1 -10   34.90    2.80
   9   1  10   30.00   13.00
  -9   1 -10   45.30   13.30
  -9   1 -10   44.40   10.10
  -9   1 -10   36.60    7.70
  -9   1 -10   41.30    9.40
   9   1  10   39.40    3.50
  -9   1 -10   37.10    5.50
   9   1  10   27.60    6.00
 -11  -1 -10  262.37   17.10
  11  -1  10  244.48   26.10
 -11  -1 -10  284.27   16.00
 -11  -1 -10  281.77   12.60
  11  -1  10  257.37   15.20
  11  -1  10  236.28   18.50
 -11  -1 -10  256.57   16.80
 -11  -1 -10  254.97   30.20
  11  -1  10  215.98   36.90
 -11   1 -10  260.47   14.90
  11   1  10  274.97   20.20
 -11   1 -10  277.17   22.40
 -11   1 -10  238.58   29.60
  11   1  10  288.67   36.50
 -11   1 -10  242.08   19.40
 -11   1 -10  277.47   20.80
  11   1  10  266.07   17.60
 -13  -1 -10  580.44   30.30
 -13  -1 -10  509.65   46.90
  13  -1  10  644.14   33.30
 -13  -1 -10  537.25   29.10
 -13  -1 -10  581.44   31.00
  13   1  10  498.05   51.89
 -13   1 -10  619.04   36.70
 -13   1 -10  603.44   27.60
 -13   1 -10  590.24   34.30
 -13   1 -10  554.54   34.40
 -13   1 -10  544.15   34.30
  13   1  10  551.64   30.90
 -15  -1 -10  956.00   48.60
 -15  -1 -10 1019.00   47.50
 -15  -1 -10  949.71   69.49
 -15  -1 -10  956.70   47.00
  15   1  10  872.41   76.89
 -15   1 -10  950.30   51.49
 -15   1 -10 1020.70   51.09
 -15   1 -10 1054.29   53.99
 -17  -1 -10    0.80    3.80
 -17  -1 -10    7.20    4.40
 -17  -1 -10    1.20    9.30
 -17  -1 -10    3.40    4.10
  17   1  10  -23.90   15.20
 -17   1 -10    3.30    5.40
 -17   1 -10    6.60    5.80
 -17   1 -10    8.20    6.60
 -19  -1 -10    3.70    5.20
 -19  -1 -10    0.70    3.80
 -19  -1 -10    2.30    4.80
 -19   1 -10    8.10    6.70
 -19   1 -10   -5.30    6.40
 -19   1 -10    9.70    6.40
 -21  -1 -10  274.97   21.50
 -21   1 -10  251.17   21.50
 -21   1 -10  247.58   22.50
 -23  -1 -10   14.20    9.70
 -23  -1 -10   46.30   10.70
 -23   1 -10   35.60   10.50
 -23   1 -10   40.40   11.60
 -22  -2  10   34.70   12.00
 -22  -2  10   36.30   13.70
  22   2 -10   16.20    6.90
 -22   2  10   34.80    9.20
 -22   2  10   33.80    9.10
 -20  -2  10   33.00   21.50
 -20  -2  10   42.50   11.80
 -20  -2  10   42.20   13.30
  20   2 -10   37.20    8.70
 -20   2  10   51.99   10.00
 -20   2  10   37.20    9.20
 -18  -2  10   54.99   23.90
 -18  -2  10   23.90    9.50
 -18  -2  10   15.80    8.00
 -18  -2  10   25.30    9.50
  18   2 -10   10.80    5.90
 -18   2  10   13.30    5.80
  18   2 -10   -3.10   11.50
 -18   2  10   18.20    5.80
 -16  -2  10   55.79   21.40
 -16  -2  10   63.89   15.10
 -16  -2  10   56.69   13.50
 -16   2  10   64.19    9.40
  16   2 -10   33.40   15.80
 -16   2  10   55.89    9.50
  16   2 -10   46.10    9.00
  14  -2 -10   27.80   10.80
 -14  -2  10   45.40   10.90
 -14  -2  10   56.59   13.30
 -14  -2  10   58.69   13.60
 -14  -2  10   17.10   15.80
 -14   2  10   52.09    8.20
  14   2 -10   43.00    6.70
  14   2 -10   33.00    7.40
  14   2 -10   36.80   16.80
 -14   2  10   56.99    8.70
  12  -2 -10 1207.18   50.69
 -12  -2  10 1073.09   57.59
 -12  -2  10 1249.68   62.49
 -12  -2  10 1018.80   82.09
 -12  -2  10 1032.30   63.39
  12  -2 -10 1131.19   63.19
  12   2 -10 1117.19   54.79
 -12   2  10 1160.88   53.89
  12   2 -10 1163.98   73.99
 -12   2  10 1185.48   53.09
 -10  -2  10  928.01   48.70
 -10  -2  10  986.70   55.99
 -10  -2  10  925.31   51.69
 -10  -2  10 1123.59   77.39
  10  -2 -10  892.31   57.29
  10  -2 -10  858.11   50.79
  10  -2 -10  916.21   41.60
 -10   2  10  889.71   42.60
 -10   2  10  827.32   69.69
  10   2 -10  903.31   44.90
  10   2 -10  958.80   61.39
 -10   2  10  925.31   43.80
 -10   2  10  866.41   42.40
  10   2 -10  901.71   43.20
  -8  -2  10  554.74   30.70
   8  -2 -10  559.14   41.50
   8  -2 -10  645.24   29.80
   8  -2 -10  597.44   36.70
  -8  -2  10  677.33   39.00
   8  -2 -10  604.84   33.40
  -8  -2  10  576.94   35.30
  -8  -2  10  749.62   59.89
  -8  -2  10  568.44   40.00
  -8   2  10  583.74   52.39
  -8   2  10  592.74   30.70
   8   2 -10  632.24   35.40
  -8   2  10  629.94   31.00
   8   2 -10  608.54   45.60
   8   2 -10  632.34   32.00
   8   2 -10  584.04   31.70
  -8   2  10  596.14   29.20
  -6  -2  10  103.99   12.00
   6  -2 -10  115.39   18.30
   6  -2 -10   88.19    9.20
   6  -2 -10   92.19    7.90
  -6  -2  10   87.79   16.30
  -6  -2  10  101.79   25.30
  -6  -2  10   68.19   13.10
  -6  -2  10   75.39    7.80
   6  -2 -10   63.49   10.70
   6   2 -10   77.09   12.40
  -6   2  10   72.89   19.60
   6   2 -10   91.19    9.00
   6   2 -10   89.89    9.40
  -6   2  10   86.69    6.80
   6   2 -10   81.09   18.10
  -6   2  10   78.99    7.50
  -6   2  10   95.49    8.90
   4  -2 -10   79.29    8.00
  -4  -2  10   77.89   13.70
   4  -2 -10   61.99    5.10
  -4  -2  10   87.99   13.10
  -4  -2  10   77.89    7.40
   4  -2 -10   74.09    7.20
  -4  -2  10   39.50   18.30
   4  -2 -10   67.59   14.90
  -4  -2  10   78.39   15.50
  -4   2  10   74.79    5.60
   4   2 -10   56.69   14.80
  -4   2  10   72.29    9.30
  -4   2  10   81.59    7.20
   4   2 -10   70.39   10.10
  -4   2  10   70.99    7.80
   4   2 -10   87.49   13.10
   4   2 -10   81.79    8.30
   2  -2 -10 1582.04   87.19
   2  -2 -10 1538.05   70.99
   2  -2 -10 1716.33   69.49
  -2  -2  10 1591.34   70.69
   2  -2 -10 1637.54   71.39
   2  -2 -10 1520.15   89.39
  -2  -2  10 1545.55   83.29
  -2  -2  10 1713.73   77.69
  -2  -2  10 1512.15   77.69
   2   2 -10 1698.13   75.89
  -2   2  10 1573.94   66.79
   2   2 -10 1662.53   72.09
  -2   2  10 1539.65   68.19
  -2   2  10 1580.04   72.09
   2   2 -10 1584.04   79.79
  -2   2  10 1674.23   69.39
   2   2 -10 1768.82   95.09
   2   2 -10 1696.93   92.39
   0  -2 -10  162.98   11.00
   0  -2 -10  149.69   10.40
   0  -2  10  118.59   14.40
   0  -2 -10  181.88   12.30
   0  -2 -10  143.59   19.20
   0  -2  10  162.58   11.10
   0  -2  10  152.68   14.70
   0  -2 -10  122.89   23.40
   0  -2  10  168.58   19.30
   0   2 -10  117.99   19.30
   0   2  10  174.48   12.70
   0   2 -10  159.28   17.40
   0   2 -10  158.08   14.30
   0   2 -10  191.18   22.70
   0   2 -10  145.79   25.40
   0   2 -10  169.48   12.00
   0   2  10  149.99    9.40
   0   2  10  158.18    7.20
   0   2  10  141.69    7.70
  -2  -2 -10  154.68   12.10
   2  -2  10  151.08   14.90
  -2  -2 -10  169.38   11.50
   2  -2  10  160.58   11.00
  -2  -2 -10  125.49   25.70
  -2  -2 -10  155.58   19.80
  -2  -2 -10  178.08   10.90
   2   2  10  163.78    7.80
  -2   2 -10  175.68   15.80
   2   2  10  160.28    9.90
   2   2  10  169.88    9.50
  -2   2 -10  166.78   12.10
  -2   2 -10  150.98   18.10
  -2   2 -10  139.49   26.50
  -2   2 -10  141.79   24.30
  -2   2 -10  188.88   22.50
  -2   2 -10  167.38   18.50
   2   2  10  146.99   12.20
  -4  -2 -10   -2.40    2.20
   4  -2  10   -0.20    2.10
  -4  -2 -10   -1.40    2.10
  -4  -2 -10   -1.90    1.60
  -4  -2 -10    2.80    4.30
  -4  -2 -10    4.10    1.90
   4  -2  10    4.00    3.60
   4   2  10    1.50    2.70
  -4   2 -10    6.20    6.10
  -4   2 -10    2.10    5.20
  -4   2 -10    0.10    3.60
   4   2  10   12.40    6.90
  -4   2 -10    0.00    2.40
  -4   2 -10   -1.20    5.00
   4   2  10   -0.20    1.10
  -4   2 -10    3.40    6.00
  -4   2 -10    1.50    5.60
   4   2  10   -0.80    0.80
  -6  -2 -10   25.80    5.90
   6  -2  10   27.10   12.00
   6  -2  10   24.80    7.70
  -6  -2 -10   21.00    5.10
  -6  -2 -10   19.00    9.50
   6  -2  10   35.00    5.10
  -6  -2 -10   23.70    5.60
  -6   2 -10   24.60    9.90
  -6   2 -10   24.70    9.60
  -6   2 -10   30.80   10.50
   6   2  10   18.40    5.10
   6   2  10   30.90    4.30
   6   2  10   23.40   11.30
  -6   2 -10   14.40    7.50
   6   2  10   25.60    2.70
  -6   2 -10   31.20    8.40
   6   2  10   28.80    2.90
  -6   2 -10   31.00    6.00
   8  -2  10  940.31   71.29
  -8  -2 -10 1004.70   47.40
   8  -2  10  997.50   44.20
   8  -2  10 1063.89   52.99
  -8  -2 -10  970.90   47.30
  -8  -2 -10  910.81   47.40
   8   2  10  957.40   70.69
  -8   2 -10 1006.70   61.19
  -8   2 -10 1030.90   57.09
  -8   2 -10  987.50   46.10
 -10  -2 -10   40.20    8.00
 -10  -2 -10   42.90   13.80
  10  -2  10   31.20    8.20
 -10  -2 -10   33.30    7.10
 -10  -2 -10   49.90    8.10
 -10   2 -10   27.20    5.20
 -10   2 -10   35.70   12.60
 -10   2 -10   46.10   11.80
  10   2  10   53.69   17.20
 -12  -2 -10    9.40    9.10
 -12  -2 -10   17.80    5.80
  12  -2  10   27.40    8.20
 -12  -2 -10   23.30    6.50
 -12  -2 -10   10.40    4.00
  12   2  10   15.80   13.20
 -12   2 -10    5.60    5.10
 -12   2 -10    9.50    7.60
 -14  -2 -10   31.40    7.50
 -14  -2 -10   30.40    7.80
 -14  -2 -10   39.90    9.00
 -14  -2 -10   36.80   14.20
 -14   2 -10   37.50   11.50
  14   2  10   23.60   14.10
 -14   2 -10   17.30    8.50
 -14   2 -10   21.70    9.60
 -16  -2 -10   81.39   11.20
 -16  -2 -10   78.29   17.50
 -16  -2 -10   63.59   19.30
 -16  -2 -10   92.89   13.60
  16   2  10  110.39   29.40
 -16   2 -10   46.60   12.10
 -16   2 -10   85.79   14.70
 -16   2 -10  102.49   17.20
 -18  -2 -10   24.40    6.90
 -18  -2 -10   21.20    7.80
 -18   2 -10   29.10    8.80
 -18   2 -10    7.80    7.40
 -18   2 -10   36.10   10.50
 -20  -2 -10    9.40    5.40
 -20  -2 -10   10.70    7.10
 -20   2 -10   13.30    7.50
 -20   2 -10   12.70    9.20
 -20   2 -10    3.00    7.10
 -19  -3  10  -13.60    7.30
 -19  -3  10  -16.50    9.00
  19   3 -10    8.00    6.20
 -19   3  10    2.50    5.00
 -17  -3  10   49.30   16.20
 -17  -3  10   49.70   16.30
  17   3 -10   36.30    9.10
 -17   3  10   59.49   10.60
 -15  -3  10   12.80    9.20
 -15  -3  10   23.80   11.30
 -15   3  10   12.50    6.10
  15   3 -10    9.10    5.50
 -15   3  10    9.50    7.50
 -13  -3  10   84.99   14.80
 -13  -3  10   69.39   18.00
 -13  -3  10   88.89   19.00
 -13  -3  10  138.59   33.30
  13   3 -10   87.19   12.40
 -13   3  10   87.19   11.80
  13   3 -10   73.69   20.30
 -13   3  10   95.99   12.40
 -11  -3  10    3.70    6.50
 -11  -3  10   -5.10    7.30
 -11  -3  10    4.30    6.50
 -11  -3  10    0.20   15.90
  11   3 -10    2.50    4.70
  11   3 -10   14.40    9.00
 -11   3  10   -2.70    3.40
 -11   3  10    5.10    4.70
  -9  -3  10  326.37   25.90
  -9  -3  10  384.16   45.20
  -9  -3  10  332.37   29.60
   9  -3 -10  382.36   20.20
  -9  -3  10  341.07   33.80
   9   3 -10  347.07   23.30
   9   3 -10  276.07   30.10
  -9   3  10  355.46   22.00
  -9   3  10  358.96   22.00
   7  -3 -10  137.49   11.10
  -7  -3  10  142.49   15.80
  -7  -3  10  158.78   25.90
   7  -3 -10  131.29   22.40
  -7  -3  10  121.19   28.20
  -7  -3  10  152.98   23.00
   7   3 -10  120.39   20.30
   7   3 -10  127.29   12.80
  -7   3  10  145.69   12.80
  -7   3  10  118.69   11.10
   5  -3 -10  390.36   22.90
   5  -3 -10  371.66   32.10
  -5  -3  10  442.46   37.80
  -5  -3  10  431.66   33.20
   5  -3 -10  444.46   30.20
  -5  -3  10  398.26   28.80
  -5   3  10  401.96   24.50
   5   3 -10  385.36   32.60
  -5   3  10  471.55   33.80
   5   3 -10  400.06   25.00
  -5   3  10  436.16   23.60
   3  -3 -10   27.20    6.30
  -3  -3  10   37.40   13.30
   3  -3 -10   11.20    7.50
  -3  -3  10   18.90    9.10
   3  -3 -10   13.30    8.80
  -3  -3  10   22.10    8.30
  -3   3  10   24.70    6.20
  -3   3  10   27.10    6.90
   3   3 -10   17.00    5.70
  -3   3  10   27.40    5.30
  -1  -3  10    2.10    5.40
  -1  -3  10    4.20    6.30
   1  -3 -10    9.70    6.20
   1  -3 -10   -0.90    9.00
   1  -3 -10   -4.70    3.30
  -1  -3  10   12.60    6.20
   1   3 -10    2.60    4.00
   1   3 -10   -3.80    6.60
  -1   3  10    2.40    2.20
  -1  -3 -10   -4.40    5.30
  -1  -3 -10    1.50    3.90
  -1  -3 -10    0.10    3.20
  -1  -3 -10    5.30    8.30
   1  -3  10   -1.60    2.60
   1  -3  10   -0.80    4.60
   1   3  10   -0.80    2.00
  -1   3 -10   -2.10    5.20
  -1   3 -10   -2.80    6.50
  -1   3 -10   -4.00    8.10
  -1   3 -10    3.50    3.20
  -3  -3 -10   20.80    7.00
   3  -3  10   19.00    5.20
  -3  -3 -10   26.30    8.10
   3  -3  10   22.50    8.60
  -3  -3 -10   19.00    5.30
  -3   3 -10    4.00    7.80
  -3   3 -10   12.20   11.80
  -3   3 -10   32.30    6.70
  -3   3 -10   22.30   11.60
   5  -3  10  346.97   26.40
  -5  -3 -10  301.37   27.70
  -5  -3 -10  357.46   23.70
  -5  -3 -10  301.77   21.00
  -5   3 -10  334.57   20.40
  -5   3 -10  364.76   32.90
  -5   3 -10  316.77   34.60
  -5   3 -10  286.67   35.80
  -7  -3 -10  172.88   14.40
  -7  -3 -10  162.68   15.60
   7  -3  10  159.68   17.00
  -7  -3 -10  124.99   21.00
   7   3  10  127.79   25.40
  -7   3 -10  152.28   12.30
  -7   3 -10   79.19   24.40
  -7   3 -10  132.39   25.80
  -7   3 -10  117.49   22.30
   9  -3  10   80.79   14.90
  -9  -3 -10   62.59   10.40
  -9  -3 -10   50.79   14.70
  -9  -3 -10   78.69   13.30
  -9   3 -10   84.99   18.10
   9   3  10   37.40   16.30
  -9   3 -10   45.70   14.90
 -11  -3 -10   15.10    6.90
 -11  -3 -10   -1.90    8.90
 -11  -3 -10   19.90    6.80
  11  -3  10    5.40    7.30
  11   3  10    7.50   10.60
 -11   3 -10   -3.20    6.50
 -11   3 -10   18.90    9.30
 -11   3 -10   14.50    7.80
 -13  -3 -10  381.06   29.10
 -13  -3 -10  411.76   26.70
 -13   3 -10  462.75   35.10
 -13   3 -10  406.86   32.70
 -13   3 -10  397.36   36.50
 -15  -3 -10   45.10    9.70
 -15  -3 -10   35.50   11.40
 -15   3 -10   47.10   16.50
 -15   3 -10   55.49   15.20
 -15   3 -10   54.39   14.00
 -17  -3 -10    5.30    7.90
 -17  -3 -10   -0.60    4.90
 -17   3 -10    3.40    6.80
 -17   3 -10   -2.60    7.50
 -14  -4  10   13.70   14.20
 -14  -4  10  -12.30    8.80
 -14   4  10    4.70    6.10
  14   4 -10    1.10    5.50
 -12  -4  10   12.00   11.40
 -12  -4  10   23.60   14.80
  12   4 -10   22.40    7.50
 -12   4  10    7.40    6.00
 -10  -4  10    0.90   10.60
 -10  -4  10   -7.80    7.50
 -10   4  10   -5.90    4.90
  10   4 -10    2.30    5.00
  -8  -4  10   11.50    9.20
  -8  -4  10    9.70   10.30
  -8  -4  10   22.10   13.60
   8   4 -10    9.90    6.00
  -8   4  10   18.10    6.10
  -6  -4  10   58.19   20.10
  -6  -4  10   86.69   20.40
  -6  -4  10   97.09   16.80
  -6   4  10   63.79   10.50
   6   4 -10   69.49   11.60
  -4  -4  10   14.40    9.00
   4  -4 -10    6.40    4.40
  -4  -4  10    5.50   13.20
  -4  -4  10   20.60    7.90
  -4   4  10    7.90    4.70
   4   4 -10    2.30    5.50
   2  -4 -10  161.18   13.80
  -2  -4  10  167.28   26.10
  -2  -4  10  164.98   22.10
  -2  -4  10  141.99   28.80
   2   4 -10  178.88   15.90
   2   4 -10   99.09   27.40
   2   4 -10  127.09   15.30
   0  -4  10   57.39   13.20
   0  -4 -10   39.40    8.20
   0   4 -10   29.20    7.90
   0   4 -10   47.90   16.00
   0   4 -10   34.20    8.20
   0   4 -10   50.29   19.10
  -2  -4 -10   -1.90    4.60
   2  -4  10   -2.40    7.40
  -2   4 -10  -10.50    5.30
  -2   4 -10    7.30   11.20
  -2   4 -10   10.10   11.90
  -2   4 -10    0.80    4.00
  -4  -4 -10    0.50    7.30
   4  -4  10    1.90    6.50
  -4  -4 -10    8.70    5.80
  -4   4 -10    2.20    9.90
  -4   4 -10   -9.60   10.70
   6  -4  10   90.99   16.90
  -6  -4 -10   88.39   12.80
  -6  -4 -10  101.09   18.30
  -6   4 -10   90.99   23.90
  -6   4 -10   91.79   22.30
  -8  -4 -10   20.40   10.10
   8  -4  10   14.60    9.20
  -8  -4 -10   14.10    6.30
  -8   4 -10   19.40   15.10
  -8   4 -10   30.70   12.70
  -8   4 -10   18.20   12.40
 -10  -4 -10  -12.20    4.30
 -10  -4 -10    3.10    8.40
 -10   4 -10    9.90   12.80
 -10   4 -10   -2.60    8.20
 -10   4 -10   20.30   13.30
 -12  -4 -10   26.20   12.00
 -12  -4 -10   15.60    7.50
 -12   4 -10   30.20   13.00
 -12   4 -10   15.40   10.50
 -12   4 -10   12.70   12.60
 -24   0  11    2.90    7.10
 -24   0  11    7.80    7.10
 -22   0  11    4.30    6.20
 -22   0  11   -0.30    4.20
 -20   0  11   -1.40    4.20
 -20   0  11    0.50    4.80
 -20   0  11   -2.80    4.30
  18   0 -11   -4.10    3.00
 -18   0  11    1.30    4.10
 -18   0  11    0.90    4.10
 -18   0  11    2.20    3.90
 -16   0  11   -3.00    3.70
 -16   0  11   -6.70    3.00
 -16   0  11    7.50   10.40
  16   0 -11    3.10    3.80
 -16   0  11    2.10    3.50
  16   0 -11   -9.70    9.80
 -14   0  11    2.10    2.00
 -14   0  11    4.50   10.50
 -14   0  11    0.30    3.60
  14   0 -11    1.30    3.10
 -14   0  11    4.50    4.10
 -14   0  11   -1.30    2.90
  14   0 -11   -1.00    2.20
  14   0 -11    4.80    6.50
  12   0 -11    0.00    2.20
  12   0 -11    0.60    2.50
 -12   0  11    0.40    2.70
 -12   0  11    2.20    1.80
  12   0 -11    2.80    6.10
 -12   0  11    2.10    2.50
 -12   0  11   -0.70    2.80
  12   0 -11   -0.50    2.00
 -12   0  11  -11.30    8.00
 -10   0  11    3.30    7.20
 -10   0  11   -0.20    1.60
 -10   0  11    0.60    2.30
 -10   0  11    1.20    2.70
  10   0 -11   -1.80    1.60
  10   0 -11    0.30    1.90
  10   0 -11   -3.00    1.60
  10   0 -11    0.50    7.10
 -10   0  11   -1.80    1.90
   8   0 -11    1.90    1.70
   8   0 -11   -1.10    1.50
   8   0 -11    0.70    3.70
   8   0 -11   -2.40    1.40
  -8   0  11    3.10    2.90
  -8   0  11   -1.00    7.20
  -8   0  11   -0.10    2.10
   8   0 -11   -2.40    2.20
  -8   0  11    1.30    2.60
  -8   0  11    7.70    3.10
  -6   0  11    3.50    2.80
  -6   0  11    0.90    1.60
  -6   0  11   -1.70    5.70
   6   0 -11   -2.10    2.30
   6   0 -11   -1.50    1.90
   6   0 -11   -0.80    1.20
  -6   0  11    0.40    2.60
   6   0 -11    1.00    1.60
   6   0 -11    3.20    5.30
  -4   0  11    1.10    1.80
   4   0 -11   -3.00    1.80
  -4   0  11    2.80    2.50
  -4   0  11    0.40    1.60
   4   0 -11    9.30    3.30
   4   0 -11    4.40    2.30
   4   0 -11   -1.90    1.30
  -4   0  11    4.00    9.40
   4   0 -11   -8.10    5.10
  -2   0  11    0.60    2.50
  -2   0  11    1.40    2.80
   2   0 -11    0.00    2.40
   2   0 -11    1.30    2.70
   2   0 -11   -0.50    2.50
   2   0 -11    1.60    1.90
  -2   0  11   -6.30    5.40
   2   0 -11    2.20    1.80
   2   0 -11    2.30    9.20
  -2   0  11    1.10    1.90
   0   0 -11   11.00   12.00
   0   0 -11    9.20    3.40
   0   0 -11    5.70    3.50
   0   0  11   11.60    3.60
   0   0  11    3.50    2.30
   0   0 -11    6.20    6.50
   0   0 -11   10.20    2.70
   0   0 -11    9.80    3.80
   0   0 -11   15.70    3.80
  -2   0 -11   -0.80    2.00
  -2   0 -11    3.60    2.40
   2   0  11   -1.80    1.70
  -2   0 -11   -0.40    2.20
  -2   0 -11    9.80    6.50
  -2   0 -11    0.10    2.20
   2   0  11   -1.60    1.80
  -2   0 -11   -2.60    2.30
  -4   0 -11   -3.60    1.70
  -4   0 -11   -1.00    1.70
  -4   0 -11   -0.90    2.80
  -4   0 -11   -2.80    5.00
  -4   0 -11   -0.90    2.30
   4   0  11    0.20    5.10
   4   0  11   -2.60    1.90
  -4   0 -11   -2.10    1.60
   4   0  11    1.80    2.50
   6   0  11    0.40    2.30
   6   0  11    7.90    8.90
  -6   0 -11   -7.50    3.50
  -6   0 -11    3.70    3.10
   6   0  11    1.90    3.40
  -6   0 -11    1.60    2.30
  -6   0 -11    0.80    1.90
  -6   0 -11    1.60    2.60
   6   0  11    2.50    3.00
  -8   0 -11    2.90    3.10
  -8   0 -11    5.00    3.30
   8   0  11    2.90    9.00
   8   0  11    1.50    2.70
   8   0  11   -3.10    1.90
  -8   0 -11   -2.00    1.90
  -8   0 -11   -7.00    5.40
   8   0  11   12.90    5.10
  -8   0 -11    3.90    3.10
 -10   0 -11    2.70    3.00
  10   0  11    4.20    5.00
 -10   0 -11   -0.10    3.00
 -10   0 -11   -0.40    2.10
  10   0  11   -2.20    1.90
  10   0  11  -17.20    7.00
 -10   0 -11    1.50    6.80
 -10   0 -11    0.30    2.30
  10   0  11   -1.60    2.30
 -12   0 -11    0.50    3.60
 -12   0 -11   -2.10    5.70
 -12   0 -11   -1.80    3.30
  12   0  11    0.40    3.20
  12   0  11  -12.00    9.80
  12   0  11   -4.80    4.80
 -12   0 -11    5.50    3.20
 -12   0 -11   -0.10    2.00
  12   0  11    2.70    2.90
 -14   0 -11   -2.80    2.80
 -14   0 -11    3.80    4.70
 -14   0 -11   -1.90    3.30
 -14   0 -11  -10.80    7.70
 -14   0 -11    9.10    3.60
  14   0  11  -19.00   11.80
 -16   0 -11   -0.40    2.70
 -16   0 -11    5.20    5.00
 -16   0 -11    0.40    4.60
 -18   0 -11   -4.90    3.80
 -18   0 -11   -4.20    3.60
 -20   0 -11    2.60    5.50
 -20   0 -11    4.10    4.90
 -22   0 -11    4.50    6.90
 -22   0 -11    4.00    6.10
 -23  -1  11   51.79   13.30
 -23  -1  11   32.70   12.20
 -23   1  11   49.80   11.70
 -23   1  11   28.20    7.90
 -21  -1  11  139.19   16.20
 -21  -1  11  116.29   13.60
 -21  -1  11  129.29   20.10
 -21   1  11  120.69   12.50
  21   1 -11  138.49   13.20
 -21   1  11  106.89   13.20
 -19  -1  11  179.68   17.90
 -19  -1  11  185.88   20.40
 -19  -1  11  174.98   16.30
 -19   1  11  193.18   16.30
  19   1 -11  203.08   15.90
 -19   1  11  178.38   14.80
 -17  -1  11  229.18   40.10
 -17  -1  11  155.88   16.40
 -17  -1  11  164.98   15.10
  17   1 -11  170.48   14.50
 -17   1  11  182.68   14.60
  17   1 -11  234.88   30.90
 -17   1  11  178.98   14.10
 -15  -1  11  131.89   12.80
 -15  -1  11  103.19   28.50
  15  -1 -11   84.39   13.40
 -15  -1  11  105.29   14.90
 -15  -1  11  127.19   18.30
 -15   1  11  120.39   10.70
  15   1 -11  108.79   11.10
  15   1 -11   93.49   23.30
 -15   1  11  116.79   10.60
 -13  -1  11  832.22   39.00
 -13  -1  11  830.62   43.90
 -13  -1  11  802.42   46.20
 -13  -1  11  704.63   65.59
  13  -1 -11  796.52   43.20
  13  -1 -11  825.22   57.99
 -13  -1  11  796.52   41.70
  13   1 -11  777.62   58.69
 -13   1  11  811.32   39.40
 -13   1  11  813.52   37.20
 -13   1  11  857.31   39.50
  13   1 -11  744.03   38.10
 -13   1  11  817.02   69.49
  13   1 -11  798.32   40.20
  11  -1 -11  194.88   15.80
  11  -1 -11  203.88   25.10
 -11  -1  11  222.38   14.10
  11  -1 -11  215.48   14.10
 -11  -1  11  230.88   17.80
  11  -1 -11  194.58   14.50
 -11  -1  11  209.18   16.00
 -11  -1  11  178.38   17.60
 -11  -1  11  162.38   32.90
  11   1 -11  209.68   26.50
  11   1 -11  213.78   14.90
 -11   1  11  214.88   13.50
 -11   1  11  186.08   35.30
  11   1 -11  215.08   14.80
  11   1 -11  200.98   13.20
 -11   1  11  201.18   11.40
 -11   1  11  191.68   12.70
 -11   1  11  217.48   13.90
  -9  -1  11  133.49   29.50
  -9  -1  11  172.18   15.00
   9  -1 -11  184.88   12.30
   9  -1 -11  150.88   25.30
  -9  -1  11  168.98   14.30
  -9  -1  11  196.38   12.60
  -9  -1  11  175.48   16.70
   9  -1 -11  172.18   13.00
   9  -1 -11  167.08   12.30
   9   1 -11  173.68   12.90
  -9   1  11  159.68   10.90
   9   1 -11  199.48   25.40
  -9   1  11  173.48   11.70
  -9   1  11  153.88   11.50
  -9   1  11  164.68   32.00
   9   1 -11  170.88   13.00
   9   1 -11  179.58   11.80
   7  -1 -11   -2.00    4.70
   7  -1 -11   10.20    3.00
  -7  -1  11   -3.90    7.70
  -7  -1  11    4.50    4.60
   7  -1 -11   10.00    3.40
   7  -1 -11   11.00    3.20
  -7  -1  11   10.50    3.40
  -7  -1  11   11.50    4.50
  -7  -1  11    7.30    5.00
   7   1 -11    8.80    3.40
  -7   1  11    7.00    3.20
   7   1 -11    5.00    6.60
   7   1 -11    9.20    3.50
  -7   1  11   15.00    3.70
  -7   1  11    8.90    2.60
   7   1 -11   13.00    3.60
  -7   1  11   34.60   13.20
  -5  -1  11   16.50    6.30
   5  -1 -11   18.80    3.80
  -5  -1  11   19.50    5.70
  -5  -1  11   19.10   12.80
   5  -1 -11   23.80    4.90
   5  -1 -11   10.60    8.30
  -5  -1  11   22.10    6.60
  -5  -1  11   16.90    3.90
   5  -1 -11   13.60    3.10
   5   1 -11   18.50   10.40
  -5   1  11   25.60    4.50
   5   1 -11   22.50    4.80
   5   1 -11   16.10    4.50
   5   1 -11   11.40    4.30
  -5   1  11   18.60    3.10
  -5   1  11    2.70    7.20
  -5   1  11   15.80    4.20
  -3  -1  11  165.98   11.90
   3  -1 -11  192.68   10.00
   3  -1 -11  172.28   12.30
  -3  -1  11  193.38   33.90
  -3  -1  11  158.98   14.30
  -3  -1  11  182.18   17.40
   3  -1 -11  211.88   26.70
  -3  -1  11  199.48   15.60
   3  -1 -11  199.98   11.50
   3   1 -11  190.38   15.30
  -3   1  11  194.08   10.10
   3   1 -11  179.98   13.00
   3   1 -11  180.28   13.20
  -3   1  11  195.78   13.30
  -3   1  11  151.48   27.90
  -3   1  11  203.98   11.90
   3   1 -11  187.08   31.40
  -1  -1  11  668.43   36.10
   1  -1 -11  584.04   31.80
   1  -1 -11  696.63   54.89
   1  -1 -11  676.43   28.40
  -1  -1  11  693.13   39.70
   1  -1 -11  654.93   30.00
  -1  -1  11  636.64   31.60
   1  -1 -11  596.64   47.20
   1   1 -11  577.74   32.40
  -1   1  11  644.34   30.80
   1   1 -11  690.43   37.30
   1   1 -11  718.53   55.89
   1   1 -11  689.73   38.80
  -1   1  11  645.64   33.10
   1   1 -11  732.73   34.80
   1   1 -11  707.63   51.39
  -1   1  11  669.53   31.10
  -1  -1 -11  308.77   14.40
  -1  -1 -11  297.67   17.20
   1  -1  11  277.17   16.10
  -1  -1 -11  281.27   14.20
  -1  -1 -11  286.57   34.40
   1  -1  11  266.67   19.50
  -1  -1 -11  251.47   28.60
   1  -1  11  225.08   20.70
  -1   1 -11  295.87   17.90
  -1   1 -11  212.48   21.80
  -1   1 -11  303.47   31.50
  -1   1 -11  302.57   35.20
  -1   1 -11  267.37   20.90
   1   1  11  302.27   15.70
   1   1  11  275.37   17.70
  -1   1 -11  294.97   18.90
  -3  -1 -11  800.42   34.30
  -3  -1 -11  709.63   32.60
  -3  -1 -11  832.52   31.50
   3  -1  11  640.24   38.90
  -3  -1 -11  730.33   36.30
  -3  -1 -11  700.63   32.90
  -3  -1 -11  743.03   52.99
   3  -1  11  804.02   35.90
   3   1  11  727.83   54.69
   3   1  11  746.13   37.20
  -3   1 -11  743.63   39.00
  -3   1 -11  859.41   56.89
  -3   1 -11  725.43   36.90
  -3   1 -11  761.82   45.60
  -3   1 -11  703.93   41.70
   3   1  11  783.92   35.30
  -3   1 -11  803.42   44.50
   5  -1  11   91.69   10.80
   5  -1  11  104.89    8.60
  -5  -1 -11   93.99   20.50
  -5  -1 -11  106.39    6.40
   5  -1  11  118.69   23.50
  -5  -1 -11  118.09    9.50
  -5  -1 -11  106.59    6.40
  -5  -1 -11  102.29    8.10
   5   1  11  111.29    9.90
  -5   1 -11  120.39   17.00
  -5   1 -11  116.29    9.90
  -5   1 -11  114.09   13.00
  -5   1 -11   98.49   15.60
   5   1  11  100.39    9.30
   5   1  11  117.69    8.70
  -5   1 -11  109.69   22.20
  -5   1 -11  117.29   11.20
   5   1  11  103.69   22.70
  -7  -1 -11  182.78   12.20
   7  -1  11  169.98   19.90
  -7  -1 -11  184.68    9.40
   7  -1  11  175.48   30.50
   7  -1  11  181.28   12.00
  -7  -1 -11  183.18   10.60
  -7  -1 -11  176.38   27.90
  -7  -1 -11  185.38   13.30
   7  -1  11  226.28   16.40
   7   1  11  175.38   32.00
  -7   1 -11  202.98   13.00
  -7   1 -11  172.28   15.10
  -7   1 -11  177.68   18.40
   7   1  11  208.78   15.00
  -7   1 -11  172.38   28.20
  -7   1 -11  192.98   17.10
   7   1  11  196.38   14.10
  -7   1 -11  165.58   18.90
   7   1  11  169.78   11.10
  -9  -1 -11  784.12   33.70
  -9  -1 -11  796.22   38.40
   9  -1  11  785.02   41.90
   9  -1  11  736.53   50.99
  -9  -1 -11  825.02   36.60
   9  -1  11  828.02   64.39
  -9  -1 -11  898.41   60.59
   9  -1  11  779.42   37.40
  -9  -1 -11  790.92   39.10
  -9   1 -11  754.12   45.60
  -9   1 -11  824.42   44.40
  -9   1 -11  811.92   58.49
   9   1  11  807.32   35.20
   9   1  11  762.32   63.09
  -9   1 -11  863.51   38.10
   9   1  11  774.22   39.70
  -9   1 -11  780.82   42.60
   9   1  11  741.43   41.50
 -11  -1 -11  355.06   17.80
 -11  -1 -11  336.87   21.20
  11  -1  11  359.46   20.10
  11  -1  11  349.37   33.00
 -11  -1 -11  413.96   22.60
  11  -1  11  341.97   42.50
  11  -1  11  371.36   24.20
 -11  -1 -11  339.17   36.50
 -11   1 -11  386.46   25.90
  11   1  11  358.06   25.40
 -11   1 -11  403.86   20.40
 -11   1 -11  397.36   26.40
  11   1  11  375.06   42.90
 -11   1 -11  371.76   37.60
 -11   1 -11  406.06   28.20
  11   1  11  354.96   22.40
 -13  -1 -11  194.88   32.40
  13  -1  11  219.98   17.40
 -13  -1 -11  213.58   15.40
 -13  -1 -11  198.58   14.30
 -13  -1 -11  197.98   15.40
 -13   1 -11  213.18   13.00
 -13   1 -11  216.88   18.80
  13   1  11  196.88   22.20
 -13   1 -11  197.88   17.80
 -13   1 -11  264.07   21.30
  13   1  11  240.48   41.30
 -13   1 -11  185.78   17.80
 -15  -1 -11  139.39   11.90
 -15  -1 -11  145.09   13.30
 -15  -1 -11  148.39   26.60
 -15  -1 -11  117.79   11.50
 -15   1 -11  144.69   16.00
  15   1  11  107.49   31.20
 -15   1 -11  150.98   14.60
 -17  -1 -11  105.69   12.00
 -17  -1 -11  135.99   11.90
 -17  -1 -11  147.99   14.10
 -17  -1 -11  117.09   44.20
  17   1  11   73.99   30.80
 -17   1 -11  128.49   14.80
 -17   1 -11  126.09   15.00
 -17   1 -11  122.29   14.20
 -19  -1 -11   77.69   11.70
 -19  -1 -11   83.89   13.90
 -19   1 -11   90.89   14.40
 -19   1 -11   62.99   12.60
 -21  -1 -11   29.70    9.30
 -21  -1 -11   29.90    9.00
 -21   1 -11   29.50   10.10
 -21   1 -11   56.89   11.30
 -22  -2  11   86.09   19.80
 -22  -2  11   90.19   19.10
 -22   2  11   75.69   12.90
 -22   2  11   92.79   14.00
 -20  -2  11   25.30   10.60
 -20  -2  11   15.50    9.90
  20   2 -11    7.70    6.00
 -20   2  11   11.40    5.90
 -20   2  11   12.10    6.40
 -18  -2  11   21.10   16.00
 -18  -2  11    2.80    7.40
 -18  -2  11   10.50    6.50
 -18  -2  11   -1.00    6.80
 -18   2  11   -0.70    3.80
  18   2 -11  -23.20   13.30
 -18   2  11    4.20    4.60
  18   2 -11    4.20    5.00
 -16  -2  11   49.00   13.70
 -16  -2  11   48.50   13.80
 -16  -2  11   39.20    9.40
 -16  -2  11   54.59   21.40
  16   2 -11   35.80    7.70
 -16   2  11   34.00    7.40
  16   2 -11   16.30   13.50
 -16   2  11   25.70    7.10
 -14  -2  11  216.08   23.60
 -14  -2  11  234.08   43.50
 -14  -2  11  259.37   22.80
  14   2 -11  251.57   18.30
 -14   2  11  229.48   15.90
  14   2 -11  216.88   33.90
 -14   2  11  230.68   16.80
  12  -2 -11  656.83   31.60
 -12  -2  11  587.94   43.50
 -12  -2  11  666.33   62.99
  12  -2 -11  737.23   60.59
 -12  -2  11  691.03   42.20
 -12  -2  11  596.44   38.00
 -12   2  11  669.83   34.20
 -12   2  11  727.93   33.50
  12   2 -11  564.54   49.40
  12   2 -11  683.93   36.00
 -10  -2  11  311.57   26.00
  10  -2 -11  368.06   19.10
 -10  -2  11  363.76   25.20
  10  -2 -11  293.87   25.20
 -10  -2  11  342.77   29.40
 -10  -2  11  362.16   44.90
 -10   2  11  297.77   18.10
 -10   2  11  335.37   19.60
  10   2 -11  316.57   19.60
  10   2 -11  347.57   34.20
 -10   2  11  368.76   20.50
  10   2 -11  351.86   21.90
  -8  -2  11    3.00    4.80
  -8  -2  11   -2.70    3.30
   8  -2 -11   -2.30    2.20
   8  -2 -11   -2.30    6.70
   8  -2 -11    7.80    5.80
   8  -2 -11    1.70    3.10
  -8  -2  11   -5.00    8.50
  -8  -2  11   -2.20    5.30
   8   2 -11    9.50    4.00
  -8   2  11    1.80    1.80
  -8   2  11    0.20    2.50
  -8   2  11   -3.40   10.80
   8   2 -11   -2.10    5.00
  -8   2  11    6.40    3.20
   8   2 -11    2.20    2.60
  -6  -2  11    8.10    6.00
  -6  -2  11    1.10    4.40
  -6  -2  11    3.60    2.50
   6  -2 -11    9.40    8.20
   6  -2 -11   -3.80    4.30
  -6  -2  11   11.90    6.80
   6  -2 -11    3.90    2.70
  -6  -2  11   12.20   11.40
   6  -2 -11    2.90    3.30
   6   2 -11    6.90    4.30
  -6   2  11    5.60    3.00
   6   2 -11    2.80    4.40
  -6   2  11   15.50   11.30
  -6   2  11    3.60    1.90
  -6   2  11    2.80    2.60
   6   2 -11    0.90    7.20
   6   2 -11    0.90    2.70
   4  -2 -11  139.29   22.80
   4  -2 -11  175.08   13.20
  -4  -2  11  178.68   20.10
  -4  -2  11  185.78   35.30
  -4  -2  11  143.99   16.10
   4  -2 -11  177.98   12.20
  -4  -2  11  179.48   16.70
   4  -2 -11  183.28   27.20
  -4  -2  11  152.58   11.60
   4   2 -11  187.98   17.30
   4   2 -11  154.18   12.70
   4   2 -11  166.48   14.40
  -4   2  11  180.88   11.80
  -4   2  11  176.48   11.40
  -4   2  11  164.58    8.80
   4   2 -11  131.59   24.40
  -4   2  11  156.78   12.90
  -2  -2  11    4.00    4.70
  -2  -2  11    0.00    1.90
   2  -2 -11    1.60    1.80
   2  -2 -11  -12.70    7.00
  -2  -2  11    0.70    5.60
   2  -2 -11   -0.10    6.30
   2  -2 -11    2.00    2.50
   2  -2 -11    3.30    2.90
  -2  -2  11    1.80    4.70
   2   2 -11  -10.20    4.20
   2   2 -11    3.90    3.20
   2   2 -11    3.60    4.60
  -2   2  11    2.20    2.90
  -2   2  11    6.60    2.50
   2   2 -11    7.30    3.50
  -2   2  11    0.60    0.60
  -2   2  11    0.60    0.90
   2   2 -11    1.70    7.40
   0  -2  11   18.90    6.90
   0  -2 -11   22.40    4.40
   0  -2  11   21.20    4.50
   0  -2 -11   13.50   12.20
   0  -2 -11   22.60    4.80
   0  -2 -11   15.70    9.60
   0  -2 -11   25.80    5.30
   0  -2  11   18.40    8.90
   0   2 -11   23.20    6.20
   0   2 -11   22.00    5.40
   0   2 -11    5.40    9.70
   0   2  11   21.50    3.80
   0   2  11   20.40    5.50
   0   2 -11   26.20    9.00
   2  -2  11  124.69    9.80
  -2  -2 -11  116.89   21.50
  -2  -2 -11  146.99   28.60
  -2  -2 -11  131.39    9.90
  -2  -2 -11  128.99    9.30
   2  -2  11  147.59   14.30
  -2  -2 -11  129.29   10.90
  -2   2 -11  138.89   23.90
  -2   2 -11  159.88   17.80
   2   2  11  125.19   11.10
  -2   2 -11  130.79   13.60
  -2   2 -11  145.99   24.60
  -2   2 -11  123.29   19.90
   2   2  11  132.79    8.50
  -2   2 -11  125.69   27.60
  -2   2 -11  131.09   11.00
   4  -2  11  408.26   28.80
  -4  -2 -11  464.55   22.70
  -4  -2 -11  519.25   40.60
  -4  -2 -11  433.56   22.20
  -4  -2 -11  494.55   25.00
   4  -2  11  487.95   24.00
  -4  -2 -11  445.56   25.80
   4   2  11  549.45   44.90
  -4   2 -11  456.75   38.10
   4   2  11  406.36   25.60
  -4   2 -11  479.55   36.30
  -4   2 -11  468.65   30.80
  -4   2 -11  459.55   34.20
   4   2  11  460.65   21.70
  -4   2 -11  484.65   50.29
  -4   2 -11  434.76   39.10
   4   2  11  476.65   21.10
  -4   2 -11  490.75   25.90
   6  -2  11  224.48   28.90
   6  -2  11  222.58   13.80
  -6  -2 -11  213.38   14.90
  -6  -2 -11  235.08   16.40
  -6  -2 -11  264.47   28.30
  -6  -2 -11  222.08   14.70
   6  -2  11  250.27   20.20
  -6   2 -11  260.37   30.20
  -6   2 -11  228.18   15.60
   6   2  11  249.88   31.20
  -6   2 -11  227.58   27.40
   6   2  11  238.88   12.00
  -6   2 -11  192.08   23.20
  -6   2 -11  260.17   23.50
   8  -2  11  101.49   14.70
   8  -2  11   71.99    6.80
  -8  -2 -11   63.09    9.40
  -8  -2 -11   89.99   11.40
  -8  -2 -11   65.59    8.00
  -8  -2 -11   73.59   17.70
   8   2  11   59.29   17.80
  -8   2 -11   66.89   15.90
  -8   2 -11  107.79   18.00
  -8   2 -11   69.99    9.20
 -10  -2 -11   14.00    8.80
  10  -2  11   -0.30    4.90
 -10  -2 -11   -1.50    3.30
 -10  -2 -11   -3.90    2.70
 -10  -2 -11   -0.60    3.30
  10   2  11  -10.50    8.00
 -10   2 -11   -2.00    4.10
 -10   2 -11   -0.90    2.50
 -10   2 -11    2.10    6.40
  12  -2  11   20.10    7.90
 -12  -2 -11   23.40    6.90
 -12  -2 -11   18.80    6.50
 -12  -2 -11   18.50   10.90
 -12  -2 -11   22.30    6.00
 -12   2 -11    7.90    9.00
  12   2  11   24.60   16.50
 -12   2 -11   23.90    9.80
 -14  -2 -11  109.99   12.40
 -14  -2 -11  119.59   12.10
 -14   2 -11   85.39   15.50
 -14   2 -11  102.89   18.50
  14   2  11   58.19   26.20
 -14   2 -11   98.19   16.90
 -16  -2 -11   24.30   14.10
 -16  -2 -11    8.20    5.90
 -16  -2 -11   21.00    5.90
 -16   2 -11   27.20    9.80
  16   2  11  -18.70   17.80
 -16   2 -11   11.60    7.60
 -16   2 -11   19.30    9.10
 -18  -2 -11   33.20    7.70
 -18  -2 -11   45.40   10.80
 -18   2 -11   41.20   11.20
 -18   2 -11   50.59   13.20
 -18   2 -11   43.80   10.60
 -20  -2 -11    4.30    4.90
 -20  -2 -11    4.70    7.00
 -20   2 -11    0.60    6.40
 -20   2 -11   -5.60    7.60
 -20   2 -11   -7.10    5.50
 -19  -3  11   14.30    9.80
 -19  -3  11   -6.90    9.70
  19   3 -11   -7.30    5.00
 -19   3  11   -4.10    4.90
 -17  -3  11   31.30   13.90
 -17  -3  11   35.10   14.80
  17   3 -11   13.60    7.20
 -17   3  11   19.30    6.80
 -15  -3  11    2.30    9.30
 -15  -3  11    7.40    9.20
 -15   3  11    3.80    4.50
  15   3 -11   10.20    5.50
 -13  -3  11   10.60   10.00
 -13  -3  11   18.40   11.00
 -13  -3  11   22.00    8.80
  13   3 -11   14.80    5.10
 -13   3  11   17.30    6.20
 -11  -3  11  239.98   43.30
 -11  -3  11  282.57   27.80
 -11  -3  11  357.96   33.70
 -11  -3  11  302.97   24.50
 -11   3  11  265.67   19.10
  11   3 -11  252.37   19.90
  11   3 -11  270.77   29.60
  -9  -3  11   -0.40    9.60
  -9  -3  11    1.80    9.00
   9  -3 -11   13.10    4.20
  -9  -3  11    6.20    6.50
  -9  -3  11    2.50    5.80
  -9   3  11   14.00    5.50
   9   3 -11   15.50    9.50
   9   3 -11    6.10    4.40
  -7  -3  11    5.60    6.90
  -7  -3  11   -0.80    8.70
  -7  -3  11    1.00    7.10
  -7  -3  11   15.00   11.60
   7  -3 -11    4.60    8.80
   7   3 -11   14.70    5.40
  -7   3  11   -1.00    3.10
   7   3 -11    9.20    7.70
   5  -3 -11  234.28   25.00
   5  -3 -11  220.78   15.30
  -5  -3  11  188.28   21.60
  -5  -3  11  213.28   30.60
  -5  -3  11  215.88   20.20
   5   3 -11  214.68   16.60
  -5   3  11  161.28   14.70
  -5   3  11  201.18   14.30
   5   3 -11  201.98   24.10
  -3  -3  11   45.50   11.90
   3  -3 -11   32.60   10.90
   3  -3 -11   39.40    7.20
  -3  -3  11   23.90   11.30
  -3  -3  11   35.60   10.60
  -3   3  11   46.40    8.70
   3   3 -11   42.30   12.20
  -3   3  11   54.99    7.50
   3   3 -11   38.20    8.10
   1  -3 -11   54.89   12.60
   1  -3 -11   68.09   14.80
  -1  -3  11   56.29   13.20
  -1  -3  11   38.60   13.80
  -1  -3  11   46.40   13.60
   1  -3 -11   56.99    9.10
   1   3 -11   59.09    9.60
   1   3 -11   34.60   11.80
   1   3 -11   60.49   17.90
  -1   3  11   62.79    6.50
  -1  -3 -11   -0.20    3.90
  -1  -3 -11    0.80    6.20
   1  -3  11    1.20    5.10
  -1  -3 -11    2.10    3.90
  -1   3 -11    1.40    7.60
  -1   3 -11   -0.60    7.00
  -1   3 -11   -5.00    6.20
   1   3  11    0.90    2.10
  -1   3 -11    0.50    3.60
   3  -3  11   39.00   10.00
  -3  -3 -11   41.10   12.20
   3  -3  11   38.10    6.20
  -3  -3 -11   50.19    8.20
  -3  -3 -11   48.80    9.90
  -3   3 -11   24.80   12.00
  -3   3 -11   60.89   20.20
  -3   3 -11   61.99    9.30
  -3   3 -11   36.40   16.00
  -5  -3 -11   35.70    9.80
  -5  -3 -11   26.50    6.90
   5  -3  11   27.90    9.70
  -5  -3 -11   21.40    7.00
  -5   3 -11   24.50   13.70
  -5   3 -11   30.60    6.60
  -5   3 -11   25.70   13.90
  -5   3 -11   30.00   12.30
  -7  -3 -11  186.48   23.50
  -7  -3 -11  201.88   16.30
  -7  -3 -11  215.38   18.30
   7  -3  11  207.08   20.40
  -7   3 -11  217.28   40.50
  -7   3 -11  247.38   34.90
  -7   3 -11  223.48   19.00
  -7   3 -11  166.28   25.90
   7   3  11  142.19   27.70
  -9  -3 -11   51.99    9.70
  -9  -3 -11   83.19   13.40
  -9  -3 -11   31.10   13.40
   9  -3  11   76.89   14.60
  -9   3 -11   35.60   14.10
  -9   3 -11   59.29   17.50
   9   3  11   54.39   20.10
 -11  -3 -11   -0.40    3.80
 -11  -3 -11    8.10    5.70
  11  -3  11    0.90    5.50
 -11   3 -11   -0.20    7.30
 -11   3 -11    5.80   10.50
 -13  -3 -11  345.57   26.40
 -13  -3 -11  271.37   21.40
 -13   3 -11  276.57   27.70
 -13   3 -11  307.47   27.70
 -13   3 -11  336.77   32.90
 -15  -3 -11    1.50    6.70
 -15   3 -11    7.30    7.00
 -15   3 -11    1.70    9.00
 -15   3 -11    4.00    9.30
 -17  -3 -11   19.70    7.30
 -17  -3 -11    2.00    9.00
 -17   3 -11    1.90    7.90
 -17   3 -11    4.00    9.80
 -17   3 -11   10.60    8.60
 -14  -4  11    3.00   11.60
 -14  -4  11   31.40   16.10
 -14   4  11   -3.20    4.20
  14   4 -11    0.30    5.30
 -12  -4  11    1.10   12.20
 -12  -4  11    6.00    9.70
  12   4 -11   11.30    6.50
 -12   4  11    3.80    5.90
 -10  -4  11   11.90   12.90
 -10  -4  11    6.00   10.20
  10   4 -11    8.80    6.00
 -10   4  11   12.60    6.20
  -8  -4  11   30.80   16.20
  -8  -4  11   74.89   19.60
  -8  -4  11   52.79   13.30
  -8   4  11   44.20    8.70
   8   4 -11   37.90    9.30
  -6  -4  11   55.69   19.90
  -6  -4  11   87.19   19.00
  -6  -4  11   71.79   15.40
   6   4 -11   73.49   12.00
  -4  -4  11   87.49   16.90
  -4  -4  11   92.39   20.20
  -4  -4  11   67.29   20.70
   4  -4 -11   70.49   10.50
   2  -4 -11   73.09   11.20
  -2  -4  11   97.19   16.80
  -2  -4  11  107.69   24.00
  -2  -4  11   97.09   21.30
   2   4 -11  101.49   26.80
   2   4 -11   65.49   11.30
   2   4 -11   95.79   23.90
   0  -4 -11    4.50    5.70
   0  -4  11   13.90    8.70
   0   4 -11    3.80   12.80
   0   4 -11   11.00    5.70
   0   4 -11    6.40   11.60
  -2  -4 -11   38.20    9.00
   2  -4  11   58.49   14.10
  -2   4 -11   34.40   16.90
  -2   4 -11   56.29   18.00
  -2   4 -11   52.39   10.10
  -4  -4 -11  112.69   12.50
   4  -4  11   91.49   16.90
  -4   4 -11  109.39   24.80
  -4   4 -11  114.69   26.50
  -6  -4 -11    8.20    8.00
   6  -4  11   -9.40    7.20
  -6  -4 -11    4.70    5.90
  -6   4 -11   -8.80    9.00
  -6   4 -11    5.10   11.00
  -8  -4 -11   -6.00    4.70
   8  -4  11    0.00    7.30
  -8  -4 -11   14.40    7.50
  -8   4 -11    6.40   12.10
  -8   4 -11   -4.90    8.90
 -10  -4 -11   -1.90    7.80
 -10  -4 -11   -1.10    5.10
  10  -4  11   14.80    7.90
 -10   4 -11  -18.70    8.40
 -10   4 -11   -3.20    9.50
 -10   4 -11    3.50    8.70
 -12   4 -11   75.89   17.60
 -12   4 -11   72.29   19.80
 -12   4 -11   29.00   14.20
 -24   0  12   68.49   14.00
 -24   0  12   55.99   10.70
 -22   0  12   33.20   10.00
 -22   0  12   17.60    6.20
 -20   0  12  173.88   17.80
  18   0 -12   -4.50    3.00
 -18   0  12    2.80    4.50
 -18   0  12    0.10    3.80
 -18   0  12   -1.30    3.50
 -16   0  12    7.70    5.50
 -16   0  12    6.20    4.40
  16   0 -12   15.40    5.30
 -16   0  12   -0.10    3.60
 -14   0  12   58.79    9.80
  14   0 -12   46.80    8.00
 -14   0  12   29.60   17.80
 -14   0  12   61.39    9.20
  14   0 -12   52.69    8.70
 -14   0  12   45.80    6.60
  14   0 -12   75.59   18.90
 -14   0  12   44.90    7.90
 -12   0  12  494.35   27.30
  12   0 -12  524.45   45.30
 -12   0  12  517.15   29.60
  12   0 -12  491.15   26.60
 -12   0  12  598.84   55.19
  12   0 -12  508.75   28.10
 -12   0  12  537.55   28.10
  12   0 -12  485.95   27.00
 -12   0  12  495.25   26.10
 -10   0  12  595.14   30.10
  10   0 -12  601.54   30.00
 -10   0  12  629.04   31.80
  10   0 -12  579.54   48.60
  10   0 -12  592.04   31.90
 -10   0  12  601.04   31.10
  10   0 -12  625.94   30.30
 -10   0  12  617.34   33.30
 -10   0  12  627.94   58.09
  -8   0  12  685.73   35.10
   8   0 -12  789.82   34.20
  -8   0  12  661.63   37.00
  -8   0  12  693.53   34.80
   8   0 -12  786.22   34.70
   8   0 -12  750.22   34.20
  -8   0  12  729.33   36.30
   8   0 -12  727.23   36.70
  -8   0  12  699.33   61.09
   8   0 -12  720.03   54.59
  -6   0  12  310.27   18.70
  -6   0  12  357.66   19.30
   6   0 -12  339.77   17.70
   6   0 -12  386.66   18.90
  -6   0  12  335.57   21.00
   6   0 -12  358.46   20.70
   6   0 -12  307.97   17.60
   6   0 -12  340.17   36.10
  -6   0  12  308.77   39.00
  -4   0  12  513.45   26.30
  -4   0  12  495.15   24.90
   4   0 -12  478.75   25.20
   4   0 -12  432.26   21.90
   4   0 -12  426.56   42.40
   4   0 -12  397.86   22.70
  -4   0  12  424.26   23.30
   4   0 -12  425.36   22.20
   4   0 -12  435.86   24.80
  -4   0  12  381.86   43.40
   2   0 -12 8401.56  374.76
  -2   0  12 8294.97  342.47
   0   0  12  103.29    9.90
   0   0 -12  101.39   21.80
   0   0 -12  104.39    9.80
   0   0 -12  122.49    9.80
   0   0  12  100.49    9.00
   0   0 -12  104.09    8.10
   0   0 -12  110.49   11.10
   0   0 -12   80.59    8.90
   0   0 -12   98.99   24.80
  -2   0 -12  371.36   20.10
  -2   0 -12  315.87   35.10
  -2   0 -12  363.66   22.90
  -2   0 -12  378.06   22.50
   2   0  12  396.86   21.70
   2   0  12  408.46   22.70
  -2   0 -12  357.76   21.10
  -2   0 -12  364.86   21.90
  -4   0 -12   26.00   11.50
  -4   0 -12   21.30    5.50
  -4   0 -12   23.30    4.90
   4   0  12   26.00    5.40
  -4   0 -12   23.10    5.80
   4   0  12   20.30    9.30
  -4   0 -12   25.10    5.30
   4   0  12   27.90    6.30
  -4   0 -12   24.10    6.70
  -6   0 -12   78.39    8.90
   6   0  12   81.79   13.20
  -6   0 -12   81.59    7.90
   6   0  12   78.79    8.30
   6   0  12   74.09    8.40
   6   0  12   54.59   16.20
  -6   0 -12   92.89   21.20
  -6   0 -12   86.49    8.10
  -6   0 -12   68.49    8.30
   8   0  12  137.59   28.50
  -8   0 -12  176.18   12.50
  -8   0 -12  183.48   30.00
  -8   0 -12  197.28   14.20
   8   0  12  151.68   12.70
  -8   0 -12  167.08   14.00
   8   0  12  186.88   13.60
  -8   0 -12  184.58   13.40
   8   0  12  154.98   16.80
 -10   0 -12   66.09    7.50
 -10   0 -12   77.09    8.90
 -10   0 -12   73.59   19.40
  10   0  12   55.29    8.70
  10   0  12   77.89   15.20
  10   0  12  101.89   25.10
 -10   0 -12   84.09    9.40
 -10   0 -12   66.29    9.40
  10   0  12   70.99    9.60
 -12   0 -12   90.29    8.60
 -12   0 -12   90.29   10.40
  12   0  12   96.49    9.10
  12   0  12   76.89   10.50
  12   0  12   52.89   12.90
 -12   0 -12   88.99   21.90
  12   0  12   58.19   21.60
 -12   0 -12   71.09   10.10
 -14   0 -12  374.86   22.10
 -14   0 -12  417.86   24.00
 -14   0 -12  397.76   24.50
 -16   0 -12 1046.90   52.79
 -16   0 -12 1111.79   53.99
 -16   0 -12 1037.20   49.70
 -18   0 -12    5.10    5.40
 -18   0 -12    2.40    4.90
 -20   0 -12    0.20    5.70
 -20   0 -12   -5.60    4.20
 -22   0 -12  210.78   19.60
 -22   0 -12  215.78   20.50
 -23  -1  12   49.40   14.20
 -23  -1  12   72.79   15.50
 -23   1  12   50.99    9.70
 -23   1  12   98.89   15.30
 -21  -1  12   85.39   17.00
 -21  -1  12   63.49   13.80
 -21  -1  12   56.49   11.30
  21   1 -12   59.29   10.40
 -21   1  12   50.99   10.20
 -21   1  12   81.99   11.70
 -19  -1  12    6.10    5.50
 -19  -1  12    9.80    5.90
 -19  -1  12   24.80    7.90
  19   1 -12   20.60    7.00
 -19   1  12   10.20    5.40
 -19   1  12    6.80    4.60
 -17  -1  12   39.50   10.30
 -17  -1  12   30.00    9.80
 -17  -1  12   24.30   16.00
 -17  -1  12   31.50    9.00
  17   1 -12   21.10    9.70
 -17   1  12   20.80    6.00
  17   1 -12   17.60    6.40
 -17   1  12   12.10    4.80
 -15  -1  12  251.07   22.10
 -15  -1  12  210.48   18.80
  15  -1 -12  170.88   17.70
 -15  -1  12  234.08   17.90
 -15  -1  12  231.58   43.40
  15   1 -12  222.78   16.40
 -15   1  12  191.38   15.00
  15   1 -12  171.38   31.00
 -15   1  12  235.38   15.70
 -13  -1  12  600.94   32.90
  13  -1 -12  676.73   37.40
 -13  -1  12  659.53   40.80
 -13  -1  12  693.13   38.40
 -13  -1  12  735.33   37.40
 -13  -1  12  648.04   62.69
  13   1 -12  599.24   32.60
  13   1 -12  723.73   54.69
 -13   1  12  634.34   31.70
 -13   1  12  618.04   33.20
 -13   1  12  698.53   34.00
  13   1 -12  706.53   35.20
  11  -1 -12 1040.80   48.80
  11  -1 -12 1103.59   51.39
  11  -1 -12  952.10   49.40
 -11  -1  12 1057.69   53.59
 -11  -1  12 1051.09   48.80
  11  -1 -12 1037.20   67.69
 -11  -1  12  986.50   79.39
 -11  -1  12 1138.19   57.39
 -11  -1  12  931.41   51.09
 -11   1  12 1016.90   48.30
  11   1 -12 1114.09   71.49
 -11   1  12 1110.89   48.40
  11   1 -12 1074.19   48.10
 -11   1  12 1100.09   81.49
  11   1 -12 1008.20   49.40
 -11   1  12 1004.60   47.40
  11   1 -12 1052.49   50.09
   9  -1 -12  606.04   48.00
   9  -1 -12  572.54   29.70
  -9  -1  12  561.34   29.30
   9  -1 -12  589.74   29.90
   9  -1 -12  576.24   30.20
  -9  -1  12  575.34   32.80
  -9  -1  12  602.74   34.00
  -9  -1  12  572.54   36.10
  -9  -1  12  572.24   56.09
  -9   1  12  570.04   54.99
  -9   1  12  570.24   29.20
   9   1 -12  605.34   29.20
  -9   1  12  599.34   29.50
   9   1 -12  587.84   48.50
   9   1 -12  578.54   30.80
   9   1 -12  550.84   30.40
  -9   1  12  570.54   28.30
  -7  -1  12  128.79   29.20
  -7  -1  12   92.39   14.60
   7  -1 -12  121.79    9.70
  -7  -1  12  118.59   12.80
   7  -1 -12  133.09   10.10
  -7  -1  12  145.39   13.20
  -7  -1  12  138.49   10.60
   7  -1 -12  135.79   10.80
   7  -1 -12  117.19   22.60
  -7   1  12  135.69   10.60
   7   1 -12  157.38   12.20
   7   1 -12  150.78   10.80
  -7   1  12  141.99   10.40
  -7   1  12  143.29    9.40
  -7   1  12  152.98   31.00
   7   1 -12  149.29   11.80
   7   1 -12  120.59   23.10
   5  -1 -12   21.00    4.90
   5  -1 -12   20.80    9.60
  -5  -1  12   16.10   14.00
  -5  -1  12   23.20    4.60
  -5  -1  12   20.70    6.10
   5  -1 -12   22.00    4.50
  -5  -1  12   20.10    5.70
  -5  -1  12   33.50    8.70
   5  -1 -12   22.60    3.80
   5   1 -12   26.90    5.20
  -5   1  12   21.90    3.70
   5   1 -12   29.60    5.90
  -5   1  12   26.90    5.50
  -5   1  12   37.00   16.10
   5   1 -12   21.40    5.50
  -5   1  12   22.40    4.40
   3  -1 -12  858.11   39.90
  -3  -1  12  839.02   39.10
   3  -1 -12  780.02   60.29
   3  -1 -12  841.82   37.60
   3  -1 -12  837.32   35.40
  -3  -1  12  784.02   42.70
  -3  -1  12  855.21   43.60
  -3  -1  12  781.22   65.59
  -3  -1  12  805.32   46.30
   3  -1 -12  812.42   35.60
   3  -1 -12  847.22   34.30
   3   1 -12  797.82   45.60
   3   1 -12  891.41   65.29
   3   1 -12  823.32   43.00
   3   1 -12  783.72   40.10
  -3   1  12  831.12   38.10
   3   1 -12  831.02   40.50
  -3   1  12  802.52   40.20
   1  -1 -12  280.07   13.70
   1  -1 -12  316.37   35.40
   1  -1 -12  285.27   15.20
   1  -1 -12  293.97   17.60
   1  -1 -12  275.67   31.10
  -1  -1  12  275.77   22.60
  -1  -1  12  312.47   21.20
  -1  -1  12  292.27   17.00
   1   1 -12  306.87   19.00
  -1   1  12  265.27   16.00
   1   1 -12  251.27   33.30
   1   1 -12  256.57   21.60
  -1   1  12  271.87   16.40
   1   1 -12  326.77   18.90
   1   1 -12  336.97   34.20
  -1   1  12  290.57   18.20
   1   1 -12  292.67   21.00
  -1  -1 -12  114.79   26.60
  -1  -1 -12  128.39   24.20
  -1  -1 -12  114.09    9.70
   1  -1  12  106.19    8.90
  -1  -1 -12  123.69    7.70
  -1  -1 -12  107.79    7.20
   1  -1  12  108.89   11.80
   1   1  12  103.39    9.80
  -1   1 -12  115.09   18.10
  -1   1 -12  115.49   26.50
  -1   1 -12  110.39   10.30
  -1   1 -12  115.39   16.50
   1   1  12  113.39    8.80
  -1   1 -12  113.89   23.70
  -1   1 -12  126.09   13.30
  -3  -1 -12   32.40    3.50
  -3  -1 -12   37.90    5.40
  -3  -1 -12   60.89   16.50
  -3  -1 -12   30.40    3.50
  -3  -1 -12   33.10    2.30
   3  -1  12   45.70    8.80
  -3  -1 -12   25.80    5.30
   3  -1  12   31.60    5.60
  -3   1 -12   24.60    6.50
  -3   1 -12   43.50   16.50
  -3   1 -12   42.60   13.70
  -3   1 -12   29.90    8.40
  -3   1 -12   20.10    7.90
  -3   1 -12   42.90    7.40
  -3   1 -12   40.40    9.80
   3   1  12   31.00    6.40
   3   1  12   34.20    5.70
  -5  -1 -12   35.40    3.50
   5  -1  12   47.00    9.30
   5  -1  12   33.30   14.10
   5  -1  12   46.70    6.80
  -5  -1 -12   44.70   13.80
  -5  -1 -12   39.20    5.80
  -5  -1 -12   39.00    3.40
  -5  -1 -12   41.20    6.60
   5   1  12   32.10    5.40
   5   1  12   45.90    7.40
  -5   1 -12   31.30    9.80
   5   1  12   47.70    7.40
  -5   1 -12   36.80    8.10
  -5   1 -12   29.60    9.20
   5   1  12   36.90   13.10
  -5   1 -12   54.29   10.60
  -5   1 -12   34.40    6.70
  -5   1 -12   38.00   13.90
  -7  -1 -12   80.99    5.50
  -7  -1 -12   93.79    8.20
  -7  -1 -12  123.49   23.80
  -7  -1 -12   92.09    8.90
   7  -1  12   97.99    8.30
  -7  -1 -12   90.69    6.50
   7  -1  12   86.29   10.20
   7  -1  12   65.09   20.70
   7   1  12   77.49    8.80
  -7   1 -12  113.19   16.80
  -7   1 -12  105.59   21.50
   7   1  12   87.39    9.90
  -7   1 -12   99.69   17.00
  -7   1 -12   81.89   11.70
   7   1  12   85.69   22.90
  -7   1 -12   93.39   14.80
   7   1  12   77.39    7.30
  -7   1 -12   73.89    8.20
   9  -1  12  175.48   15.30
  -9  -1 -12  176.08   28.60
   9  -1  12  149.79   11.20
  -9  -1 -12  166.78   12.80
   9  -1  12  192.28   34.30
  -9  -1 -12  152.58   12.00
  -9  -1 -12  161.38    8.50
   9  -1  12  212.98   23.00
  -9   1 -12  155.78   15.80
   9   1  12  166.88   32.90
  -9   1 -12  183.68   30.40
   9   1  12  134.89   13.90
  -9   1 -12  153.38   11.60
  -9   1 -12  123.49   13.50
   9   1  12  164.08   13.40
   9   1  12  181.38   10.30
  -9   1 -12  143.49   16.70
 -11  -1 -12   33.90    5.50
 -11  -1 -12   39.80    7.30
 -11  -1 -12   40.50    7.40
  11  -1  12   31.00    6.00
 -11  -1 -12   37.30   15.40
  11  -1  12   57.79   10.40
 -11   1 -12   43.40    6.30
  11   1  12   44.00    8.20
 -11   1 -12   36.80    9.50
 -11   1 -12   29.90    8.90
  11   1  12   43.20   10.50
  11   1  12    6.70   11.90
 -11   1 -12   26.70    8.10
 -13  -1 -12   29.30    7.10
 -13  -1 -12   16.40    8.90
 -13  -1 -12   20.50    5.40
 -13  -1 -12   22.20    5.20
  13  -1  12   19.10    6.30
 -13   1 -12   19.50    7.30
 -13   1 -12   24.10    4.90
 -13   1 -12   28.70    8.80
 -13   1 -12    7.10    6.00
 -15  -1 -12   93.09   22.30
 -15  -1 -12  118.19   11.10
 -15  -1 -12  122.79   11.40
 -15  -1 -12  130.79   12.40
  15   1  12  102.99   31.20
 -15   1 -12   98.69   15.10
 -15   1 -12  112.99   15.70
 -15   1 -12  133.69   15.60
 -17  -1 -12   40.50    8.00
 -17  -1 -12   51.79    9.20
 -17  -1 -12   69.79   11.40
 -17   1 -12   51.79   11.10
 -17   1 -12   54.29   11.40
 -17   1 -12   35.70    9.30
 -19  -1 -12   21.40    7.70
 -19  -1 -12   23.60    7.70
 -19   1 -12   21.10    8.90
 -19   1 -12   13.50    6.70
 -21  -1 -12    3.60    6.10
 -21   1 -12    3.70    6.70
 -21   1 -12   -0.50    7.20
 -22  -2  12   69.69   18.10
 -22  -2  12   60.19   15.40
 -22   2  12   78.59   12.60
 -22   2  12   82.79   13.20
 -20  -2  12  124.09   21.60
 -20  -2  12  102.99   21.20
 -20   2  12  107.59   12.80
 -20   2  12  104.59   11.90
 -18  -2  12  170.78   24.70
 -18  -2  12  171.98   26.90
 -18  -2  12  214.58   43.10
 -18  -2  12  173.28   18.90
 -18   2  12  219.58   16.60
  18   2 -12  180.58   32.70
 -18   2  12  197.58   16.50
 -16  -2  12   -3.60    4.70
 -16  -2  12    2.50    6.90
 -16  -2  12   -0.90    5.60
 -16  -2  12  -22.90   13.80
  16   2 -12  -17.80    7.80
 -16   2  12   -1.50    3.20
  16   2 -12    4.20    4.60
 -16   2  12   19.40    6.10
 -14  -2  12   44.00   10.40
 -14  -2  12   18.70   10.10
 -14  -2  12   41.20   12.30
 -14   2  12   45.20    7.30
 -14   2  12   40.20    7.80
  14   2 -12   42.70   16.30
  14   2 -12   25.00    6.70
  12  -2 -12 1525.95   69.09
 -12  -2  12 1587.94   85.49
 -12  -2  12 1602.14   81.39
 -12  -2  12 1539.85   77.69
 -12  -2  12 1533.25  108.49
 -12   2  12 1668.33   70.39
  12   2 -12 1594.64   94.99
 -12   2  12 1622.64   72.19
  10  -2 -12  964.10   44.90
 -10  -2  12 1038.50   81.79
 -10  -2  12 1015.70   59.39
 -10  -2  12  987.30   55.09
 -10  -2  12  997.30   52.69
 -10   2  12  998.50   44.30
 -10   2  12  914.91   45.90
  10   2 -12  874.01   64.09
  10   2 -12  966.60   48.40
 -10   2  12  994.30   46.80
  -8  -2  12  507.85   52.49
   8  -2 -12  370.26   24.40
  -8  -2  12  438.76   29.00
   8  -2 -12  440.86   37.80
   8  -2 -12  411.16   29.30
   8  -2 -12  400.86   22.00
  -8  -2  12  369.26   31.80
  -8  -2  12  421.16   30.20
   8   2 -12  404.06   24.50
  -8   2  12  416.76   22.50
   8   2 -12  403.16   38.10
  -8   2  12  395.96   19.90
   8   2 -12  365.56   23.50
  -8   2  12  395.36   62.39
  -8   2  12  373.36   22.80
  -6  -2  12   48.10    8.60
  -6  -2  12   68.99   12.90
   6  -2 -12   75.99    7.70
  -6  -2  12   32.90   16.80
   6  -2 -12   78.19   17.50
   6  -2 -12   64.39   10.20
   6  -2 -12   59.49    9.30
  -6  -2  12   79.49   14.30
  -6  -2  12   80.39   15.70
  -6   2  12   64.19    5.10
   6   2 -12   75.79   10.50
  -6   2  12   58.49    6.70
   6   2 -12   68.09    9.70
  -6   2  12   64.59   20.20
   6   2 -12   75.79   19.30
  -6   2  12   75.99    8.40
   6   2 -12   60.59   11.40
   4  -2 -12  402.76   23.00
  -4  -2  12  376.06   27.20
   4  -2 -12  408.76   39.60
  -4  -2  12  473.65   30.20
  -4  -2  12  399.36   32.60
  -4  -2  12  388.66   22.30
  -4  -2  12  400.96   46.30
   4  -2 -12  412.56   22.40
   4   2 -12  374.16   24.70
   4   2 -12  405.26   23.70
  -4   2  12  365.36   19.90
   4   2 -12  375.26   38.40
  -4   2  12  375.76   23.50
  -4   2  12  395.56   21.00
   4   2 -12  423.06   29.00
  -4   2  12  396.66   17.50
   2  -2 -12  130.29   10.80
  -2  -2  12  118.09   10.10
  -2  -2  12  122.09   17.70
   2  -2 -12  121.49   24.20
   2  -2 -12  113.29   21.70
   2  -2 -12  117.99   10.00
  -2  -2  12  118.79   19.70
   2  -2 -12  141.89    8.90
  -2  -2  12  154.78   15.60
  -2   2  12  127.69    9.00
  -2   2  12  124.69   11.40
   2   2 -12  103.19   23.20
   2   2 -12  116.89   25.30
   2   2 -12  130.79   15.60
   2   2 -12  103.89   19.20
   2   2 -12  132.79   12.90
   2   2 -12  123.89   10.90
   0  -2  12  118.59   13.80
   0  -2  12  127.59   10.20
   0  -2 -12  125.89   10.80
   0  -2 -12  104.69   24.40
   0  -2 -12  125.69    9.70
   0  -2 -12  171.78   26.00
   0  -2  12  140.89   22.30
   0  -2 -12  125.89    9.10
   0   2 -12  146.09   22.40
   0   2  12  103.99   10.60
   0   2 -12  144.49   28.50
   0   2 -12  102.89   22.50
   0   2  12  138.39    8.90
   0   2 -12  121.39   18.40
   0   2 -12  130.79   13.60
   0   2 -12  114.09   10.80
   2  -2  12    3.30    4.90
  -2  -2 -12   -0.50    6.20
   2  -2  12    0.30    1.80
  -2  -2 -12   -2.20    2.10
  -2  -2 -12    1.50    2.70
  -2  -2 -12    0.80    2.20
  -2  -2 -12   -3.30   10.60
  -2   2 -12   20.30   12.90
  -2   2 -12    0.30    6.80
  -2   2 -12   -3.70    3.00
   2   2  12    0.40    1.70
  -2   2 -12    3.20    5.50
  -2   2 -12   -6.80    5.20
   2   2  12    2.30    1.90
  -2   2 -12    5.00    3.70
  -2   2 -12    3.20    5.20
  -4  -2 -12  882.21   63.09
   4  -2  12  972.00   45.80
  -4  -2 -12 1045.40   46.40
   4  -2  12  992.00   52.89
  -4  -2 -12  960.10   43.80
  -4  -2 -12 1000.00   48.30
  -4   2 -12  996.40   67.59
  -4   2 -12  987.60   79.09
  -4   2 -12 1059.99   64.29
  -4   2 -12 1091.79   48.80
   4   2  12  953.80   43.60
  -4   2 -12 1029.30   58.79
  -6  -2 -12  985.20   47.60
   6  -2  12  902.81   44.10
   6  -2  12  951.20   51.69
  -6  -2 -12  871.21   43.50
  -6  -2 -12 1004.90   64.79
  -6  -2 -12  955.10   45.50
  -6   2 -12  954.10   56.19
   6   2  12 1018.80   73.29
  -6   2 -12 1065.99   47.40
  -6   2 -12 1011.90   62.39
  -8  -2 -12   59.29   16.50
   8  -2  12   66.29   12.30
  -8  -2 -12   56.69    9.40
  -8  -2 -12   55.69    8.70
  -8  -2 -12   37.90    7.90
   8   2  12   23.10   15.50
  -8   2 -12   73.39   15.60
  -8   2 -12   67.39    9.00
  -8   2 -12   60.99   14.40
 -10  -2 -12   -1.70    3.10
 -10  -2 -12   -4.30    7.30
  10  -2  12   -1.30    3.50
 -10  -2 -12   -1.80    3.20
 -10   2 -12   -1.00    5.30
 -10   2 -12   -0.70    2.60
 -10   2 -12    1.80    5.30
  10   2  12  -12.00    8.40
 -12  -2 -12   20.10    5.80
  12  -2  12   17.60    7.40
 -12  -2 -12   25.40    6.80
 -12   2 -12    4.10    8.10
  12   2  12   26.70   16.30
 -12   2 -12    6.70    7.20
 -14  -2 -12   95.09   23.80
  14  -2  12  123.89   17.50
 -14  -2 -12  112.09   12.10
 -14  -2 -12  104.39   12.30
 -14   2 -12   84.69   15.90
  14   2  12  138.09   33.10
 -14   2 -12  121.49   19.10
 -14   2 -12  121.99   20.10
 -16  -2 -12   -0.90   11.50
 -16  -2 -12   15.30    6.90
 -16  -2 -12    8.10    6.40
 -16   2 -12    2.00    8.40
 -16   2 -12   18.00    8.90
  16   2  12  -26.00   17.80
 -16   2 -12    2.90    6.70
 -18  -2 -12    2.90    5.00
 -18  -2 -12   -0.90    5.50
 -18   2 -12   12.40    8.00
 -18   2 -12    5.60    7.70
 -18   2 -12    2.00    6.20
 -20  -2 -12   36.50    8.10
 -20  -2 -12   45.90   11.40
 -20   2 -12   50.89   13.80
 -20   2 -12   55.19   13.70
 -20   2 -12   34.40   10.10
 -19  -3  12   22.60   13.40
 -19  -3  12   23.70   14.60
  19   3 -12    2.30    6.30
 -17  -3  12   81.39   21.20
 -17  -3  12   44.10   16.40
 -17   3  12   50.39   11.00
  17   3 -12   39.40    9.80
 -15  -3  12   50.09   17.80
 -15  -3  12   44.00   14.90
  15   3 -12   28.00    7.80
 -15   3  12   51.59    9.60
 -13  -3  12   17.10   10.90
 -13  -3  12   27.90   14.50
 -13  -3  12   25.70    9.90
  13   3 -12   18.00    6.40
 -13   3  12   22.30    6.80
 -11  -3  12  912.11   59.39
 -11  -3  12  757.42   46.80
 -11  -3  12  739.13   50.99
 -11  -3  12  750.02   72.09
 -11   3  12  809.62   40.80
  11   3 -12  683.33   55.29
  11   3 -12  774.02   42.60
  -9  -3  12   94.59   16.30
   9  -3 -12   62.69    8.70
  -9  -3  12   70.09   26.00
  -9  -3  12  102.49   21.10
  -9  -3  12   90.59   18.70
   9   3 -12   62.79   16.70
   9   3 -12   72.49   11.20
  -9   3  12   86.79   10.10
  -7  -3  12  148.99   23.60
  -7  -3  12  112.39   28.20
  -7  -3  12  111.19   17.70
  -7  -3  12  142.39   24.60
   7  -3 -12  138.59   12.10
   7  -3 -12  106.19   20.90
   7   3 -12  167.18   14.60
  -7   3  12  142.49   12.00
   7   3 -12  176.88   23.40
   5  -3 -12   13.40    9.90
  -5  -3  12    8.50    7.40
  -5  -3  12   19.40    8.80
  -5  -3  12   12.00    9.00
   5  -3 -12   18.60    5.70
   5   3 -12   19.00    6.30
  -5   3  12   17.30    4.90
   5   3 -12   -1.10    7.10
  -3  -3  12  131.79   24.00
   3  -3 -12  105.19   19.40
  -3  -3  12  129.99   18.70
  -3  -3  12  110.99   19.50
   3  -3 -12  136.39   12.00
   3   3 -12  130.49   12.70
  -3   3  12  111.59    9.90
   3   3 -12  106.59   21.20
  -1  -3  12  205.48   22.80
  -1  -3  12  189.98   19.40
  -1  -3  12  194.28   29.60
   1  -3 -12  227.88   16.50
   1  -3 -12  210.58   23.40
   1   3 -12  221.78   16.70
   1   3 -12  247.58   28.00
   1   3 -12  208.78   26.00
  -1   3  12  206.58   13.30
   1   3 -12  237.18   36.30
  -1  -3 -12   -4.60    3.70
   1  -3  12   -3.80    5.00
  -1  -3 -12   -3.00    3.20
  -1  -3 -12   -3.10    6.40
  -1   3 -12  -13.70    7.50
  -1   3 -12    4.20    4.20
  -1   3 -12   -6.50    8.30
   1   3  12    1.90    2.30
  -1   3 -12    1.20    6.20
  -3  -3 -12   11.70    5.30
  -3  -3 -12   13.50    5.50
   3  -3  12   25.90    8.10
  -3  -3 -12   13.20    8.50
  -3   3 -12   -8.80    9.10
  -3   3 -12   23.70   11.80
  -3   3 -12    7.60    4.10
  -3   3 -12    2.70    6.00
   5  -3  12   35.10   10.30
  -5  -3 -12    6.80    5.80
  -5  -3 -12   14.70    5.70
  -5  -3 -12   25.30    7.90
  -5   3 -12    5.90    9.50
  -5   3 -12   -1.10   13.70
  -5   3 -12   13.70    4.60
  -5   3 -12    8.60    8.90
  -7  -3 -12  713.93   40.00
  -7  -3 -12  754.32   41.90
  -7  -3 -12  661.13   50.89
   7  -3  12  828.12   46.90
  -7   3 -12  805.62   58.69
  -7   3 -12  773.62   52.49
  -9  -3 -12    2.90   10.20
   9  -3  12   39.30   11.20
  -9  -3 -12   18.10    7.30
  -9  -3 -12   31.70    8.30
  -9   3 -12   18.40   18.30
  -9   3 -12   15.20    9.10
   9   3  12   32.50   16.30
  -9   3 -12   28.40   11.80
 -11  -3 -12   21.80    7.50
  11  -3  12    4.30    6.90
 -11  -3 -12    8.80    6.80
 -11   3 -12   10.50    8.60
 -11   3 -12    6.40    9.90
 -13  -3 -12    8.40    6.20
  13  -3  12    5.30    6.70
 -13  -3 -12    9.80    6.70
 -13   3 -12   20.10    9.40
 -13   3 -12    7.90    8.00
 -13   3 -12    8.20    8.90
 -15  -3 -12   -2.20    4.70
 -15  -3 -12    5.00    7.00
 -15   3 -12    0.80    6.20
 -15   3 -12   -5.70    7.40
 -15   3 -12    4.70    8.40
 -17  -3 -12    9.90    6.70
 -17  -3 -12   34.00   11.10
 -17   3 -12   32.60   10.50
 -17   3 -12   24.70   12.10
 -17   3 -12   -3.30   13.40
 -12  -4  12   28.10   13.90
 -12  -4  12   13.00   12.00
 -12   4  12    4.10    5.30
  12   4 -12    8.50    5.70
 -10  -4  12    2.20   10.20
 -10  -4  12   17.30   12.60
  10   4 -12   -1.90    5.10
 -10   4  12    1.90    4.90
  -8  -4  12   55.19   15.90
  -8  -4  12   50.89   18.20
  -8  -4  12   53.19   15.80
   8   4 -12   39.80   10.00
  -8   4  12   32.80    7.40
  -6  -4  12    3.80    7.70
  -6  -4  12   21.50   12.00
  -6  -4  12    8.00    8.10
   6   4 -12   18.20    7.30
  -6   4  12   21.30    6.80
  -4  -4  12  323.37   31.40
   4  -4 -12  289.87   20.40
  -4  -4  12  289.97   26.90
  -4  -4  12  373.56   39.00
  -2  -4  12   36.80   12.80
  -2  -4  12   22.20   12.70
   2  -4 -12   31.10    7.50
   2   4 -12   21.50   16.10
   2   4 -12   37.80    8.70
   2   4 -12   55.09   19.60
   0  -4  12  192.18   24.60
   0  -4 -12  124.59   13.10
   0   4 -12  114.39   29.30
   0   4 -12  139.19   29.00
   0   4 -12  126.79   13.50
  -2  -4 -12  118.19   12.40
   2  -4  12  114.29   19.30
  -2   4 -12   56.09   19.20
  -2   4 -12   85.19   12.60
  -2   4 -12   90.49   25.40
  -4  -4 -12    7.30    5.70
   4  -4  12   -0.60    7.00
  -4   4 -12  -15.10   10.20
  -4   4 -12   21.80   12.60
   6  -4  12    8.20    9.20
  -6  -4 -12    1.60    5.60
  -6   4 -12   17.70   16.50
  -6   4 -12   15.90   11.90
  -8  -4 -12   13.00    9.80
  -8  -4 -12   -1.10    5.20
   8  -4  12   -9.50    6.30
  -8   4 -12   -6.00    9.30
  -8   4 -12   -6.70    7.00
  10  -4  12   19.40   10.70
 -10  -4 -12   15.60    9.50
 -10   4 -12   -3.10    8.80
 -10   4 -12    1.30   11.50
 -10   4 -12   23.00   10.70
 -24   0  13    0.10    6.30
 -24   0  13   -5.50    4.70
 -22   0  13    1.70    5.20
 -22   0  13  -10.90    4.30
 -20   0  13    5.10    4.90
 -20   0  13   -3.50    4.30
  18   0 -13    4.10    4.90
 -18   0  13    0.70    3.70
 -18   0  13    3.90    4.10
 -16   0  13   -2.80    3.60
 -16   0  13    6.30    5.00
  16   0 -13    0.60    4.20
 -16   0  13    1.60    4.10
  14   0 -13   -2.60    3.10
 -14   0  13   -2.60    3.70
 -14   0  13   -3.90    1.90
 -14   0  13    2.60    3.60
  14   0 -13   -3.20    3.00
 -14   0  13   -5.40   10.90
 -14   0  13   -1.70    2.90
  14   0 -13   -4.30    8.50
 -12   0  13   -1.60    3.00
  12   0 -13   -0.20    3.30
 -12   0  13    1.80    2.40
 -12   0  13   -2.00    2.90
  12   0 -13   -2.90    2.10
 -12   0  13    2.20    3.40
  12   0 -13   -3.20    5.80
 -10   0  13   -3.60    1.60
 -10   0  13   -1.50    2.30
 -10   0  13    2.80    3.50
 -10   0  13    0.30    9.20
  10   0 -13   -0.30    2.30
  10   0 -13  -12.10    5.00
 -10   0  13   -1.90    1.80
  10   0 -13    0.60    2.40
  10   0 -13   -4.90    1.70
  -8   0  13    5.80    7.70
  -8   0  13   -0.50    2.20
   8   0 -13    1.30    1.80
   8   0 -13  -10.10    4.30
  -8   0  13    1.40    2.70
  -8   0  13   -1.10    1.30
  -8   0  13    3.10    2.80
   8   0 -13    1.80    3.00
   8   0 -13    2.30    2.00
  -6   0  13    1.80    2.00
   6   0 -13   -0.60    2.60
   6   0 -13   -1.10    1.50
  -6   0  13    0.50    2.50
   6   0 -13   -1.20    8.10
   6   0 -13    0.70    2.90
  -6   0  13   -4.80    6.90
   6   0 -13   -1.90    1.80
   6   0 -13   -0.90    2.70
  -6   0  13   -2.20    2.00
  -4   0  13   -4.60    7.00
   4   0 -13    1.10    2.30
   4   0 -13    0.60    1.50
   4   0 -13    1.30    1.90
  -4   0  13    1.20    1.70
   4   0 -13   -2.30    7.50
   4   0 -13   -1.40    2.60
  -4   0  13    0.50    2.80
  -4   0  13   -1.10    2.60
   2   0 -13   -0.10    2.20
  -2   0  13    0.20    2.60
  -2   0  13   -0.40    2.70
  -2   0  13    1.70    2.20
   2   0 -13   -0.80    1.80
   2   0 -13    6.40    8.00
   2   0 -13    2.40    2.30
   2   0 -13   -0.90    2.50
   2   0 -13   -1.90    5.20
   0   0 -13    6.90    7.20
   0   0 -13   14.80    4.90
   0   0 -13   12.70    4.50
   0   0 -13   15.80    4.20
   0   0 -13   19.70   14.00
   0   0  13    5.40    3.00
   0   0  13   14.60    4.50
   0   0 -13    7.10    2.90
   0   0 -13   12.10    4.20
  -2   0 -13   -7.90    3.90
  -2   0 -13   -2.60    1.80
  -2   0 -13   -0.10    2.30
   2   0  13   -1.60    2.00
  -2   0 -13    3.60    3.00
  -2   0 -13   -0.80    2.90
  -2   0 -13   -7.60   10.10
   2   0  13    3.80    3.40
  -4   0 -13    4.90    4.70
  -4   0 -13   -5.60    5.30
  -4   0 -13    1.20    2.30
   4   0  13    1.20    2.60
  -4   0 -13    3.70    2.60
   4   0  13   -1.80    4.90
  -4   0 -13   -0.20    2.80
   4   0  13   -1.40    2.40
  -4   0 -13    4.10    3.20
   6   0  13    2.60    2.70
  -6   0 -13    1.90    2.70
  -6   0 -13    0.00    4.30
   6   0  13   -1.90    1.90
  -6   0 -13    0.40    2.20
  -6   0 -13   -1.60    6.60
   6   0  13   -5.90    7.40
  -6   0 -13    3.60    2.50
   6   0  13    0.50    4.10
  -6   0 -13    0.80    1.80
   8   0  13    2.70    3.40
   8   0  13    0.90    4.00
  -8   0 -13    2.20    4.00
  -8   0 -13    1.60    2.80
   8   0  13   -1.80    2.40
  -8   0 -13   -2.60    2.00
  -8   0 -13   -1.50    2.30
   8   0  13    9.60    9.50
 -10   0 -13    1.80    3.10
 -10   0 -13   -1.20    3.60
  10   0  13   -5.70   10.30
  10   0  13    1.90    5.50
  10   0  13   -5.20    2.40
  10   0  13   -0.30    3.50
 -10   0 -13   -5.20    4.30
 -10   0 -13   -1.30    2.40
 -10   0 -13    1.10    2.70
  12   0  13    4.20    3.30
  12   0  13   -0.20    5.70
 -12   0 -13   -2.30    4.00
 -12   0 -13   -3.50    2.40
 -12   0 -13    9.20    7.50
  12   0  13   -2.60   10.70
 -12   0 -13   -0.90    3.50
  12   0  13    1.50    3.30
 -14   0 -13   -2.80    3.30
 -14   0 -13   -4.90    3.70
 -14   0 -13    3.00    4.60
 -14   0 -13    8.20    3.70
 -16   0 -13    3.40    5.20
 -16   0 -13   -1.10    3.80
 -16   0 -13    0.10    4.40
 -18   0 -13   -1.60    4.50
 -18   0 -13    1.00    5.20
 -20   0 -13   -2.10    4.40
 -20   0 -13   -8.30    4.90
 -22   0 -13    0.80    5.30
 -22   0 -13  -10.80    6.70
 -23  -1  13    3.60    7.60
 -23  -1  13   11.40   10.00
 -23  -1  13   -3.90    6.60
 -23   1  13   -6.60    5.50
 -23   1  13   -9.00    3.30
 -21  -1  13   16.00   10.20
 -21  -1  13   16.60    7.30
 -21  -1  13   10.70    5.50
 -21   1  13   26.50    7.20
 -21   1  13   21.50    7.50
  21   1 -13   20.40    8.10
 -19  -1  13   37.00    9.30
 -19  -1  13   22.00    8.30
 -19  -1  13   30.70   10.00
 -19   1  13   35.30    8.50
 -19   1  13   34.10    8.50
  19   1 -13   43.10    9.70
 -17  -1  13   32.10   10.30
 -17  -1  13   34.40    8.50
 -17  -1  13   37.00   22.20
 -17  -1  13   51.69   11.50
 -17   1  13   31.70    7.10
 -17   1  13   23.90    6.80
  17   1 -13   19.40    7.40
  17   1 -13   10.30   17.60
  15  -1 -13  216.68   20.40
 -15  -1  13  292.97   24.70
 -15  -1  13  221.18   20.20
 -15  -1  13  242.58   44.30
 -15  -1  13  239.08   19.30
  15   1 -13  239.58   17.80
 -15   1  13  252.67   17.40
 -15   1  13  272.47   17.90
  15   1 -13  234.08   37.40
 -13  -1  13   36.60    9.50
 -13  -1  13   48.40   17.90
  13  -1 -13   29.00    7.60
  13  -1 -13   49.40    8.10
 -13  -1  13   42.20    9.40
 -13  -1  13   47.10   11.20
  13   1 -13   59.99   17.40
 -13   1  13   38.20    6.00
 -13   1  13   45.30    7.40
 -13   1  13   41.90    7.20
  13   1 -13   35.00    8.00
 -11  -1  13 1464.65   72.59
 -11  -1  13 1532.05   77.69
 -11  -1  13 1704.03   77.79
 -11  -1  13 1504.55   80.69
  11  -1 -13 1701.63   73.99
 -11  -1  13 1915.41  116.99
  11  -1 -13 1835.62   99.49
  11  -1 -13 1704.23   75.49
 -11   1  13 1669.63   72.89
  11   1 -13 1598.14   73.99
 -11   1  13 1649.13   72.49
 -11   1  13 1728.83   73.89
  11   1 -13 1754.42   75.49
  11   1 -13 1428.36   71.69
 -11   1  13 1693.13  112.39
  11   1 -13 1734.33   99.69
   9  -1 -13 1082.59   48.40
  -9  -1  13  907.51   50.49
  -9  -1  13 1094.19   56.29
  -9  -1  13 1015.20   79.79
   9  -1 -13 1085.79   48.20
  -9  -1  13  963.40   47.20
   9  -1 -13 1029.50   69.29
   9  -1 -13  957.40   47.40
   9   1 -13  996.20   49.10
  -9   1  13 1011.70   47.40
   9   1 -13 1056.99   71.39
  -9   1  13  908.51   45.90
  -9   1  13 1055.09   47.50
   9   1 -13 1033.40   48.90
   9   1 -13 1067.09   47.30
  -9   1  13  979.70   77.79
  -7  -1  13  727.23   42.20
   7  -1 -13  705.43   35.20
   7  -1 -13  768.02   56.59
  -7  -1  13  689.63   38.70
  -7  -1  13  563.54   59.69
  -7  -1  13  707.13   34.70
  -7  -1  13  670.33   38.10
   7  -1 -13  706.83   34.10
   7   1 -13  702.83   36.10
   7   1 -13  686.03   55.39
  -7   1  13  650.53   34.70
   7   1 -13  688.63   34.40
  -7   1  13  745.03   64.59
   7   1 -13  715.03   36.40
  -7   1  13  732.53   33.30
  -7   1  13  703.83   34.20
  -5  -1  13 1843.12   81.29
  -5  -1  13 1765.12   76.19
  -5  -1  13 1722.03  109.39
   5  -1 -13 1621.04   71.89
   5  -1 -13 1582.64   69.79
   5  -1 -13 1557.24   67.99
  -5  -1  13 1417.96   70.39
  -5  -1  13 1511.95   75.29
   5  -1 -13 1610.54   98.09
  -5   1  13 1589.84   68.89
   5   1 -13 1612.74   74.09
   5   1 -13 1670.63   71.99
  -5   1  13 1465.05   71.69
  -5   1  13 1553.64   70.29
   5   1 -13 1616.84   72.89
   5   1 -13 1757.52  102.49
  -5   1  13 1634.04  106.69
   3  -1 -13  620.24   24.90
   3  -1 -13  540.55   26.30
   3  -1 -13  557.24   51.29
   3  -1 -13  622.34   25.70
  -3  -1  13  541.65   36.00
  -3  -1  13  524.15   53.89
  -3  -1  13  604.54   29.70
  -3  -1  13  537.85   33.10
   3  -1 -13  592.24   30.40
   3  -1 -13  552.24   27.80
   3   1 -13  634.24   31.90
   3   1 -13  591.94   36.40
  -3   1  13  593.34   31.10
  -3   1  13  601.64   29.30
   3   1 -13  537.45   32.60
   3   1 -13  618.84   53.39
   3   1 -13  571.04   30.60
  -1  -1  13  993.00   46.30
  -1  -1  13  910.81   53.29
   1  -1 -13 1046.10   69.89
   1  -1 -13  959.70   73.79
  -1  -1  13 1000.10   51.29
   1  -1 -13 1007.40   47.10
   1  -1 -13 1032.20   42.50
   1  -1 -13 1001.70   44.00
   1   1 -13 1065.19   76.39
  -1   1  13 1000.00   45.70
   1   1 -13  942.41   52.99
   1   1 -13  955.20   48.00
  -1   1  13  988.60   48.10
   1   1 -13  943.41   68.89
   1   1 -13  962.70   51.29
   1   1 -13  991.40   48.10
  -1   1  13 1061.99   46.60
  -1  -1 -13  149.19   27.60
  -1  -1 -13  122.79   29.70
   1  -1  13  131.49   13.80
  -1  -1 -13  152.38   11.90
  -1  -1 -13  147.09    9.20
  -1  -1 -13  146.39    9.30
   1  -1  13  149.99   11.10
  -1   1 -13  157.08   18.30
   1   1  13  166.18   12.70
  -1   1 -13  163.48   13.00
  -1   1 -13  175.58   30.00
  -1   1 -13  171.68   16.60
  -1   1 -13  151.58   13.10
  -1   1 -13  136.29   30.80
   1   1  13  156.58   11.10
  -1   1 -13  142.69   15.30
  -3  -1 -13   -0.10    1.00
  -3  -1 -13    0.40    1.30
  -3  -1 -13    0.20    0.70
  -3  -1 -13   -1.60    7.00
   3  -1  13    3.40    2.10
  -3  -1 -13   -1.30    1.60
  -3  -1 -13   -0.20    1.80
   3  -1  13    8.20    4.00
   3   1  13   -2.00    1.90
  -3   1 -13    0.20    3.50
  -3   1 -13    4.70    3.60
  -3   1 -13    3.10    9.30
  -3   1 -13    5.10    5.50
  -3   1 -13   -6.40    4.80
   3   1  13    2.50    2.30
  -3   1 -13    0.50    2.90
  -3   1 -13   -3.90    4.80
   5  -1  13 1252.67   60.09
  -5  -1 -13 1329.17   80.09
   5  -1  13 1224.98   82.59
   5  -1  13 1133.89   54.49
  -5  -1 -13 1258.47   53.99
  -5  -1 -13 1239.98   55.99
  -5  -1 -13 1197.48   51.29
  -5  -1 -13 1199.68   50.59
   5   1  13 1145.99   81.29
  -5   1 -13 1237.08   80.09
   5   1  13 1185.98   55.59
  -5   1 -13 1180.78   64.99
  -5   1 -13 1195.58   58.79
   5   1  13 1162.28   54.69
  -5   1 -13 1238.98   62.59
  -5   1 -13 1312.77   66.89
   5   1  13 1146.69   57.19
  -5   1 -13 1179.98   56.39
  -7  -1 -13 1881.81  107.99
   7  -1  13 1886.71   81.59
  -7  -1 -13 1843.82   82.69
  -7  -1 -13 1752.42   80.89
   7  -1  13 1899.01   86.69
   7  -1  13 1910.61  115.09
  -7  -1 -13 1820.62   77.49
   7   1  13 1945.11   81.09
  -7   1 -13 1913.21   92.79
  -7   1 -13 1750.72   81.99
   7   1  13 1830.22   83.99
  -7   1 -13 1901.11  108.89
  -7   1 -13 1813.82   86.29
   7   1  13 2001.80  116.19
  -7   1 -13 1777.82   93.19
   7   1  13 1928.31   85.49
  -7   1 -13 2021.50   90.09
   9  -1  13    1.00    3.20
  -9  -1 -13    0.50    2.10
  -9  -1 -13  -11.10    7.80
  -9  -1 -13   -1.00    1.60
   9  -1  13    5.20    6.80
  -9  -1 -13   -3.00    2.20
   9  -1  13  -15.60    9.70
   9  -1  13   -4.90    3.30
  -9   1 -13    2.50    3.00
  -9   1 -13   -8.00    6.60
   9   1  13    1.60    2.20
   9   1  13   -0.50    6.20
   9   1  13    0.70    3.50
  -9   1 -13   -0.40    4.00
  -9   1 -13   -0.20    6.30
  -9   1 -13   -1.20    4.50
   9   1  13    3.60    4.70
  -9   1 -13   -0.30    5.20
 -11  -1 -13   47.70    8.10
 -11  -1 -13   41.60    6.00
  11  -1  13   51.79   10.20
 -11  -1 -13   33.10    7.10
 -11  -1 -13   48.00   16.00
 -11   1 -13   35.30    6.20
  11   1  13   53.09   20.60
 -11   1 -13   32.90    9.50
 -11   1 -13   42.20    9.70
 -11   1 -13   40.00    9.30
 -13  -1 -13  291.87   19.10
 -13  -1 -13  234.18   16.10
 -13  -1 -13  290.27   18.40
  13  -1  13  235.28   19.10
 -13   1 -13  252.37   21.70
 -13   1 -13  269.67   16.00
  13   1  13  230.88   44.10
 -13   1 -13  250.87   22.10
 -15  -1 -13   39.90   19.20
 -15  -1 -13   63.99    9.10
 -15  -1 -13   56.09    9.90
 -15  -1 -13   61.19    9.40
  15   1  13   69.19   28.00
 -15   1 -13   70.49   13.10
[truncated: 153,018 more chars]
