# Supplementary material for: Competing electrophilic substitution and oxidative polymerization of arylamines with selenium dioxide
Source: Beilstein J Org Chem. 2024 May 27;20:1221–35. doi: 10.3762/bjoc.20.105 (PMC11181186; doi:10.3762/bjoc.20.105)
Supplement: File 5 — Crystallographic data for compound 11. [file Beilstein_J_Org_Chem-20-1221-s005.cif]

 
data_MA_1_0m_a
 
_audit_creation_method            'SHELXL-2018/3'
_shelx_SHELXL_version_number      '2018/3'
_chemical_name_systematic         ?
_chemical_name_common             ?
_chemical_melting_point           ?
_chemical_formula_moiety          'C16 H16 N2 O4 Se' 
_chemical_formula_sum
 'C16 H16 N2 O4 Se' 
_chemical_formula_weight          379.27

loop_
 _atom_type_symbol
 _atom_type_description
 _atom_type_scat_dispersion_real
 _atom_type_scat_dispersion_imag
 _atom_type_scat_source
 'C'  'C'   0.0033   0.0016
 'International Tables Vol C Tables 4.2.6.8 and 6.1.1.4'
 'H'  'H'   0.0000   0.0000
 'International Tables Vol C Tables 4.2.6.8 and 6.1.1.4'
 'N'  'N'   0.0061   0.0033
 'International Tables Vol C Tables 4.2.6.8 and 6.1.1.4'
 'O'  'O'   0.0106   0.0060
 'International Tables Vol C Tables 4.2.6.8 and 6.1.1.4'
 'Se'  'Se'  -0.0929   2.2259
 'International Tables Vol C Tables 4.2.6.8 and 6.1.1.4'
 
_space_group_crystal_system       triclinic
_space_group_IT_number            2
_space_group_name_H-M_alt         'P -1'
_space_group_name_Hall            '-P 1'
 
_shelx_space_group_comment
;
The symmetry employed for this shelxl refinement is uniquely defined
by the following loop, which should always be used as a source of
symmetry information in preference to the above space-group names.
They are only intended as comments.
;
 
loop_
 _space_group_symop_operation_xyz
 'x, y, z'
 '-x, -y, -z'
 
_cell_length_a                    5.2732(10)
_cell_length_b                    11.353(2)
_cell_length_c                    14.331(3)
_cell_angle_alpha                 105.300(6)
_cell_angle_beta                  97.375(6)
_cell_angle_gamma                 101.622(6)
_cell_volume                      795.5(3)
_cell_formula_units_Z             2
_cell_measurement_temperature     300(2)
_cell_measurement_reflns_used      9926
_cell_measurement_theta_min        3.00
_cell_measurement_theta_max       27.09
 
_exptl_crystal_description       'block'
_exptl_crystal_colour            'colourless'
_exptl_crystal_density_meas       ?
_exptl_crystal_density_method     ?
_exptl_crystal_density_diffrn     1.583          
_exptl_crystal_F_000              384
_exptl_transmission_factor_min    ?
_exptl_transmission_factor_max    ?
_exptl_crystal_size_max           0.250
_exptl_crystal_size_mid           0.190
_exptl_crystal_size_min           0.060
_exptl_absorpt_coefficient_mu     2.382
_shelx_estimated_absorpt_T_min    0.587
_shelx_estimated_absorpt_T_max    0.870
_exptl_absorpt_correction_type    'multi-scan'
_exptl_absorpt_correction_T_min   0.5333
_exptl_absorpt_correction_T_max   0.7456
_exptl_absorpt_process_details    
;
 SADABS 2016/2: Krause, L., Herbst-Irmer, R., Sheldrick G.M. & Stalke D.,
 J. Appl. Cryst. 48 (2015) 3-10
;
_exptl_absorpt_special_details    ?
_diffrn_ambient_temperature       300(2)
_diffrn_radiation_wavelength      0.71073
_diffrn_radiation_type            MoK\a
_diffrn_source                    'i-mu-s microfocus source'
_diffrn_measurement_device_type   
 'Bruker D8 QUEST diffractometer with PHOTON II detector'
_diffrn_measurement_method        '\f and \w scans'
_diffrn_detector_area_resol_mean  ?
_diffrn_reflns_number             20734
_diffrn_reflns_av_unetI/netI      0.0304
_diffrn_reflns_av_R_equivalents   0.0378
_diffrn_reflns_limit_h_min        -6
_diffrn_reflns_limit_h_max        6
_diffrn_reflns_limit_k_min        -14
_diffrn_reflns_limit_k_max        14
_diffrn_reflns_limit_l_min        -18
_diffrn_reflns_limit_l_max        18
_diffrn_reflns_theta_min          1.919
_diffrn_reflns_theta_max          27.421
_diffrn_reflns_theta_full         25.242
_diffrn_measured_fraction_theta_max   0.992
_diffrn_measured_fraction_theta_full  0.991
_diffrn_reflns_Laue_measured_fraction_max    0.992
_diffrn_reflns_Laue_measured_fraction_full   0.991
_diffrn_reflns_point_group_measured_fraction_max   0.992
_diffrn_reflns_point_group_measured_fraction_full  0.991
_reflns_number_total              3595
_reflns_number_gt                 3188
_reflns_threshold_expression      'I > 2\s(I)'
_reflns_Friedel_coverage          0.000
_reflns_Friedel_fraction_max      .
_reflns_Friedel_fraction_full     .
 
_reflns_special_details
;
 Reflections were merged by SHELXL according to the crystal
 class for the calculation of statistics and refinement.
 
 _reflns_Friedel_fraction is defined as the number of unique
 Friedel pairs measured divided by the number that would be
 possible theoretically, ignoring centric projections and
 systematic absences.
;
 
_computing_data_collection       'Bruker APEX4'
_computing_cell_refinement       'Bruker APEX4/SAINT'
_computing_data_reduction        'Bruker APEX4/SAINT'
_computing_structure_solution     'SHELXT 2018/2 (Sheldrick, 2018)'
_computing_structure_refinement 'SHELXL-2018/3 (Sheldrick, 2018)'
_computing_molecular_graphics    'Bruker SHELXTL'
_computing_publication_material  'Bruker SHELXTL'
_refine_special_details           ?
_refine_ls_structure_factor_coef  Fsqd
_refine_ls_matrix_type            full
_refine_ls_weighting_scheme       calc
_refine_ls_weighting_details
'w=1/[\s^2^(Fo^2^)+(0.0365P)^2^+0.2750P] where P=(Fo^2^+2Fc^2^)/3'
_atom_sites_solution_primary      ?
_atom_sites_solution_secondary    ?
_atom_sites_solution_hydrogens    geom
_refine_ls_hydrogen_treatment     constr
_refine_ls_extinction_method      none
_refine_ls_extinction_coef        .
_refine_ls_number_reflns          3595
_refine_ls_number_parameters      210
_refine_ls_number_restraints      0
_refine_ls_R_factor_all           0.0352
_refine_ls_R_factor_gt            0.0293
_refine_ls_wR_factor_ref          0.0726
_refine_ls_wR_factor_gt           0.0699
_refine_ls_goodness_of_fit_ref    1.035
_refine_ls_restrained_S_all       1.035
_refine_ls_shift/su_max           0.001
_refine_ls_shift/su_mean          0.000
 
loop_
 _atom_site_label
 _atom_site_type_symbol
 _atom_site_fract_x
 _atom_site_fract_y
 _atom_site_fract_z
 _atom_site_U_iso_or_equiv
 _atom_site_adp_type
 _atom_site_occupancy
 _atom_site_site_symmetry_order  
 _atom_site_calc_flag
 _atom_site_refinement_flags_posn
 _atom_site_refinement_flags_adp
 _atom_site_refinement_flags_occupancy
 _atom_site_disorder_assembly
 _atom_site_disorder_group
Se1_1 Se 1.12607(4) 0.73410(2) 0.46576(2) 0.03920(9) Uani 1 1 d . . . . .
O1_1 O 0.0196(3) 0.57730(16) 0.14636(12) 0.0567(4) Uani 1 1 d . . . . .
O2_1 O 1.3315(4) 0.76582(16) 0.83937(11) 0.0550(4) Uani 1 1 d . . . . .
O3_1 O 0.3359(4) 0.75117(17) 0.16894(14) 0.0614(5) Uani 1 1 d . . . . .
O4_1 O 1.1583(4) 0.9026(2) 0.93550(12) 0.0718(5) Uani 1 1 d . . . . .
N1_1 N 0.7592(4) 0.79973(17) 0.30961(15) 0.0529(5) Uani 1 1 d . . . . .
H1A_1 H 0.909395 0.843702 0.345277 0.063 Uiso 1 1 calc R U . . .
H1B_1 H 0.677513 0.828125 0.267843 0.063 Uiso 1 1 calc R U . . .
N2_1 N 0.8227(5) 1.01121(19) 0.84520(14) 0.0586(5) Uani 1 1 d . . . . .
H2A_1 H 0.712786 1.057232 0.841744 0.070 Uiso 1 1 calc R U . . .
H2B_1 H 0.891865 1.007028 0.901578 0.070 Uiso 1 1 calc R U . . .
C1_1 C 0.7848(4) 0.63838(17) 0.38783(13) 0.0317(4) Uani 1 1 d . . . . .
C2_1 C 0.6515(4) 0.68579(17) 0.31923(13) 0.0326(4) Uani 1 1 d . . . . .
C3_1 C 0.4021(4) 0.61029(17) 0.26274(13) 0.0336(4) Uani 1 1 d . . . . .
C4_1 C 0.2968(4) 0.49405(19) 0.27723(16) 0.0405(5) Uani 1 1 d . . . . .
H4_1 H 0.132578 0.445592 0.240862 0.049 Uiso 1 1 calc R U . . .
C5_1 C 0.4315(4) 0.4508(2) 0.34394(17) 0.0460(5) Uani 1 1 d . . . . .
H5_1 H 0.359695 0.373405 0.352414 0.055 Uiso 1 1 calc R U . . .
C6_1 C 0.6746(4) 0.52270(19) 0.39858(15) 0.0406(5) Uani 1 1 d . . . . .
H6_1 H 0.765975 0.492669 0.443484 0.049 Uiso 1 1 calc R U . . .
C7_1 C 1.0160(4) 0.81691(17) 0.58374(14) 0.0340(4) Uani 1 1 d . . . . .
C8_1 C 1.1249(4) 0.80418(17) 0.67201(14) 0.0339(4) Uani 1 1 d . . . . .
H8_1 H 1.241121 0.752506 0.672283 0.041 Uiso 1 1 calc R U . . .
C9_1 C 1.0651(4) 0.86725(18) 0.76168(14) 0.0350(4) Uani 1 1 d . . . . .
C10_1 C 0.8870(4) 0.94504(18) 0.76154(15) 0.0380(4) Uani 1 1 d . . . . .
C11_1 C 0.7716(4) 0.95307(18) 0.66985(15) 0.0389(4) Uani 1 1 d . . . . .
H11_1 H 0.648870 1.001240 0.667981 0.047 Uiso 1 1 calc R U . . .
C12_1 C 0.8353(4) 0.89192(18) 0.58339(14) 0.0370(4) Uani 1 1 d . . . . .
H12_1 H 0.758026 0.900258 0.524147 0.044 Uiso 1 1 calc R U . . .
C13_1 C 0.2560(4) 0.6549(2) 0.19015(15) 0.0405(5) Uani 1 1 d . . . . .
C14_1 C -0.1394(5) 0.6177(3) 0.0771(2) 0.0686(8) Uani 1 1 d . . . . .
H14A_1 H -0.307834 0.558157 0.052836 0.103 Uiso 1 1 calc R U . . .
H14B_1 H -0.051968 0.622795 0.022954 0.103 Uiso 1 1 calc R U . . .
H14C_1 H -0.164125 0.699020 0.109260 0.103 Uiso 1 1 calc R U . . .
C15_1 C 1.1857(4) 0.8496(2) 0.85385(15) 0.0428(5) Uani 1 1 d . . . . .
C16_1 C 1.4712(6) 0.7484(3) 0.9261(2) 0.0700(8) Uani 1 1 d . . . . .
H16A_1 H 1.567267 0.685490 0.906739 0.105 Uiso 1 1 calc R U . . .
H16B_1 H 1.347261 0.721681 0.964442 0.105 Uiso 1 1 calc R U . . .
H16C_1 H 1.591938 0.826508 0.964792 0.105 Uiso 1 1 calc R U . . .
 
loop_
 _atom_site_aniso_label
 _atom_site_aniso_U_11
 _atom_site_aniso_U_22
 _atom_site_aniso_U_33
 _atom_site_aniso_U_23
 _atom_site_aniso_U_13
 _atom_site_aniso_U_12
Se1_1 0.03123(12) 0.05265(14) 0.02832(12) 0.00563(9) 0.00518(8) 0.00722(9)
O1_1 0.0446(9) 0.0678(11) 0.0488(10) 0.0136(8) -0.0113(7) 0.0116(8)
O2_1 0.0725(11) 0.0631(10) 0.0351(8) 0.0161(7) 0.0049(8) 0.0306(9)
O3_1 0.0599(11) 0.0670(11) 0.0649(11) 0.0363(9) -0.0011(9) 0.0182(9)
O4_1 0.0935(15) 0.0995(14) 0.0294(8) 0.0116(9) 0.0115(9) 0.0497(12)
N1_1 0.0543(12) 0.0417(10) 0.0560(12) 0.0242(9) -0.0069(9) -0.0048(8)
N2_1 0.0866(16) 0.0583(12) 0.0382(10) 0.0090(9) 0.0189(10) 0.0370(11)
C1_1 0.0315(9) 0.0357(9) 0.0252(9) 0.0051(7) 0.0049(7) 0.0080(8)
C2_1 0.0368(10) 0.0325(9) 0.0273(9) 0.0063(7) 0.0081(8) 0.0078(8)
C3_1 0.0359(10) 0.0356(10) 0.0284(9) 0.0061(8) 0.0058(8) 0.0118(8)
C4_1 0.0332(10) 0.0372(10) 0.0413(11) 0.0034(9) 0.0023(9) 0.0010(8)
C5_1 0.0481(13) 0.0350(11) 0.0534(13) 0.0176(10) 0.0070(10) 0.0025(9)
C6_1 0.0457(12) 0.0406(11) 0.0386(11) 0.0151(9) 0.0064(9) 0.0141(9)
C7_1 0.0323(10) 0.0343(9) 0.0290(9) 0.0041(7) 0.0056(8) 0.0012(8)
C8_1 0.0324(10) 0.0337(9) 0.0318(9) 0.0069(8) 0.0041(8) 0.0048(8)
C9_1 0.0384(10) 0.0336(10) 0.0283(9) 0.0064(8) 0.0039(8) 0.0039(8)
C10_1 0.0439(11) 0.0315(9) 0.0348(10) 0.0059(8) 0.0100(9) 0.0047(8)
C11_1 0.0385(11) 0.0356(10) 0.0419(11) 0.0101(9) 0.0066(9) 0.0105(8)
C12_1 0.0368(10) 0.0378(10) 0.0315(10) 0.0092(8) 0.0009(8) 0.0029(8)
C13_1 0.0400(11) 0.0492(12) 0.0318(10) 0.0065(9) 0.0057(9) 0.0184(9)
C14_1 0.0534(16) 0.094(2) 0.0548(15) 0.0155(14) -0.0109(12) 0.0322(15)
C15_1 0.0480(12) 0.0450(11) 0.0323(10) 0.0092(9) 0.0069(9) 0.0084(10)
C16_1 0.080(2) 0.092(2) 0.0498(15) 0.0343(15) 0.0045(14) 0.0355(16)
 
_geom_special_details
;
 All esds (except the esd in the dihedral angle between two l.s. planes)
 are estimated using the full covariance matrix.  The cell esds are taken
 into account individually in the estimation of esds in distances, angles
 and torsion angles; correlations between esds in cell parameters are only
 used when they are defined by crystal symmetry.  An approximate (isotropic)
 treatment of cell esds is used for estimating esds involving l.s. planes.
;
 
loop_
 _geom_bond_atom_site_label_1
 _geom_bond_atom_site_label_2
 _geom_bond_distance
 _geom_bond_site_symmetry_2
 _geom_bond_publ_flag
Se1_1 C7_1 1.9269(18) . ?
Se1_1 C1_1 1.9294(19) . ?
O1_1 C13_1 1.338(3) . ?
O1_1 C14_1 1.443(3) . ?
O2_1 C15_1 1.330(3) . ?
O2_1 C16_1 1.442(3) . ?
O3_1 C13_1 1.219(3) . ?
O4_1 C15_1 1.208(3) . ?
N1_1 C2_1 1.354(3) . ?
N2_1 C10_1 1.360(3) . ?
C1_1 C6_1 1.381(3) . ?
C1_1 C2_1 1.416(3) . ?
C2_1 C3_1 1.423(3) . ?
C3_1 C4_1 1.404(3) . ?
C3_1 C13_1 1.471(3) . ?
C4_1 C5_1 1.369(3) . ?
C5_1 C6_1 1.380(3) . ?
C7_1 C8_1 1.376(3) . ?
C7_1 C12_1 1.400(3) . ?
C8_1 C9_1 1.405(3) . ?
C9_1 C10_1 1.413(3) . ?
C9_1 C15_1 1.471(3) . ?
C10_1 C11_1 1.409(3) . ?
C11_1 C12_1 1.370(3) . ?
 
loop_
 _geom_angle_atom_site_label_1
 _geom_angle_atom_site_label_2
 _geom_angle_atom_site_label_3
 _geom_angle
 _geom_angle_site_symmetry_1
 _geom_angle_site_symmetry_3
 _geom_angle_publ_flag
C7_1 Se1_1 C1_1 99.01(8) . . ?
C13_1 O1_1 C14_1 116.1(2) . . ?
C15_1 O2_1 C16_1 116.84(19) . . ?
C6_1 C1_1 C2_1 120.58(18) . . ?
C6_1 C1_1 Se1_1 119.36(15) . . ?
C2_1 C1_1 Se1_1 120.05(14) . . ?
N1_1 C2_1 C1_1 120.34(18) . . ?
N1_1 C2_1 C3_1 122.05(18) . . ?
C1_1 C2_1 C3_1 117.60(16) . . ?
C4_1 C3_1 C2_1 119.70(17) . . ?
C4_1 C3_1 C13_1 120.52(18) . . ?
C2_1 C3_1 C13_1 119.78(17) . . ?
C5_1 C4_1 C3_1 121.15(19) . . ?
C4_1 C5_1 C6_1 119.69(18) . . ?
C5_1 C6_1 C1_1 121.27(19) . . ?
C8_1 C7_1 C12_1 118.94(17) . . ?
C8_1 C7_1 Se1_1 118.45(14) . . ?
C12_1 C7_1 Se1_1 122.59(14) . . ?
C7_1 C8_1 C9_1 121.67(18) . . ?
C8_1 C9_1 C10_1 119.36(18) . . ?
C8_1 C9_1 C15_1 119.44(18) . . ?
C10_1 C9_1 C15_1 121.19(18) . . ?
N2_1 C10_1 C11_1 119.18(19) . . ?
N2_1 C10_1 C9_1 123.04(19) . . ?
C11_1 C10_1 C9_1 117.78(18) . . ?
C12_1 C11_1 C10_1 121.84(19) . . ?
C11_1 C12_1 C7_1 120.35(18) . . ?
O3_1 C13_1 O1_1 121.5(2) . . ?
O3_1 C13_1 C3_1 125.4(2) . . ?
O1_1 C13_1 C3_1 113.06(18) . . ?
O4_1 C15_1 O2_1 121.5(2) . . ?
O4_1 C15_1 C9_1 125.4(2) . . ?
O2_1 C15_1 C9_1 113.03(17) . . ?
 
_refine_diff_density_max    0.286
_refine_diff_density_min   -0.427
_refine_diff_density_rms    0.058

_shelx_res_file
;
TITL MA_1_0m_a.res in P-1
    MA_1_0m_a.res
    created by SHELXL-2018/3 at 15:28:04 on 13-Jul-2022
REM Old TITL MA_1_0m in P-1
REM SHELXT solution in P-1: R1 0.130, Rweak 0.012, Alpha 0.048
REM <I/s>   0.000 for    0 systematic absences,  Orientation as input
REM Formula found by SHELXT:  C17 N3 O2 Se
CELL  0.71073   5.2732  11.3531  14.3309  105.300   97.375  101.622
ZERR    2.000   0.0010   0.0023   0.0029    0.006    0.006    0.006
LATT  1
SFAC C H N O SE
UNIT 32 32 4 8 2
ACTA
TEMP 26.850
SIZE 0.06 0.19 0.25
L.S. 10
BOND
LIST 4
FMAP 2
PLAN 20
WGHT    0.036500    0.275000
FVAR       1.34937
RESI 1 M001
SE1   5    1.126072    0.734100    0.465759    11.00000    0.03123    0.05265 =
         0.02832    0.00563    0.00518    0.00722
O1    4    0.019626    0.577299    0.146360    11.00000    0.04462    0.06781 =
         0.04877    0.01359   -0.01128    0.01156
O2    4    1.331472    0.765818    0.839371    11.00000    0.07250    0.06313 =
         0.03509    0.01610    0.00490    0.03060
O3    4    0.335903    0.751169    0.168940    11.00000    0.05985    0.06697 =
         0.06490    0.03629   -0.00105    0.01824
O4    4    1.158341    0.902619    0.935499    11.00000    0.09355    0.09950 =
         0.02944    0.01163    0.01148    0.04968
N1    3    0.759235    0.799728    0.309614    11.00000    0.05428    0.04172 =
         0.05603    0.02417   -0.00694   -0.00476
AFIX  93
H1A   2    0.909395    0.843702    0.345277    11.00000   -1.20000
H1B   2    0.677513    0.828125    0.267843    11.00000   -1.20000
AFIX   0
N2    3    0.822676    1.011206    0.845203    11.00000    0.08657    0.05831 =
         0.03824    0.00898    0.01894    0.03703
AFIX  93
H2A   2    0.712786    1.057232    0.841744    11.00000   -1.20000
H2B   2    0.891865    1.007028    0.901578    11.00000   -1.20000
AFIX   0
C1    1    0.784782    0.638376    0.387831    11.00000    0.03150    0.03570 =
         0.02520    0.00507    0.00488    0.00797
C2    1    0.651489    0.685787    0.319232    11.00000    0.03680    0.03251 =
         0.02731    0.00634    0.00810    0.00779
C3    1    0.402130    0.610290    0.262737    11.00000    0.03588    0.03564 =
         0.02836    0.00607    0.00584    0.01177
C4    1    0.296780    0.494048    0.277228    11.00000    0.03320    0.03716 =
         0.04133    0.00344    0.00227    0.00096
AFIX  43
H4    2    0.132578    0.445592    0.240862    11.00000   -1.20000
AFIX   0
C5    1    0.431544    0.450827    0.343937    11.00000    0.04813    0.03500 =
         0.05338    0.01758    0.00701    0.00249
AFIX  43
H5    2    0.359695    0.373405    0.352414    11.00000   -1.20000
AFIX   0
C6    1    0.674625    0.522704    0.398577    11.00000    0.04569    0.04057 =
         0.03856    0.01508    0.00638    0.01411
AFIX  43
H6    2    0.765975    0.492669    0.443484    11.00000   -1.20000
AFIX   0
C7    1    1.015958    0.816912    0.583741    11.00000    0.03235    0.03429 =
         0.02901    0.00409    0.00561    0.00117
C8    1    1.124944    0.804180    0.672009    11.00000    0.03236    0.03366 =
         0.03182    0.00690    0.00409    0.00485
AFIX  43
H8    2    1.241121    0.752506    0.672283    11.00000   -1.20000
AFIX   0
C9    1    1.065147    0.867253    0.761682    11.00000    0.03840    0.03359 =
         0.02829    0.00641    0.00387    0.00394
C10   1    0.887031    0.945039    0.761537    11.00000    0.04393    0.03154 =
         0.03481    0.00587    0.01002    0.00470
C11   1    0.771650    0.953070    0.669849    11.00000    0.03854    0.03564 =
         0.04193    0.01011    0.00655    0.01054
AFIX  43
H11   2    0.648870    1.001240    0.667981    11.00000   -1.20000
AFIX   0
C12   1    0.835255    0.891920    0.583394    11.00000    0.03676    0.03776 =
         0.03150    0.00923    0.00093    0.00285
AFIX  43
H12   2    0.758026    0.900258    0.524147    11.00000   -1.20000
AFIX   0
C13   1    0.256003    0.654936    0.190153    11.00000    0.04005    0.04922 =
         0.03183    0.00646    0.00571    0.01840
C14   1   -0.139375    0.617697    0.077056    11.00000    0.05339    0.09395 =
         0.05477    0.01555   -0.01091    0.03222
AFIX 137
H14A  2   -0.307834    0.558157    0.052836    11.00000   -1.50000
H14B  2   -0.051968    0.622795    0.022954    11.00000   -1.50000
H14C  2   -0.164125    0.699020    0.109260    11.00000   -1.50000
AFIX   0
C15   1    1.185722    0.849563    0.853849    11.00000    0.04800    0.04503 =
         0.03234    0.00923    0.00688    0.00843
C16   1    1.471154    0.748421    0.926080    11.00000    0.08000    0.09204 =
         0.04985    0.03435    0.00448    0.03547
AFIX 137
H16A  2    1.567267    0.685490    0.906739    11.00000   -1.50000
H16B  2    1.347261    0.721681    0.964442    11.00000   -1.50000
H16C  2    1.591938    0.826508    0.964792    11.00000   -1.50000
RESI 0
AFIX   0
HKLF 4


REM  MA_1_0m_a.res in P-1
REM wR2 = 0.072631, GooF = S = 1.03477, Restrained GooF = 1.03477 for all data
REM R1 = 0.029326 for 3188 Fo > 4sig(Fo) and 0.035199 for all 3595 data
REM 210 parameters refined using 0 restraints

END

WGHT      0.0365      0.2750

REM Highest difference peak  0.286,  deepest hole -0.427,  1-sigma level  0.058
Q1    1   0.7507  0.6510  0.3420  11.00000  0.05    0.29
Q2    1   1.1675  0.8705  0.8029  11.00000  0.05    0.28
Q3    1   1.4586  0.7411  0.4586  11.00000  0.05    0.26
Q4    1   1.0399  0.7813  0.5315  11.00000  0.05    0.25
Q5    1   0.8000  0.8769  0.4833  11.00000  0.05    0.24
Q6    1   1.3254  0.7197  0.4683  11.00000  0.05    0.24
Q7    1   0.3685  0.6244  0.2214  11.00000  0.05    0.24
Q8    1   1.0809  0.8008  0.4618  11.00000  0.05    0.24
Q9    1  -0.1678  0.5444  0.0137  11.00000  0.05    0.23
Q10   1   0.3353  0.6357  0.2428  11.00000  0.05    0.22
Q11   1   1.0480  0.9321  0.7726  11.00000  0.05    0.22
Q12   1   0.4916  0.6605  0.2973  11.00000  0.05    0.21
Q13   1   1.1687  0.6786  0.5223  11.00000  0.05    0.21
Q14   1   0.7383  0.9435  0.5045  11.00000  0.05    0.20
Q15   1   0.8624  0.9649  0.5383  11.00000  0.05    0.19
Q16   1   1.1120  0.7686  0.3979  11.00000  0.05    0.19
Q17   1   0.7436  0.5652  0.3613  11.00000  0.05    0.19
Q18   1   0.8554  0.9590  0.6215  11.00000  0.05    0.19
Q19   1   0.5285  0.6442  0.2750  11.00000  0.05    0.19
Q20   1   1.1161  0.8609  0.7180  11.00000  0.05    0.19
;
_shelx_res_checksum   11480

_shelx_hkl_file
;
  -2   0   0 2332.37   89.29
  -2   0   0 2354.86   87.89
  -2   0   0 2277.17   88.89
  -2   0   0 2293.27   89.79
   2   0   0 2372.56   87.69
   2   0   0 2289.77   89.59
   2   0   0 2203.38   88.39
   2   0   0 2219.58   89.69
   2   0   0 2416.56  100.99
   2   0   0 2246.68   94.09
   2   0   0 2245.58   88.89
   2   0   0 2282.87   89.29
  -3   0   0 1020.20   44.10
  -3   0   0 1067.89   43.60
  -3   0   0 1013.20   40.20
   3   0   0 1046.80   49.99
   3   0   0  986.20   42.60
   3   0   0 1047.50   44.80
   3   0   0  967.10   58.29
   3   0   0 1044.10   42.10
   3   0   0 1031.70   43.90
   3   0   0 1037.50   43.60
   3   0   0 1073.89   43.60
   3   0   0 1018.00   40.40
  -4   0   0 1642.04   66.59
  -4   0   0 1624.04   67.39
   4   0   0 1584.04   66.99
   4   0   0 1601.44   65.29
   4   0   0 1642.94   66.69
   4   0   0 1545.75   60.59
   4   0   0 1631.94   67.09
   4   0   0 1537.35   89.49
   4   0   0 1581.84   74.69
   4   0   0 1592.14   64.29
   4   0   0 1548.65   67.79
  -5   0   0  222.88   18.00
  -5   0   0  196.08   17.00
   5   0   0  259.17   16.40
   5   0   0  243.18   18.00
   5   0   0  208.98   38.70
  -6   0   0   14.70    9.80
   6   0   0    4.30   19.40
   6  -1   0  338.87   53.99
  -6   1   0  347.27   26.50
   5  -1   0  455.35   25.20
   5  -1   0  386.36   45.70
   5  -1   0  428.66   21.90
  -5   1   0  491.45   27.10
  -5   1   0  435.16   25.50
   4  -1   0   83.59    8.30
   4  -1   0   89.69    9.70
   4  -1   0   83.29    8.80
   4  -1   0   84.79   13.80
   4  -1   0   90.19    5.60
   4  -1   0  100.59   11.50
   4  -1   0   79.39   21.00
   4  -1   0  100.29   10.00
   4  -1   0   82.89    9.10
  -4   1   0   98.99   10.50
  -4   1   0   93.19    5.50
  -4   1   0   95.79   10.90
   3  -1   0 6236.98  256.47
   3  -1   0 5890.91  238.58
   3  -1   0 6248.77  237.28
   3  -1   0 6293.77  238.48
  -3   1   0 6328.67  236.18
   2  -1   0 5172.78  205.28
   2  -1   0 4627.14  194.18
  -2   1   0 5433.66  201.88
   1  -1   0  702.43   28.40
   1  -1   0  674.83   28.70
   1  -1   0  710.53   28.10
   1  -1   0  726.23   28.80
   1  -1   0  719.03   33.30
  -1   1   0  738.13   28.20
  -1   1   0  711.43   28.60
  -1   1   0  686.83   28.90
  -1   1   0  732.13   28.80
  -1   1   0  729.43   32.50
   0  -1   0   21.40    1.60
   0  -1   0   30.20    1.50
   0  -1   0   24.00    2.50
   0  -1   0   28.40    1.40
   0   1   0   26.00    2.00
   0   1   0   31.50    3.50
  -2  -1   0 1808.02   71.99
  -2  -1   0 1856.41   71.69
  -2  -1   0 1876.21   70.29
   2   1   0 1789.32   72.19
   2   1   0 1800.12   71.09
   2   1   0 1832.52   72.79
   2   1   0 1759.52   71.79
   2   1   0 1784.12   71.19
   2   1   0 1811.12   71.59
   2   1   0 1876.81   77.69
   2   1   0 1931.01   84.09
   2   1   0 1848.62   72.69
  -3  -1   0  475.15   22.30
  -3  -1   0  490.95   23.20
   3   1   0  482.05   36.90
   3   1   0  481.95   22.70
   3   1   0  469.15   20.10
   3   1   0  474.95   23.30
   3   1   0  453.35   28.10
   3   1   0  465.35   23.50
   3   1   0  472.45   21.20
   3   1   0  471.25   23.30
   3   1   0  462.55   21.60
  -4  -1   0   46.40    7.70
   4   1   0   41.50   17.10
   4   1   0   41.40    2.30
   4   1   0   61.49    9.30
   4   1   0   51.29    7.00
   4   1   0   42.70    7.30
   4   1   0   36.40    6.10
   4   1   0   43.50    8.40
   4   1   0   32.60    7.40
   4   1   0   39.30    6.60
   4   1   0   40.50   10.60
  -5  -1   0  249.88   17.90
   5   1   0  206.88   18.70
   5   1   0  200.98   37.70
   5   1   0  230.08   15.50
  -6  -1   0  286.77   22.40
   6   1   0  180.38   41.50
   6  -2   0   52.89   25.60
  -6   2   0   44.40   12.30
  -6   2   0   66.49   13.40
   5  -2   0  414.26   45.60
   5  -2   0  482.95   23.40
  -5   2   0  439.06   27.20
  -5   2   0  493.65   27.10
   4  -2   0 1418.56   61.09
   4  -2   0 1405.46   60.49
   4  -2   0 1376.76   66.19
   4  -2   0 1420.46   58.19
   4  -2   0 1480.35   56.59
   4  -2   0 1415.66   82.29
   4  -2   0 1415.36   58.19
   4  -2   0 1325.97   58.79
  -4   2   0 1451.55   57.89
  -4   2   0 1447.36   61.39
  -4   2   0 1393.86   58.89
  -4   2   0 1459.15   60.69
   3  -2   0  314.37   15.40
   3  -2   0  341.97   17.90
   3  -2   0  326.97   15.50
   3  -2   0  321.77   16.80
   3  -2   0  293.47   27.30
   3  -2   0  320.57   17.60
   3  -2   0  343.87   15.60
  -3   2   0  336.77   17.90
  -3   2   0  323.67   18.20
  -3   2   0  345.27   16.30
  -3   2   0  319.77   17.40
  -3   2   0  371.56   24.90
   2  -2   0   81.69    6.20
   2  -2   0   85.19    5.80
   2  -2   0   92.69    4.70
   2  -2   0   82.39    6.70
   2  -2   0   81.29   13.00
   2  -2   0   83.49    4.80
   2  -2   0   82.79    6.60
  -2   2   0   90.19    6.90
  -2   2   0   84.69    7.10
  -2   2   0   85.99    5.90
  -2   2   0   75.49    6.70
  -2   2   0   81.79   10.00
   1  -2   0 1659.13   66.19
   1  -2   0 1730.53   66.19
   1  -2   0 1676.73   66.39
   1  -2   0 1764.62   69.29
   1  -2   0 1682.33   66.49
   1  -2   0 1714.43   64.99
  -1   2   0 1745.43   65.19
  -1   2   0 1705.53   66.69
  -1   2   0 1693.13   66.39
  -1  -2   0  247.28   14.90
  -1  -2   0  233.18   10.20
  -1  -2   0  223.98   10.90
  -1  -2   0  255.87   12.10
  -1  -2   0  244.88   10.20
   1   2   0  239.38   10.00
   1   2   0  245.08   11.20
   1   2   0  246.88   12.30
   1   2   0  224.18   14.00
   1   2   0  235.88   11.40
   1   2   0  223.78   10.80
   1   2   0  235.48   10.10
  -2  -2   0   25.90    3.90
  -2  -2   0   24.30    4.90
  -2  -2   0   16.90    3.40
   2   2   0   22.50    3.50
   2   2   0   19.70    3.10
   2   2   0   22.80    6.30
   2   2   0   23.00    8.60
   2   2   0   19.40    3.20
   2   2   0   22.30    2.90
   2   2   0   23.70    3.70
   2   2   0   19.70    3.50
   2   2   0   23.90    5.00
   2   2   0   20.80    4.60
  -3  -2   0  658.23   28.90
   3   2   0  666.83   26.90
   3   2   0  598.74   28.10
   3   2   0  631.84   27.50
   3   2   0  681.73   45.40
   3   2   0  629.74   30.20
   3   2   0  626.44   27.70
   3   2   0  638.34   30.70
   3   2   0  621.54   28.20
   3   2   0  631.24   35.70
   3   2   0  616.94   29.60
   3   2   0  629.04   27.20
  -4  -2   0 1233.78   51.59
   4   2   0 1173.78   49.10
   4   2   0 1193.28   46.70
   4   2   0 1139.19   75.19
   4   2   0 1187.58   50.59
   4   2   0 1192.18   53.69
   4   2   0 1094.59   52.69
   4   2   0 1189.18   52.99
   4   2   0 1236.38   46.50
   4   2   0 1168.68   49.30
  -5  -2   0  256.07   18.30
   5   2   0  248.18   20.90
   5   2   0  272.17   44.00
   6   2   0   14.30   24.20
  -6   3   0  696.73   39.30
  -6   3   0  686.03   38.00
   5  -3   0  614.24   56.19
   5  -3   0  712.83   30.10
  -5   3   0  651.83   35.50
  -5   3   0  710.53   36.80
  -5   3   0  721.63   33.50
  -5   3   0  698.03   31.40
   4  -3   0  133.09   12.50
   4  -3   0  141.29   15.20
   4  -3   0  156.58    9.90
   4  -3   0  151.18   10.00
   4  -3   0  121.39   24.40
   4  -3   0  156.48    9.40
   4  -3   0  138.79   11.40
   4  -3   0  138.39   11.40
  -4   3   0  154.08   12.10
  -4   3   0  153.88   11.00
  -4   3   0  144.89   13.40
  -4   3   0  136.29   12.90
   3  -3   0   91.99    9.40
   3  -3   0  111.59    9.00
   3  -3   0  125.99   19.90
   3  -3   0  108.39    8.70
   3  -3   0  113.69    8.20
   3  -3   0  120.49    6.60
   3  -3   0  120.29    7.00
  -3   3   0  123.79   10.20
  -3   3   0  130.39   10.30
  -3   3   0  130.79   14.20
  -3   3   0  116.89    9.20
  -3   3   0  109.59    8.40
   2  -3   0  925.71   38.50
   2  -3   0  817.12   45.10
   2  -3   0  895.61   38.30
   2  -3   0  938.31   38.30
   2  -3   0  915.41   36.30
   2  -3   0  943.51   39.00
  -2   3   0  952.00   39.90
  -2   3   0  978.60   38.60
  -2   3   0  916.01   38.90
  -2   3   0  887.31   45.20
  -2   3   0  964.50   39.00
   0  -3   0   25.30    1.80
   0  -3   0   24.80    2.00
   0  -3   0   28.90    3.90
   0  -3   0   30.30    4.50
   0  -3   0   29.20    3.40
   0  -3   0   29.40    3.20
   0  -3   0   27.70    2.40
   0   3   0   22.00    3.50
   0   3   0   24.50    3.50
   0   3   0   27.90    2.50
   0   3   0   27.10    3.30
   0   3   0   25.80    4.00
  -2  -3   0 2667.03  116.99
  -2  -3   0 2667.33  107.89
  -2  -3   0 2818.52  107.09
  -2  -3   0 2816.42  110.19
   2   3   0 2757.32  106.59
   2   3   0 2745.23  107.99
   2   3   0 2700.73  107.59
   2   3   0 2839.62  110.29
   2   3   0 2866.51  115.09
   2   3   0 2809.82  110.49
   2   3   0 2906.01  108.29
   2   3   0 2690.53  105.99
   2   3   0 2803.02  106.79
  -3  -3   0 1882.81   76.29
   3   3   0 1855.61   75.79
   3   3   0 1826.82   74.79
   3   3   0 1936.51   77.49
   3   3   0 2116.19  100.49
   3   3   0 1964.70   76.29
   3   3   0 1969.40   86.19
   3   3   0 1917.71   79.59
   3   3   0 1994.70   75.99
   3   3   0 1824.02   77.99
   3   3   0 1870.81   75.49
   3   3   0 1893.01   79.99
  -4  -3   0   73.39    9.10
   4   3   0   62.19    5.90
   4   3   0   55.39   10.70
   4   3   0  117.29   28.10
   4   3   0   76.69    7.40
   4   3   0   52.49    6.70
   4   3   0   58.29    7.90
   5   3   0  279.77   23.10
   5   3   0  320.57   49.00
   6   3   0  236.18   28.70
   6   3   0  174.18   41.30
  -6   4   0  242.58   22.00
  -6   4   0  177.78   10.10
  -6   4   0  251.67   22.50
   5  -4   0  517.95   49.80
  -5   4   0  568.04   30.00
  -5   4   0  590.14   32.60
  -5   4   0  612.74   32.50
   4  -4   0  730.73   33.40
   4  -4   0  771.12   33.10
   4  -4   0  725.83   29.60
   4  -4   0  580.94   47.80
   4  -4   0  669.33   33.20
   4  -4   0  704.63   30.50
  -4   4   0  751.72   35.60
  -4   4   0  733.73   35.50
  -4   4   0  797.82   43.50
  -4   4   0  726.73   35.20
  -4   4   0  704.33   33.10
   3  -4   0   55.89   13.30
   3  -4   0   66.89    7.60
   3  -4   0   63.69    3.50
   3  -4   0   64.29    4.30
   3  -4   0   47.90    6.80
   3  -4   0   63.59    7.70
   3  -4   0   55.19    8.10
  -3   4   0   57.39    8.10
  -3   4   0   71.29    8.00
  -3   4   0   70.29    9.80
  -3   4   0   67.09    8.70
  -3   4   0   66.49   12.50
   2  -4   0  485.05   19.00
   2  -4   0  486.95   22.80
   2  -4   0  499.35   22.00
   2  -4   0  503.75   24.80
   2  -4   0  453.55   22.70
   2  -4   0  502.15   22.30
  -2   4   0  445.16   28.80
  -2   4   0  471.45   22.50
  -2   4   0  461.65   23.30
  -2   4   0  490.85   22.60
  -2   4   0  485.05   19.10
   1  -4   0  228.08   10.50
   1  -4   0  222.18   11.10
   1  -4   0  213.88   11.20
   1  -4   0  208.28   12.40
   1  -4   0  226.68   11.40
   1  -4   0  226.98   11.20
  -1   4   0  221.88   11.10
  -1   4   0  216.38   11.50
  -1   4   0  232.68   12.50
  -1   4   0  219.58   11.90
  -1   4   0  218.58   12.40
  -1   4   0  218.68   11.00
   0  -4   0 3936.01  154.08
   0   4   0 4004.50  153.88
  -1  -4   0   80.29    6.30
  -1  -4   0   80.89   10.50
  -1  -4   0   80.99    7.60
  -1  -4   0   69.19    5.20
  -1  -4   0   77.09    3.70
   1   4   0   83.19    7.30
   1   4   0   88.29    8.10
   1   4   0   94.79    9.40
   1   4   0   86.59    6.10
   1   4   0   79.49    4.60
   1   4   0   83.89    3.50
   1   4   0   81.09    6.80
  -2  -4   0   35.60    3.80
  -2  -4   0   20.80    9.00
  -2  -4   0   36.00    5.40
  -2  -4   0   37.30    6.60
   2   4   0   32.80    3.30
   2   4   0   39.80    5.70
   2   4   0   35.20    7.00
   2   4   0   36.70    3.40
   2   4   0   36.90    5.70
   2   4   0   35.80    4.20
   2   4   0   28.70    6.10
   2   4   0   35.30    8.60
   2   4   0   38.20    5.50
  -3  -4   0  130.59   10.90
  -3  -4   0  106.59    8.40
   3   4   0  116.59    8.10
   3   4   0  140.79   10.90
   3   4   0  121.59    7.40
   3   4   0  133.19    9.80
   3   4   0  121.79    8.20
   3   4   0  109.99   22.50
   3   4   0  128.09   12.90
   3   4   0  103.79   12.10
   3   4   0  136.09    9.80
  -4  -4   0  751.02   33.90
   4   4   0  739.13   60.69
   4   4   0  808.82   40.10
   4   4   0  735.93   33.80
   4   4   0  716.83   34.90
   4   4   0  715.63   32.20
   5   4   0  478.25   32.70
   5   4   0  419.16   52.79
  -6   5   0  107.29   17.00
  -6   5   0  134.29   18.10
   5  -5   0 1214.48   81.39
  -5   5   0 1588.24   65.09
  -5   5   0 1481.05   65.89
  -5   5   0 1478.25   65.29
   4  -5   0  250.77   16.70
   4  -5   0  276.57   27.00
   4  -5   0  264.87   16.20
  -4   5   0  283.37   23.70
  -4   5   0  265.37   17.00
  -4   5   0  323.97   20.50
  -4   5   0  273.77   18.80
  -4   5   0  267.67   18.90
   3  -5   0   87.09   13.00
   3  -5   0  103.79    9.90
   3  -5   0   94.09    8.70
   3  -5   0   98.69    9.80
   3  -5   0   98.19    9.10
  -3   5   0  104.69   11.10
  -3   5   0  104.99    9.50
  -3   5   0  111.19   12.40
  -3   5   0   97.99   15.00
  -3   5   0  109.69   10.30
   2  -5   0  205.08   12.20
   2  -5   0  201.88   11.40
   2  -5   0  190.78    8.80
   2  -5   0  195.48   11.40
   2  -5   0  186.18   12.80
   2  -5   0  199.88   11.70
  -2   5   0  185.38   12.30
  -2   5   0  224.28   13.60
  -2   5   0  163.78   17.10
  -2   5   0  188.98   11.90
  -2   5   0  201.68   12.80
  -2   5   0  190.98   10.50
   1  -5   0 1536.85   61.39
   1  -5   0 1506.85   60.89
   1  -5   0 1468.15   63.49
   1  -5   0 1538.05   60.79
   1  -5   0 1576.74   61.09
   1  -5   0 1593.54   62.29
  -1   5   0 1492.25   62.39
  -1   5   0 1509.35   62.19
  -1   5   0 1595.34   60.99
  -1   5   0 1589.94   61.69
  -1   5   0 1471.75   63.29
  -1   5   0 1555.04   61.59
   0  -5   0   66.89    7.90
   0  -5   0   69.49    6.40
   0  -5   0   67.49    4.20
   0  -5   0   62.69    7.90
   0  -5   0   61.79    4.60
   0  -5   0   63.59    3.60
   0  -5   0   65.39    5.80
   0   5   0   58.09    6.70
   0   5   0   73.39    8.30
   0   5   0   65.19    5.30
   0   5   0   69.39    6.30
   0   5   0   63.89    7.40
  -1  -5   0  586.14   25.40
  -1  -5   0  594.24   27.10
  -1  -5   0  633.84   34.30
  -1  -5   0  612.34   29.00
   1   5   0  607.94   27.30
   1   5   0  623.04   25.20
   1   5   0  636.94   31.70
   1   5   0  657.53   29.40
   1   5   0  596.04   28.20
   1   5   0  623.54   29.60
  -2  -5   0 1159.68   47.90
  -2  -5   0 1102.29   58.49
  -2  -5   0 1116.49   44.50
  -2  -5   0 1114.69   50.29
  -2  -5   0 1150.08   45.40
   2   5   0 1090.79   44.10
   2   5   0 1164.38   51.39
   2   5   0 1208.48   47.90
   2   5   0 1123.49   44.60
   2   5   0 1136.99   48.60
   2   5   0 1147.09   54.49
   2   5   0 1167.78   50.59
   2   5   0 1160.38   49.30
  -3  -5   0  634.84   27.70
  -3  -5   0  641.54   30.90
   3   5   0  726.73   51.89
   3   5   0  641.24   30.20
   3   5   0  649.93   30.10
   3   5   0  649.24   34.50
   3   5   0  649.74   31.00
   3   5   0  620.54   26.20
   4   5   0  194.38   36.20
   4   5   0  230.08   14.30
   4   5   0  238.28   21.40
   4   5   0  239.58   15.50
   5   5   0   11.10   20.00
   5   5   0   17.40   12.60
  -6   6   0   39.20   13.10
  -6   6   0   74.09   14.40
  -5   6   0   73.89   12.90
  -5   6   0   79.99   13.20
  -5   6   0   79.59   13.80
   4  -6   0  694.73   32.90
   4  -6   0  752.02   41.60
  -4   6   0  749.33   36.10
  -4   6   0  662.43   37.10
  -4   6   0  682.93   35.40
   3  -6   0  651.53   32.80
   3  -6   0  701.63   31.60
   3  -6   0  734.33   33.10
   3  -6   0  647.84   31.50
   3  -6   0  694.53   33.60
  -3   6   0  685.03   40.60
  -3   6   0  683.93   33.00
  -3   6   0  684.33   33.10
  -3   6   0  646.04   32.50
  -3   6   0  768.62   35.90
   2  -6   0 1382.56   59.09
   2  -6   0 1322.57   56.19
   2  -6   0 1358.86   56.39
   2  -6   0 1343.17   53.99
   2  -6   0 1381.86   57.09
   2  -6   0 1430.56   56.29
  -2   6   0 1418.56   57.69
  -2   6   0 1495.65   59.09
  -2   6   0 1393.66   56.69
  -2   6   0 1424.06   59.19
  -2   6   0 1363.06   56.69
  -2   6   0 1213.58   64.59
   1  -6   0    1.40    2.70
   1  -6   0    0.90    4.40
   1  -6   0   -3.10    2.40
   1  -6   0    5.00    3.00
   1  -6   0    1.00    2.60
   1  -6   0    4.60    3.40
   1  -6   0    6.20    3.50
  -1   6   0    0.50    3.00
  -1   6   0   -0.80    4.20
  -1   6   0   -2.40    3.60
  -1   6   0    1.80    3.40
  -1   6   0    2.90    3.50
   0  -6   0 1373.46   60.69
   0  -6   0 1424.06   55.19
   0  -6   0 1480.95   62.79
   0  -6   0 1447.06   56.09
   0  -6   0 1379.56   57.59
   0  -6   0 1428.36   54.49
   0  -6   0 1448.56   58.99
   0   6   0 1442.76   56.79
   0   6   0 1418.76   59.69
   0   6   0 1385.56   60.19
   0   6   0 1441.36   58.19
   0   6   0 1389.16   60.19
  -1  -6   0 1206.58   51.49
  -1  -6   0 1222.48   53.39
  -1  -6   0 1272.07   55.49
  -1  -6   0 1366.96   62.59
   1   6   0 1349.77   54.09
   1   6   0 1329.57   51.39
   1   6   0 1297.27   56.59
   1   6   0 1322.57   56.19
   1   6   0 1318.47   55.39
   1   6   0 1323.37   58.69
  -2  -6   0 1934.21   88.99
  -2  -6   0 2300.87   83.79
  -2  -6   0 2140.79   86.49
  -2  -6   0 2215.28   99.89
   2   6   0 2173.48   90.39
   2   6   0 2169.08   87.69
   2   6   0 2217.38   88.29
   2   6   0 1994.70   89.19
   2   6   0 2251.87   86.69
   2   6   0 2059.19   93.49
   2   6   0 2137.89   82.79
   3   6   0  236.78   16.20
   3   6   0  216.38   19.80
   3   6   0  262.67   16.70
   3   6   0  265.17   34.50
   4   6   0  440.16   25.10
   4   6   0  500.25   53.19
   4   6   0  464.45   31.40
   5   6   0   59.09   28.10
   5   6   0   57.89   17.30
  -6   7   0   49.80   14.40
  -6   7   0   69.49   14.90
  -5   7   0  230.68   21.50
  -5   7   0  211.98   19.80
  -5   7   0  204.38   20.00
   4  -7   0  166.78   12.70
   4  -7   0  168.38   14.70
  -4   7   0  156.88   15.20
  -4   7   0  160.88   14.50
  -4   7   0  198.18   18.70
   3  -7   0   40.60    7.90
   3  -7   0   54.79    7.00
   3  -7   0   49.40    9.00
   3  -7   0   35.60    7.30
  -3   7   0   38.70    8.30
  -3   7   0   66.79   11.60
  -3   7   0   58.99   13.30
  -3   7   0   45.50    8.60
  -3   7   0   39.00    8.00
   2  -7   0  602.74   28.30
   2  -7   0  576.44   27.40
   2  -7   0  630.64   28.00
   2  -7   0  569.84   30.80
   2  -7   0  583.24   27.60
   2  -7   0  582.14   25.50
  -2   7   0  624.04   30.30
  -2   7   0  603.24   28.80
  -2   7   0  616.44   27.80
  -2   7   0  616.34   28.20
  -2   7   0  563.54   35.00
  -2   7   0  568.24   30.20
   1  -7   0 4794.02  183.38
   1  -7   0 4788.92  184.58
   1  -7   0 4819.62  182.78
   1  -7   0 4791.52  183.48
   1  -7   0 4846.31  184.38
   1  -7   0 4698.93  188.18
  -1   7   0 4895.31  188.08
  -1   7   0 4716.83  185.48
  -1   7   0 4758.82  185.88
  -1   7   0 4880.31  184.68
  -1   7   0 4547.25  185.88
   0  -7   0  118.79    7.60
   0  -7   0   97.89    9.40
   0  -7   0  118.09    6.40
   0  -7   0  116.99    5.60
   0  -7   0  102.89   12.50
   0  -7   0  119.49   11.20
   0  -7   0   93.79    8.70
   0   7   0  118.19   11.60
   0   7   0  124.39    8.40
   0   7   0  111.49    9.20
   0   7   0   99.79   10.40
   0   7   0  138.59   11.70
  -1  -7   0  230.88   14.50
  -1  -7   0  220.58   15.90
  -1  -7   0  236.68   12.70
  -1  -7   0  237.58   21.80
   1   7   0  213.78   17.80
   1   7   0  262.87   17.20
   1   7   0  265.27   12.90
   1   7   0  267.27   16.70
   1   7   0  253.47   17.90
   1   7   0  245.38   15.20
  -2  -7   0  138.99   20.50
   2   7   0  156.18   15.90
   2   7   0  125.59   11.60
   2   7   0  137.49    8.40
   2   7   0  135.69   12.40
   3   7   0  597.44   52.69
   3   7   0  599.94   29.40
   3   7   0  587.64   30.10
   3   7   0  522.45   33.90
   4   7   0  242.98   24.20
   4   7   0  236.98   17.50
   4   7   0  216.28   40.70
   6  -8   0   69.09   16.50
  -6   8   0   48.30   13.80
  -6   8   0   66.99   16.60
  -5   8   0    1.80    9.80
  -5   8   0    6.10    9.10
  -5   8   0    3.20    9.20
  -4   8   0  252.17   18.70
  -4   8   0  228.18   20.80
  -4   8   0  236.28   19.20
   3  -8   0  993.00   45.50
   3  -8   0 1103.99   45.20
   3  -8   0 1021.50   47.20
  -3   8   0 1025.50   46.70
  -3   8   0 1056.09   47.80
  -3   8   0 1078.09   50.19
   2  -8   0 1003.10   42.10
   2  -8   0 1049.99   43.90
   2  -8   0  951.70   43.70
   2  -8   0 1059.69   45.00
   2  -8   0  975.80   47.90
   2  -8   0  979.20   43.50
   2  -8   0 1014.00   44.20
  -2   8   0 1009.30   45.10
  -2   8   0 1068.09   48.10
  -2   8   0 1054.19   47.20
  -2   8   0  962.30   51.79
  -2   8   0 1025.10   45.20
   1  -8   0  239.38   12.40
   1  -8   0  246.88   13.20
   1  -8   0  238.98   14.50
   1  -8   0  236.08   13.30
   1  -8   0  220.28   14.30
   1  -8   0  235.88   17.00
   1  -8   0  245.98   18.50
  -1   8   0  212.08   15.10
  -1   8   0  246.78   14.90
  -1   8   0  236.48   17.00
  -1   8   0  238.98   16.00
  -1   8   0  232.88   15.80
   0  -8   0  789.82   40.00
   0  -8   0  829.22   33.60
   0  -8   0  790.62   36.80
   0  -8   0  799.22   42.10
   0  -8   0  751.52   35.50
   0  -8   0  786.12   30.80
   0  -8   0  786.62   31.40
   0   8   0  782.92   38.30
   0   8   0  792.32   36.40
   0   8   0  799.92   34.40
   0   8   0  793.12   39.10
   0   8   0  765.12   38.20
  -1  -8   0  654.13   30.40
  -1  -8   0  741.03   43.60
   1   8   0  723.93   30.70
   1   8   0  693.23   37.80
   1   8   0  751.42   34.30
   1   8   0  730.13   37.20
   1   8   0  694.63   36.10
  -2  -8   0   79.19   18.80
   2   8   0   58.69   10.00
   2   8   0   62.49   12.50
   2   8   0   59.49    9.70
   3   8   0   -2.90    8.60
   3   8   0   -3.90    7.60
   3   8   0    0.00    6.70
   3   8   0    8.70   17.70
   4   8   0  178.98   17.90
   4   8   0  180.18   40.40
   4   8   0  214.58   25.70
   6  -9   0   64.39   15.70
  -6   9   0   64.59   16.50
   5  -9   0  207.88   22.70
  -5   9   0  246.28   26.50
  -5   9   0  233.98   20.90
  -5   9   0  264.27   24.00
   4  -9   0  212.38   18.20
  -4   9   0  161.28   21.00
  -4   9   0  167.98   16.30
  -4   9   0  185.98   18.30
   3  -9   0   21.50    7.20
  -3   9   0   12.70    7.80
  -3   9   0   15.00    8.70
   2  -9   0   98.59   11.30
   2  -9   0  111.59   10.60
   2  -9   0  110.59   15.30
   2  -9   0  122.09   10.80
  -2   9   0  107.49   13.80
  -2   9   0   92.89   17.50
  -2   9   0  113.89   13.60
  -2   9   0   98.09   11.60
  -2   9   0  123.39   12.00
   1  -9   0 1082.59   50.59
   1  -9   0 1078.29   42.70
   1  -9   0 1023.90   44.10
   1  -9   0 1141.29   44.30
   1  -9   0 1074.59   46.30
   1  -9   0 1007.30   50.39
  -1   9   0 1025.60   45.80
  -1   9   0 1018.20   48.40
  -1   9   0 1000.50   49.70
  -1   9   0 1019.70   47.80
  -1   9   0 1028.10   47.80
   0  -9   0  323.57   20.80
   0  -9   0  356.46   17.60
   0  -9   0  382.16   27.80
   0   9   0  335.37   23.20
   0   9   0  374.76   19.00
   0   9   0  351.26   22.90
   0   9   0  350.36   20.80
  -1  -9   0   -4.50    9.40
   1   9   0   -7.20    5.80
   1   9   0    2.90    6.80
   1   9   0   -3.50    7.30
   1   9   0   -3.70    3.70
  -2  -9   0   90.99   21.30
   2   9   0  106.99   27.80
   2   9   0   83.19   15.20
   2   9   0   90.19   13.40
   2   9   0   71.69   11.50
   3   9   0  116.39   30.60
   3   9   0  141.69   20.50
   3   9   0  120.29   14.80
   4   9   0   65.39   26.70
   4   9   0   93.69   19.10
   4   9   0   81.29   17.70
   5 -10   0   20.40   12.50
  -5  10   0   15.40    9.80
  -5  10   0   28.70   14.40
   4 -10   0   10.60    8.80
  -4  10   0   15.30   11.30
  -4  10   0    9.80    7.90
   3 -10   0  395.56   23.00
  -3  10   0  366.96   27.40
  -3  10   0  369.56   23.60
   2 -10   0  257.97   18.70
   2 -10   0  261.67   15.60
  -2  10   0  233.78   17.90
  -2  10   0  246.68   18.50
  -2  10   0  198.48   18.90
   1 -10   0    0.50    4.80
   1 -10   0    1.20    6.90
   1 -10   0    3.00    4.10
   1 -10   0   -2.60    5.10
   1 -10   0    4.00    8.50
  -1  10   0   16.50    7.60
  -1  10   0    5.80    6.10
  -1  10   0    2.50    6.10
  -1  10   0   -2.00    4.80
  -1  10   0    8.90    6.30
   0 -10   0  139.49   20.20
   0  10   0  136.69   11.70
   0  10   0  142.59   15.40
   0  10   0  135.19   16.70
   0  10   0  120.19   16.20
  -1 -10   0  138.89   22.10
   1  10   0  116.79   14.60
   1  10   0  124.69   16.40
   1  10   0  134.99   18.00
  -2 -10   0  102.89   23.10
   2  10   0  122.69   14.90
   2  10   0  123.59   18.70
   2  10   0  138.39   30.30
   2  10   0   94.59   14.30
   3  10   0   -4.30   10.20
   3  10   0   17.40   12.80
   3  10   0    0.40   15.80
   5 -11   0   33.50   11.40
  -5  11   0   28.00   14.20
  -5  11   0   42.40   15.30
   4 -11   0   25.40   10.10
  -4  11   0   21.50   14.00
  -4  11   0   73.49   14.00
   3 -11   0  429.46   24.10
  -3  11   0  405.26   29.60
  -3  11   0  428.76   27.50
  -2  11   0   23.00   10.10
  -2  11   0   22.10    8.40
   1 -11   0  543.45   35.10
  -1  11   0  561.04   29.10
  -1  11   0  532.95   31.60
  -1  11   0  555.84   32.10
   0 -11   0  133.49   20.50
   0  11   0  146.69   16.90
   0  11   0  119.89   12.30
   0  11   0  126.39   17.30
   0  11   0  129.59   17.80
  -1 -11   0    1.40   11.20
   1  11   0   -1.20    7.10
   1  11   0    1.30    9.00
   1  11   0    6.20    8.60
   2  11   0  -12.20   16.50
   2  11   0    3.90    9.10
   2  11   0    7.40   12.30
   4 -12   0   32.70   10.00
  -4  12   0   31.40   13.30
  -4  12   0    6.20   13.80
  -3  12   0   40.10   11.70
  -3  12   0   17.70   12.20
  -2  12   0  169.88   20.60
  -2  12   0  197.58   18.00
  -1  12   0   95.69   15.20
  -1  12   0   75.89   11.60
  -1  12   0   45.00   12.20
   0 -12   0   -1.50   11.50
   0  12   0   21.90   11.50
   0  12   0   13.20   10.60
   0  12   0   12.60   14.60
  -1 -12   0   79.19   20.40
   1  12   0   83.89   15.40
   1  12   0   94.49   17.90
   2  12   0   68.99   18.30
   2  12   0   74.59   15.30
   2  12   0   39.80   25.10
  -4  13   0   46.00   15.00
  -4  13   0   63.29   17.70
  -3  13   0   39.80   15.00
  -3  13   0   34.60   12.00
  -2  13   0   -1.80    9.50
  -2  13   0   15.20   12.40
  -1  13   0  263.67   24.90
   0  13   0  122.19   18.00
   0  13   0  135.49   20.30
  -1 -13   0   53.39   18.90
   1  13   0   68.49   17.80
   1  13   0   46.00   14.80
   1  13   0   34.40   23.60
  -2  14   0   23.70   12.00
  -2  14   0   44.50   14.90
  -1  14   0   29.50   13.60
  -1  14  -1   16.70   12.40
  -2  14  -1   45.10   11.70
  -2  14  -1   47.10   15.40
  -3  14  -1   11.70   11.30
  -3  14  -1   11.40   12.90
   1  13  -1   12.90   11.70
   1  13  -1   18.20   12.50
  -1 -13   1   22.60   15.70
   0  13  -1   42.40   13.10
   0  13  -1   44.10   12.50
   0 -13   1   45.90   17.30
  -1  13  -1  174.68   20.60
  -1  13  -1  135.89   15.30
  -2  13  -1   -3.60    8.10
  -2  13  -1   -2.20   10.80
  -3  13  -1  136.49   20.90
  -3  13  -1  115.69   17.50
  -4  13  -1  -19.20   11.00
  -4  13  -1   10.00   14.10
   2  12  -1   15.00   11.20
   2  12  -1    0.10   12.40
   2  12  -1   12.30   22.90
  -2 -12   1    0.60   15.00
   1  12  -1  100.69   16.70
   1  12  -1  147.99   18.40
  -1 -12   1  128.19   24.60
   0  12  -1    7.50    9.00
   0  12  -1    0.30    8.80
   0  12  -1  -18.00    7.70
   0 -12   1   11.10   12.50
  -1  12  -1   34.60   11.30
  -1  12  -1   32.10   11.20
  -1  12  -1   33.90    9.00
   1 -12   1   26.70   12.00
  -2  12  -1   50.29   11.20
  -2  12  -1   60.39   13.80
  -3  12  -1  222.88   21.20
  -3  12  -1  287.77   25.00
  -4  12  -1   10.80   11.60
  -4  12  -1    5.00    9.90
   4 -12   1   22.60   10.80
   3  11  -1  135.09   17.40
   3  11  -1  146.29   37.70
   3  11  -1   96.69   20.10
   2  11  -1    7.90    9.80
   2  11  -1   13.90   11.80
  -2 -11   1   13.10   13.50
   1  11  -1    2.50    9.10
   1  11  -1   11.50    9.80
   1  11  -1   -0.10    8.10
  -1 -11   1    3.80   12.60
   0  11  -1  346.07   25.60
   0  11  -1  374.46   25.50
   0  11  -1  359.26   24.10
   0  11  -1  368.46   21.20
   0 -11   1  338.87   29.50
  -1  11  -1  217.78   17.50
  -1  11  -1  192.78   15.80
  -1  11  -1  186.28   20.90
  -1  11  -1  178.88   17.60
   1 -11   1  188.68   21.30
   1 -11   1  191.08   19.60
  -2  11  -1   67.39   11.20
  -2  11  -1   41.00   11.50
   2 -11   1   56.69   11.60
   2 -11   1   64.89    8.50
  -3  11  -1   -6.20    9.10
  -3  11  -1   -1.20    8.60
   3 -11   1   -1.20    7.10
  -4  11  -1   90.39   16.10
  -4  11  -1  101.89   16.00
   4 -11   1  108.39   14.50
  -5  11  -1   71.79   14.40
  -5  11  -1  111.89   18.50
   5 -11   1  102.29   16.10
   3  10  -1    4.50    8.80
   3  10  -1    3.10   10.80
   3  10  -1    7.50   19.20
   2  10  -1  131.79   15.70
   2  10  -1  123.09   16.30
   2  10  -1  138.39   19.20
  -2 -10   1  124.79   23.00
   1  10  -1  171.58   17.00
   1  10  -1  153.58   18.30
   1  10  -1  136.69   11.50
   1  10  -1  129.09   14.90
  -1 -10   1  160.88   23.70
   0  10  -1   90.79    9.80
   0  10  -1   99.19   14.40
   0  10  -1   92.69   13.20
   0  10  -1   73.09   11.90
   0 -10   1   84.99   14.00
   0 -10   1   82.89    9.00
   0 -10   1   86.39   15.90
  -1  10  -1    1.30    5.70
  -1  10  -1   -1.40    4.70
  -1  10  -1    4.80    7.60
  -1  10  -1   -1.50    6.50
  -1  10  -1   -6.90    6.20
  -1  10  -1   -2.90    6.30
   1 -10   1    7.40    8.60
   1 -10   1   -0.90    6.10
   1 -10   1    0.70    3.40
  -2  10  -1  383.06   23.90
  -2  10  -1  327.47   20.70
  -2  10  -1  359.26   21.30
   2 -10   1  338.47   22.20
   2 -10   1  377.76   20.00
  -3  10  -1  655.83   38.50
  -3  10  -1  701.63   36.50
  -3  10  -1  699.03   34.30
   3 -10   1  727.33   35.10
  -4  10  -1  111.19   14.40
  -4  10  -1  123.99   15.40
  -4  10  -1  105.59   17.20
  -5  10  -1    9.50    9.90
  -5  10  -1    2.10   10.30
   5 -10   1    8.00   10.30
   4   9  -1   47.50   15.70
   4   9  -1   20.20    9.80
   4   9  -1   28.20   25.60
   3   9  -1   41.30   13.30
   3   9  -1   67.09   27.10
   2   9  -1  125.19   13.90
   2   9  -1  137.99   16.30
   2   9  -1  153.48   18.80
  -2  -9   1  151.58   25.60
   1   9  -1    2.80    5.70
   1   9  -1   -1.80    6.80
   1   9  -1   -7.20    3.90
   1   9  -1    0.50    6.20
  -1  -9   1    2.60    7.60
   0   9  -1  533.35   28.50
   0   9  -1  487.85   24.60
   0   9  -1  525.85   29.30
   0   9  -1  507.15   26.70
   0   9  -1  488.65   26.30
   0   9  -1  465.65   28.10
   0  -9   1  480.25   29.50
   0  -9   1  529.65   23.40
   0  -9   1  526.35   32.60
  -1   9  -1  599.04   30.60
  -1   9  -1  577.44   32.10
  -1   9  -1  619.44   29.30
  -1   9  -1  612.84   32.60
  -1   9  -1  580.64   28.40
  -1   9  -1  614.34   30.20
   1  -9   1  613.24   33.60
   1  -9   1  625.34   26.50
   1  -9   1  584.24   27.40
   1  -9   1  591.54   26.70
   1  -9   1  621.54   33.60
  -2   9  -1  330.47   28.00
  -2   9  -1  348.87   19.40
  -2   9  -1  326.57   22.30
  -2   9  -1  348.57   18.70
  -2   9  -1  308.87   21.00
  -2   9  -1  340.27   20.30
   2  -9   1  339.87   23.60
   2  -9   1  353.66   21.10
   2  -9   1  331.17   18.60
   2  -9   1  343.37   19.00
  -3   9  -1  175.78   14.30
  -3   9  -1  178.18   16.90
  -3   9  -1  179.58   14.70
   3  -9   1  164.48   13.60
  -4   9  -1    3.20    6.20
  -4   9  -1    2.00    7.60
  -4   9  -1    1.60    9.40
  -5   9  -1  149.39   17.90
  -6   9  -1   92.79   18.00
  -6   9  -1   63.29   15.30
   4   8  -1  314.67   22.20
   4   8  -1  279.47   47.80
   4   8  -1  285.17   27.20
   3   8  -1   13.50    7.60
   3   8  -1    4.30   16.50
   3   8  -1   -9.60    5.80
   3   8  -1   -0.10    9.60
  -3  -8   1  -13.20   11.70
   2   8  -1  512.35   26.50
   2   8  -1  471.05   27.20
   2   8  -1  502.85   22.40
   2   8  -1  483.55   29.00
  -2  -8   1  495.45   37.70
   1   8  -1  746.83   31.80
   1   8  -1  771.92   34.80
   1   8  -1  810.52   37.70
   1   8  -1  755.52   38.90
   1   8  -1  702.13   38.10
   1   8  -1  706.43   36.70
  -1  -8   1  716.93   42.40
  -1  -8   1  733.73   32.30
   0   8  -1  194.88   14.70
   0   8  -1  167.28   12.80
   0   8  -1  205.68   13.70
   0   8  -1  172.18   14.90
   0   8  -1  155.18   14.00
   0   8  -1  171.08   11.60
   0  -8   1  187.88    8.30
   0  -8   1  175.78   12.50
   0  -8   1  183.58   17.30
   0  -8   1  193.18    8.10
   0  -8   1  196.88   10.90
   0  -8   1  197.38   15.50
  -1   8  -1   -1.90    3.40
  -1   8  -1   -3.90    3.90
  -1   8  -1    2.00    4.20
  -1   8  -1    8.20    5.50
  -1   8  -1   -4.80    3.70
  -1   8  -1   -5.20    5.20
   1  -8   1   -0.10    4.00
   1  -8   1   -1.00    5.70
   1  -8   1   -1.50    5.50
   1  -8   1   -2.60    3.20
   1  -8   1   -1.50    3.00
   1  -8   1   -2.00    2.70
  -2   8  -1  285.57   24.80
  -2   8  -1  279.57   15.60
  -2   8  -1  289.57   16.80
  -2   8  -1  281.37   13.90
  -2   8  -1  248.58   17.60
  -2   8  -1  252.17   18.40
  -2   8  -1  281.27   16.00
   2  -8   1  277.17   15.70
   2  -8   1  272.57   17.10
   2  -8   1  263.77   19.40
   2  -8   1  266.17   16.20
   2  -8   1  286.97   16.00
  -3   8  -1  730.13   36.50
  -3   8  -1  676.63   36.10
  -3   8  -1  678.53   33.50
  -3   8  -1  694.83   34.10
  -3   8  -1  619.04   46.40
   3  -8   1  744.33   33.20
   3  -8   1  696.53   33.80
   3  -8   1  671.73   31.60
  -4   8  -1  449.36   27.30
  -4   8  -1  512.05   27.70
  -4   8  -1  409.36   28.50
  -5   8  -1   11.00    9.60
  -5   8  -1   12.00    9.70
  -6   8  -1  122.39   17.80
  -6   8  -1   93.69   16.90
   5   7  -1   18.90   11.60
   4   7  -1   32.50   12.50
   4   7  -1   13.90    7.90
   4   7  -1   12.50   20.00
   3   7  -1  288.07   18.10
   3   7  -1  241.48   20.30
   3   7  -1  327.97   38.60
   3   7  -1  260.07   17.80
  -3  -7   1  269.27   28.50
   2   7  -1  588.24   31.30
   2   7  -1  561.04   24.50
   2   7  -1  572.14   28.00
   2   7  -1  570.64   31.80
   2   7  -1  540.25   29.00
  -2  -7   1  577.64   38.30
  -2  -7   1  592.54   26.00
   1   7  -1  384.96   17.40
   1   7  -1  392.66   21.70
   1   7  -1  356.16   23.00
   1   7  -1  348.27   21.60
   1   7  -1  356.56   20.30
   1   7  -1  387.96   19.90
  -1  -7   1  369.96   17.70
  -1  -7   1  345.07   19.00
  -1  -7   1  337.37   21.90
  -1  -7   1  368.66   26.50
   0   7  -1    7.00    4.50
   0   7  -1    8.70    5.40
   0   7  -1    2.30    3.90
   0   7  -1    0.80    4.00
   0   7  -1    2.20    4.50
   0   7  -1    6.00    3.70
   0  -7   1    4.80    3.20
   0  -7   1    4.30    1.50
   0  -7   1    9.20    6.10
   0  -7   1    3.20    1.60
   0  -7   1    5.50    3.70
   0  -7   1    4.60    3.80
   0  -7   1    0.30    4.60
  -1   7  -1  667.83   32.50
  -1   7  -1  612.64   31.90
  -1   7  -1  694.23   28.60
  -1   7  -1  672.23   30.80
  -1   7  -1  637.24   29.70
  -1   7  -1  619.74   28.80
  -1   7  -1  697.83   30.30
   1  -7   1  657.93   28.80
   1  -7   1  649.54   29.10
   1  -7   1  644.64   32.60
   1  -7   1  737.63   32.70
   1  -7   1  661.93   28.60
   1  -7   1  653.13   29.50
  -2   7  -1  467.35   23.10
  -2   7  -1  510.95   24.40
  -2   7  -1  432.86   25.20
  -2   7  -1  451.75   20.30
  -2   7  -1  475.65   33.00
  -2   7  -1  505.65   22.30
  -2   7  -1  474.05   24.70
   2  -7   1  481.35   22.90
   2  -7   1  486.25   23.80
   2  -7   1  441.36   23.00
   2  -7   1  476.45   26.00
   2  -7   1  498.35   22.80
  -3   7  -1  106.19   12.20
  -3   7  -1   82.79   11.80
  -3   7  -1   80.19   17.90
  -3   7  -1   86.59   10.50
  -3   7  -1   83.49   10.80
   3  -7   1   98.99    9.10
   3  -7   1   82.19   10.20
   3  -7   1   91.29   10.80
   3  -7   1  104.89   12.00
   3  -7   1  106.79   10.40
  -4   7  -1  376.56   22.70
  -4   7  -1  351.86   24.30
  -4   7  -1  367.86   23.40
   4  -7   1  354.16   25.70
   4  -7   1  382.56   19.80
  -5   7  -1  727.23   39.30
  -5   7  -1  720.53   39.10
  -6   7  -1  108.19   17.40
  -6   7  -1  110.89   17.10
   5   6  -1  109.29   19.50
   5   6  -1   99.19   32.60
   4   6  -1  511.55   26.00
   4   6  -1  640.64   56.99
   4   6  -1  513.15   33.60
   4   6  -1  572.24   28.80
   3   6  -1  928.11   42.20
   3   6  -1  918.11   46.80
   3   6  -1  936.01   38.40
   3   6  -1  964.60   42.20
   3   6  -1 1112.49   68.69
  -3  -6   1  900.91   56.39
   2   6  -1   23.40    7.00
   2   6  -1   40.20    6.70
   2   6  -1   32.40    4.20
   2   6  -1   32.90    9.30
   2   6  -1   34.10    7.90
   2   6  -1   31.90    7.00
   2   6  -1   27.50    6.20
  -2  -6   1   29.50    6.40
  -2  -6   1   31.70   12.00
  -2  -6   1   29.40    4.70
   1   6  -1  853.41   42.20
   1   6  -1  949.40   38.70
   1   6  -1  906.31   39.90
   1   6  -1  884.01   36.10
   1   6  -1  899.01   40.20
   1   6  -1  921.31   40.90
  -1  -6   1  848.42   36.60
  -1  -6   1  863.11   38.10
  -1  -6   1  914.31   45.70
  -1  -6   1  888.11   40.90
  -1  -6   1  883.31   39.80
   0   6  -1   57.79    8.10
   0   6  -1   55.69    7.30
   0   6  -1   51.59    6.70
   0   6  -1   49.20    6.20
   0   6  -1   46.50    5.10
   0   6  -1   38.50    6.80
   0  -6   1   50.49    5.90
   0  -6   1   46.00    3.30
   0  -6   1   48.60    3.50
   0  -6   1   48.90    7.50
   0  -6   1   60.39    5.10
   0  -6   1   46.60    6.50
   0  -6   1   58.89    9.10
  -1   6  -1 1141.39   49.10
  -1   6  -1 1161.28   46.90
  -1   6  -1 1156.28   46.50
  -1   6  -1 1125.49   49.30
  -1   6  -1 1126.09   45.80
  -1   6  -1 1119.69   45.80
  -1   6  -1 1078.79   47.10
   1  -6   1 1033.80   45.60
   1  -6   1 1143.19   45.90
   1  -6   1 1135.69   49.40
   1  -6   1 1156.18   48.40
   1  -6   1 1155.78   46.50
   1  -6   1 1146.39   46.00
  -2   6  -1  177.68    9.60
  -2   6  -1  163.38    7.90
  -2   6  -1  155.48   11.80
  -2   6  -1  165.98   11.60
  -2   6  -1  165.88   11.40
  -2   6  -1  129.19   16.80
  -2   6  -1  152.58   12.40
   2  -6   1  162.58   11.10
   2  -6   1  173.48   11.30
   2  -6   1  176.18   12.90
   2  -6   1  169.28   10.30
   2  -6   1  169.08   10.40
  -3   6  -1  150.88   13.50
  -3   6  -1  148.89   12.80
  -3   6  -1  167.48   15.00
  -3   6  -1  153.38   23.10
  -3   6  -1  153.18   12.90
   3  -6   1  162.28   11.10
   3  -6   1  166.78   10.90
   3  -6   1  169.88   12.30
   3  -6   1  196.68   15.80
   3  -6   1  194.88   13.90
  -4   6  -1  871.91   41.80
  -4   6  -1  914.91   69.09
  -4   6  -1  906.71   42.40
  -4   6  -1  874.41   43.10
   4  -6   1  828.12   37.90
   4  -6   1  853.31   51.19
  -5   6  -1  374.66   25.20
  -5   6  -1  363.96   25.50
  -6   6  -1   64.19   13.80
  -6   6  -1   61.39   13.80
   5   5  -1   48.20   14.30
   5   5  -1   23.60   23.00
   4   5  -1   25.80   10.60
   4   5  -1   61.89   22.60
   4   5  -1   33.50    5.60
   4   5  -1   30.20    7.80
   3   5  -1  335.27   18.50
   3   5  -1  345.77   19.80
   3   5  -1  346.67   22.70
   3   5  -1  369.86   19.30
   3   5  -1  374.46   18.90
   3   5  -1  430.46   38.90
   3   5  -1  349.57   16.20
   3   5  -1  352.46   16.50
  -3  -5   1  331.37   30.20
  -3  -5   1  334.57   19.60
   2   5  -1 4884.01  188.68
   2   5  -1 4788.62  182.08
   2   5  -1 4852.81  189.08
   2   5  -1 5069.89  186.88
   2   5  -1 4704.33  183.08
   2   5  -1 4731.93  182.18
   2   5  -1 4811.72  185.78
   2   5  -1 4766.72  186.18
   2   5  -1 4850.01  192.88
  -2  -5   1 4802.92  184.28
  -2  -5   1 4709.43  186.18
  -2  -5   1 4881.51  197.18
   1   5  -1 1956.50   83.19
   1   5  -1 2000.50   78.99
   1   5  -1 1995.90   81.19
   1   5  -1 2020.90   80.89
   1   5  -1 1962.10   77.09
   1   5  -1 1993.90   80.49
  -1  -5   1 2015.80   85.69
  -1  -5   1 1962.70   79.09
  -1  -5   1 2033.50   81.29
  -1  -5   1 1979.90   77.79
  -1  -5   1 2067.09   80.99
   0   5  -1 1587.34   63.39
   0   5  -1 1583.94   64.89
   0   5  -1 1584.84   66.49
   0   5  -1 1631.24   64.49
   0   5  -1 1642.44   65.39
   0   5  -1 1641.14   66.49
   0  -5   1 1586.04   66.49
   0  -5   1 1616.04   62.09
   0  -5   1 1631.94   64.39
   0  -5   1 1638.04   63.19
   0  -5   1 1642.24   62.09
   0  -5   1 1662.83   67.89
   0  -5   1 1620.94   64.99
  -1   5  -1  504.95   22.40
  -1   5  -1  519.65   22.30
  -1   5  -1  544.95   25.90
  -1   5  -1  507.05   22.90
  -1   5  -1  545.05   23.40
  -1   5  -1  468.55   24.20
  -1   5  -1  521.15   21.90
   1  -5   1  517.45   21.90
   1  -5   1  484.55   22.40
   1  -5   1  526.55   22.60
   1  -5   1  510.45   22.40
   1  -5   1  503.95   24.70
   1  -5   1  525.65   23.90
  -2   5  -1 2516.95  100.49
  -2   5  -1 2537.05  100.59
  -2   5  -1 2538.45  101.09
  -2   5  -1 2449.55  101.39
   2  -5   1 2608.24  101.89
   2  -5   1 2713.53  102.99
   2  -5   1 2497.65   99.09
   2  -5   1 2522.05   99.69
   2  -5   1 2517.35  100.49
  -3   5  -1   37.80    7.30
  -3   5  -1   41.40    7.20
  -3   5  -1   47.30   12.40
  -3   5  -1   28.90    6.00
  -3   5  -1   40.90    7.60
   3  -5   1   38.70    7.00
   3  -5   1   38.20    6.70
   3  -5   1   38.30   11.30
   3  -5   1   35.20    5.30
   3  -5   1   29.80    5.60
  -4   5  -1  228.08   17.10
  -4   5  -1  217.58   16.30
  -4   5  -1  205.48   14.70
  -4   5  -1  219.98   16.30
  -4   5  -1  186.48   21.30
   4  -5   1  206.18   13.20
   4  -5   1  224.08   14.70
   4  -5   1  173.68   27.20
  -5   5  -1  521.25   29.40
  -5   5  -1  472.05   29.20
   5  -5   1  452.55   45.60
  -6   5  -1  401.06   29.50
  -6   5  -1  434.46   28.90
   5   4  -1  342.27   26.80
   5   4  -1  390.36   49.30
   4   4  -1 1049.59   42.80
   4   4  -1  983.90   70.19
   4   4  -1 1043.70   49.99
   4   4  -1 1052.39   44.80
   4   4  -1 1026.20   48.60
   4   4  -1 1032.80   44.50
   4   4  -1  978.90   43.70
   3   4  -1  276.27   18.80
   3   4  -1  285.27   15.20
   3   4  -1  248.58   21.00
   3   4  -1  315.77   31.80
   3   4  -1  301.87   18.60
   3   4  -1  252.57   16.90
   3   4  -1  298.27   14.80
   3   4  -1  268.97   15.40
   3   4  -1  271.17   13.70
   3   4  -1  253.87   14.50
   3   4  -1  275.07   14.00
  -3  -4   1  277.57   14.30
  -3  -4   1  298.17   16.90
  -3  -4   1  291.87   26.30
   2   4  -1  170.58   14.30
   2   4  -1  186.28   10.70
   2   4  -1  180.08    8.80
   2   4  -1  175.18    8.90
   2   4  -1  186.28   11.00
   2   4  -1  193.58    9.20
   2   4  -1  160.78   12.40
   2   4  -1  167.58   12.80
   2   4  -1  177.78   10.90
  -2  -4   1  187.38   17.90
  -2  -4   1  180.78    9.80
  -2  -4   1  182.78   11.30
   1   4  -1  518.05   26.10
   1   4  -1  519.65   23.80
   1   4  -1  525.65   24.20
   1   4  -1  508.75   22.50
   1   4  -1  545.35   21.20
   1   4  -1  492.05   23.20
  -1  -4   1  493.15   22.40
  -1  -4   1  495.65   27.00
  -1  -4   1  484.35   21.60
  -1  -4   1  526.45   23.90
  -1  -4   1  501.25   23.90
   0   4  -1 3840.42  148.99
   0  -4   1 3861.51  149.19
  -2   4  -1  773.62   33.70
  -2   4  -1  748.73   33.60
  -2   4  -1  764.42   33.30
   2  -4   1  771.92   33.80
   2  -4   1  807.82   39.70
   2  -4   1  761.22   32.60
   2  -4   1  774.82   32.10
   2  -4   1  759.52   33.40
  -3   4  -1 1567.14   65.09
  -3   4  -1 1605.14   64.49
  -3   4  -1 1562.54   65.19
  -3   4  -1 1492.25   75.59
  -3   4  -1 1599.44   64.09
   3  -4   1 1577.04   62.39
   3  -4   1 1602.84   63.89
   3  -4   1 1569.04   64.69
   3  -4   1 1525.25   63.09
   3  -4   1 1333.87   76.69
  -4   4  -1 1898.41   90.29
  -4   4  -1 1963.20   78.49
  -4   4  -1 1878.31   77.09
  -4   4  -1 1914.91   79.29
  -4   4  -1 1838.12   76.99
   4  -4   1 1853.31   75.49
   4  -4   1 1818.82   76.29
   4  -4   1 1909.31   74.19
   4  -4   1 1864.11   76.09
   4  -4   1 1703.23   98.09
   4  -4   1 1859.11   72.89
  -5   4  -1  403.36   25.00
  -5   4  -1  393.76   24.80
   5  -4   1  389.86   43.40
  -6   4  -1   27.10   11.40
  -6   4  -1   28.80   10.90
   6   3  -1  163.88   20.40
   6   3  -1  182.38   42.30
   5   3  -1  213.98   20.00
   5   3  -1  179.88   37.10
   5   3  -1  220.08   15.40
   4   3  -1    5.20   13.70
   4   3  -1   28.30    7.50
   4   3  -1   28.90    5.70
   4   3  -1   33.20    7.00
   4   3  -1   34.00    3.10
   4   3  -1   27.10    2.80
   4   3  -1   43.40    9.40
  -4  -3   1   35.50    6.70
   3   3  -1  637.74   28.10
   3   3  -1  616.24   27.50
   3   3  -1  623.64   31.00
   3   3  -1  654.93   28.00
   3   3  -1  617.54   27.90
   3   3  -1  776.62   48.10
   3   3  -1  649.64   31.60
   3   3  -1  619.54   35.00
   3   3  -1  589.74   26.70
   3   3  -1  697.13   28.90
   3   3  -1  586.44   30.10
  -3  -3   1  654.43   28.30
  -2  -3   1 7034.90  268.37
   0   3  -1 1095.59   45.00
   0   3  -1 1104.79   44.30
   0   3  -1 1099.79   43.40
   0   3  -1 1101.49   45.30
   0   3  -1 1191.58   42.90
   0   3  -1 1111.69   43.90
   0  -3   1 1122.29   43.30
   0  -3   1 1085.79   43.90
   0  -3   1 1114.89   42.70
   0  -3   1 1111.39   45.10
   0  -3   1 1118.99   45.70
  -3   3  -1 1243.08   57.39
  -3   3  -1 1459.55   59.59
  -3   3  -1 1496.35   70.79
  -3   3  -1 1504.95   58.89
  -3   3  -1 1408.46   58.19
   3  -3   1 1425.16   76.19
   3  -3   1 1458.65   57.59
   3  -3   1 1267.27   56.79
   3  -3   1 1428.86   55.19
   3  -3   1 1379.16   58.89
   3  -3   1 1448.96   57.49
  -4   3  -1   43.40    8.30
  -4   3  -1   72.89   16.30
  -4   3  -1   61.49    8.10
  -4   3  -1   78.79    8.50
  -4   3  -1   47.50    9.50
   4  -3   1   58.59    7.00
   4  -3   1   46.90   16.50
   4  -3   1   63.09    6.50
   4  -3   1   48.50    9.60
   4  -3   1   71.59    8.10
   4  -3   1   62.09    6.50
   4  -3   1   45.60    7.20
  -5   3  -1   97.69   10.40
  -5   3  -1  103.29   14.10
  -5   3  -1  108.39   13.70
   5  -3   1  110.79   28.80
   5  -3   1  121.39   14.30
  -6   3  -1  248.08   22.70
  -6   3  -1  235.88   20.50
   6  -3   1  224.28   43.20
   6   2  -1  -13.80   15.50
   5   2  -1  190.88   17.90
   5   2  -1  240.68   40.00
   5   2  -1  160.28   13.10
  -5  -2   1  164.18   15.20
   4   2  -1 1912.11   81.29
   4   2  -1 1896.51   80.79
   4   2  -1 1968.70  103.99
   4   2  -1 1876.81   78.59
   4   2  -1 1900.41   81.79
   4   2  -1 1913.21   77.89
   4   2  -1 1963.10   77.79
   4   2  -1 1954.80   77.49
  -4  -2   1 1958.40   78.99
   3   2  -1 1269.97   51.19
   3   2  -1 1259.57   52.99
   3   2  -1 1341.57   55.69
   3   2  -1 1317.77   55.49
   3   2  -1 1308.57   50.39
   3   2  -1 1257.97   53.29
   3   2  -1 1286.27   52.59
   3   2  -1 1321.87   60.59
   3   2  -1 1330.17   55.39
   3   2  -1 1370.96   70.59
   3   2  -1 1283.57   52.89
  -3  -2   1 1289.17   53.39
   2   2  -1 1465.95   58.19
   2   2  -1 1514.95   60.99
   2   2  -1 1479.75   58.09
   2   2  -1 1469.05   59.29
   2   2  -1 1535.95   59.39
   2   2  -1 1457.05   58.79
   2   2  -1 1444.16   58.99
   2   2  -1 1519.45   60.59
   2   2  -1 1531.35   64.69
   2   2  -1 1541.35   61.09
  -2  -2   1 1534.65   66.79
  -2  -2   1 1488.85   58.99
  -1   2  -1 2824.82  124.09
   1  -2   1 3247.48  123.79
  -2   2  -1 1372.86   54.89
  -2   2  -1 1348.07   53.99
  -2   2  -1 1363.96   54.19
  -2   2  -1 1367.56   64.59
  -2   2  -1 1301.57   53.79
   2  -2   1 1333.87   52.19
   2  -2   1 1305.47   54.39
   2  -2   1 1323.37   66.89
   2  -2   1 1338.87   53.59
   2  -2   1 1373.16   53.29
   2  -2   1 1356.66   53.49
  -3   2  -1 2125.89   82.19
  -3   2  -1 1948.21   82.89
  -3   2  -1 1986.10   81.49
  -3   2  -1 2085.39   80.89
  -3   2  -1 2206.28   95.09
   3  -2   1 1979.50   80.89
   3  -2   1 2004.80   80.09
   3  -2   1 2030.40   82.49
   3  -2   1 2078.99   80.49
   3  -2   1 2053.49   81.29
   3  -2   1 2010.20  101.29
  -4   2  -1  850.31   40.00
  -4   2  -1  866.21   37.60
  -4   2  -1  824.72   36.10
  -4   2  -1  891.31   39.00
   4  -2   1  832.92   36.80
   4  -2   1  846.42   37.20
   4  -2   1  821.72   36.30
   4  -2   1  802.42   45.30
   4  -2   1  896.91   61.59
   4  -2   1  775.02   38.70
   4  -2   1  890.11   35.80
   4  -2   1  827.62   37.50
  -5   2  -1   53.79   11.20
  -5   2  -1   55.89    5.90
  -5   2  -1   40.90    9.40
   5  -2   1   29.20   16.90
   5  -2   1   48.60    5.60
  -6   2  -1    8.20    9.60
   6  -2   1   26.50   19.70
   6   1  -1  406.26   27.80
   6   1  -1  432.06   54.79
   5   1  -1   93.59   13.20
   5   1  -1  124.39   30.60
   5   1  -1  132.39   11.60
   5   1  -1  110.99   10.90
  -5  -1   1  118.09   12.90
   4   1  -1  116.39    9.60
   4   1  -1  105.59   22.90
   4   1  -1  103.29    9.40
   4   1  -1  113.49   11.40
   4   1  -1  124.59   10.70
   4   1  -1  108.79    9.60
   4   1  -1  103.69   10.90
   4   1  -1  122.19   15.20
   4   1  -1  125.79   12.50
  -4  -1   1  114.79   10.60
   3   1  -1 4295.67  178.18
   3   1  -1 3975.10  162.38
   3   1  -1 4138.79  167.18
   3   1  -1 4084.79  159.88
   3   1  -1 4096.99  159.88
   3   1  -1 4204.18  161.98
   3   1  -1 4211.98  161.08
   3   1  -1 4152.68  160.38
   3   1  -1 4134.69  161.68
  -3  -1   1 4216.98  161.08
  -3  -1   1 4184.18  160.98
   2   1  -1 2805.72  109.49
   2   1  -1 2913.11  107.09
   2   1  -1 2814.82  110.29
   2   1  -1 2791.32  109.09
   2   1  -1 2794.82  107.39
   2   1  -1 2935.81  114.19
   2   1  -1 2782.92  109.59
   2   1  -1 2850.71  109.39
   2   1  -1 2713.93  110.49
  -2  -1   1 2785.82  109.49
  -2  -1   1 2980.60  109.99
   1   1  -1   85.09    4.80
   1   1  -1   84.89    4.80
   1   1  -1   94.29    5.30
   1   1  -1   89.99    5.20
   1   1  -1  101.59    5.50
   1   1  -1   85.69    4.20
   1   1  -1   98.29    5.60
   1   1  -1   85.89    6.50
  -1  -1   1   89.99    4.80
  -1  -1   1   84.49    5.30
  -1  -1   1   93.19    4.30
  -1  -1   1   97.49    7.20
   0   1  -1    9.30    1.30
   0   1  -1    5.20    1.30
   0   1  -1    4.30    0.90
   0   1  -1    5.60    1.20
   0  -1   1    4.60    0.70
   0  -1   1    3.30    0.70
   0  -1   1    4.00    1.00
   0  -1   1    4.50    0.80
  -1   1  -1   42.40    7.70
  -1   1  -1   41.90    2.70
  -1   1  -1   44.70    3.00
  -1   1  -1   45.50    3.50
  -1   1  -1   46.00    3.60
  -1   1  -1   47.80    3.30
   1  -1   1   43.10    3.00
   1  -1   1   44.00    3.60
   1  -1   1   41.00    2.70
   1  -1   1   49.50    8.70
   1  -1   1   48.60    2.90
   1  -1   1   46.80    3.50
  -2   1  -1 4694.33  181.88
  -2   1  -1 5138.49  193.38
   2  -1   1 4671.63  196.18
   2  -1   1 4524.65  181.48
  -3   1  -1 1486.45   59.09
  -3   1  -1 1467.25   61.79
  -3   1  -1 1675.63   74.79
  -3   1  -1 1466.15   60.39
  -3   1  -1 1525.55   60.79
   3  -1   1 1527.95   59.99
   3  -1   1 1437.76   60.69
   3  -1   1 1537.15   59.19
   3  -1   1 1423.96   59.59
   3  -1   1 1516.35   61.49
   3  -1   1 1528.55   60.29
   3  -1   1 1376.76   78.39
   3  -1   1 1475.25   58.69
   3  -1   1 1373.76   67.09
  -4   1  -1    4.80    5.30
  -4   1  -1    5.20    5.50
  -4   1  -1   -0.10    2.70
   4  -1   1   -4.00   11.20
   4  -1   1    2.50    2.90
   4  -1   1   -0.80    3.50
   4  -1   1    6.80    4.80
   4  -1   1    5.90    4.80
   4  -1   1    2.70    6.40
   4  -1   1   -3.90    4.10
   4  -1   1   -1.60    3.20
   4  -1   1    2.60    4.80
  -5   1  -1  214.28   16.80
  -5   1  -1  203.18   17.50
   5  -1   1  217.48   16.40
   5  -1   1  188.18    9.30
   5  -1   1  185.68   36.30
  -6   1  -1  305.87   24.80
   6  -1   1  453.65   55.09
   6   0  -1   23.80   10.20
   6   0  -1   65.39   26.50
  -6   0   1   37.00   10.80
   5   0  -1  224.48   37.40
   5   0  -1  234.48   17.10
   5   0  -1  222.38   15.10
   5   0  -1  238.68   16.70
  -5   0   1  212.58   17.90
  -5   0   1  242.58   18.00
   4   0  -1  825.12   38.70
   4   0  -1  850.61   57.29
   4   0  -1  833.62   38.30
   4   0  -1  905.51   38.80
   4   0  -1  837.22   44.30
   4   0  -1  840.02   37.70
   4   0  -1  764.42   39.70
   4   0  -1  875.71   37.10
  -4   0   1  869.61   38.90
  -4   0   1  835.52   38.80
   3   0  -1 1599.74   64.79
   3   0  -1 1607.44   64.29
   3   0  -1 1555.34   64.99
   3   0  -1 1562.64   78.39
   3   0  -1 1598.64   63.89
   3   0  -1 1523.95   66.19
   3   0  -1 1591.34   69.79
   3   0  -1 1589.74   64.49
  -3   0   1 1611.54   64.59
  -3   0   1 1590.04   64.99
  -3   0   1 1657.13   65.09
   2   0  -1   74.29    9.60
   2   0  -1   61.99    5.30
   2   0  -1   67.49    7.20
   2   0  -1   59.19    5.10
   2   0  -1   51.69    5.10
   2   0  -1   69.89    6.20
   2   0  -1   54.99    5.00
  -2   0   1   61.19    5.30
  -2   0   1   58.29    5.40
  -2   0   1   65.69    5.20
  -2   0   1   59.69    5.50
   1   0  -1 1433.76   55.49
   1   0  -1 1373.26   56.09
   1   0  -1 1435.56   55.39
  -1   0   1 1445.36   55.59
  -1   0   1 1451.85   55.99
   1   0   1 4017.90  161.18
  -2   0  -1  188.78   10.80
  -2   0  -1  175.18   10.10
  -2   0  -1  225.48   17.60
  -2   0  -1  202.18   10.30
  -2   0  -1  198.38    9.90
   2   0   1  180.38    9.30
   2   0   1  182.48   10.50
   2   0   1  201.48   10.40
   2   0   1  187.88   10.40
   2   0   1  175.88    8.80
   2   0   1  172.68   18.50
   2   0   1  189.08    9.90
  -3   0  -1  419.16   21.60
  -3   0  -1  456.15   20.80
  -3   0  -1  430.16   19.40
   3   0   1  426.96   20.90
   3   0   1  428.06   27.10
   3   0   1  398.06   35.20
   3   0   1  408.36   18.80
   3   0   1  461.75   21.50
   3   0   1  432.46   19.40
   3   0   1  410.36   19.50
   3   0   1  438.16   21.30
   3   0   1  422.86   21.20
  -4   0  -1 1339.27   55.49
  -4   0  -1 1360.66   57.39
  -4   0  -1 1317.67   51.69
   4   0   1 1288.27   56.29
   4   0   1 1284.87   53.99
   4   0   1 1281.67   52.79
   4   0   1 1249.28   80.59
   4   0   1 1392.06   57.19
   4   0   1 1289.17   65.09
   4   0   1 1297.57   52.09
   4   0   1 1302.37   56.19
   4   0   1 1303.47   55.99
  -5   0  -1  255.57   17.60
  -5   0  -1  211.78   17.90
   5   0   1  239.38   18.70
   5   0   1  247.78   43.80
  -6   0  -1   33.10   11.10
   6   0   1   11.40   17.00
   6  -1  -1  457.15   27.50
   6  -1  -1  450.75   29.90
   6  -1  -1  458.05   51.69
  -6   1   1  467.55   28.70
  -6   1   1  448.26   29.20
   5  -1  -1  861.51   39.00
   5  -1  -1  861.81   65.69
   5  -1  -1  861.81   40.70
  -5   1   1  877.51   42.40
  -5   1   1  897.81   42.30
   4  -1  -1  196.58   17.30
   4  -1  -1  197.78   14.80
   4  -1  -1  211.08   13.30
   4  -1  -1  168.58   13.40
   4  -1  -1  189.98   12.90
   4  -1  -1  168.38   27.70
   4  -1  -1  203.08   13.20
  -4   1   1  195.58   14.10
  -4   1   1  167.98   13.80
  -4   1   1  162.38   12.50
   3  -1  -1 1055.59   41.30
   3  -1  -1 1052.79   45.40
   3  -1  -1 1022.70   46.40
   3  -1  -1 1052.19   44.50
   3  -1  -1 1098.69   49.10
   3  -1  -1 1070.49   43.80
   3  -1  -1 1013.80   56.89
   3  -1  -1 1054.19   43.80
  -3   1   1 1099.79   45.20
  -3   1   1 1048.00   45.10
  -3   1   1 1073.79   41.80
  -3   1   1 1048.30   45.20
   2  -1  -1 3073.59  126.09
   2  -1  -1 3257.67  124.79
   2  -1  -1 3336.97  132.59
   2  -1  -1 3245.68  125.19
   2  -1  -1 3261.27  122.99
  -2   1   1 3203.98  125.69
   1  -1  -1  904.31   35.40
   1  -1  -1  870.61   35.00
   1  -1  -1  873.51   35.10
   1  -1  -1  838.62   36.10
   1  -1  -1  885.51   35.40
   1  -1  -1  942.11   36.80
  -1   1   1  903.81   34.90
  -1   1   1  884.21   35.30
  -1   1   1  914.01   34.90
  -1   1   1  884.21   35.40
  -1   1   1  852.41   36.30
  -1  -1  -1 1344.27   51.69
  -1  -1  -1 1290.97   51.19
  -1  -1  -1 1347.37   50.39
  -1  -1  -1 1292.27   52.29
  -1  -1  -1 1270.47   50.79
   1   1   1 1356.06   59.69
   1   1   1 1320.77   55.79
   1   1   1 1311.17   52.59
   1   1   1 1341.27   50.79
   1   1   1 1313.57   50.99
   1   1   1 1346.37   52.29
   1   1   1 1289.37   50.19
  -3  -1  -1  911.71   37.50
  -3  -1  -1  975.30   40.50
  -3  -1  -1  947.21   38.80
   3   1   1  925.61   37.70
   3   1   1  910.81   39.90
   3   1   1  889.61   39.20
   3   1   1  914.91   47.60
   3   1   1  953.30   39.30
   3   1   1  889.31   57.49
   3   1   1  914.61   40.90
   3   1   1  900.21   37.90
   3   1   1  925.81   40.60
  -4  -1  -1   68.39    9.60
  -4  -1  -1   59.29    8.00
   4   1   1   78.99    9.10
   4   1   1   45.20   19.80
   4   1   1   61.29    7.30
   4   1   1   69.69    9.60
   4   1   1   67.49   10.50
   4   1   1   55.99    8.80
   4   1   1   57.29    6.60
   4   1   1   51.99    6.60
   4   1   1   55.89    5.70
  -5  -1  -1  328.27   21.90
   5   1   1  366.16   46.90
   5   1   1  350.66   23.60
  -6  -1  -1  277.67   26.50
   6   1   1  213.48   46.60
   6  -2  -1   59.99   13.20
  -6   2   1   46.00   12.10
  -6   2   1   75.09   13.40
   5  -2  -1   -8.70   10.90
   5  -2  -1    0.60    5.20
  -5   2   1    0.30    5.20
  -5   2   1    4.30    7.70
  -5   2   1   14.80    7.90
   4  -2  -1  584.34   28.90
   4  -2  -1  602.54   27.60
   4  -2  -1  606.74   28.00
   4  -2  -1  609.34   30.70
   4  -2  -1  606.94   33.90
   4  -2  -1  654.13   31.20
   4  -2  -1  613.54   46.10
  -4   2   1  647.14   30.80
  -4   2   1  620.24   30.70
  -4   2   1  612.84   26.30
  -4   2   1  564.04   29.30
   3  -2  -1 2520.85   98.69
   3  -2  -1 2550.34  114.39
   3  -2  -1 2518.75   98.29
   3  -2  -1 2463.35   99.99
   3  -2  -1 2514.75  103.59
   3  -2  -1 2444.86  101.49
   3  -2  -1 2527.75   98.09
  -3   2   1 2583.24  100.99
  -3   2   1 2616.54  100.99
  -3   2   1 2520.55  101.39
  -3   2   1 2590.44   98.29
   2  -2  -1  822.52   33.90
   2  -2  -1  762.42   32.10
   2  -2  -1  764.42   33.10
   2  -2  -1  781.92   34.20
   2  -2  -1  766.42   39.60
   2  -2  -1  781.02   32.50
  -2   2   1  791.62   33.60
  -2   2   1  856.11   36.70
  -2   2   1  748.03   34.60
  -2   2   1  800.22   31.60
  -2   2   1  819.12   33.80
  -2   2   1  789.52   32.30
  -1   2   1 4813.72  183.98
   0   2   1 2288.07   89.09
  -1  -2  -1 1399.26   55.19
  -1  -2  -1 1385.26   54.79
  -1  -2  -1 1381.76   55.89
  -1  -2  -1 1449.46   57.09
   1   2   1 1470.35   54.59
   1   2   1 1381.76   55.09
   1   2   1 1349.86   53.69
   1   2   1 1542.25   65.49
   1   2   1 1431.16   56.39
   1   2   1 1391.06   60.19
   1   2   1 1438.36   57.39
  -2  -2  -1 1678.03   65.69
  -2  -2  -1 1689.33   65.79
  -2  -2  -1 1720.43   67.99
  -2  -2  -1 1666.43   65.99
   2   2   1 1629.04   65.29
   2   2   1 1677.43   73.59
   2   2   1 1629.54   67.09
   2   2   1 1598.84   64.39
   2   2   1 1683.63   65.29
   2   2   1 1605.24   64.19
   2   2   1 1758.82   82.09
   2   2   1 1714.93   68.39
  -3  -2  -1  644.74   28.40
  -3  -2  -1  617.84   29.60
   3   2   1  595.54   35.30
   3   2   1  591.74   44.80
   3   2   1  616.94   26.00
   3   2   1  592.14   26.30
   3   2   1  639.84   29.30
   3   2   1  592.34   25.70
   3   2   1  595.44   30.10
   3   2   1  614.44   29.70
   3   2   1  608.14   28.50
   3   2   1  609.04   27.30
  -4  -2  -1  904.31   40.10
   4   2   1  869.11   38.60
   4   2   1  863.11   36.70
   4   2   1  897.91   36.60
   4   2   1  829.82   41.90
   4   2   1  833.62   63.99
   4   2   1  897.91   37.10
   4   2   1  788.32   40.60
   4   2   1  883.21   37.50
  -5  -2  -1  702.53   36.20
   5   2   1  766.62   67.89
   5   2   1  698.13   39.40
   6   2   1   69.99   28.60
   6  -3  -1  354.96   26.60
  -6   3   1  284.07   24.70
  -6   3   1  368.96   25.50
   5  -3  -1  730.03   58.99
  -5   3   1  788.02   39.00
  -5   3   1  817.62   41.00
  -5   3   1  848.82   41.40
  -5   3   1  899.51   33.50
  -5   3   1  781.02   34.80
   4  -3  -1  837.32   37.20
   4  -3  -1  867.01   38.80
   4  -3  -1  827.62   34.40
   4  -3  -1  729.53   40.10
   4  -3  -1  809.02   35.10
   4  -3  -1  837.52   35.10
   4  -3  -1  805.52   38.50
   4  -3  -1  762.12   53.19
  -4   3   1  841.02   38.80
  -4   3   1  772.72   35.00
  -4   3   1  835.02   38.60
  -4   3   1  839.62   38.40
   3  -3  -1    9.20    4.50
   3  -3  -1   10.90    4.20
   3  -3  -1    6.80    4.20
   3  -3  -1    3.20    6.00
   3  -3  -1    8.50    3.60
   3  -3  -1   11.20    3.30
   3  -3  -1    9.40    4.00
  -3   3   1    1.70    4.20
  -3   3   1    9.20    2.60
  -3   3   1   10.80    4.70
  -3   3   1   14.10    5.60
  -3   3   1   10.50    3.40
  -3   3   1    6.70    5.10
   2  -3  -1 1197.18   49.10
   2  -3  -1 1178.28   49.30
   2  -3  -1 1197.08   48.70
   2  -3  -1 1056.39   51.79
   2  -3  -1 1172.78   48.10
   2  -3  -1 1226.88   48.70
  -2   3   1 1173.88   48.70
  -2   3   1 1226.28   46.50
  -2   3   1 1235.88   51.69
  -2   3   1 1198.78   50.59
  -2   3   1 1175.88   48.30
  -2   3   1 1204.18   49.10
   1  -3  -1 1280.77   49.99
   1  -3  -1 1252.87   49.10
   1  -3  -1 1244.18   50.09
   1  -3  -1 1240.68   50.09
   1  -3  -1 1280.47   51.49
   1  -3  -1 1296.27   50.69
   1  -3  -1 1229.28   49.90
  -1   3   1 1297.47   49.80
  -1   3   1 1282.97   50.29
  -1   3   1 1262.47   51.29
  -1   3   1 1244.48   51.09
  -1   3   1 1236.88   51.19
   0  -3  -1  279.17   12.00
   0  -3  -1  270.37   12.90
   0  -3  -1  298.27   13.90
   0  -3  -1  296.17   11.60
   0  -3  -1  290.07   15.40
   0   3   1  295.07   13.40
   0   3   1  262.07   11.80
   0   3   1  290.17   14.60
   0   3   1  283.87   14.20
   0   3   1  289.07   12.30
   0   3   1  270.57   14.40
  -1  -3  -1   40.50    5.50
  -1  -3  -1   32.60    3.90
  -1  -3  -1   45.30    8.50
  -1  -3  -1   28.90    2.70
  -1  -3  -1   33.00    2.90
   1   3   1   33.60    5.30
   1   3   1   31.60    2.60
   1   3   1   27.80    4.90
   1   3   1   30.00    4.60
   1   3   1   31.80    3.90
   1   3   1   30.90    6.60
   1   3   1   34.10    2.20
  -2  -3  -1 3684.73  142.89
  -2  -3  -1 3612.14  145.19
  -2  -3  -1 3679.53  142.29
   2   3   1 3771.42  142.49
   2   3   1 3748.43  140.39
   2   3   1 3588.24  141.39
   2   3   1 3639.34  140.99
   2   3   1 3610.84  150.68
   2   3   1 3743.63  144.29
   2   3   1 3545.05  143.99
   2   3   1 4064.39  162.38
   2   3   1 3835.02  146.19
  -3  -3  -1 2204.38   84.49
  -3  -3  -1 2103.39   83.79
  -3  -3  -1 2044.60   86.59
   3   3   1 2137.19  108.39
   3   3   1 2107.69   81.59
   3   3   1 2100.19   82.89
   3   3   1 2124.79   86.09
   3   3   1 2039.00   87.49
   3   3   1 2139.29   84.09
   3   3   1 2083.69   84.89
   3   3   1 2087.19   86.69
   3   3   1 2029.20   93.69
   3   3   1 2036.00   80.99
   3   3   1 2146.39   82.79
  -4  -3  -1  146.49   12.40
   4   3   1  145.99   12.10
   4   3   1  147.79   10.90
   4   3   1  138.49   16.10
   4   3   1  136.89   10.00
   4   3   1  137.89   29.80
   5   3   1   55.39   25.00
   5   3   1   40.30   12.40
   5   3   1   35.00    3.80
   6  -4  -1   59.69   14.30
  -6   4   1   69.59   14.50
  -6   4   1   88.49   14.60
   5  -4  -1   32.50   15.60
  -5   4   1   29.00    8.40
  -5   4   1   39.60    9.90
  -5   4   1   28.50    9.70
  -5   4   1   41.90    8.40
   4  -4  -1  775.02   34.40
   4  -4  -1  693.23   49.20
   4  -4  -1  773.12   39.20
   4  -4  -1  816.62   35.70
   4  -4  -1  804.32   32.50
   4  -4  -1  713.63   36.10
   4  -4  -1  816.02   37.50
  -4   4   1  828.02   38.40
  -4   4   1  840.92   39.90
  -4   4   1  820.82   35.50
  -4   4   1  794.42   38.00
   3  -4  -1 2111.09  103.69
   3  -4  -1 2417.96   96.59
   3  -4  -1 2520.75   96.79
   3  -4  -1 2341.37   94.79
   3  -4  -1 2500.05   97.39
  -3   4   1 2384.66   95.99
  -3   4   1 2444.26   99.99
  -3   4   1 2545.15   97.79
  -3   4   1 2572.54  101.69
  -3   4   1 2373.36   97.09
   2  -4  -1 1731.83   70.39
   2  -4  -1 1694.03   71.19
   2  -4  -1 1817.02   69.39
   2  -4  -1 1757.82   68.69
   2  -4  -1 1761.52   70.99
   2  -4  -1 1784.52   70.99
  -2   4   1 1804.52   70.69
  -2   4   1 1818.52   71.19
  -2   4   1 1738.53   72.39
  -2   4   1 1762.52   69.09
  -2   4   1 1679.13   74.39
   1  -4  -1 1256.57   49.50
   1  -4  -1 1280.17   49.90
   1  -4  -1 1225.38   50.19
   1  -4  -1 1255.07   49.80
   1  -4  -1 1200.58   51.89
   1  -4  -1 1261.97   49.70
  -1   4   1 1186.18   49.40
  -1   4   1 1267.37   51.89
  -1   4   1 1221.68   50.79
  -1   4   1 1251.97   50.09
  -1   4   1 1262.27   51.19
   0  -4  -1 2121.49   82.89
   0  -4  -1 2160.28   84.09
   0  -4  -1 2120.89   81.59
   0   4   1 2172.98   85.19
   0   4   1 2146.29   84.69
   0   4   1 2100.29   81.99
   0   4   1 2113.09   83.29
   0   4   1 2073.99   81.29
  -1  -4  -1 6351.36  245.18
   1   4   1 6405.76  245.38
  -2  -4  -1  804.22   35.70
  -2  -4  -1  834.82   38.40
   2   4   1  793.92   39.10
   2   4   1  844.12   43.00
   2   4   1  879.31   35.80
   2   4   1  828.72   32.70
   2   4   1  812.92   33.40
   2   4   1  842.02   33.50
   2   4   1  870.11   37.60
   2   4   1  919.51   52.99
   2   4   1  848.72   37.30
  -3  -4  -1   43.50    6.10
  -3  -4  -1   49.99    7.40
   3   4   1   55.79    7.70
   3   4   1   57.99    9.70
   3   4   1   54.19   19.10
   3   4   1   47.60    7.60
   3   4   1   36.30    5.10
   3   4   1   58.29    4.10
   3   4   1   47.20    6.40
  -4  -4  -1  252.17   15.50
   4   4   1  220.38   39.50
   4   4   1  247.18   20.30
   4   4   1  231.68   14.30
   4   4   1  216.38   14.30
   5   4   1  284.07   50.79
   5   4   1  255.07   24.20
   6  -5  -1   13.00   11.30
  -6   5   1   14.50   10.50
  -6   5   1    5.60   10.10
  -5   5   1  646.74   35.20
  -5   5   1  642.84   35.10
  -5   5   1  622.34   34.70
   4  -5  -1 1040.70   50.39
   4  -5  -1 1086.19   48.00
   4  -5  -1 1143.59   48.70
   4  -5  -1 1006.60   57.09
   4  -5  -1 1049.79   42.70
  -4   5   1 1076.29   51.49
  -4   5   1 1106.89   49.60
  -4   5   1 1154.68   50.29
  -4   5   1 1125.89   47.70
   3  -5  -1  305.97   18.00
   3  -5  -1  324.87   17.80
   3  -5  -1  299.07   17.50
   3  -5  -1  310.57   13.90
   3  -5  -1  329.97   18.80
  -3   5   1  308.07   13.50
  -3   5   1  304.77   20.60
  -3   5   1  348.27   21.10
  -3   5   1  321.97   18.00
  -3   5   1  334.67   19.00
  -3   5   1  306.17   17.60
   2  -5  -1 2481.95   99.29
   2  -5  -1 2531.75   99.29
   2  -5  -1 2475.45  100.79
   2  -5  -1 2556.44   97.19
   2  -5  -1 2491.55   96.99
   2  -5  -1 2583.04   99.19
   2  -5  -1 2576.44   99.69
  -2   5   1 2560.44   99.89
  -2   5   1 2495.65  100.59
  -2   5   1 2514.15   99.09
  -2   5   1 2657.93  101.79
  -2   5   1 2221.58   99.09
   1  -5  -1 2812.32  109.19
   1  -5  -1 2847.81  109.49
   1  -5  -1 2792.62  108.59
   1  -5  -1 2958.90  108.49
   1  -5  -1 2748.53  111.89
   1  -5  -1 2743.13  108.69
  -1   5   1 2855.81  109.29
  -1   5   1 2850.31  111.69
  -1   5   1 2760.42  110.29
  -1   5   1 2800.22  110.49
  -1   5   1 2666.53  108.89
   0  -5  -1  716.73   28.30
   0  -5  -1  715.33   30.30
   0  -5  -1  721.13   34.40
   0  -5  -1  734.43   31.60
   0  -5  -1  715.13   27.60
   0  -5  -1  692.43   28.50
   0   5   1  706.73   32.20
   0   5   1  673.03   32.20
   0   5   1  681.03   29.10
   0   5   1  694.73   30.80
   0   5   1  667.83   32.40
  -1  -5  -1  336.47   23.10
  -1  -5  -1  327.77   13.20
  -1  -5  -1  298.57   15.70
  -1  -5  -1  342.97   18.20
   1   5   1  261.17   16.80
   1   5   1  321.47   18.40
   1   5   1  329.67   18.60
   1   5   1  316.97   20.00
   1   5   1  316.27   12.80
   1   5   1  326.07   16.40
   1   5   1  316.77   13.80
  -2  -5  -1  612.74   25.90
  -2  -5  -1  650.73   31.50
  -2  -5  -1  617.94   28.60
   2   5   1  653.93   28.70
   2   5   1  612.54   35.40
   2   5   1  659.63   30.80
   2   5   1  620.84   29.90
   2   5   1  595.34   43.60
   2   5   1  655.03   32.70
   2   5   1  623.94   25.00
   2   5   1  616.64   25.70
   2   5   1  611.74   25.40
  -3  -5  -1  741.33   34.80
  -3  -5  -1  737.73   32.00
   3   5   1  724.43   35.00
   3   5   1  808.52   58.89
   3   5   1  792.22   34.20
   3   5   1  710.63   38.60
   4   5   1  242.18   15.90
   4   5   1  196.18   39.10
   4   5   1  214.78   20.80
   5   5   1   20.10   12.10
   5   5   1    6.40   18.90
   6  -6  -1    2.60   10.60
  -6   6   1   13.50   11.00
  -6   6   1   -2.20    9.20
  -5   6   1   13.40    7.70
  -5   6   1   29.60   11.40
  -5   6   1   40.80   10.40
   4  -6  -1  334.57   21.40
   4  -6  -1  284.37   18.30
  -4   6   1  310.07   20.40
  -4   6   1  313.57   23.00
  -4   6   1  295.17   19.70
   3  -6  -1 3361.66  130.99
   3  -6  -1 3306.87  132.79
   3  -6  -1 3445.66  128.59
   3  -6  -1 3309.57  126.29
   3  -6  -1 3274.67  130.89
  -3   6   1 3367.96  131.49
  -3   6   1 3193.38  126.29
  -3   6   1 3297.17  131.99
  -3   6   1 3200.18  135.79
  -3   6   1 3209.18  134.39
  -3   6   1 3481.15  132.39
   2  -6  -1 1168.48   48.90
   2  -6  -1 1176.68   49.30
   2  -6  -1 1181.28   47.10
   2  -6  -1 1139.99   49.00
   2  -6  -1 1155.98   48.70
   2  -6  -1 1151.68   51.49
   2  -6  -1 1190.18   47.60
  -2   6   1 1035.00   53.89
  -2   6   1 1211.98   50.59
  -2   6   1 1204.08   49.90
  -2   6   1 1174.98   51.19
  -2   6   1 1171.08   51.49
   1  -6  -1   35.00    5.20
   1  -6  -1   24.00    4.00
   1  -6  -1   32.10    4.60
   1  -6  -1   32.20    4.80
   1  -6  -1   25.50    5.60
   1  -6  -1   30.00    5.10
   1  -6  -1   18.90    5.80
  -1   6   1   22.40    5.70
  -1   6   1   35.60    6.20
  -1   6   1   23.90    4.70
  -1   6   1   30.50    5.10
  -1   6   1   23.60    6.40
   0  -6  -1  417.06   24.70
   0  -6  -1  416.76   17.90
   0  -6  -1  444.56   21.50
   0  -6  -1  407.56   19.90
   0  -6  -1  409.56   18.30
   0  -6  -1  430.46   17.10
   0   6   1  411.36   22.30
   0   6   1  399.66   22.30
   0   6   1  405.66   22.90
   0   6   1  418.96   21.00
   0   6   1  415.86   19.00
  -1  -6  -1 1464.35   61.79
  -1  -6  -1 1541.45   69.39
  -1  -6  -1 1301.57   55.09
  -1  -6  -1 1393.76   59.09
  -1  -6  -1 1327.27   56.69
   1   6   1 1473.25   61.49
   1   6   1 1477.45   56.79
   1   6   1 1516.65   62.49
   1   6   1 1518.55   63.39
   1   6   1 1521.25   59.99
   1   6   1 1444.76   64.69
  -2  -6  -1  298.57   13.40
  -2  -6  -1  287.87   16.90
  -2  -6  -1  295.77   13.00
   2   6   1  282.67   12.60
   2   6   1  322.57   18.80
   2   6   1  307.07   32.70
   2   6   1  298.67   21.00
   2   6   1  302.17   13.20
   2   6   1  318.07   19.20
   2   6   1  303.77   17.10
   3   6   1  160.88   30.10
   3   6   1  149.39   12.50
   3   6   1  177.98   17.80
   3   6   1  135.89   13.20
   4   6   1  171.68   21.30
   4   6   1  177.38   14.40
   4   6   1  186.18   40.10
   5   6   1   68.09   17.50
   5   6   1   77.69   31.00
   6  -7  -1  157.28   21.20
  -6   7   1  179.58   21.50
   5  -7  -1  258.27   22.10
  -5   7   1  250.27   23.20
  -5   7   1  242.78   19.70
  -5   7   1  232.98   20.50
   4  -7  -1  493.55   27.60
   4  -7  -1  420.96   24.30
  -4   7   1  478.65   26.60
  -4   7   1  499.65   27.90
  -4   7   1  423.06   29.20
   3  -7  -1  105.69   10.20
   3  -7  -1   96.59   11.20
   3  -7  -1  108.89    8.10
   3  -7  -1  107.69   11.70
   3  -7  -1  110.99   13.20
   3  -7  -1  115.59    6.70
  -3   7   1  121.79    7.80
  -3   7   1  110.99   10.90
  -3   7   1   97.79   14.20
  -3   7   1  127.19   15.10
  -3   7   1  110.59   12.30
  -3   7   1  106.49   12.50
   2  -7  -1  814.72   40.00
   2  -7  -1  803.92   35.80
   2  -7  -1  832.82   36.90
   2  -7  -1  862.91   36.30
   2  -7  -1  822.12   36.20
   2  -7  -1  825.22   34.90
   2  -7  -1  815.82   36.70
  -2   7   1  822.22   39.30
  -2   7   1  830.42   37.20
  -2   7   1  808.52   39.30
  -2   7   1  800.12   41.80
  -2   7   1  810.82   38.10
   1  -7  -1  917.41   38.90
   1  -7  -1  858.61   37.30
   1  -7  -1  889.21   37.40
   1  -7  -1  804.22   42.00
   1  -7  -1  898.71   36.50
   1  -7  -1  853.61   38.60
   1  -7  -1  959.30   41.50
  -1   7   1  836.92   41.00
  -1   7   1  917.31   40.90
  -1   7   1  897.01   40.30
  -1   7   1  870.91   39.10
  -1   7   1  899.51   38.50
   0  -7  -1  567.84   30.80
   0  -7  -1  462.55   24.10
   0  -7  -1  516.45   20.70
   0  -7  -1  493.55   22.10
   0  -7  -1  503.35   25.50
   0  -7  -1  513.95   21.50
   0   7   1  515.75   25.60
   0   7   1  501.75   26.70
   0   7   1  502.65   27.00
   0   7   1  518.05   26.70
   0   7   1  492.75   27.40
   0   7   1  498.15   23.20
  -1  -7  -1    2.50    5.50
  -1  -7  -1    1.90    8.10
  -1  -7  -1   -3.40    2.90
  -1  -7  -1   -4.70    3.90
   1   7   1    6.30    5.40
   1   7   1    3.80    4.90
   1   7   1   -2.50    5.50
   1   7   1    3.20    5.60
   1   7   1   -0.40    2.90
   1   7   1   -3.30    5.80
   2   7   1   16.50    6.80
   2   7   1   24.30    6.80
   2   7   1   17.20    8.80
   2   7   1   37.50   17.40
   3   7   1  440.06   30.60
   3   7   1  476.95   26.60
   3   7   1  469.45   25.40
   3   7   1  460.15   48.40
   4   7   1  344.77   29.00
   4   7   1  320.47   51.69
   4   7   1  334.27   21.50
   6  -8  -1   70.09   16.10
  -6   8   1   65.09   16.20
   5  -8  -1  155.38   18.80
  -5   8   1  139.19   19.40
  -5   8   1  111.29   16.60
   4  -8  -1   -1.70    7.30
  -4   8   1   15.30    9.40
  -4   8   1    6.80    8.00
   3  -8  -1  547.85   25.30
   3  -8  -1  546.55   29.00
   3  -8  -1  557.74   28.30
  -3   8   1  551.04   29.10
  -3   8   1  560.94   32.10
  -3   8   1  549.25   26.00
   2  -8  -1  710.23   31.70
   2  -8  -1  671.23   32.20
   2  -8  -1  684.93   35.90
   2  -8  -1  648.04   31.90
   2  -8  -1  675.03   30.50
   2  -8  -1  658.53   31.50
  -2   8   1  701.33   34.40
  -2   8   1  732.93   36.10
  -2   8   1  695.13   35.20
  -2   8   1  716.13   33.30
  -2   8   1  702.23   37.70
   1  -8  -1  373.56   16.70
   1  -8  -1  364.56   22.50
   1  -8  -1  369.56   17.90
   1  -8  -1  357.16   19.50
   1  -8  -1  366.26   17.90
   1  -8  -1  342.97   19.20
  -1   8   1  359.76   22.10
  -1   8   1  359.16   19.50
  -1   8   1  344.57   21.10
  -1   8   1  332.67   19.90
  -1   8   1  297.07   20.40
   0  -8  -1   46.20    4.40
   0  -8  -1   48.00    8.30
   0  -8  -1   43.00   11.20
   0  -8  -1   43.40    5.30
   0   8   1   36.80    8.30
   0   8   1   34.20    7.20
   0   8   1   32.90    8.80
   0   8   1   41.70    8.50
   0   8   1   57.29   10.30
   0   8   1   49.60    6.60
  -1  -8  -1 1700.53   80.99
   1   8   1 1653.13   78.89
   1   8   1 1629.94   65.69
   1   8   1 1629.34   73.59
   1   8   1 1663.43   69.89
   1   8   1 1654.93   72.59
   2   8   1    2.70    6.60
   2   8   1   16.70   16.60
   2   8   1    4.00    8.70
   2   8   1   -4.80    6.00
   3   8   1  -11.50   10.00
   3   8   1   12.70   10.90
   3   8   1    7.50    7.50
   3   8   1    9.20    7.80
   4   8   1   11.80   19.60
   4   8   1   12.50   12.30
   6  -9  -1   13.20   12.20
  -6   9   1   24.70   14.70
   5  -9  -1  158.28   19.20
  -5   9   1  190.58   21.20
  -5   9   1  158.18   22.40
   4  -9  -1  499.65   27.50
  -4   9   1  411.16   27.80
  -4   9   1  398.36   29.90
   3  -9  -1  105.69   12.10
  -3   9   1   77.79   12.30
  -3   9   1   97.29   15.00
   2  -9  -1  153.88   11.20
   2  -9  -1  151.08   15.20
   2  -9  -1  149.29   12.20
   2  -9  -1  138.89   12.90
  -2   9   1  137.39   13.20
  -2   9   1  166.58   17.20
  -2   9   1  144.59   13.90
  -2   9   1  143.29   16.70
   1  -9  -1  210.28   11.10
   1  -9  -1  193.38   17.70
   1  -9  -1  192.38   12.50
   1  -9  -1  176.68   14.30
  -1   9   1  212.38   17.10
  -1   9   1  203.98   16.80
  -1   9   1  183.88   15.30
  -1   9   1  219.58   14.50
  -1   9   1  208.68   16.90
   0  -9  -1  397.26   28.50
   0  -9  -1  388.46   18.90
   0   9   1  334.97   22.90
   0   9   1  397.36   25.00
   0   9   1  342.67   21.70
   0   9   1  388.96   19.90
   0   9   1  391.16   25.30
  -1  -9  -1  366.76   31.50
   1   9   1  382.96   24.80
   1   9   1  385.96   26.70
   1   9   1  330.77   22.20
   2   9   1  121.29   18.50
   2   9   1  124.79   28.00
   2   9   1  106.79   13.40
   2   9   1   94.29   14.80
   3   9   1  141.59   34.50
   3   9   1  108.49   19.20
   3   9   1  130.39   14.70
   5 -10  -1   81.39   15.90
  -5  10   1   81.59   16.40
  -5  10   1   63.09   15.70
   4 -10  -1   25.40    9.50
  -4  10   1   23.70   10.80
  -4  10   1   18.50   12.10
   3 -10  -1  513.05   26.80
  -3  10   1  428.46   30.40
  -3  10   1  485.95   28.80
   2 -10  -1  451.25   22.60
  -2  10   1  467.05   26.00
  -2  10   1  436.76   27.20
  -2  10   1  432.06   28.20
   1 -10  -1  154.68   17.30
   1 -10  -1  114.29   12.30
   1 -10  -1  130.49   10.80
  -1  10   1  144.89   12.90
  -1  10   1  130.09   16.10
  -1  10   1  141.79   16.20
  -1  10   1  139.79   15.90
   0 -10  -1    4.30    9.00
   0  10   1    0.80    4.60
   0  10   1    7.90    8.20
   0  10   1   -3.60    4.90
   0  10   1   21.60    9.70
  -1 -10  -1  379.66   34.40
   1  10   1  410.76   29.80
   1  10   1  404.46   27.50
   1  10   1  489.35   44.40
   1  10   1  399.16   26.00
   2  10   1  329.47   43.10
   2  10   1  251.67   26.10
   2  10   1  308.47   22.80
   3  10   1   56.49   13.20
   3  10   1   69.59   18.70
   3  10   1   43.30   27.10
   5 -11  -1   80.39   14.50
  -5  11   1   98.09   19.50
  -5  11   1   64.59   17.50
   4 -11  -1   99.79   13.80
  -4  11   1   63.79   14.50
  -4  11   1   60.39   15.40
   3 -11  -1   88.79   11.80
  -3  11   1   98.09   16.60
  -3  11   1   92.09   14.40
  -2  11   1  107.79   16.40
  -2  11   1  109.49   13.80
   1 -11  -1  461.35   31.90
  -1  11   1  424.46   25.00
  -1  11   1  490.95   29.90
  -1  11   1  431.76   28.70
   0 -11  -1  269.37   26.70
   0  11   1  214.08   21.90
   0  11   1  274.77   22.50
   0  11   1  285.27   24.10
  -1 -11  -1   94.39   21.20
   1  11   1   78.59   15.00
   1  11   1   93.69   25.70
   1  11   1   72.79   13.60
   1  11   1   93.39   17.60
   2  11   1   -1.00   19.20
   2  11   1    8.10   10.50
   2  11   1   19.20   13.10
   4 -12  -1  201.58   19.30
  -4  12   1  152.58   20.30
  -4  12   1  187.78   24.70
  -3  12   1   24.30   10.90
  -3  12   1   12.90   10.60
  -2  12   1    7.30    8.60
  -2  12   1    4.00   10.00
  -1  12   1  131.19   18.40
  -1  12   1  172.08   20.50
  -1  12   1  161.28   15.40
   0 -12  -1   22.20   12.50
   0  12   1   38.20   12.90
   0  12   1   24.80   10.10
   1  12   1   38.60   15.00
   1  12   1   50.09   14.40
   1  12   1   33.20   22.80
  -3  13   1   60.39   16.20
  -3  13   1   32.50   12.60
  -2  13   1    0.20    8.20
  -2  13   1   15.40   12.30
  -1  13   1   33.80   13.00
   0  13   1  285.27   26.90
   0  13   1  271.07   27.60
   0  14  -2   10.00   11.20
   0  14  -2   16.70   13.30
  -1  14  -2    4.90   10.70
  -2  14  -2   20.00   12.90
  -2  14  -2   -3.10    9.90
  -3  14  -2   63.49   14.20
  -3  14  -2   71.69   16.50
   1  13  -2   -0.10   10.60
   1  13  -2   20.20   10.60
  -1 -13   2   17.00   16.20
   0  13  -2   46.10   12.80
   0  13  -2   57.69   14.30
   0 -13   2   71.69   18.60
  -1  13  -2   93.59   16.30
  -1  13  -2   73.39   12.80
  -2  13  -2   26.80   10.80
  -2  13  -2   38.70   13.80
  -3  13  -2    1.40   10.50
  -3  13  -2    5.20   10.30
  -4  13  -2   62.39   15.50
  -4  13  -2   96.79   18.30
   2  12  -2   13.20   13.20
   2  12  -2    0.70   10.20
  -2 -12   2    1.40   14.90
   1  12  -2   97.29   16.80
   1  12  -2   90.09   16.20
   1  12  -2  110.19   15.90
  -1 -12   2  102.29   22.50
   0  12  -2    7.80    7.30
   0  12  -2    6.40    7.60
   0  12  -2    0.10    8.90
   0  12  -2   18.60   10.90
   0 -12   2   -6.70   10.00
  -1  12  -2  -12.50    6.70
  -1  12  -2   12.60    9.30
  -1  12  -2    7.40    7.40
   1 -12   2    6.40   10.50
  -2  12  -2    3.50    9.50
  -2  12  -2    1.90    8.60
  -3  12  -2  449.86   30.90
  -3  12  -2  463.25   27.70
   3 -12   2  396.26   25.50
  -4  12  -2    3.00    8.30
  -4  12  -2    3.30   11.20
  -4  12  -2   13.80   11.40
   4 -12   2    7.00    9.40
   3  11  -2  107.59   19.80
   3  11  -2   82.99   32.30
   3  11  -2  111.39   16.20
  -3 -11   2   93.69   26.80
   2  11  -2   36.80   13.80
   2  11  -2   61.79   12.80
  -2 -11   2   34.60   16.20
   1  11  -2    1.40    7.90
   1  11  -2    9.20    8.50
   1  11  -2    2.20    9.30
  -1 -11   2   10.40   13.10
   0  11  -2  379.96   21.80
   0  11  -2  357.66   25.20
   0  11  -2  404.26   25.00
   0  11  -2  359.26   25.80
   0 -11   2  398.36   28.10
   0 -11   2  408.26   31.40
  -1  11  -2   96.29   13.80
  -1  11  -2  107.09   15.40
  -1  11  -2   90.59   11.50
  -1  11  -2   85.79   12.10
   1 -11   2  104.49   16.10
   1 -11   2   96.39   15.90
  -2  11  -2   94.69   12.80
  -2  11  -2  110.59   15.20
   2 -11   2   84.49   13.80
   2 -11   2  121.39   11.60
  -3  11  -2  690.33   34.80
  -3  11  -2  707.93   37.70
  -3  11  -2  695.43   39.40
   3 -11   2  704.03   35.30
  -4  11  -2  105.79   17.20
  -4  11  -2   60.89   11.80
  -4  11  -2   45.10   13.30
  -5  11  -2  169.98   19.90
  -5  11  -2  184.78   21.10
   3  10  -2   30.20   11.40
   3  10  -2   22.90   10.10
   3  10  -2   29.30   23.70
  -3 -10   2    8.30   12.60
   2  10  -2   48.80   10.00
   2  10  -2   44.70   13.00
   2  10  -2   47.70   10.70
  -2 -10   2   61.89   17.50
   1  10  -2  140.29   11.70
   1  10  -2  146.69   14.50
   1  10  -2  153.78   15.60
   1  10  -2  129.99   16.30
  -1 -10   2  144.29   22.30
   0  10  -2  267.37   16.30
   0  10  -2  235.38   19.70
   0  10  -2  290.37   18.70
   0  10  -2  234.08   18.90
   0 -10   2  221.98   20.70
   0 -10   2  274.67   15.50
   0 -10   2  270.77   24.00
  -1  10  -2   -1.10    5.30
  -1  10  -2    5.60    7.00
  -1  10  -2    3.50    6.90
  -1  10  -2    6.10    5.90
  -1  10  -2    4.70    5.00
  -1  10  -2    9.60    7.60
   1 -10   2    4.80    3.90
   1 -10   2    7.10    8.20
   1 -10   2   13.70    7.90
  -2  10  -2  351.86   19.70
  -2  10  -2  339.67   22.40
  -2  10  -2  317.67   19.00
  -2  10  -2  352.56   20.70
   2 -10   2  342.47   22.90
  -3  10  -2  275.47   18.90
  -3  10  -2  271.17   22.60
  -3  10  -2  254.87   18.70
   3 -10   2  256.27   18.70
  -4  10  -2  180.98   20.20
  -4  10  -2  158.78   17.40
  -4  10  -2  184.28   16.90
  -5  10  -2  -15.20    8.30
  -5  10  -2  -11.80    9.40
   4   9  -2    0.60    9.30
   4   9  -2   11.10   11.30
   4   9  -2    7.70   19.40
   3   9  -2   51.49   14.60
   3   9  -2   56.69   11.10
  -3  -9   2   77.29   22.30
   2   9  -2  476.75   30.70
   2   9  -2  501.95   27.20
   2   9  -2  495.15   28.60
  -2  -9   2  484.15   39.00
   1   9  -2  120.79   12.80
   1   9  -2  135.49   13.40
   1   9  -2  135.39   10.40
   1   9  -2  120.49   14.50
  -1  -9   2  100.59    9.70
  -1  -9   2  116.79   15.10
  -1  -9   2  130.89   19.80
   0   9  -2    8.30    6.20
   0   9  -2   12.90    5.60
   0   9  -2   10.50    4.80
   0   9  -2    7.50    6.40
   0   9  -2    8.00    6.90
   0   9  -2   15.80    7.10
   0  -9   2   11.40    1.60
   0  -9   2   10.20    7.10
   0  -9   2   18.00    9.50
   0  -9   2    3.10    4.30
  -1   9  -2  121.99   13.80
  -1   9  -2  118.39   14.10
  -1   9  -2  139.99   11.00
  -1   9  -2  148.29   11.90
  -1   9  -2  131.89   12.40
  -1   9  -2  147.29   12.30
   1  -9   2  155.58   14.80
   1  -9   2  141.79   13.50
   1  -9   2  133.49    9.60
   1  -9   2  135.29   10.10
   1  -9   2  139.99    9.20
  -2   9  -2  470.35   27.80
  -2   9  -2  488.65   25.70
  -2   9  -2  415.96   33.70
  -2   9  -2  478.45   26.30
  -2   9  -2  501.25   24.30
  -2   9  -2  450.75   23.10
   2  -9   2  473.05   28.00
   2  -9   2  467.35   23.80
   2  -9   2  537.75   27.30
   2  -9   2  436.66   23.40
  -3   9  -2   22.90    7.30
  -3   9  -2   13.70    7.40
  -3   9  -2   19.90    8.60
   3  -9   2   15.30    5.70
   3  -9   2   23.40    6.90
  -4   9  -2  199.98   18.90
  -4   9  -2  212.38   18.60
  -4   9  -2  192.58   20.70
  -5   9  -2  169.28   19.30
  -5   9  -2  168.18   19.60
  -6   9  -2  105.29   18.00
  -6   9  -2  150.78   20.10
   4   8  -2  442.46   48.80
   4   8  -2  443.66   32.80
   4   8  -2  410.26   25.90
   3   8  -2  688.93   33.70
   3   8  -2  650.33   38.30
  -3  -8   2  628.14   48.10
   2   8  -2   38.90    5.50
   2   8  -2   34.00    7.80
   2   8  -2   34.40    7.90
   2   8  -2   48.90   11.10
  -2  -8   2   37.60   14.80
   1   8  -2  548.95   31.70
   1   8  -2  626.54   26.30
   1   8  -2  587.84   30.70
   1   8  -2  611.84   31.30
   1   8  -2  565.24   29.90
   1   8  -2  605.04   28.80
  -1  -8   2  569.84   36.30
  -1  -8   2  556.24   26.40
  -1  -8   2  566.44   31.20
   0   8  -2  641.34   30.70
   0   8  -2  654.23   29.00
   0   8  -2  634.54   33.10
   0   8  -2  662.73   31.90
   0   8  -2  633.34   32.90
   0   8  -2  637.64   30.50
   0  -8   2  648.14   28.20
   0  -8   2  611.74   29.70
   0  -8   2  634.54   35.30
   0  -8   2  663.03   25.50
   0  -8   2  626.54   33.10
   0  -8   2  671.13   25.50
  -1   8  -2  255.97   13.40
  -1   8  -2  251.77   16.90
  -1   8  -2  248.78   14.90
  -1   8  -2  251.47   14.90
  -1   8  -2  226.88   17.50
  -1   8  -2  248.68   15.60
  -1   8  -2  246.58   14.20
   1  -8   2  257.17   13.20
   1  -8   2  238.58   14.40
   1  -8   2  247.78   17.90
   1  -8   2  247.08   17.40
   1  -8   2  251.57   13.80
  -2   8  -2   31.20    8.10
  -2   8  -2   20.00    7.30
  -2   8  -2   21.60    5.40
  -2   8  -2   32.10    5.10
  -2   8  -2   20.70    3.90
  -2   8  -2   30.80   12.10
  -2   8  -2   21.80    6.60
   2  -8   2   30.70    7.20
   2  -8   2   24.30    8.30
   2  -8   2   24.70    5.60
   2  -8   2   21.50    4.80
   2  -8   2   21.90    5.20
  -3   8  -2  885.11   42.20
  -3   8  -2  870.71   40.90
  -3   8  -2  865.21   40.50
  -3   8  -2  854.11   42.80
   3  -8   2  827.12   39.90
   3  -8   2  925.71   41.60
   3  -8   2  836.52   37.90
  -4   8  -2  456.35   28.60
  -4   8  -2  416.96   25.80
  -4   8  -2  445.16   27.10
   4  -8   2  487.05   29.50
  -5   8  -2  115.09   16.20
  -5   8  -2   93.39   15.60
  -6   8  -2   16.00   12.10
  -6   8  -2    8.10   11.50
   5   7  -2    4.90   22.00
   5   7  -2    7.50   13.00
   4   7  -2   17.40    9.10
   4   7  -2   -4.80   17.80
   4   7  -2   21.10    8.10
   3   7  -2  150.08   12.70
   3   7  -2  149.99   13.40
   3   7  -2  173.88   19.20
  -3  -7   2  152.78   23.60
   2   7  -2 2495.65   98.79
   2   7  -2 2392.46   95.39
   2   7  -2 2497.85  102.49
   2   7  -2 2388.86   99.79
  -2  -7   2 2602.64  112.19
  -2  -7   2 2393.66   97.29
   1   7  -2  254.87   13.20
   1   7  -2  238.68   16.60
   1   7  -2  278.67   17.70
   1   7  -2  263.87   16.70
   1   7  -2  265.57   18.20
   1   7  -2  252.47   15.40
  -1  -7   2  269.17   21.80
  -1  -7   2  294.97   18.10
  -1  -7   2  255.07   15.30
  -1  -7   2  257.77   13.80
   0   7  -2   96.19   11.30
   0   7  -2  127.89   10.40
   0   7  -2  139.79   10.10
   0   7  -2  112.69    9.60
   0   7  -2  123.29   11.40
   0   7  -2  125.29    8.70
   0  -7   2  126.29    6.40
   0  -7   2  116.59   11.50
   0  -7   2  121.59    8.00
   0  -7   2  138.79   13.30
   0  -7   2  132.09    6.20
   0  -7   2  128.59    9.50
  -1   7  -2  273.27   15.10
  -1   7  -2  255.77   14.50
  -1   7  -2  243.08   16.80
  -1   7  -2  260.37   18.00
  -1   7  -2  240.68   13.40
  -1   7  -2  266.87   14.10
  -1   7  -2  251.67   13.30
   1  -7   2  283.47   17.90
   1  -7   2  252.57   13.40
   1  -7   2  250.77   16.70
   1  -7   2  253.37   14.00
   1  -7   2  245.98   13.30
  -2   7  -2  661.53   30.90
  -2   7  -2  614.34   42.40
  -2   7  -2  664.73   28.20
  -2   7  -2  672.33   33.10
  -2   7  -2  690.43   31.00
  -2   7  -2  573.74   31.00
  -2   7  -2  654.93   27.30
   2  -7   2  756.92   34.00
   2  -7   2  658.83   29.80
   2  -7   2  739.73   32.70
   2  -7   2  681.83   30.80
   2  -7   2  658.23   29.60
  -3   7  -2  211.98   26.60
  -3   7  -2  234.08   16.90
  -3   7  -2  231.18   15.90
  -3   7  -2  193.88   15.80
  -3   7  -2  222.28   15.80
   3  -7   2  216.78   15.40
   3  -7   2  209.78   15.10
   3  -7   2  228.68   16.70
   3  -7   2  234.88   17.80
   3  -7   2  241.38   13.30
  -4   7  -2  334.77   22.90
  -4   7  -2  316.47   21.90
  -4   7  -2  344.07   22.70
   4  -7   2  401.76   29.50
  -5   7  -2  386.06   25.30
  -5   7  -2  315.47   24.80
  -6   7  -2  160.38   19.70
  -6   7  -2  166.68   20.50
   5   6  -2  362.96   30.70
   5   6  -2  312.07   51.59
   5   6  -2  346.47   29.30
   4   6  -2  529.55   50.99
   4   6  -2  444.26   22.50
   4   6  -2  489.85   31.50
   4   6  -2  430.56   24.70
   3   6  -2  203.38   14.20
   3   6  -2  227.08   14.30
   3   6  -2  230.88   15.00
   3   6  -2  212.88   18.90
   3   6  -2  216.18   11.90
  -3  -6   2  247.18   26.80
   2   6  -2  257.77   19.50
   2   6  -2  284.77   16.10
   2   6  -2  299.27   19.00
   2   6  -2  286.37   16.80
   2   6  -2  259.47   17.10
   2   6  -2  294.57   13.60
  -2  -6   2  266.87   23.60
  -2  -6   2  255.87   16.00
  -2  -6   2  274.47   15.00
   1   6  -2  671.63   31.50
   1   6  -2  662.53   31.40
   1   6  -2  699.03   33.90
   1   6  -2  682.33   28.10
   1   6  -2  683.83   32.20
   1   6  -2  646.74   29.90
  -1  -6   2  660.83   35.80
  -1  -6   2  664.93   28.80
  -1  -6   2  700.53   32.20
  -1  -6   2  648.64   30.00
   0   6  -2 3766.12  154.68
   0   6  -2 4015.30  151.78
   0   6  -2 4110.59  153.88
   0   6  -2 3909.31  155.48
   0   6  -2 4025.30  149.99
   0  -6   2 3926.51  149.59
   0  -6   2 3960.70  155.28
   0  -6   2 3881.11  152.48
   0  -6   2 3954.60  151.28
  -1   6  -2 4258.97  163.08
  -1   6  -2 4182.98  163.58
  -1   6  -2 4272.47  162.98
  -1   6  -2 4132.89  166.18
  -1   6  -2 4244.18  168.88
   1  -6   2 4293.97  166.48
   1  -6   2 4149.28  162.78
   1  -6   2 4250.97  163.18
   1  -6   2 4410.56  162.98
  -2   6  -2   21.90    6.10
  -2   6  -2    9.60    4.50
  -2   6  -2   11.50    4.60
  -2   6  -2   15.60    2.50
  -2   6  -2   12.50    8.90
  -2   6  -2   19.50    2.20
  -2   6  -2   17.50    5.40
   2  -6   2   14.50    4.60
   2  -6   2   15.90    5.50
   2  -6   2   18.00    3.90
   2  -6   2   12.90    5.30
   2  -6   2   13.40    3.60
  -3   6  -2 2200.78   90.09
  -3   6  -2 2282.67   90.49
  -3   6  -2 2012.70  106.79
  -3   6  -2 2183.78   89.39
   3  -6   2 2203.08   87.89
   3  -6   2 2265.67   90.49
   3  -6   2 2255.77   97.49
   3  -6   2 2174.48   89.39
   3  -6   2 2131.39   86.29
  -4   6  -2 1064.69   49.20
  -4   6  -2 1059.69   48.40
  -4   6  -2  997.00   62.09
  -4   6  -2 1035.20   48.30
   4  -6   2 1073.69   62.49
  -5   6  -2  250.37   20.20
  -5   6  -2  222.58   20.10
   5  -6   2  221.08   33.90
  -6   6  -2   49.80   13.70
  -6   6  -2   58.19   14.20
   5   5  -2  247.88   44.60
   5   5  -2  231.48   23.30
   5   5  -2  202.98   17.40
   4   5  -2   27.40    5.80
   4   5  -2   23.70    4.60
   4   5  -2   46.10   11.70
   4   5  -2   34.00   18.60
   4   5  -2   44.30    8.30
   3   5  -2 1406.16   58.49
   3   5  -2 1453.55   58.19
   3   5  -2 1391.36   59.09
   3   5  -2 1341.37   61.09
   3   5  -2 1509.25   58.59
   3   5  -2 1431.16   63.09
   3   5  -2 1394.86   55.99
   3   5  -2 1426.26   56.69
  -3  -5   2 1424.56   72.79
  -3  -5   2 1412.76   60.49
   2   5  -2 7747.12  295.77
   2   5  -2 7802.12  289.77
  -2  -5   2 7370.26  289.67
  -2  -5   2 7364.36  288.27
   1   5  -2 3202.18  124.59
   1   5  -2 3216.78  124.89
   1   5  -2 3108.59  127.09
   1   5  -2 3256.07  121.69
   1   5  -2 3138.29  124.89
   1   5  -2 3123.89  123.19
  -1  -5   2 3211.78  124.79
  -1  -5   2 3215.28  122.49
  -1  -5   2 3093.49  123.39
   0   5  -2 1889.41   74.09
   0   5  -2 1934.01   74.79
   0   5  -2 1806.52   75.59
   0   5  -2 1873.91   72.19
   0   5  -2 1908.81   73.39
   0   5  -2 1860.21   76.49
   0   5  -2 1867.21   74.39
   0  -5   2 1868.01   73.99
   0  -5   2 1882.91   71.79
   0  -5   2 1854.41   72.99
   0  -5   2 1861.31   76.09
   0  -5   2 1949.30   77.49
  -2   5  -2 5793.92  240.68
  -3   5  -2  285.67   28.00
  -3   5  -2  298.17   18.20
  -3   5  -2  281.27   17.30
  -3   5  -2  300.37   17.80
  -3   5  -2  300.87   17.40
   3  -5   2  292.47   16.00
   3  -5   2  274.07   14.40
   3  -5   2  277.47   17.10
   3  -5   2  318.27   17.80
   3  -5   2  308.27   27.70
  -4   5  -2  293.87   17.80
  -4   5  -2  289.47   28.50
  -4   5  -2  276.87   17.90
  -4   5  -2  279.27   18.50
  -4   5  -2  274.67   19.40
   4  -5   2  242.68   30.00
   4  -5   2  241.68   15.00
   4  -5   2  262.77   16.90
  -5   5  -2   21.80    9.70
  -5   5  -2   23.80    8.80
   5  -5   2   43.20   20.80
  -6   5  -2  343.47   27.30
  -6   5  -2  340.87   26.40
   5   4  -2  396.36   29.60
   5   4  -2  383.46   45.40
   5   4  -2  400.06   22.70
   4   4  -2  881.11   62.49
   4   4  -2  890.81   37.70
   4   4  -2  941.31   38.50
   4   4  -2  856.21   43.50
   4   4  -2  820.82   34.40
   4   4  -2  820.52   35.40
   4   4  -2  903.31   39.30
   3   4  -2   36.10    5.10
   3   4  -2   54.89    5.50
   3   4  -2   35.10    5.10
   3   4  -2   44.60    5.40
   3   4  -2   43.10   10.30
   3   4  -2   51.59    6.10
   3   4  -2   48.50    7.20
   3   4  -2   41.70    8.80
   3   4  -2   39.50    7.70
   3   4  -2   40.50    6.00
   3   4  -2   45.10    9.20
  -3  -4   2   48.60   12.30
   2   4  -2 3941.61  149.19
   2   4  -2 4040.50  154.18
   2   4  -2 3877.31  151.68
   2   4  -2 4025.90  150.28
   2   4  -2 3832.32  157.18
   2   4  -2 3799.12  149.49
   2   4  -2 3946.11  151.48
   2   4  -2 3882.31  153.88
  -2  -4   2 3885.71  152.38
  -2  -4   2 4033.00  151.18
   0  -4   2 3365.36  130.79
  -1   4  -2  323.07   16.00
  -1   4  -2  297.57   13.20
  -1   4  -2  308.47   13.30
  -1   4  -2  299.67   14.30
  -1   4  -2  298.57   20.20
  -1   4  -2  285.87   14.00
  -1   4  -2  317.77   14.80
   1  -4   2  310.87   13.90
   1  -4   2  291.77   14.10
   1  -4   2  310.07   14.50
   1  -4   2  349.17   17.40
   1  -4   2  318.47   16.00
  -2   4  -2 1285.87   51.09
  -2   4  -2 1083.49   64.39
  -2   4  -2 1280.27   51.29
  -2   4  -2 1240.48   51.89
   2  -4   2 1246.48   49.30
   2  -4   2 1299.97   61.99
   2  -4   2 1294.97   52.19
   2  -4   2 1181.58   50.19
   2  -4   2 1274.47   51.59
  -3   4  -2 1479.15   59.99
  -3   4  -2 1431.26   58.59
  -3   4  -2 1309.57   73.09
  -3   4  -2 1394.76   59.29
  -3   4  -2 1416.66   58.59
   3  -4   2 1489.85   58.99
   3  -4   2 1391.16   57.39
   3  -4   2 1203.78   73.59
   3  -4   2 1444.26   59.29
  -4   4  -2 1009.50   45.70
  -4   4  -2 1003.30   59.29
  -4   4  -2  942.41   46.20
  -4   4  -2 1071.79   46.00
  -4   4  -2 1002.80   43.30
   4  -4   2  946.11   43.40
   4  -4   2 1075.19   44.60
   4  -4   2 1015.80   41.40
   4  -4   2 1002.50   41.80
   4  -4   2  950.90   66.39
  -5   4  -2   30.30    9.80
  -5   4  -2   27.90    8.70
   5  -4   2   23.10   16.10
  -6   4  -2    1.00    8.40
  -6   4  -2   -8.20    9.10
   6  -4   2  -20.20   15.30
   6   3  -2  128.49   19.30
   6   3  -2  153.28   37.30
   5   3  -2   70.39    9.60
   5   3  -2   71.99   10.70
   5   3  -2   46.10   22.60
   5   3  -2   83.79   14.50
   4   3  -2   12.40    6.10
   4   3  -2    8.00    5.40
   4   3  -2   15.10    5.60
   4   3  -2   16.80   13.40
   4   3  -2   15.70    7.70
   4   3  -2    7.40    5.40
   4   3  -2   15.30    5.90
   4   3  -2   16.10    5.70
   3   3  -2 1021.90   40.30
   3   3  -2  979.60   42.20
   3   3  -2 1004.40   49.10
   3   3  -2 1029.30   45.50
   3   3  -2 1079.09   46.00
   3   3  -2 1048.50   43.20
   3   3  -2  977.40   45.30
   3   3  -2  982.70   42.80
   3   3  -2 1075.69   41.10
   3   3  -2 1046.10   42.40
   3   3  -2  961.10   42.20
  -3  -3   2  962.00   52.29
   2   3  -2 3290.07  130.39
   2   3  -2 3160.28  128.19
   2   3  -2 3439.26  131.09
   2   3  -2 3259.47  133.69
   2   3  -2 3359.56  127.59
   2   3  -2 3419.56  129.19
   2   3  -2 3440.96  128.09
   2   3  -2 3519.05  129.59
   2   3  -2 3372.76  130.89
  -2  -3   2 3218.68  129.59
  -2  -3   2 3357.16  136.39
  -2  -3   2 3185.88  128.39
   1   3  -2  387.26   17.80
   1   3  -2  402.46   17.10
   1   3  -2  413.56   18.90
   1   3  -2  409.86   20.30
   1   3  -2  392.26   18.00
   1   3  -2  404.26   18.90
   1   3  -2  424.66   15.80
   1   3  -2  412.16   16.20
  -1  -3   2  396.56   18.00
  -1  -3   2  401.66   21.20
  -1  -3   2  396.16   18.00
  -1  -3   2  363.06   17.50
  -1  -3   2  388.26   18.60
   0   3  -2 2142.59   84.89
   0  -3   2 2196.78   84.89
  -1   3  -2  964.20   39.30
  -1   3  -2  979.10   38.80
  -1   3  -2  971.50   38.30
  -1   3  -2  881.11   47.80
  -1   3  -2 1023.70   40.00
  -1   3  -2 1000.00   41.00
   1  -3   2 1055.09   45.60
   1  -3   2  968.40   38.50
   1  -3   2  979.10   39.10
   1  -3   2 1005.90   39.70
  -2   3  -2 1828.92   92.09
  -2   3  -2 1913.91   78.69
  -2   3  -2 2005.80   74.59
  -2   3  -2 1910.51   77.19
  -2   3  -2 2104.49   78.99
  -2   3  -2 2117.09   77.79
   2  -3   2 1918.71   78.09
   2  -3   2 1994.60   75.69
   2  -3   2 2077.89   78.49
   2  -3   2 1963.60   75.39
   2  -3   2 1695.93   90.39
   2  -3   2 1957.90   76.89
  -3   3  -2 1796.12   74.59
  -3   3  -2 1866.51   73.39
  -3   3  -2 1843.02   89.19
  -3   3  -2 1806.32   71.89
  -3   3  -2 1792.02   73.89
   3  -3   2 1838.32   72.99
   3  -3   2 1830.22   72.09
   3  -3   2 1779.72   73.69
   3  -3   2 1820.72   70.99
   3  -3   2 1844.22   70.89
   3  -3   2 1564.44   91.39
  -4   3  -2    6.90    5.60
  -4   3  -2    4.50    8.10
  -4   3  -2    6.00    3.70
  -4   3  -2   -6.70    5.60
  -4   3  -2    6.20    4.70
   4  -3   2   -2.40   11.80
   4  -3   2    8.60    4.70
   4  -3   2   11.40    3.90
   4  -3   2    7.00    3.80
   4  -3   2    3.90    4.20
   4  -3   2    6.80    3.50
  -5   3  -2  351.66   22.50
  -5   3  -2  359.66   24.20
   5  -3   2  313.47   46.90
  -6   3  -2  346.87   26.10
   6  -3   2  265.67   48.30
   6   2  -2   35.70   19.30
   6   2  -2   42.10   13.20
   5   2  -2   99.99   27.30
   5   2  -2  121.29   12.40
   5   2  -2  135.39   12.60
   5   2  -2  118.39   13.60
   5   2  -2  144.59   16.40
   4   2  -2  884.21   39.40
   4   2  -2  965.80   43.10
   4   2  -2  836.52   39.60
   4   2  -2  910.51   42.60
   4   2  -2  881.71   40.50
   4   2  -2  834.42   46.50
   4   2  -2  961.20   40.90
   4   2  -2  992.70   61.39
   4   2  -2  904.71   43.80
   4   2  -2  917.41   39.70
  -4  -2   2  898.91   40.20
   3   2  -2 1918.51   75.79
   3   2  -2 1858.41   73.19
   3   2  -2 1762.92   73.49
   3   2  -2 1790.72   75.89
   3   2  -2 1809.12   73.49
   3   2  -2 1812.22   79.29
   3   2  -2 1887.61   75.79
   3   2  -2 1877.31   73.59
   3   2  -2 2050.69   91.49
   3   2  -2 1708.53   73.39
  -3  -2   2 1827.82   73.29
  -3  -2   2 1754.82   82.39
   2   2  -2   52.99    8.00
   2   2  -2   61.19    6.00
   2   2  -2   52.39    5.10
   2   2  -2   67.99    5.20
   2   2  -2   51.69    6.20
   2   2  -2   57.29    4.90
   2   2  -2   56.09    3.90
   2   2  -2   64.89    5.80
   2   2  -2   58.79    5.40
   2   2  -2   61.69    7.20
  -2  -2   2   62.59    8.20
  -2  -2   2   56.89    5.70
   1   2  -2  928.01   37.50
   1   2  -2  933.11   37.20
   1   2  -2  950.50   38.30
   1   2  -2  874.11   37.10
   1   2  -2  918.61   36.10
   1   2  -2  980.80   39.70
  -1  -2   2  914.41   37.00
  -1  -2   2  975.30   38.30
  -1  -2   2  872.11   37.30
  -1  -2   2  996.80   40.30
  -1  -2   2  934.71   37.70
  -1  -2   2  938.01   36.50
  -1   2  -2 2825.82  126.29
   1  -2   2 3164.78  125.89
  -2   2  -2 1196.68   49.50
  -2   2  -2 1260.77   48.40
  -2   2  -2 1199.18   47.20
  -2   2  -2 1196.88   49.50
  -2   2  -2 1200.28   61.99
  -2   2  -2 1165.98   46.70
   2  -2   2 1215.08   47.60
   2  -2   2 1212.78   46.60
   2  -2   2 1191.28   49.00
   2  -2   2 1166.68   47.60
   2  -2   2 1223.28   49.10
   2  -2   2 1075.39   62.39
  -3   2  -2 1078.59   47.70
  -3   2  -2 1137.49   60.99
  -3   2  -2 1109.29   47.30
  -3   2  -2 1131.39   46.50
  -3   2  -2 1080.79   44.10
   3  -2   2 1059.69   45.00
   3  -2   2 1118.49   44.70
   3  -2   2 1107.29   45.40
   3  -2   2 1020.50   46.50
   3  -2   2 1132.39   44.70
   3  -2   2 1084.99   66.49
   3  -2   2 1136.99   46.00
  -4   2  -2 1295.37   56.19
  -4   2  -2 1308.67   54.49
  -4   2  -2 1286.57   70.09
  -4   2  -2 1249.97   54.09
   4  -2   2 1193.48   79.29
   4  -2   2 1229.98   52.19
   4  -2   2 1243.78   52.09
   4  -2   2 1235.98   53.19
   4  -2   2 1270.37   51.99
   4  -2   2 1249.47   50.29
   4  -2   2 1266.07   52.09
  -5   2  -2  383.06   25.50
  -5   2  -2  416.96   24.50
   5  -2   2  388.26   47.60
  -6   2  -2   13.50   10.20
   6  -2   2   41.80   22.00
   6   1  -2  412.36   50.39
   6   1  -2  422.86   27.70
   5   1  -2  373.56   22.70
   5   1  -2  347.87   20.40
   5   1  -2  346.67   20.50
   5   1  -2  326.17   39.60
   5   1  -2  382.16   23.60
   4   1  -2  182.28   17.70
   4   1  -2  203.48   15.50
   4   1  -2  200.08   14.10
   4   1  -2  196.88   14.00
   4   1  -2  209.98   14.80
   4   1  -2  207.68   13.80
   4   1  -2  239.78   14.30
   4   1  -2  224.98   27.40
   4   1  -2  221.78   15.40
   4   1  -2  252.77   18.00
  -4  -1   2  211.98   14.30
   3   1  -2  947.41   42.50
   3   1  -2 1020.20   54.69
   3   1  -2 1000.70   42.80
   3   1  -2  984.80   46.30
   3   1  -2  979.60   41.60
   3   1  -2 1024.00   44.30
   3   1  -2  977.60   41.80
   3   1  -2  965.50   41.20
  -3  -1   2  976.80   41.70
   2   1  -2 1861.71   74.89
   2   1  -2 1925.21   74.49
   2   1  -2 1881.91   74.79
   2   1  -2 1881.01   76.29
   2   1  -2 1932.51   75.59
   2   1  -2 1878.21   77.69
   2   1  -2 1886.71   75.09
   2   1  -2 1926.61   74.69
  -2  -1   2 1942.71   75.59
  -2  -1   2 1898.51   79.29
   1   1  -2 1091.49   44.00
   1   1  -2 1123.99   44.30
   1   1  -2 1120.99   44.70
   1   1  -2 1131.19   43.00
   1   1  -2 1099.29   42.80
  -1  -1   2 1089.99   43.30
  -1  -1   2 1012.10   42.50
  -1  -1   2 1144.09   44.20
  -1  -1   2 1103.59   43.00
   0   1  -2 1267.57   52.49
   0  -1   2 1268.27   50.09
   0  -1   2 1256.97   48.80
   0  -1   2 1286.97   51.79
  -1   1  -2 2661.93  114.59
   1  -1   2 2712.93  115.09
  -2   1  -2 5116.09  205.88
  -2   1  -2 4979.00  192.78
   2  -1   2 5076.69  191.98
   2  -1   2 4958.60  209.28
   2  -1   2 4881.31  189.88
  -3   1  -2 2361.06  106.99
  -3   1  -2 2387.36   91.19
  -3   1  -2 2265.57   92.29
  -3   1  -2 2310.47   90.59
   3  -1   2 2255.77   89.79
   3  -1   2 2287.17   90.89
   3  -1   2 2259.57   91.69
   3  -1   2 2145.69  112.99
   3  -1   2 2357.96   91.59
   3  -1   2 2262.67   88.39
   3  -1   2 2370.16   90.49
  -4   1  -2   11.70    5.30
  -4   1  -2   24.10    5.40
  -4   1  -2   29.40    7.60
   4  -1   2   16.10    4.60
   4  -1   2   16.70    4.40
   4  -1   2   20.80    9.60
   4  -1   2   18.40    5.10
   4  -1   2   21.90    6.30
   4  -1   2   13.00    3.50
   4  -1   2   20.60    6.30
   4  -1   2   11.50   14.30
   4  -1   2   18.50    6.40
  -5   1  -2  186.28   17.50
  -5   1  -2  186.38   16.20
  -5   1  -2  202.58   11.20
   5  -1   2  181.18   36.80
   5  -1   2  191.48   16.10
  -6   1  -2  412.66   27.80
   6  -1   2  347.57   58.79
   6   0  -2  281.67   22.40
   6   0  -2  265.67   47.60
   6   0  -2  273.57   22.40
   5   0  -2   25.40    8.70
   5   0  -2   25.80    9.30
   5   0  -2   26.20   17.10
   5   0  -2    7.40    6.40
   5   0  -2   22.00    7.30
  -5   0   2   18.00    7.60
  -5   0   2   15.10    7.70
   4   0  -2  257.27   15.90
   4   0  -2  262.77   16.40
   4   0  -2  289.37   17.30
   4   0  -2  283.27   29.80
   4   0  -2  276.67   20.50
   4   0  -2  256.57   17.10
   4   0  -2  307.77   18.10
   4   0  -2  275.87   18.70
  -4   0   2  294.87   17.90
  -4   0   2  282.77   17.40
   3   0  -2 5402.06  215.68
   3   0  -2 5609.94  216.28
   3   0  -2 5683.23  215.88
   3   0  -2 5292.17  217.98
   3   0  -2 6052.79  229.88
  -3   0   2 5729.03  216.48
  -3   0   2 5579.34  216.38
  -3   0   2 5559.24  215.78
   2   0  -2  132.09    8.40
   2   0  -2  136.09    8.30
   2   0  -2  136.39    8.40
   2   0  -2  130.69    9.20
   2   0  -2  124.49    8.00
   2   0  -2  127.09    9.50
  -2   0   2  127.29   10.20
  -2   0   2  136.39    8.10
  -2   0   2  137.99    8.30
  -2   0   2  135.79    9.10
  -2   0   2  147.59    8.60
   1   0  -2 2412.66   93.49
  -1   0   2 2348.76   91.99
  -1   0   2 2434.76   93.39
   0   0  -2  149.49    7.20
   0   0  -2  156.98    8.20
   0   0  -2  159.48    8.80
   0   0  -2  146.99    6.60
   0   0  -2  150.08   11.30
   0   0  -2  134.79    6.80
   0   0   2  135.79   10.80
   0   0   2  153.68    8.70
   0   0   2  153.88    8.20
   0   0   2  165.18    7.50
   0   0   2  142.09    6.80
   0   0   2  144.59    6.50
   1   0   2 4806.02  194.58
  -2   0  -2 2427.86   92.09
  -2   0  -2 2234.68   91.49
  -2   0  -2 2230.48   92.29
  -2   0  -2 2438.86  104.69
  -2   0  -2 2364.56   90.29
   2   0   2 2354.96   89.79
   2   0   2 2308.77  108.39
   2   0   2 2317.77   92.29
   2   0   2 2325.37   92.69
   2   0   2 2342.67   90.09
   2   0   2 2336.47   91.39
   2   0   2 2383.16   89.19
  -3   0  -2  650.13   30.40
  -3   0  -2  708.63   29.80
  -3   0  -2  735.03   30.50
   3   0   2  634.04   47.80
   3   0   2  687.83   27.80
   3   0   2  647.74   28.50
   3   0   2  688.43   30.60
   3   0   2  631.04   38.10
   3   0   2  669.73   29.80
   3   0   2  677.03   31.50
   3   0   2  718.53   30.90
  -4   0  -2 1910.01   75.39
  -4   0  -2 2036.90   77.59
  -4   0  -2 1932.31   79.59
   4   0   2 1891.81   75.49
   4   0   2 1882.21   74.29
   4   0   2 1817.72   77.79
   4   0   2 1844.12   79.19
   4   0   2 1844.42   77.89
   4   0   2 1871.81  107.79
   4   0   2 1925.41   75.99
  -5   0  -2  521.65   28.90
   5   0   2  503.25   29.20
   5   0   2  400.86   51.39
  -6   0  -2   24.50   11.80
   6   0   2   46.10   25.90
   6  -1  -2  187.38   39.00
   6  -1  -2  147.69   15.80
  -6   1   2  166.68   18.30
   5  -1  -2  813.22   63.29
   5  -1  -2  907.61   43.20
   5  -1  -2  865.81   40.70
   5  -1  -2  875.71   40.20
  -5   1   2  875.11   42.20
  -5   1   2  885.91   42.50
   4  -1  -2  521.05   41.50
   4  -1  -2  541.05   28.50
   4  -1  -2  631.24   27.70
   4  -1  -2  578.24   27.90
   4  -1  -2  574.04   30.60
   4  -1  -2  541.85   31.10
   4  -1  -2  546.75   27.20
  -4   1   2  578.84   28.60
  -4   1   2  577.14   28.70
  -4   1   2  564.44   28.80
   3  -1  -2  435.56   20.90
   3  -1  -2  433.06   22.00
   3  -1  -2  412.36   23.40
   3  -1  -2  481.55   31.10
   3  -1  -2  416.66   21.30
   3  -1  -2  447.96   23.50
  -3   1   2  404.16   20.10
  -3   1   2  446.36   22.70
  -3   1   2  456.35   17.80
  -3   1   2  448.26   22.20
  -3   1   2  442.36   17.90
  -3   1   2  443.46   21.80
   2  -1  -2 1819.62   72.69
   2  -1  -2 1859.01   72.79
   2  -1  -2 1801.12   72.29
   2  -1  -2 1767.22   74.49
   2  -1  -2 1974.20   77.49
   2  -1  -2 1764.32   72.79
   2  -1  -2 1834.22   72.99
  -2   1   2 1817.02   70.69
  -2   1   2 1825.92   74.39
  -2   1   2 1876.31   72.69
  -2   1   2 1858.81   72.99
   0  -1  -2 1812.02   75.49
   0  -1  -2 1848.02   72.69
   0   1   2 1865.11   72.99
  -1  -1  -2 1291.87   47.60
  -1  -1  -2 1193.68   48.90
  -1  -1  -2 1256.87   58.09
  -1  -1  -2 1308.97   50.89
  -1  -1  -2 1251.47   50.59
  -1  -1  -2 1232.88   48.30
   1   1   2 1273.47   51.09
   1   1   2 1192.58   47.20
   1   1   2 1265.67   48.30
   1   1   2 1273.77   48.90
   1   1   2 1231.68   51.09
   1   1   2 1246.78   59.89
  -2  -1  -2 5166.28  200.88
   2   1   2 5390.36  202.48
   2   1   2 5011.90  207.78
   2   1   2 5322.27  199.48
  -3  -1  -2 1765.12   68.89
  -3  -1  -2 1724.83   70.69
  -3  -1  -2 1693.93   70.39
  -3  -1  -2 1714.53   68.19
   3   1   2 1769.02   69.39
   3   1   2 1703.03   69.29
   3   1   2 1665.23   79.29
   3   1   2 1721.73   67.19
   3   1   2 1775.32   93.99
   3   1   2 1695.83   70.79
   3   1   2 1749.03   71.89
   3   1   2 1662.83   67.09
  -4  -1  -2  300.47   18.50
  -4  -1  -2  289.77   14.70
  -4  -1  -2  292.17   16.50
   4   1   2  318.97   20.00
   4   1   2  254.77   15.70
   4   1   2  290.97   15.20
   4   1   2  291.57   14.50
   4   1   2  271.67   42.40
   4   1   2  250.97   16.20
   4   1   2  289.77   18.00
  -5  -1  -2    1.30    7.30
   5   1   2   11.00    3.80
   5   1   2    1.20   13.90
   5   1   2   13.30    8.90
   6   1   2   56.49   29.20
   6  -2  -2   62.19   14.20
  -6   2   2   75.19   13.60
   5  -2  -2    3.70    6.00
   5  -2  -2   -4.20    4.90
   5  -2  -2    7.50   14.40
  -5   2   2    5.00    6.40
  -5   2   2    0.30    6.40
  -5   2   2   -4.60    6.60
   4  -2  -2  971.50   44.90
   4  -2  -2 1046.40   47.80
   4  -2  -2  998.30   46.40
   4  -2  -2 1038.00   43.50
   4  -2  -2 1062.29   48.50
   4  -2  -2 1018.70   61.49
   4  -2  -2  986.60   44.10
  -4   2   2 1003.70   45.60
  -4   2   2 1005.50   46.00
  -4   2   2 1038.80   41.20
  -4   2   2 1085.19   47.00
  -4   2   2 1025.70   40.40
   3  -2  -2 4169.08  161.48
   3  -2  -2 4277.07  173.08
   3  -2  -2 4020.30  160.18
   3  -2  -2 4192.28  162.28
   3  -2  -2 4036.90  163.38
  -3   2   2 3966.10  163.18
  -3   2   2 4236.88  158.88
  -3   2   2 4327.27  162.28
   2  -2  -2  167.18   10.20
   2  -2  -2  179.48   12.70
   2  -2  -2  159.78   10.00
   2  -2  -2  171.58   11.20
   2  -2  -2  166.28    9.90
   2  -2  -2  168.28   10.10
   2  -2  -2  167.18    9.00
  -2   2   2  166.08   10.40
  -2   2   2  169.38   11.70
  -2   2   2  158.98    9.90
  -2   2   2  163.58    9.10
  -2   2   2  163.78    8.90
  -2   2   2  169.28    8.80
   1  -2  -2 3731.33  143.69
  -1   2   2 3676.43  143.89
  -1  -2  -2 2365.96   93.79
  -1  -2  -2 2457.95   93.89
  -1  -2  -2 2480.65   96.39
   1   2   2 2377.66   93.49
   1   2   2 2479.15   94.09
   1   2   2 2408.56   96.09
   1   2   2 2622.24  107.19
   1   2   2 2368.36  100.29
   1   2   2 2478.65   96.89
  -2  -2  -2 3011.50  114.19
  -2  -2  -2 3058.49  113.79
  -2  -2  -2 3050.69  112.89
  -2  -2  -2 2895.31  115.49
   2   2   2 2913.41  122.49
   2   2   2 2702.53  110.89
   2   2   2 2995.00  116.39
   2   2   2 2936.81  112.49
   2   2   2 2855.21  112.69
   2   2   2 2928.21  116.49
   2   2   2 2972.20  132.69
   2   2   2 2825.82  110.89
  -3  -2  -2   26.40    4.70
  -3  -2  -2   19.00    5.10
  -3  -2  -2   21.00    6.10
   3   2   2   22.80    3.30
   3   2   2   36.50    7.30
   3   2   2   21.50    3.20
   3   2   2   11.90    4.30
   3   2   2   19.70   14.90
   3   2   2   21.20    9.30
   3   2   2   23.60    5.20
   3   2   2   25.00    6.90
   3   2   2   21.50    4.10
  -4  -2  -2  267.37   17.50
   4   2   2  270.87   41.40
   4   2   2  266.37   16.00
   4   2   2  294.77   17.80
   4   2   2  281.57   14.90
   4   2   2  289.07   20.40
  -5  -2  -2  654.13   33.40
   5   2   2  603.94   64.79
   5   2   2  667.93   38.00
   5   2   2  612.64   27.80
   6   2   2   87.29   35.50
   6  -3  -2   78.39   14.60
  -6   3   2   51.99   12.70
   5  -3  -2  678.53   54.09
   5  -3  -2  762.32   37.70
  -5   3   2  677.23   28.40
  -5   3   2  754.92   36.60
  -5   3   2  689.63   29.30
  -5   3   2  652.43   35.80
  -5   3   2  652.23   35.00
   4  -3  -2  881.91   37.50
   4  -3  -2  920.51   55.79
   4  -3  -2  862.81   41.90
   4  -3  -2  876.21   41.90
   4  -3  -2  848.12   40.10
   4  -3  -2  927.51   39.20
  -4   3   2  899.61   42.70
  -4   3   2  903.71   41.30
  -4   3   2  898.61   41.70
  -4   3   2  871.91   36.60
  -4   3   2  875.61   37.40
   3  -3  -2    0.70    3.30
   3  -3  -2   -0.60    4.50
   3  -3  -2   -0.80    2.40
   3  -3  -2   -1.20    3.00
   3  -3  -2   -1.30    2.80
   3  -3  -2    2.00    4.80
   3  -3  -2    0.60    4.00
  -3   3   2   -1.00    3.70
  -3   3   2    0.80    2.40
  -3   3   2    2.60    4.60
  -3   3   2    2.40    3.00
  -3   3   2    1.00    3.00
   2  -3  -2 2905.41  110.99
   2  -3  -2 2847.32  110.49
   2  -3  -2 2622.84  111.19
   2  -3  -2 2813.92  111.89
   2  -3  -2 2843.22  109.49
   2  -3  -2 2775.32  110.49
  -2   3   2 2914.61  111.09
  -2   3   2 2794.22  112.99
  -2   3   2 2866.01  110.49
  -2   3   2 2883.61  109.59
   0   3   2 6066.69  233.18
  -1  -3  -2  207.78   13.10
  -1  -3  -2  231.28    9.00
  -1  -3  -2  215.58   10.40
  -1  -3  -2  224.48   11.10
   1   3   2  223.68   13.60
   1   3   2  221.58   10.40
   1   3   2  212.18   19.70
   1   3   2  222.38    9.00
   1   3   2  247.08   16.70
   1   3   2  233.98   13.00
   1   3   2  236.18   11.50
  -2  -3  -2  830.82   38.20
  -2  -3  -2  826.02   35.40
  -2  -3  -2  850.81   35.50
   2   3   2  814.72   38.00
   2   3   2  861.31   35.30
   2   3   2  881.71   39.60
   2   3   2  816.72   51.79
   2   3   2  845.72   44.10
   2   3   2  892.81   34.60
   2   3   2  904.41   32.50
   2   3   2  803.02   32.70
  -3  -3  -2 1319.07   57.59
  -3  -3  -2 1321.17   54.89
  -3  -3  -2 1411.66   55.09
   3   3   2 1317.07   58.19
   3   3   2 1272.97   50.89
   3   3   2 1297.37   51.29
   3   3   2 1260.67   65.39
   3   3   2 1295.17   53.29
   3   3   2 1407.76   81.59
   3   3   2 1338.77   53.59
   3   3   2 1314.17   58.99
  -4  -3  -2   43.50    8.00
   4   3   2   42.90    7.00
   4   3   2   63.79   12.10
   4   3   2    8.00   16.80
   4   3   2   49.00    6.70
   5   3   2    0.20   17.20
   5   3   2    3.20    8.90
   6  -4  -2   10.80   10.30
  -6   4   2   18.30   10.90
   5  -4  -2   13.00    9.10
  -5   4   2    6.60    8.30
  -5   4   2    9.00    4.40
  -5   4   2    6.20    7.80
  -5   4   2    0.90    4.90
  -5   4   2   13.40    8.00
   4  -4  -2  549.35   28.00
   4  -4  -2  435.66   34.70
   4  -4  -2  500.45   25.30
   4  -4  -2  524.65   26.90
   4  -4  -2  562.24   28.40
  -4   4   2  502.15   29.60
  -4   4   2  534.15   24.70
  -4   4   2  489.15   22.50
  -4   4   2  487.55   27.00
  -4   4   2  540.65   28.30
   3  -4  -2 2788.12  118.39
   3  -4  -2 3009.40  120.39
   3  -4  -2 3081.09  120.09
   3  -4  -2 2846.82  122.09
   3  -4  -2 3055.39  119.59
   3  -4  -2 3053.49  119.09
  -3   4   2 3084.39  119.99
  -3   4   2 3072.09  119.29
  -3   4   2 3068.89  123.09
  -3   4   2 3036.90  118.39
   2  -4  -2 1290.57   49.30
   2  -4  -2 1261.67   53.69
   2  -4  -2 1335.07   53.49
   2  -4  -2 1271.87   52.79
   2  -4  -2 1247.38   52.59
   2  -4  -2 1319.77   52.79
  -2   4   2 1307.77   55.49
  -2   4   2 1282.07   53.29
  -2   4   2 1274.97   53.09
  -2   4   2 1258.87   51.09
   1  -4  -2  165.88    9.90
   1  -4  -2  159.18    9.80
   1  -4  -2  192.48   10.90
   1  -4  -2  183.98    9.50
   1  -4  -2  193.48   10.00
   1  -4  -2  185.38   10.70
  -1   4   2  180.48    9.10
  -1   4   2  178.58   11.40
  -1   4   2  186.38   10.40
  -1   4   2  165.28   10.80
  -1   4   2  185.68   12.20
  -1   4   2  182.88   11.70
   0  -4  -2  210.48    9.80
   0  -4  -2  192.08   12.20
   0  -4  -2  216.88    9.50
   0  -4  -2  214.68   11.30
   0  -4  -2  214.28   14.60
   0   4   2  222.58   13.60
   0   4   2  200.18   13.20
   0   4   2  202.48   10.20
   0   4   2  197.78    9.70
   0   4   2  230.28   12.20
   0   4   2  210.48   13.20
   0   4   2  226.08   12.60
  -1  -4  -2 1053.29   39.30
  -1  -4  -2  954.20   40.60
  -1  -4  -2  995.00   43.30
   1   4   2  988.80   43.70
   1   4   2 1034.20   43.10
   1   4   2  960.30   38.70
   1   4   2  957.30   46.40
   1   4   2  957.50   41.00
   1   4   2  981.50   38.30
   1   4   2 1001.10   44.10
   1   4   2 1010.50   53.79
  -2  -4  -2  258.57   13.70
  -2  -4  -2  257.87   16.30
  -2  -4  -2  252.17   12.80
   2   4   2  224.68   11.50
   2   4   2  262.77   16.20
   2   4   2  217.68   15.00
   2   4   2  249.18   27.60
   2   4   2  228.58   17.00
   2   4   2  225.88   19.00
   2   4   2  253.07    9.80
   2   4   2  245.58    9.90
   2   4   2  271.17   13.70
  -3  -4  -2    1.90    4.20
  -3  -4  -2    6.70    4.60
   3   4   2   -0.20    4.20
   3   4   2   -0.90    3.90
   3   4   2   13.00    7.50
   3   4   2   -2.10    9.40
   3   4   2    7.20    5.50
   3   4   2    0.10    3.20
   4   4   2  137.79   17.40
   4   4   2  129.29   11.50
   4   4   2  135.99   11.20
   4   4   2  182.68   35.30
   5   4   2  240.98   50.69
   5   4   2  223.08   23.60
   6  -5  -2   77.09   15.40
  -6   5   2  146.39   18.90
   5  -5  -2  593.74   33.80
  -5   5   2  578.84   27.80
  -5   5   2  602.94   32.90
  -5   5   2  583.04   33.40
  -5   5   2  592.34   34.40
   4  -5  -2 1006.30   44.30
   4  -5  -2  871.41   46.80
   4  -5  -2  952.20   43.60
  -4   5   2  930.11   43.90
  -4   5   2  965.70   47.10
  -4   5   2  928.81   37.70
  -4   5   2  948.91   42.00
  -4   5   2  892.91   42.90
   3  -5  -2   39.20    7.50
   3  -5  -2   45.00    7.30
   3  -5  -2   46.60    7.90
   3  -5  -2   53.59    4.90
   3  -5  -2   46.10    8.00
   3  -5  -2   62.19    8.60
   3  -5  -2   51.99    6.00
  -3   5   2   49.20    7.80
  -3   5   2   50.79    5.20
  -3   5   2   42.60    7.20
  -3   5   2   50.09   10.10
   2  -5  -2  169.58   12.50
   2  -5  -2  175.18    8.60
   2  -5  -2  173.88   10.80
   2  -5  -2  175.08   11.60
   2  -5  -2  174.68   11.80
   2  -5  -2  177.48   10.50
   2  -5  -2  166.68   11.10
  -2   5   2  173.08   13.60
  -2   5   2  185.98   13.10
  -2   5   2  167.68   12.30
  -2   5   2  154.58   11.70
  -2   5   2  166.18   12.00
   1  -5  -2 1804.22   71.79
   1  -5  -2 1831.02   73.09
   1  -5  -2 1857.61   71.09
   1  -5  -2 1936.71   72.19
   1  -5  -2 1760.82   72.89
   1  -5  -2 1803.42   73.49
  -1   5   2 1837.12   74.39
  -1   5   2 1787.42   74.99
  -1   5   2 1754.02   71.69
  -1   5   2 1797.92   74.99
  -1   5   2 1873.61   74.09
  -1   5   2 1761.02   72.29
   0  -5  -2 1460.65   56.29
   0  -5  -2 1413.26   58.59
   0  -5  -2 1490.85   56.89
   0  -5  -2 1478.25   63.99
   0  -5  -2 1476.25   60.49
   0   5   2 1424.26   60.69
   0   5   2 1503.35   59.79
   0   5   2 1444.46   61.69
   0   5   2 1448.96   61.39
   0   5   2 1475.05   57.39
   0   5   2 1398.16   56.69
   0   5   2 1414.36   61.49
  -1  -5  -2    8.30    4.40
  -1  -5  -2   11.10    3.70
  -1  -5  -2    3.70    2.10
  -1  -5  -2   14.40    2.50
   1   5   2    7.20    4.10
   1   5   2   12.20    2.20
   1   5   2   10.60    5.80
   1   5   2   23.40    9.50
   1   5   2    7.50    4.50
   1   5   2   11.20    2.20
   1   5   2    6.80    4.80
   1   5   2   16.20    5.40
  -2  -5  -2  290.37   15.80
  -2  -5  -2  269.97   18.20
  -2  -5  -2  307.37   14.10
   2   5   2  288.37   11.60
   2   5   2  279.87   18.10
   2   5   2  292.97   18.30
   2   5   2  256.07   19.30
   2   5   2  279.87   11.50
   2   5   2  283.97   31.00
   2   5   2  275.67   21.50
   2   5   2  279.77   15.80
   2   5   2  286.37   13.40
  -3  -5  -2 1382.46   55.59
  -3  -5  -2 1410.56   57.99
   3   5   2 1269.17   83.79
   3   5   2 1304.97   62.49
   3   5   2 1339.07   58.89
   3   5   2 1374.76   56.59
   4   5   2  432.56   24.20
   4   5   2  552.94   54.29
   4   5   2  424.26   30.30
   4   5   2  434.16   23.60
   5   5   2    6.90   25.50
   5   5   2    9.70   12.30
   6  -6  -2  203.18   22.60
  -6   6   2  189.38   21.90
   5  -6  -2  135.49   15.90
  -5   6   2  140.89   18.60
  -5   6   2  119.79   15.80
   4  -6  -2   18.30    5.70
   4  -6  -2   -2.30    6.60
  -4   6   2   -2.80    6.70
  -4   6   2    6.40    8.30
   3  -6  -2 2020.10   79.49
   3  -6  -2 1910.21   82.79
   3  -6  -2 2028.60   77.89
   3  -6  -2 1970.60   84.89
   3  -6  -2 1978.70   82.39
   3  -6  -2 2029.90   83.69
   3  -6  -2 2043.70   82.89
  -3   6   2 2016.20   83.69
  -3   6   2 2023.00   83.79
  -3   6   2 2043.60   87.09
  -3   6   2 2093.49   81.09
  -3   6   2 2089.59   79.99
   2  -6  -2 1323.67   52.19
   2  -6  -2 1266.27   52.99
   2  -6  -2 1265.37   53.49
   2  -6  -2 1271.17   52.59
   2  -6  -2 1286.67   53.79
   2  -6  -2 1275.57   51.09
  -2   6   2 1249.07   53.79
  -2   6   2 1133.19   55.29
  -2   6   2 1257.17   56.19
  -2   6   2 1259.67   55.89
  -2   6   2 1374.26   55.79
   1  -6  -2 1807.72   71.19
   1  -6  -2 1748.93   72.19
   1  -6  -2 1849.11   72.79
   1  -6  -2 1783.12   69.99
   1  -6  -2 1796.62   73.99
   1  -6  -2 1790.52   70.89
  -1   6   2 1773.42   71.69
  -1   6   2 1751.12   73.89
  -1   6   2 1762.32   73.79
  -1   6   2 1802.92   75.19
  -1   6   2 1798.72   74.79
  -1   6   2 1745.33   71.59
   0  -6  -2  491.35   29.50
   0  -6  -2  518.95   24.80
   0  -6  -2  552.34   26.60
   0  -6  -2  568.04   22.10
   0  -6  -2  542.05   22.70
   0  -6  -2  568.34   22.90
   0   6   2  451.65   27.10
   0   6   2  531.75   27.10
   0   6   2  559.54   28.40
   0   6   2  544.15   25.80
   0   6   2  501.65   27.00
   0   6   2  523.55   23.40
  -1  -6  -2 1870.41   78.49
  -1  -6  -2 1944.61   81.59
  -1  -6  -2 1925.31   75.39
   1   6   2 2163.38   97.49
   1   6   2 1993.80   82.39
   1   6   2 1972.60   81.59
   1   6   2 2034.40   83.59
   1   6   2 1901.81   75.09
   1   6   2 1895.41   75.69
   1   6   2 2001.40   79.59
   1   6   2 1930.41   84.79
  -2  -6  -2  133.89   11.00
  -2  -6  -2  138.49    8.20
   2   6   2  140.19   13.20
   2   6   2  157.08   15.60
   2   6   2  141.59   11.40
   2   6   2  140.89   26.40
   3   6   2   -3.30    5.50
   3   6   2    4.90    7.40
   3   6   2    0.30    6.30
   3   6   2    1.80   12.70
   4   6   2  113.29   18.20
   4   6   2  110.59   33.30
   6  -7  -2  190.18   22.30
  -6   7   2  186.58   22.60
   5  -7  -2  511.55   30.30
  -5   7   2  425.06   25.20
  -5   7   2  488.65   31.00
  -5   7   2  453.55   32.20
   4  -7  -2  199.58   17.00
  -4   7   2  213.08   18.10
  -4   7   2  213.78   21.40
   3  -7  -2  285.97   18.40
   3  -7  -2  281.17   17.80
   3  -7  -2  284.57   13.30
   3  -7  -2  286.07   18.00
   3  -7  -2  287.37   15.60
  -3   7   2  294.07   21.50
  -3   7   2  305.97   16.40
  -3   7   2  288.07   19.20
  -3   7   2  284.77   18.30
   2  -7  -2  229.18   13.80
   2  -7  -2  240.48   14.80
   2  -7  -2  249.28   14.10
   2  -7  -2  244.38   15.00
   2  -7  -2  248.98   15.40
   2  -7  -2  271.77   14.70
  -2   7   2  241.58   17.20
  -2   7   2  243.68   17.10
  -2   7   2  242.48   15.90
  -2   7   2  220.78   17.00
  -2   7   2  242.58   17.40
   1  -7  -2  157.08   10.30
   1  -7  -2  166.08    9.60
   1  -7  -2  185.78   12.10
   1  -7  -2  172.88   12.00
   1  -7  -2  160.08   13.70
   1  -7  -2  175.28   10.90
  -1   7   2  145.89   11.20
  -1   7   2  174.28   11.60
  -1   7   2  191.58   13.40
  -1   7   2  167.88   14.70
  -1   7   2  149.88   14.00
  -1   7   2  172.08   13.70
   0  -7  -2 1654.23   65.39
   0  -7  -2 1733.23   76.19
   0  -7  -2 1703.53   66.19
   0  -7  -2 1657.23   68.69
   0  -7  -2 1709.53   66.09
   0  -7  -2 1597.14   70.39
   0   7   2 1672.63   72.79
   0   7   2 1653.23   70.29
   0   7   2 1679.83   72.49
   0   7   2 1707.93   67.19
   0   7   2 1744.93   71.89
   0   7   2 1637.34   71.59
  -1  -7  -2  655.23   31.40
  -1  -7  -2  673.33   27.00
   1   7   2  642.64   35.30
   1   7   2  743.83   48.70
   1   7   2  674.63   36.90
   1   7   2  670.23   32.30
   1   7   2  678.03   28.30
   1   7   2  703.83   34.60
   1   7   2  652.33   34.70
   2   7   2  233.18   17.40
   2   7   2  188.58   18.90
   2   7   2  193.18   14.80
   2   7   2  223.18   34.40
   3   7   2  390.96   25.10
   3   7   2  377.96   28.90
   3   7   2  382.86   46.40
   3   7   2  437.26   23.60
   4   7   2  125.59   35.10
   4   7   2  183.68   23.90
   6  -8  -2  347.57   28.10
  -6   8   2  290.07   27.90
   5  -8  -2   86.79   15.20
  -5   8   2  127.69   18.60
  -5   8   2  103.69   16.50
   4  -8  -2  206.48   17.80
  -4   8   2  216.88   21.60
  -4   8   2  231.68   19.60
   3  -8  -2  849.52   43.60
   3  -8  -2  858.51   39.50
  -3   8   2  794.92   39.40
  -3   8   2  893.91   41.70
  -3   8   2  886.71   44.60
   2  -8  -2 1256.77   53.19
   2  -8  -2 1246.28   53.39
   2  -8  -2 1266.77   54.09
   2  -8  -2 1204.88   53.99
   2  -8  -2 1284.17   52.89
  -2   8   2 1323.67   58.19
  -2   8   2 1199.18   54.69
  -2   8   2 1242.08   57.19
  -2   8   2 1369.66   58.79
  -2   8   2 1292.87   57.79
   1  -8  -2  132.09   10.10
   1  -8  -2  130.59   13.20
   1  -8  -2  128.59    8.50
   1  -8  -2  128.49    9.70
   1  -8  -2  120.19   11.10
  -1   8   2  137.29   11.00
  -1   8   2  130.19   11.20
  -1   8   2  139.39   15.50
  -1   8   2  142.59   13.80
  -1   8   2  124.99   14.00
  -1   8   2  154.88   14.00
   0  -8  -2  321.07   15.40
   0  -8  -2  301.87   24.00
   0  -8  -2  308.37   14.50
   0  -8  -2  292.67   19.20
   0   8   2  304.97   21.40
   0   8   2  314.77   21.90
   0   8   2  290.97   19.90
   0   8   2  279.97   20.00
   0   8   2  314.57   20.00
   0   8   2  321.47   16.60
   1   8   2  893.21   41.90
   1   8   2 1027.70   61.39
   1   8   2  899.01   46.20
   1   8   2  862.71   37.20
   1   8   2  853.11   44.30
   2   8   2  422.16   44.10
   2   8   2  406.26   28.40
   2   8   2  456.85   26.00
   2   8   2  442.06   27.30
   3   8   2   36.10   20.60
   3   8   2   52.99   14.00
   3   8   2   39.90    9.90
   4   8   2    8.60   13.20
   4   8   2    1.60   14.60
   6  -9  -2   33.30   12.40
  -6   9   2   11.70   13.80
   5  -9  -2  163.98   19.10
  -5   9   2  141.89   19.40
  -5   9   2  194.08   24.20
   4  -9  -2  199.88   17.60
  -4   9   2  209.78   23.90
  -4   9   2  203.18   19.60
  -4   9   2  185.48   16.90
   3  -9  -2   -1.90    6.20
  -3   9   2   10.20    7.70
  -3   9   2   17.70   10.10
   2  -9  -2  104.99   11.20
   2  -9  -2   98.89    9.00
   2  -9  -2   92.29   11.10
  -2   9   2   99.09   11.90
  -2   9   2   88.39   12.60
  -2   9   2   99.09   14.50
  -2   9   2   88.39   13.40
   1  -9  -2  285.57   17.40
   1  -9  -2  263.97   15.20
   1  -9  -2  272.27   20.50
   1  -9  -2  260.87   13.30
  -1   9   2  254.17   20.60
  -1   9   2  291.47   20.20
  -1   9   2  237.98   16.20
  -1   9   2  247.78   19.10
  -1   9   2  211.78   18.60
   0  -9  -2  550.94   37.00
   0   9   2  621.34   31.90
   0   9   2  592.44   33.80
   0   9   2  564.84   27.20
   0   9   2  566.54   32.00
   0   9   2  609.74   34.70
   1   9   2  577.74   32.30
   1   9   2  674.03   37.60
   1   9   2  555.24   33.90
   1   9   2  656.53   49.99
   2   9   2   12.80    8.70
   2   9   2   -0.40   16.50
   2   9   2   -3.60    9.70
   2   9   2    4.00    8.50
   3   9   2  186.78   23.80
   3   9   2  165.38   37.50
   3   9   2  200.48   18.30
   5 -10  -2   17.00   12.00
  -5  10   2   28.90   13.40
  -5  10   2    7.00   13.10
   4 -10  -2   43.70   10.40
  -4  10   2   16.00   11.70
  -4  10   2   21.10   10.70
  -4  10   2   10.40    8.90
   3 -10  -2  105.99   11.70
  -3  10   2   96.39   13.90
  -3  10   2   81.79   15.90
  -3  10   2   82.49   13.20
   2 -10  -2  371.86   19.60
  -2  10   2  383.96   26.20
  -2  10   2  385.36   23.40
  -2  10   2  353.36   24.50
  -2  10   2  366.06   26.10
   1 -10  -2  537.75   34.00
  -1  10   2  516.15   31.80
  -1  10   2  548.85   33.50
  -1  10   2  568.44   28.30
  -1  10   2  562.24   33.20
   0 -10  -2   13.00   10.50
   0  10   2    5.70   12.20
   0  10   2    7.00    8.70
   0  10   2    8.20    9.70
   0  10   2   -0.70    8.20
   1  10   2  163.78   20.00
   1  10   2  119.69   17.30
   1  10   2  154.78   17.20
   1  10   2  120.09   27.60
   2  10   2  289.87   45.40
   2  10   2  302.47   29.30
   2  10   2  396.06   27.00
   3  10   2  148.69   18.40
   3  10   2   80.49   27.70
   3  10   2  108.39   20.00
   5 -11  -2   43.80   11.60
  -5  11   2   87.29   20.60
  -5  11   2   26.80   13.80
   4 -11  -2  415.86   26.40
  -4  11   2  431.36   33.10
  -4  11   2  411.16   29.70
   3 -11  -2  222.08   15.70
  -3  11   2  218.28   20.30
  -3  11   2  243.88   25.10
  -3  11   2  154.88   18.90
  -2  11   2   15.20    8.70
  -2  11   2   32.60   12.40
  -1  11   2  502.45   33.30
  -1  11   2  533.05   32.80
  -1  11   2  501.75   27.30
   0  11   2  534.25   32.90
   0  11   2  523.15   35.40
   0  11   2  495.65   33.60
   0  11   2  553.24   45.60
   1  11   2  112.69   17.80
   1  11   2   59.99   13.90
   1  11   2   66.59   13.70
   1  11   2   62.99   22.00
   2  11   2   13.50   18.00
   2  11   2   38.20   13.00
   2  11   2   53.89   16.80
   4 -12  -2   19.20    9.00
  -4  12   2   12.70   13.20
  -4  12   2    3.70    8.50
  -3  12   2   39.70   12.10
  -3  12   2   87.89   17.40
  -2  12   2   35.10   10.10
  -2  12   2   50.89   15.30
  -1  12   2    0.20    9.30
  -1  12   2   17.30   12.00
   0  12   2   89.49   17.20
   0  12   2   87.29   16.70
   1  12   2   55.19   17.30
   1  12   2   34.10   23.50
   1  12   2   55.79   14.00
  -3  13   2   13.60   12.70
  -3  13   2    6.80   10.20
  -2  13   2   11.90   12.70
  -2  13   2   10.10    9.30
  -1  13   2   22.70   13.00
   0  13   2   53.99   15.50
   0  13   2   53.09   16.00
   0  14  -3   22.90   17.80
   0  14  -3   44.00   14.20
   0 -14   3   39.10   16.60
  -1  14  -3   13.50   10.40
  -1  14  -3    8.20   11.40
  -2  14  -3    3.20   10.00
  -2  14  -3    8.40   11.70
  -3  14  -3    4.00   10.30
  -3  14  -3   30.90   14.80
   1  13  -3    5.00   10.10
   1  13  -3    6.70   10.80
  -1 -13   3   -1.60   13.60
   0  13  -3   65.49   13.00
   0  13  -3   80.99   14.80
   0  13  -3   59.29   11.30
   0 -13   3   64.89   18.10
  -1  13  -3  212.48   21.80
  -1  13  -3  155.88   16.40
   1 -13   3  167.18   23.30
  -2  13  -3  227.88   21.70
  -2  13  -3  176.78   18.50
  -3  13  -3   23.30   12.10
  -3  13  -3   18.40   11.20
  -4  13  -3    9.90   11.10
  -4  13  -3   15.90   11.30
   2  12  -3   35.90   13.00
   2  12  -3   20.50   11.60
  -2 -12   3   14.10   16.50
   1  12  -3   61.09   12.40
   1  12  -3   33.90   10.70
   1  12  -3   60.79   14.00
  -1 -12   3   49.80   17.60
   0  12  -3  197.28   16.10
   0  12  -3  217.28   19.60
   0  12  -3  195.38   19.10
   0  12  -3  220.88   20.90
   0 -12   3  157.38   20.90
   0 -12   3  238.48   25.60
  -1  12  -3    1.10    7.90
  -1  12  -3   -1.80    7.20
  -1  12  -3    0.10    8.30
   1 -12   3    0.00    9.00
  -2  12  -3  171.18   18.90
  -2  12  -3  182.68   17.50
   2 -12   3  140.89   18.90
  -3  12  -3  112.99   15.70
  -3  12  -3   91.39   16.40
  -3  12  -3  104.79   13.00
  -4  12  -3   16.20    9.30
  -4  12  -3   16.90   12.20
  -4  12  -3   11.30   12.20
   3  11  -3   47.60   12.10
   3  11  -3   18.80   14.00
  -3 -11   3   40.90   19.90
   2  11  -3  200.18   22.60
   2  11  -3  191.08   18.50
  -2 -11   3  174.58   29.10
   1  11  -3  105.39   14.80
   1  11  -3  129.49   12.40
   1  11  -3  106.39   14.10
   1  11  -3   99.69   15.60
  -1 -11   3   82.99   14.90
  -1 -11   3  105.99   21.10
   0  11  -3   15.40    9.50
   0  11  -3    2.90    7.40
   0  11  -3   27.50   10.10
   0  11  -3   11.40    6.50
   0 -11   3   -2.60    9.70
   0 -11   3    9.90    7.60
  -1  11  -3  266.37   20.30
  -1  11  -3  313.77   20.10
  -1  11  -3  332.77   24.10
  -1  11  -3  308.37   20.60
   1 -11   3  294.07   24.10
   1 -11   3  281.27   23.50
  -2  11  -3   26.60    7.60
  -2  11  -3   33.50    7.30
  -2  11  -3   30.00    9.80
   2 -11   3   39.70   10.70
  -3  11  -3   41.90    9.90
  -3  11  -3   54.49   12.50
  -3  11  -3   52.79   11.50
  -4  11  -3    4.60    8.30
  -4  11  -3    5.90   10.40
  -4  11  -3   -0.50    9.50
  -5  11  -3  213.18   24.00
  -5  11  -3  241.78   22.60
   3  10  -3   76.29   16.90
   3  10  -3   82.89   13.20
  -3 -10   3   80.89   23.80
   2  10  -3   12.70    8.50
   2  10  -3   -2.50    6.00
   2  10  -3   12.30    9.60
  -2 -10   3    7.50   10.40
   1  10  -3  210.08   19.20
   1  10  -3  230.88   19.00
   1  10  -3  230.68   17.30
   1  10  -3  221.88   14.80
  -1 -10   3  244.38   20.40
  -1 -10   3  201.68   22.30
   0  10  -3  865.81   38.30
   0  10  -3  876.71   41.40
   0  10  -3  827.82   42.30
   0  10  -3  761.52   39.50
   0  10  -3  807.02   39.60
   0 -10   3  872.21   46.40
   0 -10   3  900.21   44.40
   0 -10   3  830.72   36.80
  -1  10  -3   54.19   11.00
  -1  10  -3   34.80   11.30
  -1  10  -3   47.40    8.70
  -1  10  -3   61.59    9.10
  -1  10  -3   48.10    9.70
  -1  10  -3   44.30    6.20
  -1  10  -3   46.70    8.30
   1 -10   3   47.80   11.20
   1 -10   3   49.60   11.20
  -2  10  -3  917.71   43.50
  -2  10  -3  919.31   41.50
  -2  10  -3  882.71   57.89
  -2  10  -3  889.41   40.80
  -2  10  -3  956.00   44.60
   2 -10   3 1036.00   46.90
  -3  10  -3   62.19   10.40
  -3  10  -3   67.19   11.60
  -3  10  -3   52.49   12.20
   3 -10   3   72.89   11.40
  -4  10  -3  222.68   20.60
  -4  10  -3  196.58   19.90
  -4  10  -3  268.77   20.50
  -5  10  -3  159.28   19.90
  -5  10  -3  148.99   18.80
   4   9  -3   20.30   13.90
   4   9  -3   14.40   22.50
   4   9  -3   32.60   10.80
   3   9  -3  228.58   19.00
   3   9  -3  255.17   24.00
  -3  -9   3  260.27   32.60
   2   9  -3  165.38   15.10
   2   9  -3  176.88   11.80
   2   9  -3  158.28   18.50
   2   9  -3  172.78   15.30
  -2  -9   3  154.88   23.30
   1   9  -3  361.76   23.00
   1   9  -3  357.06   18.50
   1   9  -3  337.87   20.70
   1   9  -3  348.67   23.20
  -1  -9   3  354.56   19.10
  -1  -9   3  357.06   23.70
  -1  -9   3  367.86   28.90
   0   9  -3  126.59   11.60
   0   9  -3  115.29   14.10
   0   9  -3  134.39   10.40
   0   9  -3   93.79   12.70
   0   9  -3  103.49   10.70
   0   9  -3  126.19   13.10
   0  -9   3  115.29    5.90
   0  -9   3  100.39    8.80
   0  -9   3  133.49   14.80
   0  -9   3  123.69   15.70
  -1   9  -3  280.17   16.70
  -1   9  -3  253.47   16.40
  -1   9  -3  251.97   15.60
  -1   9  -3  281.57   17.40
  -1   9  -3  240.68   20.70
  -1   9  -3  272.67   19.80
  -1   9  -3  271.57   14.50
   1  -9   3  294.77   15.50
   1  -9   3  278.37   20.10
   1  -9   3  282.07   20.10
   1  -9   3  252.77   15.80
   1  -9   3  274.27   14.20
  -2   9  -3 1305.87   56.29
  -2   9  -3 1171.58   69.99
  -2   9  -3 1303.47   55.19
  -2   9  -3 1346.47   57.19
  -2   9  -3 1264.97   59.09
  -2   9  -3 1274.27   53.19
   2  -9   3 1342.47   54.69
   2  -9   3 1303.87   54.49
   2  -9   3 1331.77   58.29
   2  -9   3 1278.37   59.59
  -3   9  -3    2.20    6.20
  -3   9  -3   13.80    7.30
  -3   9  -3   16.80    6.30
   3  -9   3   16.10    7.80
   3  -9   3    8.40    5.00
  -4   9  -3   64.99   12.00
  -4   9  -3   48.50   11.90
  -4   9  -3   55.19   11.70
   4  -9   3   72.29   13.20
  -5   9  -3  167.08   19.60
  -5   9  -3  173.68   19.40
  -6   9  -3  111.69   18.30
  -6   9  -3   81.99   17.00
   4   8  -3  325.17   23.50
   4   8  -3  343.37   29.10
   4   8  -3  383.96   48.40
  -4  -8   3  321.27   37.00
   3   8  -3  416.06   27.40
   3   8  -3  414.56   24.10
   3   8  -3  385.66   23.50
  -3  -8   3  416.36   35.60
   2   8  -3   14.70    6.50
   2   8  -3   17.50    4.40
   2   8  -3   20.60    6.10
   2   8  -3   16.90    8.60
  -2  -8   3   27.90   13.60
   1   8  -3  890.01   40.00
   1   8  -3  865.81   37.60
   1   8  -3  926.21   42.50
   1   8  -3  849.72   43.90
   1   8  -3  898.31   41.50
   1   8  -3  890.21   42.20
  -1  -8   3  871.51   42.60
  -1  -8   3  906.91   38.40
  -1  -8   3  914.61   48.30
   0   8  -3 3236.08  128.69
   0   8  -3 3189.58  126.09
   0   8  -3 3193.98  128.09
   0   8  -3 3409.36  123.49
   0   8  -3 3153.08  131.59
   0   8  -3 3194.78  130.49
   0   8  -3 3225.38  127.49
   0  -8   3 3153.88  125.39
   0  -8   3 3260.17  133.49
   0  -8   3 3163.68  127.19
   0  -8   3 3271.77  131.09
   0  -8   3 3347.47  122.99
  -1   8  -3  324.97   23.10
  -1   8  -3  267.37   19.20
  -1   8  -3  324.57   16.40
  -1   8  -3  330.37   18.10
  -1   8  -3  323.07   16.90
  -1   8  -3  320.87   17.80
  -1   8  -3  363.56   18.00
   1  -8   3  311.97   16.60
   1  -8   3  342.37   21.00
   1  -8   3  319.67   15.90
   1  -8   3  341.67   21.40
   1  -8   3  316.67   17.20
  -2   8  -3  349.37   20.60
  -2   8  -3  364.36   16.70
  -2   8  -3  312.17   30.10
  -2   8  -3  372.86   20.50
  -2   8  -3  340.77   22.30
  -2   8  -3  381.46   20.00
  -2   8  -3  356.56   16.90
   2  -8   3  350.06   21.30
   2  -8   3  352.76   22.70
   2  -8   3  383.36   19.50
   2  -8   3  352.16   18.60
   2  -8   3  370.86   18.50
  -3   8  -3  802.62   37.80
  -3   8  -3  764.62   36.30
  -3   8  -3  754.92   36.80
   3  -8   3  692.83   35.40
   3  -8   3  823.12   39.60
   3  -8   3  730.63   33.40
  -4   8  -3  389.06   25.90
  -4   8  -3  401.56   25.40
  -4   8  -3  429.56   26.40
   4  -8   3  461.85   31.40
  -5   8  -3   81.49   14.30
  -5   8  -3   66.69   13.00
  -6   8  -3   21.80   11.60
  -6   8  -3   -1.50   10.90
   5   7  -3   98.09   13.70
   5   7  -3   94.09   19.30
   5   7  -3   80.59   29.00
   4   7  -3  125.49   18.30
   4   7  -3  113.69   13.10
   4   7  -3   92.09    9.60
   4   7  -3   90.49   27.20
  -4  -7   3   93.99   23.50
   3   7  -3  947.31   43.90
   3   7  -3  979.30   44.20
   3   7  -3 1029.80   49.20
   3   7  -3  988.70   40.60
  -3  -7   3  923.81   56.59
   2   7  -3 1958.00   83.89
   2   7  -3 2001.60   80.39
   2   7  -3 2133.79   77.99
   2   7  -3 2018.10   81.79
  -2  -7   3 1753.72   79.29
  -2  -7   3 1941.31   91.49
   1   7  -3  522.55   29.50
   1   7  -3  540.15   24.00
   1   7  -3  554.54   26.00
   1   7  -3  562.24   28.00
   1   7  -3  512.85   27.40
   1   7  -3  491.65   26.50
  -1  -7   3  557.14   24.90
  -1  -7   3  601.54   28.70
  -1  -7   3  534.15   25.80
  -1  -7   3  530.75   32.30
   0   7  -3  986.80   45.50
   0   7  -3 1011.60   40.20
   0   7  -3  942.11   46.10
   0   7  -3 1020.60   42.30
   0   7  -3 1021.20   43.20
   0   7  -3  957.70   43.50
   0   7  -3  992.20   44.00
   0  -7   3 1048.80   39.80
   0  -7   3 1056.69   46.30
   0  -7   3 1011.40   43.10
   0  -7   3 1021.50   41.70
   0  -7   3 1121.09   48.60
  -1   7  -3 2432.46  100.79
  -1   7  -3 2325.67   92.29
  -1   7  -3 2305.57   92.09
  -1   7  -3 2328.87   92.99
  -1   7  -3 2320.97   96.39
  -1   7  -3 2328.77   92.39
   1  -7   3 2339.77   92.49
   1  -7   3 2337.07   96.29
   1  -7   3 2436.06   96.49
   1  -7   3 2364.56   91.69
   1  -7   3 2303.77   91.99
  -2   7  -3  987.00   43.90
  -2   7  -3  975.30   40.10
  -2   7  -3 1034.00   43.90
  -2   7  -3  996.60   43.60
  -2   7  -3  967.50   40.00
  -2   7  -3  870.11   57.39
  -2   7  -3 1047.30   46.70
   2  -7   3 1007.10   41.90
   2  -7   3 1105.89   47.10
   2  -7   3  984.40   42.40
   2  -7   3 1007.70   43.20
   2  -7   3 1077.39   46.70
  -3   7  -3  161.08   14.50
  -3   7  -3  162.38   14.00
  -3   7  -3  167.08   14.10
  -3   7  -3  169.98   12.80
  -3   7  -3  179.28   30.30
   3  -7   3  152.38   12.80
   3  -7   3  167.68   10.60
   3  -7   3  198.68   17.90
   3  -7   3  155.08   14.00
  -4   7  -3   49.10   10.00
  -4   7  -3   36.40    9.60
  -4   7  -3   33.30    9.10
   4  -7   3   52.59   15.80
  -5   7  -3  239.68   21.00
  -5   7  -3  216.98   18.50
   5  -7   3  241.88   34.70
  -6   7  -3  147.29   19.10
  -6   7  -3  188.98   21.70
   5   6  -3  270.37   20.20
   5   6  -3  187.68   38.20
   5   6  -3  245.58   25.40
   4   6  -3  431.96   28.40
   4   6  -3  368.26   19.00
   4   6  -3  417.66   23.10
   4   6  -3  378.26   41.10
  -4  -6   3  330.37   33.00
   3   6  -3  618.64   29.70
   3   6  -3  674.83   30.60
   3   6  -3  667.03   35.60
   3   6  -3  618.34   28.20
   3   6  -3  686.63   31.60
  -3  -6   3  667.33   43.90
   2   6  -3   27.10    6.10
   2   6  -3   21.20    5.70
   2   6  -3   14.10    6.70
   2   6  -3   18.30    4.10
   2   6  -3   14.10    7.40
   2   6  -3   21.80    7.20
  -2  -6   3   18.90    9.40
  -2  -6   3   23.70    5.20
  -2  -6   3   16.20    5.30
  -2  -6   3   17.00    5.30
   1   6  -3   46.20    7.70
   1   6  -3   55.99    7.90
   1   6  -3   58.29    5.60
   1   6  -3   57.79    6.70
   1   6  -3   62.89    8.30
   1   6  -3   49.70    8.80
  -1  -6   3   59.69   10.00
  -1  -6   3   60.99    6.40
  -1  -6   3   66.19    8.50
  -1  -6   3   54.49    6.50
   0   6  -3 4149.58  168.98
   0   6  -3 4366.66  163.48
   0   6  -3 4429.76  166.48
   0   6  -3 4146.59  167.68
   0  -6   3 4486.15  169.98
   0  -6   3 4389.66  162.88
   0  -6   3 4232.28  165.48
   0  -6   3 4198.48  167.88
   0  -6   3 4250.37  164.38
  -1   6  -3 1165.68   46.40
  -1   6  -3 1142.69   46.30
  -1   6  -3 1145.09   54.69
  -1   6  -3 1157.38   47.20
  -1   6  -3 1152.98   47.20
  -1   6  -3 1068.69   46.80
  -1   6  -3 1131.99   49.90
   1  -6   3 1170.38   46.80
   1  -6   3 1182.68   50.19
   1  -6   3 1164.38   50.19
   1  -6   3 1152.68   46.40
   1  -6   3 1124.09   46.40
  -2   6  -3  159.98    7.70
  -2   6  -3  149.39    7.00
  -2   6  -3  148.29   10.30
  -2   6  -3  124.49   21.70
  -2   6  -3  143.89   10.40
  -2   6  -3  150.68   11.50
  -2   6  -3  152.08   11.80
   2  -6   3  148.99    9.50
   2  -6   3  156.08   13.90
   2  -6   3  148.59    9.10
   2  -6   3  143.69   11.50
   2  -6   3  141.49   10.40
  -3   6  -3   59.49    8.60
  -3   6  -3   65.49    9.40
  -3   6  -3   54.89   16.20
  -3   6  -3   57.19    8.50
   3  -6   3   33.70   11.60
   3  -6   3   53.19    7.20
   3  -6   3   63.99    9.10
   3  -6   3   59.79    6.00
   3  -6   3   57.09    8.40
  -4   6  -3  550.84   27.40
  -4   6  -3  509.15   29.50
  -4   6  -3  491.85   42.80
  -4   6  -3  523.25   28.40
   4  -6   3  480.55   41.50
  -5   6  -3  197.88   17.70
  -5   6  -3  173.58   16.70
   5  -6   3  131.69   30.50
  -6   6  -3   39.40   11.60
  -6   6  -3   45.60   13.10
   5   5  -3  175.68   34.80
   5   5  -3  188.58   16.30
   5   5  -3  225.08   24.20
   4   5  -3   78.79   23.70
   4   5  -3  101.29   11.50
   4   5  -3  106.69   15.50
   4   5  -3   92.89    7.00
   4   5  -3   90.99    8.00
   4   5  -3  108.39    9.80
  -4  -5   3  104.29   21.30
   3   5  -3 1948.31   77.29
   3   5  -3 2016.50   77.99
   3   5  -3 1897.61   76.89
   3   5  -3 2019.00   77.29
   3   5  -3 1921.11   79.19
   3   5  -3 1787.12   80.89
   3   5  -3 1998.20   79.39
   3   5  -3 1928.31   75.49
   3   5  -3 1952.80   82.49
  -3  -5   3 1959.90   91.49
   2   5  -3  949.11   44.20
   2   5  -3 1036.80   42.60
   2   5  -3 1021.20   47.40
   2   5  -3 1019.10   42.50
   2   5  -3  968.30   44.30
   2   5  -3  996.50   38.30
   2   5  -3  964.00   39.00
   2   5  -3  999.40   40.40
  -2  -5   3  972.10   41.80
  -2  -5   3  972.80   49.70
  -2  -5   3  959.30   42.70
  -2  -5   3 1007.30   42.60
   1   5  -3 2313.77   92.29
   1   5  -3 2328.17   89.39
   1   5  -3 2293.37   91.79
   1   5  -3 2231.48   91.99
   1   5  -3 2191.18   87.29
   1   5  -3 2338.77   94.49
   1   5  -3 2367.16   90.89
  -1  -5   3 2384.26   87.49
  -1  -5   3 2300.47   91.99
  -1  -5   3 2318.07   90.19
  -1  -5   3 2286.47   90.89
  -1  -5   3 2299.17   95.89
   0   5  -3  654.03   29.50
   0   5  -3  669.93   30.90
   0   5  -3  657.03   28.90
   0   5  -3  680.03   29.70
   0   5  -3  710.43   27.70
   0   5  -3  670.53   32.00
   0   5  -3  703.93   28.50
   0  -5   3  696.53   28.20
   0  -5   3  698.03   32.20
   0  -5   3  664.53   28.90
   0  -5   3  658.03   30.70
   0  -5   3  697.73   27.20
  -1   5  -3 1032.10   41.40
  -1   5  -3 1054.09   50.99
  -1   5  -3 1004.30   44.70
  -1   5  -3 1033.40   42.20
  -1   5  -3 1012.30   41.80
  -1   5  -3 1067.19   42.70
  -1   5  -3 1016.20   41.40
   1  -5   3 1014.20   41.90
   1  -5   3 1033.80   41.70
   1  -5   3 1019.10   41.60
   1  -5   3 1063.29   45.80
  -2   5  -3 1027.50   44.80
  -2   5  -3  998.00   43.80
  -2   5  -3 1077.19   43.60
  -2   5  -3 1053.69   40.10
  -2   5  -3 1044.10   46.00
  -2   5  -3  983.60   40.30
   2  -5   3 1101.59   42.10
   2  -5   3 1055.59   45.90
   2  -5   3 1017.60   44.10
   2  -5   3 1060.29   43.20
   2  -5   3 1091.59   52.79
  -3   5  -3  744.93   33.60
  -3   5  -3  749.92   35.60
  -3   5  -3  675.53   50.19
  -3   5  -3  734.93   33.90
  -3   5  -3  755.42   35.00
   3  -5   3  660.73   33.50
   3  -5   3  754.62   30.50
   3  -5   3  705.23   48.00
   3  -5   3  746.83   32.20
   3  -5   3  770.02   34.90
  -4   5  -3   45.60   16.30
  -4   5  -3   60.49   10.10
  -4   5  -3   48.50   10.40
  -4   5  -3   57.49    7.50
  -4   5  -3   47.70    9.10
   4  -5   3   37.90   15.40
  -5   5  -3  316.37   22.20
  -5   5  -3  273.77   22.50
   5  -5   3  243.68   40.70
  -6   5  -3  342.57   26.60
  -6   5  -3  398.76   28.90
   6   4  -3   10.10   13.90
   6   4  -3   36.70   24.20
   5   4  -3  121.19   31.00
   5   4  -3  119.09   17.30
   5   4  -3  127.29   13.80
   4   4  -3  424.16   25.80
   4   4  -3  428.16   22.10
   4   4  -3  340.07   19.40
   4   4  -3  444.86   40.90
  -4  -4   3  381.06   31.80
   3   4  -3  895.41   39.80
   3   4  -3  965.90   44.20
   3   4  -3  968.10   39.00
   3   4  -3 1004.00   39.30
   3   4  -3  916.31   38.50
   3   4  -3  925.21   41.20
   3   4  -3  959.90   43.80
   3   4  -3  965.60   44.20
   3   4  -3  956.90   39.80
   3   4  -3  954.60   47.30
   3   4  -3  917.11   41.30
  -3  -4   3  946.81   51.49
   2   4  -3  166.28    8.70
   2   4  -3  163.78   13.10
   2   4  -3  146.69    7.80
   2   4  -3  156.38   11.40
   2   4  -3  162.18    9.50
   2   4  -3  175.98   11.90
   2   4  -3  159.38    9.90
   2   4  -3  158.78   10.10
  -2  -4   3  157.88   10.90
  -2  -4   3  158.88   14.60
  -2  -4   3  172.18   10.50
  -2  -4   3  167.98   10.10
   1   4  -3  536.75   25.80
   1   4  -3  557.24   27.70
   1   4  -3  614.94   24.30
   1   4  -3  571.64   24.90
   1   4  -3  562.04   25.60
  -1  -4   3  577.64   24.90
  -1  -4   3  579.14   26.20
  -1  -4   3  577.04   25.50
  -1  -4   3  588.74   28.80
  -1  -4   3  580.74   25.20
  -1  -4   3  550.84   22.60
  -1   4  -3 2723.33  102.99
  -1   4  -3 2566.24  113.39
  -1   4  -3 2662.63  101.69
  -1   4  -3 2665.83  104.79
   1  -4   3 2667.73  101.49
   1  -4   3 2382.16  102.09
   1  -4   3 2582.74  101.79
   1  -4   3 2831.42  108.39
   1  -4   3 2731.13  104.59
  -2   4  -3  397.86   16.50
  -2   4  -3  409.66   19.00
  -2   4  -3  418.36   20.70
  -2   4  -3  410.46   19.70
   2  -4   3  429.26   30.90
   2  -4   3  396.36   17.40
   2  -4   3  420.26   18.90
   2  -4   3  435.66   21.30
   2  -4   3  422.26   20.20
   2  -4   3  420.96   16.50
  -3   4  -3  225.68   25.90
  -3   4  -3  200.78   11.80
  -3   4  -3  200.68   14.10
  -3   4  -3  197.98   13.10
   3  -4   3  208.68   10.10
   3  -4   3  212.98   13.60
   3  -4   3  190.08    9.70
   3  -4   3  195.28   25.20
   3  -4   3  184.98   13.00
   3  -4   3  198.78    8.80
   3  -4   3  177.18   11.50
  -4   4  -3 2748.93  110.89
  -4   4  -3 2673.63  104.99
  -4   4  -3 2703.93  129.59
  -4   4  -3 2698.13  110.39
  -4   4  -3 2906.91  109.59
   4  -4   3 2731.13  105.99
   4  -4   3 2736.53  108.19
   4  -4   3 2354.36  134.59
   4  -4   3 2596.64  106.39
  -5   4  -3  282.27   21.70
  -5   4  -3  249.97   19.20
   5  -4   3  206.08   41.40
  -6   4  -3    9.80   10.90
  -6   4  -3   -2.50    9.30
   6  -4   3  -11.50   15.70
   6   3  -3  153.58   37.00
   5   3  -3  389.76   44.30
   5   3  -3  362.46   22.10
   5   3  -3  383.46   22.80
   5   3  -3  412.56   22.90
   5   3  -3  383.16   26.80
   4   3  -3   17.10    5.50
   4   3  -3   24.30    6.70
   4   3  -3   22.60    6.10
   4   3  -3   37.20    8.80
   4   3  -3   24.00    6.30
   4   3  -3   31.90    8.90
   4   3  -3   18.10    5.70
   4   3  -3   35.20   14.20
   3   3  -3   87.39    7.40
   3   3  -3   96.19    5.30
   3   3  -3   81.79    8.00
   3   3  -3   92.89    8.60
   3   3  -3   93.89   11.10
   3   3  -3   85.59   12.20
   3   3  -3   83.89    7.60
   3   3  -3   86.79   10.40
   3   3  -3   80.99   10.40
   3   3  -3   92.79    8.30
   3   3  -3   90.69    5.50
  -3  -3   3   81.29   13.90
   2   3  -3  170.08   11.60
   2   3  -3  157.48    8.50
   2   3  -3  152.88    9.60
   2   3  -3  160.48   11.70
   2   3  -3  173.78   13.10
   2   3  -3  164.08    9.30
   2   3  -3  166.08    9.20
   2   3  -3  172.88   10.50
   2   3  -3  157.38   11.00
  -2  -3   3  169.08   11.50
  -2  -3   3  175.18   10.20
  -2  -3   3  174.58    9.20
  -2  -3   3  189.58   15.10
   1   3  -3 2022.40   82.09
   1   3  -3 2145.99   83.79
   1   3  -3 2068.09   79.19
   1   3  -3 2056.49   81.19
   1   3  -3 2147.49   81.79
   1   3  -3 2097.59   80.69
  -1  -3   3 2075.49   84.29
  -1  -3   3 2065.49   81.39
  -1  -3   3 2031.60   79.39
  -1  -3   3 2132.09   81.39
  -1  -3   3 2034.60   81.29
   0   3  -3  378.26   19.80
   0   3  -3  373.76   16.80
   0   3  -3  376.66   17.50
   0   3  -3  430.66   17.10
   0   3  -3  396.46   18.60
   0   3  -3  390.86   16.40
   0  -3   3  426.06   18.60
   0  -3   3  377.56   16.50
   0  -3   3  398.96   17.50
   0  -3   3  380.96   19.00
   0  -3   3  376.66   16.90
   0  -3   3  409.16   16.30
  -1   3  -3 2216.28   88.69
  -1   3  -3 1935.51   98.29
  -1   3  -3 2198.48   86.89
  -1   3  -3 2227.78   86.79
   1  -3   3 2441.66   96.79
   1  -3   3 2205.08   85.19
   1  -3   3 2296.47   88.49
   1  -3   3 2294.97   86.69
   1  -3   3 2235.98   85.79
  -2   3  -3  405.96   18.60
  -2   3  -3  396.76   16.80
  -2   3  -3  416.46   20.10
  -2   3  -3  318.27   30.20
  -2   3  -3  371.56   17.40
   2  -3   3  383.76   19.10
   2  -3   3  411.16   18.00
   2  -3   3  433.26   20.50
   2  -3   3  369.46   30.80
   2  -3   3  416.36   16.30
   2  -3   3  406.56   18.40
  -3   3  -3 1170.78   49.00
  -3   3  -3 1077.49   63.89
  -3   3  -3 1101.09   44.20
  -3   3  -3 1122.09   44.30
  -3   3  -3 1105.59   46.90
  -3   3  -3 1093.49   48.90
   3  -3   3 1119.09   43.50
   3  -3   3 1064.49   47.40
   3  -3   3 1125.69   45.70
   3  -3   3 1063.59   67.89
   3  -3   3 1105.79   46.20
   3  -3   3 1115.39   47.50
  -4   3  -3 1111.19   50.49
  -4   3  -3 1154.68   48.90
  -4   3  -3 1189.98   50.89
  -4   3  -3 1137.59   66.99
   4  -3   3 1047.00   74.49
   4  -3   3 1093.69   47.70
   4  -3   3 1111.79   47.80
   4  -3   3 1103.79   44.00
   4  -3   3 1011.70   46.20
  -5   3  -3  963.20   47.30
  -5   3  -3  981.70   45.00
   5  -3   3  836.12   72.69
  -6   3  -3  384.56   27.80
   6  -3   3  271.37   50.59
   6   2  -3  126.59   32.70
   6   2  -3  228.08   21.50
   5   2  -3    3.30    6.10
   5   2  -3    8.90    6.20
   5   2  -3   -3.10    6.80
   5   2  -3    8.00   15.00
   5   2  -3    3.00    8.60
   4   2  -3  802.52   36.30
   4   2  -3  823.12   39.10
   4   2  -3  809.72   36.70
   4   2  -3  789.52   40.50
   4   2  -3  841.32   36.80
   4   2  -3  815.42   37.30
   4   2  -3  823.02   42.80
   4   2  -3  760.22   38.40
   4   2  -3  756.32   36.70
   4   2  -3  846.52   54.19
   3   2  -3 1041.70   43.80
   3   2  -3 1114.59   43.90
   3   2  -3 1023.20   48.40
   3   2  -3 1061.89   45.90
   3   2  -3  989.40   44.30
   3   2  -3 1006.10   46.40
   3   2  -3 1043.50   44.10
   3   2  -3 1039.90   45.90
   3   2  -3 1056.29   44.30
  -3  -2   3 1008.20   51.59
   2   2  -3 2867.91  116.09
   2   2  -3 2762.72  114.59
   2   2  -3 2834.52  112.79
   2   2  -3 2997.80  113.99
   2   2  -3 2976.60  114.49
   2   2  -3 2809.72  111.39
   2   2  -3 3052.29  112.09
   2   2  -3 2957.50  112.69
   2   2  -3 2918.51  113.49
  -2  -2   3 2922.31  110.99
   1   2  -3    9.80    2.70
   1   2  -3   10.90    2.90
   1   2  -3    8.30    1.50
   1   2  -3    1.00    2.00
   1   2  -3    9.90    2.90
   1   2  -3    4.30    2.30
   1   2  -3    6.20    2.30
  -1  -2   3    3.70    2.20
  -1  -2   3    5.00    2.00
  -1  -2   3    4.70    1.50
  -1  -2   3    5.30    2.50
  -1  -2   3    8.10    2.80
  -1   2  -3 4467.65  186.28
  -2   2  -3   83.39    8.10
  -2   2  -3   96.59    6.80
  -2   2  -3  114.39   19.30
  -2   2  -3  106.99    8.30
  -2   2  -3   95.89    6.10
  -2   2  -3   93.49    4.60
   2  -2   3   91.79    7.20
   2  -2   3  100.49    6.10
   2  -2   3   96.79    7.50
   2  -2   3   96.09    4.30
   2  -2   3   98.49    7.90
   2  -2   3   78.89   16.90
  -3   2  -3  626.14   29.80
  -3   2  -3  548.85   25.80
  -3   2  -3  614.24   29.00
  -3   2  -3  585.24   27.30
  -3   2  -3  598.44   42.50
   3  -2   3  616.54   27.80
   3  -2   3  586.94   27.70
   3  -2   3  614.84   26.00
   3  -2   3  546.45   45.70
   3  -2   3  621.94   28.10
   3  -2   3  591.84   24.30
   3  -2   3  588.84   23.80
  -4   2  -3  703.43   50.09
  -4   2  -3  747.43   35.50
  -4   2  -3  701.73   35.30
  -4   2  -3  805.42   34.50
   4  -2   3  678.73   33.90
   4  -2   3  700.23   29.10
   4  -2   3  728.83   32.30
   4  -2   3  714.53   31.60
   4  -2   3  718.03   32.90
   4  -2   3  715.23   59.29
  -5   2  -3  645.44   33.00
  -5   2  -3  650.43   35.30
   5  -2   3  564.34   60.19
  -6   2  -3    0.90   10.20
   6  -2   3    6.00   18.70
   6   1  -3  149.59   16.40
   6   1  -3  115.99   29.20
   5   1  -3  828.62   62.79
   5   1  -3  890.41   42.90
   5   1  -3  854.61   41.60
   5   1  -3  839.02   40.00
   5   1  -3  905.41   40.50
   4   1  -3  749.33   34.80
   4   1  -3  747.33   36.30
   4   1  -3  752.02   38.90
   4   1  -3  786.52   51.19
   4   1  -3  756.12   36.40
   4   1  -3  734.33   35.00
   4   1  -3  767.62   34.80
   4   1  -3  725.93   35.30
   4   1  -3  817.32   35.50
   4   1  -3  743.73   39.50
   3   1  -3    5.20    4.30
   3   1  -3    0.20    3.60
   3   1  -3    0.60    3.30
   3   1  -3    1.70    3.30
   3   1  -3    1.10    3.20
   3   1  -3    0.20    3.30
   3   1  -3    0.20    3.90
   3   1  -3    3.70    4.90
  -3  -1   3   -0.90    5.10
  -3  -1   3   -0.70    3.70
  -3  -1   3    2.20    3.80
   2   1  -3  948.31   41.30
   2   1  -3  964.50   39.40
   2   1  -3 1025.00   40.50
   2   1  -3  956.40   40.40
   2   1  -3  929.11   39.20
   2   1  -3  965.40   39.00
   2   1  -3  945.31   37.30
   2   1  -3  907.01   41.20
  -2  -1   3  935.21   40.50
  -2  -1   3  968.00   36.90
  -2  -1   3  948.01   42.60
  -2  -1   3  963.10   40.30
   0   1  -3  534.65   28.00
   0   1  -3  553.44   23.50
   0   1  -3  458.55   21.30
   0   1  -3  500.45   21.70
   0   1  -3  523.85   21.30
   0   1  -3  544.95   23.50
   0  -1   3  534.25   23.00
   0  -1   3  530.55   21.70
   0  -1   3  541.55   21.60
   0  -1   3  535.95   21.20
   0  -1   3  527.35   26.70
   0  -1   3  514.85   23.40
  -1   1  -3 2016.20   78.89
  -1   1  -3 2041.40   77.89
  -1   1  -3 1993.40   80.09
  -1   1  -3 1907.11   91.49
   1  -1   3 1934.51   76.29
   1  -1   3 2109.89   79.89
   1  -1   3 1853.71   90.89
   1  -1   3 2055.19   77.49
   1  -1   3 2047.40   79.99
  -2   1  -3 2054.79   81.19
  -2   1  -3 1899.91   95.69
  -2   1  -3 2010.00   80.09
  -2   1  -3 2126.29   79.49
  -2   1  -3 2097.09   83.09
   2  -1   3 2026.10   80.49
   2  -1   3 2031.60   81.99
   2  -1   3 2043.50   76.99
   2  -1   3 2127.59   81.59
   2  -1   3 2059.49   78.69
   2  -1   3 1901.91   98.79
   2  -1   3 2028.80   77.49
  -3   1  -3 1956.50   80.99
  -3   1  -3 1998.40   79.09
  -3   1  -3 1930.01   81.49
  -3   1  -3 2044.20   97.99
  -3   1  -3 2092.49   78.89
   3  -1   3 1971.70   80.59
   3  -1   3 1885.81   80.09
   3  -1   3 1983.50   79.79
   3  -1   3 1974.50   75.69
   3  -1   3 1950.40  104.69
   3  -1   3 1984.70   77.09
   3  -1   3 1972.00   77.39
  -4   1  -3 1057.89   50.09
  -4   1  -3 1140.69   48.90
  -4   1  -3 1199.58   48.40
   4  -1   3 1087.49   43.90
   4  -1   3 1086.89   45.80
   4  -1   3 1062.19   51.19
   4  -1   3 1189.28   50.29
   4  -1   3 1069.19   76.69
   4  -1   3 1126.39   47.80
   4  -1   3 1089.39   47.70
  -5   1  -3   -2.40    8.30
   5  -1   3    5.60   18.70
  -6   1  -3   49.10   12.60
   6  -1   3   63.99   29.60
   6   0  -3  151.48   35.50
   6   0  -3  183.88   16.90
   6   0  -3  197.28   19.00
   5   0  -3   -6.30    5.70
   5   0  -3    3.70    6.70
   5   0  -3    3.20    7.00
   5   0  -3    6.10   13.80
   5   0  -3    6.10    6.90
   4   0  -3  834.72   40.90
   4   0  -3  801.82   40.60
   4   0  -3  793.92   37.70
   4   0  -3  826.62   37.60
   4   0  -3  782.72   51.09
   4   0  -3  749.53   37.00
   4   0  -3  852.11   37.70
   4   0  -3  820.12   36.90
  -4   0   3  848.12   38.20
  -4   0   3  803.82   38.40
   3   0  -3 1411.76   60.29
   3   0  -3 1444.26   60.39
   3   0  -3 1547.35   60.89
   3   0  -3 1441.16   62.09
   3   0  -3 1395.46   62.59
   3   0  -3 1428.56   59.89
   3   0  -3 1599.94   70.89
  -3   0   3 1419.26   61.19
  -3   0   3 1479.15   59.89
  -3   0   3 1451.75   60.79
   2   0  -3 1352.56   57.79
   2   0  -3 1378.96   54.89
   2   0  -3 1435.06   57.09
   2   0  -3 1439.76   59.79
   2   0  -3 1460.45   57.59
   2   0  -3 1453.85   57.99
   2   0  -3 1424.66   57.89
  -2   0   3 1475.15   57.59
  -2   0   3 1405.86   55.89
  -2   0   3 1434.56   59.29
  -2   0   3 1457.35   58.09
  -2   0   3 1438.66   59.09
   0   0  -3 2987.20  123.59
  -1   0  -3 2081.39   95.89
  -1   0  -3 2127.49   84.39
   1   0   3 2096.69   81.19
   1   0   3 2303.37   82.99
   1   0   3 2207.98   85.49
   1   0   3 2103.79   85.99
   1   0   3 2042.80   96.59
  -2   0  -3 1799.02   76.59
  -2   0  -3 1858.51   89.49
  -2   0  -3 1854.01   75.29
  -2   0  -3 1863.21   75.29
  -2   0  -3 1956.70   73.29
   2   0   3 1900.51   77.39
   2   0   3 1890.51   72.69
   2   0   3 1929.51   74.59
   2   0   3 1874.31   72.39
   2   0   3 1841.42   93.89
   2   0   3 1929.21   71.99
   2   0   3 1917.01   76.59
  -3   0  -3   39.10    7.00
  -3   0  -3   39.70   12.70
  -3   0  -3   36.30    6.00
  -3   0  -3   33.20    5.00
  -3   0  -3   33.10    6.30
   3   0   3   37.50    3.60
   3   0   3   29.00    6.30
   3   0   3   22.20    5.00
   3   0   3   27.20    4.50
   3   0   3   37.70    7.00
   3   0   3   37.80   15.80
   3   0   3   32.50    3.90
  -4   0  -3  539.85   25.80
  -4   0  -3  553.84   28.60
  -4   0  -3  595.24   26.30
  -4   0  -3  563.94   27.40
   4   0   3  546.35   26.70
   4   0   3  534.15   22.60
   4   0   3  453.25   47.40
   4   0   3  551.44   29.50
   4   0   3  472.95   26.20
   4   0   3  501.85   26.90
  -5   0  -3  478.15   28.90
   5   0   3  478.05   29.20
   5   0   3  520.55   56.89
  -6   0  -3   14.20   11.00
   6   0   3   -2.60   19.00
   6  -1  -3  143.59   17.70
   6  -1  -3  165.28   16.50
   5  -1  -3 1008.80   46.80
   5  -1  -3  956.70   44.70
   5  -1  -3  988.20   67.39
  -5   1   3 1018.90   47.70
  -5   1   3  965.60   46.00
   4  -1  -3  160.28   12.60
   4  -1  -3  162.68   13.30
   4  -1  -3  164.98   15.50
   4  -1  -3  176.18   12.60
   4  -1  -3  158.78   12.60
   4  -1  -3  153.48   14.00
   4  -1  -3  168.78   21.30
   4  -1  -3  145.19   12.90
  -4   1   3  168.18   14.00
  -4   1   3  148.59   13.50
  -4   1   3  159.98   11.50
   3  -1  -3  159.98   11.70
   3  -1  -3  153.48   11.10
   3  -1  -3  178.28   16.90
   3  -1  -3  168.88   13.40
   3  -1  -3  170.68   11.90
   3  -1  -3  175.58   11.20
   3  -1  -3  172.28   11.50
  -3   1   3  173.78   13.00
  -3   1   3  177.18   11.10
  -3   1   3  173.38   12.30
  -3   1   3  182.48    8.80
  -3   1   3  164.78    8.10
   2  -1  -3  139.89    9.10
   2  -1  -3  137.39    9.10
   2  -1  -3  140.69   11.00
   2  -1  -3  142.69    8.70
   2  -1  -3  138.29    8.10
   2  -1  -3  145.89    9.40
  -2   1   3  151.68    9.00
  -2   1   3  140.69   11.00
  -2   1   3  154.28    8.10
  -2   1   3  142.39    9.50
  -2   1   3  140.99    7.90
  -2   1   3  137.69    9.20
   0  -1  -3   30.60    2.40
   0  -1  -3   22.60    3.00
   0  -1  -3   26.20    4.80
   0  -1  -3   27.00    4.40
   0  -1  -3   32.90    3.90
   0  -1  -3   26.50    2.60
   0  -1  -3   21.90    6.30
   0   1   3   23.50    2.70
   0   1   3   20.80    6.40
   0   1   3   33.30    4.20
   0   1   3   24.40    5.30
   0   1   3   38.70    5.40
  -1  -1  -3 2447.26   96.59
  -1  -1  -3 2583.04   94.79
  -1  -1  -3 2406.76  106.39
   1   1   3 2475.05   97.59
   1   1   3 2379.66   97.49
   1   1   3 2459.05   92.49
   1   1   3 2461.25  109.39
   1   1   3 2376.86   93.99
  -2  -1  -3   63.59    6.70
  -2  -1  -3   57.29    7.00
  -2  -1  -3   50.49    3.80
  -2  -1  -3   49.90    6.80
  -2  -1  -3   53.09    4.30
  -2  -1  -3   42.20   12.30
   2   1   3   45.90    7.20
   2   1   3   48.50    4.00
   2   1   3   47.80    7.60
   2   1   3   53.99   14.70
   2   1   3   49.99    3.20
   2   1   3   58.69    5.20
  -3  -1  -3  737.83   31.70
  -3  -1  -3  644.94   31.70
  -3  -1  -3  646.74   31.90
  -3  -1  -3  674.13   29.10
   3   1   3  667.53   30.50
   3   1   3  745.33   34.20
   3   1   3  710.73   30.30
   3   1   3  696.13   53.49
   3   1   3  694.33   33.90
   3   1   3  700.53   28.40
   3   1   3  656.53   27.90
   3   1   3  733.03   41.40
  -4  -1  -3  493.25   23.20
  -4  -1  -3  509.45   22.80
  -4  -1  -3  443.96   25.30
  -4  -1  -3  437.76   25.10
   4   1   3  459.35   24.70
   4   1   3  438.56   25.20
   4   1   3  433.56   26.90
   4   1   3  456.65   49.30
   4   1   3  474.25   20.80
   4   1   3  451.25   23.60
   4   1   3  491.75   21.50
  -5  -1  -3    6.20    7.60
   5   1   3   11.90    8.70
   5   1   3   -4.90   14.70
   6   1   3   38.10   22.60
   6  -2  -3  143.29   17.30
  -6   2   3  107.29   15.90
   5  -2  -3   -0.20    7.10
   5  -2  -3    2.30    5.20
   5  -2  -3   -2.50   11.40
  -5   2   3   -9.60    5.50
  -5   2   3   -5.00    5.20
   4  -2  -3 1567.54   68.19
   4  -2  -3 1513.65   66.89
   4  -2  -3 1636.14   70.49
   4  -2  -3 1533.65   81.09
   4  -2  -3 1606.34   68.09
   4  -2  -3 1609.54   67.69
   4  -2  -3 1572.04   66.39
  -4   2   3 1608.64   68.09
  -4   2   3 1602.54   62.39
  -4   2   3 1643.34   65.19
  -4   2   3 1598.74   69.09
  -4   2   3 1626.24   62.49
   3  -2  -3  549.74   33.10
   3  -2  -3  614.54   29.90
   3  -2  -3  554.84   27.80
   3  -2  -3  586.54   27.40
   3  -2  -3  592.74   26.50
   3  -2  -3  571.14   27.50
   3  -2  -3  547.25   26.90
  -3   2   3  579.04   24.80
  -3   2   3  582.14   27.80
  -3   2   3  565.94   24.70
  -3   2   3  573.24   29.80
  -3   2   3  612.74   26.00
   2  -2  -3 1395.86   60.89
   2  -2  -3 1618.34   60.59
   2  -2  -3 1475.55   56.99
   2  -2  -3 1494.55   59.99
   2  -2  -3 1369.06   61.49
   2  -2  -3 1516.35   59.99
   2  -2  -3 1456.95   59.39
  -2   2   3 1521.35   60.29
  -2   2   3 1467.75   59.09
  -2   2   3 1471.35   58.79
  -2   2   3 1451.45   62.39
  -2   2   3 1455.35   59.39
   0  -2  -3  664.53   27.60
   0  -2  -3  670.63   30.90
   0  -2  -3  713.93   34.60
   0  -2  -3  717.53   29.20
   0  -2  -3  697.63   28.20
   0  -2  -3  704.03   30.20
   0   2   3  734.93   28.00
   0   2   3  690.43   29.50
   0   2   3  689.93   27.70
   0   2   3  700.33   32.00
   0   2   3  667.13   30.40
   0   2   3  677.83   36.10
  -1  -2  -3 1339.27   49.99
  -1  -2  -3 1352.56   61.89
  -1  -2  -3 1284.67   52.49
  -1  -2  -3 1264.67   49.40
   1   2   3 1260.57   49.90
   1   2   3 1168.38   62.99
   1   2   3 1270.97   52.99
   1   2   3 1285.77   53.59
   1   2   3 1185.68   49.20
   1   2   3 1150.78   56.09
  -2  -2  -3 1369.26   55.89
  -2  -2  -3 1418.46   57.19
  -2  -2  -3 1311.67   57.69
  -2  -2  -3 1436.26   54.69
   2   2   3 1400.66   75.69
   2   2   3 1403.06   54.49
   2   2   3 1401.96   54.89
   2   2   3 1308.47   58.89
   2   2   3 1376.26   59.19
   2   2   3 1325.37   64.79
  -3  -2  -3  497.05   21.90
  -3  -2  -3  476.25   24.70
  -3  -2  -3  480.55   23.40
  -3  -2  -3  455.95   22.80
   3   2   3  472.55   26.40
   3   2   3  437.86   18.70
   3   2   3  461.15   20.50
   3   2   3  455.85   21.60
   3   2   3  454.85   19.00
   3   2   3  458.25   42.30
   3   2   3  441.36   22.10
   3   2   3  475.95   26.20
   3   2   3  434.36   31.40
  -4  -2  -3  255.17   17.00
   4   2   3  193.78   38.70
   4   2   3  249.97   20.60
  -5  -2  -3  819.82   40.70
   5   2   3  793.52   44.10
   5   2   3  787.82   76.19
   6  -3  -3  162.18   18.60
  -6   3   3  141.09   18.40
   5  -3  -3  996.60   46.40
  -5   3   3  958.20   38.80
  -5   3   3  919.71   38.30
  -5   3   3  914.21   46.40
  -5   3   3  961.20   46.50
   4  -3  -3 1026.30   47.90
   4  -3  -3 1110.49   48.90
   4  -3  -3 1022.50   59.39
   4  -3  -3 1075.09   50.59
   4  -3  -3 1070.49   47.50
   4  -3  -3 1133.89   48.20
  -4   3   3 1068.79   45.30
  -4   3   3 1124.79   45.00
  -4   3   3 1102.19   49.50
  -4   3   3 1112.29   51.29
   3  -3  -3  462.95   20.90
   3  -3  -3  398.36   26.80
   3  -3  -3  480.15   24.20
   3  -3  -3  436.96   25.10
   3  -3  -3  522.25   23.80
   3  -3  -3  491.55   23.60
  -3   3   3  492.75   24.40
  -3   3   3  465.25   21.50
  -3   3   3  453.65   26.30
  -3   3   3  472.95   21.70
  -3   3   3  487.95   22.10
   2  -3  -3  102.09    8.30
   2  -3  -3  125.79    8.90
   2  -3  -3  108.59    9.60
   2  -3  -3   97.69    9.50
   2  -3  -3  112.89    8.40
  -2   3   3  115.39    8.90
  -2   3   3  115.59   10.90
  -2   3   3   99.09    7.80
  -2   3   3  108.69    8.30
  -2   3   3  127.59    9.00
  -1   3   3 4992.90  195.78
  -1   3   3 4955.60  193.88
  -1   3   3 5098.89  194.08
   0  -3  -3 2094.39   80.39
   0  -3  -3 2146.19   83.49
   0  -3  -3 2086.59   83.89
   0  -3  -3 2112.29   80.59
   0  -3  -3 2150.78   82.09
   0   3   3 2145.29   85.39
   0   3   3 2075.29   90.29
   0   3   3 2099.49   80.49
   0   3   3 2037.60   82.59
   0   3   3 2060.99   83.59
   0   3   3 2014.50   84.89
   0   3   3 2069.89   80.49
  -1  -3  -3   44.70    6.90
  -1  -3  -3   41.40    4.40
  -1  -3  -3   38.80    5.90
  -1  -3  -3   42.30    4.60
   1   3   3   46.80    4.50
   1   3   3   55.29    9.20
   1   3   3   43.10    5.10
   1   3   3   39.30    7.00
   1   3   3   44.50    6.80
   1   3   3   41.60   12.60
  -2  -3  -3 1127.19   47.70
  -2  -3  -3 1155.78   50.79
  -2  -3  -3 1201.08   47.40
  -2  -3  -3 1087.89   48.90
   2   3   3 1214.08   52.69
   2   3   3 1158.48   51.39
   2   3   3 1230.68   69.39
   2   3   3 1167.08   46.50
   2   3   3 1125.19   56.99
   2   3   3 1196.88   47.40
  -3  -3  -3 2186.18   84.19
  -3  -3  -3 2005.70   87.19
  -3  -3  -3 2105.69   84.79
   3   3   3 1995.80  112.29
   3   3   3 2123.19   82.99
   3   3   3 2106.39   82.79
   3   3   3 2071.19   89.29
   3   3   3 2158.38   89.19
  -4  -3  -3  489.25   26.30
   4   3   3  477.05   53.09
   4   3   3  462.05   31.20
   4   3   3  531.45   26.50
   5   3   3   25.00   11.70
   5   3   3   -6.70   22.00
   6  -4  -3  375.36   27.40
  -6   4   3  340.77   27.10
   5  -4  -3   53.39   11.20
  -5   4   3   77.09    8.00
  -5   4   3   87.79   12.40
  -5   4   3   73.59   13.50
   4  -4  -3  202.28   20.30
   4  -4  -3  303.67   17.70
   4  -4  -3  262.47   17.10
   4  -4  -3  289.97   18.90
  -4   4   3  255.77   13.70
  -4   4   3  281.57   20.60
  -4   4   3  216.98   14.30
  -4   4   3  264.27   15.00
  -4   4   3  257.87   18.60
   3  -4  -3 1011.60   46.70
   3  -4  -3 1121.79   47.90
   3  -4  -3 1096.29   43.80
   3  -4  -3 1124.89   48.20
   3  -4  -3 1111.89   47.10
   3  -4  -3 1088.89   42.30
   3  -4  -3 1042.10   48.60
  -3   4   3 1078.49   51.09
  -3   4   3 1111.69   48.00
  -3   4   3 1058.79   44.50
  -3   4   3 1017.00   45.90
  -3   4   3 1127.99   45.90
   2  -4  -3 5100.89  194.58
   2  -4  -3 5045.20  193.28
   2  -4  -3 4972.40  192.88
   2  -4  -3 5118.59  194.88
  -2   4   3 5085.99  193.18
  -2   4   3 5083.49  193.48
  -2   4   3 4686.93  194.58
  -2   4   3 4930.91  195.98
   1  -4  -3  959.00   39.20
   1  -4  -3  950.70   42.00
   1  -4  -3  954.90   40.00
   1  -4  -3 1009.10   41.80
  -1   4   3 1001.90   42.80
  -1   4   3  972.60   40.40
  -1   4   3  999.60   44.20
  -1   4   3  992.80   43.40
  -1   4   3  952.70   39.30
  -1   4   3  984.00   42.10
  -1   4   3 1001.50   42.90
  -1   4   3  918.61   39.80
   0  -4  -3 1066.79   42.70
   0  -4  -3 1009.00   44.30
   0  -4  -3 1061.09   40.80
   0  -4  -3 1006.30   40.60
   0   4   3 1047.60   51.29
   0   4   3 1011.60   44.40
   0   4   3 1010.50   40.80
   0   4   3  984.70   40.90
   0   4   3 1036.70   45.60
   0   4   3  976.70   45.20
   0   4   3 1068.09   43.70
   0   4   3 1050.29   46.00
  -1  -4  -3 1723.13   72.89
  -1  -4  -3 1572.84   66.69
  -1  -4  -3 1861.71   68.99
  -1  -4  -3 1757.72   69.89
   1   4   3 1749.72   68.09
   1   4   3 1768.32   73.19
   1   4   3 1806.42   86.49
   1   4   3 1877.81   74.99
   1   4   3 1813.72   70.69
   1   4   3 1716.83   66.79
   1   4   3 1781.22   77.39
  -2  -4  -3 1222.38   53.29
  -2  -4  -3 1193.08   49.60
  -2  -4  -3 1217.78   49.30
   2   4   3 1259.17   72.69
   2   4   3 1256.07   55.39
   2   4   3 1153.58   59.19
   2   4   3 1139.29   48.00
   2   4   3 1197.58   53.39
   2   4   3 1232.68   49.90
  -3  -4  -3   38.50    6.60
  -3  -4  -3   33.60    7.10
   3   4   3   37.40    9.10
   3   4   3   34.80    6.30
   3   4   3   26.30   16.50
   3   4   3   38.50    8.40
   4   4   3  584.44   30.20
   4   4   3  548.15   59.99
   4   4   3  619.04   36.60
   5   4   3  379.76   62.99
   5   4   3  411.36   32.00
   6  -5  -3  217.08   23.20
  -6   5   3  253.17   23.90
   5  -5  -3  600.04   34.30
  -5   5   3  600.04   29.50
  -5   5   3  667.83   35.00
  -5   5   3  673.03   37.90
   4  -5  -3  492.55   27.90
   4  -5  -3  506.25   27.40
  -4   5   3  478.15   30.50
  -4   5   3  542.85   28.80
  -4   5   3  509.25   22.60
  -4   5   3  469.35   24.70
  -4   5   3  498.35   25.10
   3  -5  -3  488.75   24.30
   3  -5  -3  487.45   24.30
   3  -5  -3  463.15   25.60
   3  -5  -3  466.05   24.40
   3  -5  -3  486.15   25.10
  -3   5   3  493.65   28.60
  -3   5   3  497.25   24.10
  -3   5   3  495.35   22.80
  -3   5   3  489.55   25.70
  -3   5   3  437.66   24.10
   2  -5  -3    7.50    4.20
   2  -5  -3    6.50    3.80
   2  -5  -3   12.60    4.80
   2  -5  -3    7.10    4.00
   2  -5  -3    4.30    3.90
  -2   5   3    1.90    5.70
  -2   5   3    8.20    5.10
  -2   5   3    6.90    4.40
  -2   5   3    8.90    4.20
  -2   5   3    6.00    4.30
   1  -5  -3 4428.96  172.28
   1  -5  -3 4484.05  170.88
   1  -5  -3 4399.36  172.78
   1  -5  -3 4440.06  170.68
  -1   5   3 4393.26  171.18
  -1   5   3 4345.57  170.78
  -1   5   3 4309.17  170.58
  -1   5   3 4437.86  173.28
  -1   5   3 4655.13  174.98
  -1   5   3 4469.75  173.88
  -1   5   3 4632.64  176.18
  -1   5   3 4312.87  175.08
   0  -5  -3 1841.22   75.69
   0  -5  -3 1917.61   73.69
   0  -5  -3 1914.31   77.99
   0  -5  -3 1821.72   73.39
   0   5   3 2024.20   86.99
   0   5   3 1901.41   74.19
   0   5   3 1878.31   76.99
   0   5   3 1972.30   78.59
   0   5   3 1817.22   73.69
   0   5   3 1910.21   79.89
   0   5   3 1844.12   79.09
   0   5   3 1938.41   79.09
  -1  -5  -3  142.79    8.30
  -1  -5  -3  135.29    9.40
  -1  -5  -3  132.29   11.70
   1   5   3  130.49    7.30
   1   5   3  123.69   10.20
   1   5   3  150.28   22.20
   1   5   3  142.59   14.20
   1   5   3  113.89   13.10
   1   5   3  134.09    6.60
   1   5   3  130.99   11.60
   1   5   3  127.69   12.30
  -2  -5  -3   61.59    6.40
  -2  -5  -3   57.09    7.20
   2   5   3   68.89   12.80
   2   5   3   71.09    8.10
   2   5   3   49.99   10.10
   2   5   3   46.00    9.40
   2   5   3   53.69   19.10
   2   5   3   61.29    5.80
   2   5   3   61.09    9.90
  -3  -5  -3  695.93   35.70
   3   5   3  690.13   31.60
   3   5   3  627.34   55.69
   3   5   3  705.73   34.70
   3   5   3  622.24   37.50
   4   5   3  557.04   36.40
   4   5   3  600.54   62.79
   5   5   3   38.60   32.50
   5   5   3   48.60   15.70
   6  -6  -3  613.24   36.30
  -6   6   3  510.05   35.70
   5  -6  -3   60.29   12.60
  -5   6   3   55.99    9.10
  -5   6   3   28.50   11.60
  -5   6   3   33.60   11.30
   4  -6  -3  558.04   28.90
  -4   6   3  510.85   27.10
  -4   6   3  544.95   33.90
  -4   6   3  567.34   30.60
   3  -6  -3 1017.70   45.00
   3  -6  -3  978.60   44.80
   3  -6  -3 1054.89   46.30
   3  -6  -3 1019.30   46.20
   3  -6  -3  995.80   43.40
  -3   6   3 1037.60   46.50
  -3   6   3 1029.40   44.20
  -3   6   3  981.20   45.20
  -3   6   3 1044.60   49.90
   2  -6  -3 1396.76   57.99
   2  -6  -3 1407.06   58.89
   2  -6  -3 1365.86   56.79
   2  -6  -3 1434.26   57.79
   2  -6  -3 1401.36   57.49
  -2   6   3 1368.66   61.19
  -2   6   3 1392.66   58.99
  -2   6   3 1433.66   56.69
  -2   6   3 1301.37   57.29
  -2   6   3 1322.27   59.99
  -2   6   3 1420.76   62.19
  -2   6   3 1353.26   58.19
   1  -6  -3  120.49    7.80
   1  -6  -3  139.99   10.10
   1  -6  -3  124.19    8.70
   1  -6  -3  111.59   10.00
   1  -6  -3  105.89    8.40
  -1   6   3  117.49   12.40
  -1   6   3  129.99   12.50
  -1   6   3  131.99   11.90
  -1   6   3  132.29   13.10
  -1   6   3  110.19    8.80
  -1   6   3  131.59    9.50
  -1   6   3  122.69   11.20
   0  -6  -3  653.63   32.40
   0  -6  -3  694.83   28.30
   0  -6  -3  661.93   28.00
   0  -6  -3  702.23   30.80
   0   6   3  691.33   32.20
   0   6   3  676.53   33.30
   0   6   3  610.84   28.10
   0   6   3  679.33   33.50
   0   6   3  718.83   41.70
   0   6   3  696.03   35.00
   0   6   3  650.93   34.10
   0   6   3  680.53   28.90
  -1  -6  -3 1083.39   47.30
  -1  -6  -3 1096.59   50.59
  -1  -6  -3 1159.28   44.80
   1   6   3 1124.99   44.00
   1   6   3 1086.69   51.09
   1   6   3 1077.49   53.59
   1   6   3 1089.39   44.20
   1   6   3 1149.58   65.29
   1   6   3 1117.09   50.79
   1   6   3 1156.78   48.80
   1   6   3 1175.78   53.39
  -2  -6  -3  474.05   24.10
  -2  -6  -3  498.55   21.70
   2   6   3  483.75   44.50
   2   6   3  486.65   27.60
   2   6   3  433.26   29.10
   2   6   3  474.55   24.50
   3   6   3  169.58   33.40
   3   6   3  187.38   14.40
   3   6   3  170.98   15.10
   3   6   3  163.58   20.40
   4   6   3   53.89   14.90
   4   6   3   35.70   25.10
   6  -7  -3    3.50   11.30
  -6   7   3    2.80    9.50
   5  -7  -3  200.38   19.70
  -5   7   3  202.88   16.30
  -5   7   3  213.18   24.50
  -5   7   3  227.48   21.70
   4  -7  -3  137.69   14.70
  -4   7   3  131.59   13.30
  -4   7   3  162.38   16.30
  -4   7   3  130.59   18.80
   3  -7  -3  225.18   16.20
   3  -7  -3  242.98   15.90
  -3   7   3  247.28   16.90
  -3   7   3  217.98   17.00
  -3   7   3  255.67   17.30
  -3   7   3  204.68   19.20
  -3   7   3  204.78   15.70
   2  -7  -3   18.10    5.80
   2  -7  -3   16.20    5.30
   2  -7  -3   20.90    5.50
   2  -7  -3   14.80    5.00
   2  -7  -3   17.80    5.30
  -2   7   3   16.10    6.20
  -2   7   3   15.10    6.20
  -2   7   3   17.20    7.80
  -2   7   3   26.20    8.50
  -2   7   3   13.80    6.00
  -2   7   3   17.60    5.50
  -2   7   3   17.90    5.80
   1  -7  -3  763.82   33.20
   1  -7  -3  713.13   35.00
   1  -7  -3  762.32   32.80
   1  -7  -3  740.13   31.30
   1  -7  -3  697.03   34.30
  -1   7   3  747.53   36.50
  -1   7   3  734.33   36.60
  -1   7   3  768.52   38.00
  -1   7   3  770.42   38.70
  -1   7   3  780.22   33.90
  -1   7   3  737.23   34.00
  -1   7   3  818.62   41.60
   0  -7  -3 1483.95   58.59
   0  -7  -3 1439.56   61.09
   0  -7  -3 1468.15   63.49
   0  -7  -3 1428.06   58.29
   0  -7  -3 1462.75   58.09
   0   7   3 1600.84   66.29
   0   7   3 1556.24   66.89
   0   7   3 1440.86   62.89
   0   7   3 1351.66   72.79
   0   7   3 1486.95   64.59
   0   7   3 1453.55   64.49
   0   7   3 1451.15   59.09
  -1  -7  -3 2559.04   95.59
  -1  -7  -3 2324.87   99.29
   1   7   3 2631.74  121.69
   1   7   3 2533.55  105.99
   1   7   3 2567.34  100.89
   1   7   3 2431.36   95.49
   1   7   3 2312.77  105.49
   1   7   3 2477.05  103.79
   2   7   3   25.50    9.20
   2   7   3   51.99    9.00
   2   7   3   32.00    9.20
   2   7   3   39.80   19.20
   3   7   3  298.97   19.60
   3   7   3  284.37   25.90
   3   7   3  311.77   49.00
   3   7   3  296.27   22.00
   4   7   3   36.50   27.00
   4   7   3   18.50   13.50
   6  -8  -3  160.08   20.30
  -6   8   3  152.88   22.00
   5  -8  -3  172.58   18.90
  -5   8   3  154.88   18.20
  -5   8   3  170.88   22.80
   4  -8  -3   16.10    8.20
  -4   8   3   19.80    8.10
  -4   8   3   13.20   10.80
  -4   8   3   10.70    7.30
   3  -8  -3  408.56   22.40
  -3   8   3  456.15   28.50
  -3   8   3  383.86   23.90
  -3   8   3  358.76   23.80
   2  -8  -3 3557.14  138.59
   2  -8  -3 3521.25  140.29
   2  -8  -3 3454.45  139.59
   2  -8  -3 3489.35  140.49
  -2   8   3 3472.55  141.19
  -2   8   3 3660.73  146.09
  -2   8   3 3484.85  144.29
  -2   8   3 3822.52  144.09
  -2   8   3 3457.55  144.69
  -2   8   3 3615.84  143.09
   1  -8  -3  437.46   22.40
   1  -8  -3  453.85   24.90
   1  -8  -3  461.45   22.40
   1  -8  -3  482.15   21.00
  -1   8   3  464.05   26.70
  -1   8   3  441.56   26.90
  -1   8   3  467.25   23.50
  -1   8   3  451.75   24.10
  -1   8   3  518.95   32.30
  -1   8   3  457.65   28.60
  -1   8   3  469.55   28.10
   0  -8  -3  259.07   13.00
   0   8   3  223.28   20.00
   0   8   3  219.38   17.40
   0   8   3  234.88   19.30
   0   8   3  237.68   14.00
   0   8   3  237.48   18.90
   0   8   3  213.68   17.20
   0   8   3  249.88   25.60
   1   8   3   20.00   15.20
   1   8   3   17.00    8.00
   1   8   3   31.80   11.40
   1   8   3   23.20    9.50
   2   8   3  867.01   65.99
   2   8   3  869.51   41.30
   2   8   3  833.52   47.40
   2   8   3  810.72   43.40
   3   8   3  252.17   19.90
   3   8   3  252.97   45.40
   3   8   3  247.98   26.20
   5  -9  -3  155.98   18.20
  -5   9   3  137.29   21.90
  -5   9   3  152.98   18.80
   4  -9  -3  598.44   31.70
  -4   9   3  543.65   31.80
  -4   9   3  626.94   38.80
  -4   9   3  554.34   33.80
   3  -9  -3  121.09   12.50
  -3   9   3  113.99   14.00
  -3   9   3  120.59   17.90
  -3   9   3  116.69   14.40
   2  -9  -3   76.89    8.70
   2  -9  -3   96.89   16.20
  -2   9   3   80.09   13.90
  -2   9   3   86.19   12.60
  -2   9   3   75.89   12.50
  -2   9   3   91.29   11.60
   1  -9  -3 1540.85   69.39
   1  -9  -3 1617.54   66.09
   1  -9  -3 1600.34   63.89
  -1   9   3 1593.84   67.49
  -1   9   3 1649.13   72.49
  -1   9   3 1559.64   71.69
  -1   9   3 1556.24   72.99
  -1   9   3 1636.34   74.49
  -1   9   3 1838.02   81.09
   0   9   3  757.92   43.10
   0   9   3  914.41   54.69
   0   9   3  809.82   40.60
   0   9   3  732.23   41.20
   0   9   3  773.82   35.10
   1   9   3    9.80    9.10
   1   9   3   15.50   14.20
   1   9   3    7.60   11.10
   1   9   3    0.50    7.70
   2   9   3   -9.40   13.20
   2   9   3    0.80    9.70
   2   9   3   10.10   11.00
   2   9   3   16.10    9.70
   3   9   3  114.69   20.50
   3   9   3   88.19   32.70
   3   9   3  125.09   15.50
   5 -10  -3   35.50   11.20
  -5  10   3   69.69   19.70
  -5  10   3   20.30   13.60
   4 -10  -3    8.80    8.20
  -4  10   3   -3.00    7.00
  -4  10   3   15.10   12.40
  -4  10   3   -4.50    7.40
   3 -10  -3   33.60    8.60
  -3  10   3   24.00   11.70
  -3  10   3   13.50    8.80
  -3  10   3   18.90    9.80
   2 -10  -3  105.89   10.30
  -2  10   3   87.49   13.00
  -2  10   3  108.79   15.40
  -2  10   3  116.79   16.30
  -2  10   3   95.49   12.50
  -1  10   3   12.80   10.50
  -1  10   3   14.60   10.30
  -1  10   3   11.20    6.80
  -1  10   3   11.70    9.40
   0  10   3   28.20   14.80
   0  10   3   14.80    9.90
   0  10   3   34.50   12.60
   0  10   3   52.49   12.90
   1  10   3   63.19   15.60
   1  10   3   54.49   13.50
   1  10   3   78.59   23.50
   1  10   3   60.59   13.10
   2  10   3   94.59   30.20
   2  10   3  136.39   22.80
   2  10   3  135.09   16.60
   5 -11  -3   24.30   11.30
  -5  11   3   19.10   13.60
  -5  11   3    4.70   12.80
   4 -11  -3  111.59   13.80
  -4  11   3  127.19   22.20
  -4  11   3  124.19   16.50
   3 -11  -3  100.19   11.70
  -3  11   3   89.59   14.30
  -3  11   3  104.39   15.00
  -3  11   3   83.89   17.30
  -2  11   3   -6.50    6.90
  -2  11   3    5.80    7.10
  -1  11   3   96.69   17.40
  -1  11   3   73.59   15.40
   0  11   3  200.18   24.70
   0  11   3  173.88   29.70
   0  11   3  164.28   20.10
   1  11   3   79.09   24.40
   1  11   3   40.50   15.10
   1  11   3   75.19   17.60
   1  11   3   93.59   15.80
   2  11   3    9.20   10.70
   2  11   3    2.70   21.50
   2  11   3   -3.50   13.20
  -4  12   3   68.19   18.50
  -4  12   3   60.29   15.10
  -3  12   3   35.00   14.90
  -3  12   3    8.00    9.80
  -2  12   3  196.28   19.50
  -2  12   3  239.98   25.80
  -1  12   3   23.90   13.30
  -1  12   3   15.90   11.70
   0  12   3   34.10   16.30
   0  12   3   67.39   15.90
   1  12   3   43.70   17.00
   1  12   3   45.90   14.40
   1  12   3   31.80   23.50
  -3  13   3   58.49   17.10
  -2  13   3   10.20   12.40
  -1  13   3   23.30   14.70
   0  14  -4   50.19   13.50
   0 -14   4   52.69   18.30
  -1  14  -4   10.60   11.90
  -1  14  -4   13.90    9.80
  -2  14  -4   33.60   13.00
  -2  14  -4   38.20   11.70
  -3  14  -4   24.00   12.80
  -3  14  -4   21.70   12.30
   1  13  -4   37.90   13.10
   1  13  -4   26.70   11.50
  -1 -13   4   51.29   18.70
   0  13  -4   22.20    9.60
   0  13  -4   29.50   11.50
   0  13  -4    7.00    8.70
   0 -13   4   34.60   15.30
  -1  13  -4   83.09   13.90
  -1  13  -4   96.79   13.90
   1 -13   4   86.29   17.20
  -2  13  -4   70.59   13.30
  -2  13  -4   83.29   15.00
  -3  13  -4   15.30   10.80
  -3  13  -4   11.90   11.60
  -4  13  -4   28.20   14.20
   2  12  -4   53.49   15.20
   2  12  -4   19.30   11.60
  -2 -12   4   37.20   18.90
   1  12  -4   45.90   13.00
   1  12  -4   46.50   11.40
   1  12  -4   14.60    9.00
   1  12  -4   47.30   12.00
  -1 -12   4   61.69   19.30
  -1 -12   4   50.49   13.30
   0  12  -4  196.88   18.20
   0  12  -4  158.48   15.10
   0  12  -4  157.28   19.10
   0  12  -4  146.09   17.00
   0 -12   4  135.09   18.20
   0 -12   4  203.08   24.20
  -1  12  -4    4.70    7.30
  -1  12  -4   -3.10    8.20
  -1  12  -4    0.20    7.60
   1 -12   4    1.80   11.10
  -2  12  -4  213.48   19.10
  -2  12  -4  211.78   19.20
   2 -12   4  200.38   21.20
  -3  12  -4  106.59   13.00
  -3  12  -4  113.59   17.10
  -3  12  -4  105.69   14.20
  -4  12  -4  122.19   17.80
  -4  12  -4  121.99   16.20
   3  11  -4    2.20   10.00
   3  11  -4   -2.70   11.90
  -3 -11   4   11.20   12.70
   2  11  -4  250.37   20.60
   2  11  -4  209.48   23.60
  -2 -11   4  257.97   31.70
   1  11  -4   68.69    9.10
   1  11  -4   71.59   13.30
   1  11  -4   70.79   12.90
   1  11  -4   91.49   12.80
  -1 -11   4   82.19   14.20
  -1 -11   4   72.19   18.60
   0  11  -4   75.99   10.40
   0  11  -4   62.99   11.10
   0  11  -4   92.39   13.00
   0  11  -4   66.19   13.20
   0 -11   4   90.59   15.50
   0 -11   4  100.79   17.90
  -1  11  -4  228.68   16.60
  -1  11  -4  222.38   18.70
  -1  11  -4  220.48   16.30
  -1  11  -4  194.28   17.10
   1 -11   4  217.38   21.30
   1 -11   4  220.18   19.10
  -2  11  -4  510.25   29.20
  -2  11  -4  506.95   26.70
  -2  11  -4  556.94   30.90
   2 -11   4  524.95   32.30
  -3  11  -4   -4.20    7.70
  -3  11  -4    6.60    8.80
  -3  11  -4    2.70    7.10
   3 -11   4   -1.40    8.40
  -4  11  -4   70.89   13.30
  -4  11  -4  116.79   16.30
  -5  11  -4   77.69   15.20
  -5  11  -4   99.59   17.80
   3  10  -4   99.79   18.60
   3  10  -4   95.29   14.00
  -3 -10   4   48.70   20.00
   2  10  -4    6.40    5.80
   2  10  -4    9.60    8.10
   2  10  -4    6.60    6.60
   2  10  -4   10.50   10.10
  -2 -10   4   15.30   14.00
   1  10  -4  893.21   43.90
   1  10  -4  832.32   40.90
   1  10  -4  820.32   43.60
   1  10  -4  905.31   38.70
  -1 -10   4  876.61   50.89
  -1 -10   4  845.92   44.30
   0  10  -4  267.77   19.40
   0  10  -4  346.67   20.60
   0  10  -4  333.47   19.00
   0  10  -4  346.67   21.50
   0  10  -4  335.17   22.50
   0 -10   4  316.57   23.30
   0 -10   4  348.77   26.60
  -1  10  -4   13.10    7.80
  -1  10  -4   13.40    4.60
  -1  10  -4   10.30    6.10
  -1  10  -4   10.60    7.00
  -1  10  -4    5.50    8.50
  -1  10  -4   16.50    5.90
  -1  10  -4   16.20    5.80
   1 -10   4   14.20    6.80
   1 -10   4   25.40    9.10
  -2  10  -4   94.29   12.50
  -2  10  -4   64.29    9.20
  -2  10  -4   40.70   16.40
  -2  10  -4   72.49   10.80
   2 -10   4   62.39   11.50
  -3  10  -4  171.38   15.30
  -3  10  -4  171.98   16.60
  -3  10  -4  179.38   17.50
   3 -10   4  184.38   16.80
  -4  10  -4  187.68   28.50
  -4  10  -4  171.58   17.80
  -4  10  -4  148.49   17.50
  -5  10  -4   41.80   12.60
  -5  10  -4   41.30   13.70
   4   9  -4   58.09   13.20
   4   9  -4   40.80   15.60
   4   9  -4   42.20   24.90
  -4  -9   4   59.69   20.40
   3   9  -4  527.35   28.50
   3   9  -4  453.25   31.80
  -3  -9   4  451.35   41.30
   2   9  -4  205.78   16.60
   2   9  -4  189.68   13.10
   2   9  -4  224.58   16.40
   2   9  -4  191.78   19.10
  -2  -9   4  212.18   23.50
  -2  -9   4  195.08   18.10
   1   9  -4   46.90    9.80
   1   9  -4   26.80    6.40
   1   9  -4   20.10    7.10
   1   9  -4   25.80    8.50
  -1  -9   4   43.30    6.90
  -1  -9   4   28.30   12.20
  -1  -9   4   45.20    9.80
   0   9  -4    1.00    2.30
   0   9  -4   -0.90    4.80
   0   9  -4    0.60    4.40
   0   9  -4    4.00    5.90
   0   9  -4    0.90    6.20
   0   9  -4    1.30    4.50
   0   9  -4   -3.90    5.60
   0  -9   4   -5.10    3.40
   0  -9   4   -3.30    6.90
   0  -9   4    1.40    6.30
  -1   9  -4  216.08   13.90
  -1   9  -4  201.18   20.20
  -1   9  -4  229.68   13.20
  -1   9  -4  225.98   14.80
  -1   9  -4  234.58   14.50
  -1   9  -4  199.68   17.20
  -1   9  -4  220.58   14.80
   1  -9   4  218.28   12.20
   1  -9   4  201.78   13.90
   1  -9   4  213.38   17.80
   1  -9   4  204.68   13.30
   1  -9   4  207.08   17.80
  -2   9  -4 1072.29   51.09
  -2   9  -4 1047.90   43.90
  -2   9  -4 1100.79   47.80
  -2   9  -4 1060.49   47.50
  -2   9  -4 1034.60   46.80
   2  -9   4 1086.39   50.19
   2  -9   4 1004.20   45.20
   2  -9   4 1054.99   50.89
   2  -9   4 1082.59   45.80
  -3   9  -4  347.37   20.90
  -3   9  -4  354.96   22.10
  -3   9  -4  334.07   21.30
  -3   9  -4  265.47   34.90
   3  -9   4  335.87   23.20
   3  -9   4  316.37   17.50
  -4   9  -4   46.10   11.10
  -4   9  -4   50.19   11.50
  -4   9  -4   67.69   12.50
   4  -9   4   58.09   13.40
  -5   9  -4   33.50   11.80
  -5   9  -4   68.29   14.10
   4   8  -4   33.60   10.50
   4   8  -4   53.79   15.30
  -4  -8   4   49.90   20.90
   3   8  -4   92.79   12.20
   3   8  -4  112.19   10.40
   3   8  -4  103.79   15.90
   3   8  -4   99.49   11.80
  -3  -8   4   69.39   20.00
   2   8  -4    6.90    7.60
   2   8  -4   -0.10    4.20
   2   8  -4    2.40    4.60
   2   8  -4    6.40    6.00
  -2  -8   4    3.50    7.80
  -2  -8   4   -3.80    4.90
  -2  -8   4    2.10    5.20
   1   8  -4  418.76   22.30
   1   8  -4  446.76   24.60
   1   8  -4  431.96   20.50
   1   8  -4  434.46   24.80
   1   8  -4  394.66   23.50
   1   8  -4  374.06   25.60
  -1  -8   4  440.36   21.30
  -1  -8   4  447.56   25.00
  -1  -8   4  424.16   29.10
   0   8  -4  814.72   36.20
   0   8  -4  804.32   35.10
   0   8  -4  793.32   34.10
   0   8  -4  741.43   39.20
   0   8  -4  721.23   35.10
   0   8  -4  743.63   37.30
   0   8  -4  764.82   31.70
   0  -8   4  805.72   31.10
   0  -8   4  799.32   40.40
   0  -8   4  723.33   34.50
   0  -8   4  802.72   33.40
   0  -8   4  741.83   37.90
  -1   8  -4  679.43   31.80
  -1   8  -4  734.43   32.30
  -1   8  -4  760.52   33.00
  -1   8  -4  702.93   32.60
  -1   8  -4  683.43   35.50
  -1   8  -4  683.63   40.50
  -1   8  -4  708.13   31.80
   1  -8   4  734.83   31.60
   1  -8   4  742.93   30.90
   1  -8   4  732.03   36.40
   1  -8   4  703.23   36.30
   1  -8   4  765.32   32.50
  -2   8  -4  512.65   26.20
  -2   8  -4  534.05   29.40
  -2   8  -4  511.25   25.90
  -2   8  -4  493.05   40.60
  -2   8  -4  502.75   26.10
  -2   8  -4  489.65   22.70
  -2   8  -4  519.35   22.50
   2  -8   4  500.55   28.20
   2  -8   4  514.25   24.90
   2  -8   4  558.84   29.40
   2  -8   4  536.75   24.60
  -3   8  -4   64.49   10.40
  -3   8  -4   78.39   11.00
  -3   8  -4   58.49   10.10
  -3   8  -4   68.29   20.30
   3  -8   4   66.89    7.40
   3  -8   4   81.39   13.70
  -4   8  -4  596.74   32.80
  -4   8  -4  603.14   33.50
  -4   8  -4  574.24   32.20
   4  -8   4  611.94   40.30
  -5   8  -4   45.70   11.80
  -5   8  -4   41.80   12.10
  -6   8  -4    4.70   10.40
  -6   8  -4    6.20   10.80
   5   7  -4  116.59   20.30
   5   7  -4  120.09   32.80
   5   7  -4  134.09   16.40
   4   7  -4    1.00    4.70
   4   7  -4   -4.80   10.20
   4   7  -4    0.10    7.90
  -4  -7   4   -0.60    9.50
   3   7  -4  481.35   26.00
   3   7  -4  498.45   25.60
   3   7  -4  472.75   23.00
   3   7  -4  512.85   30.30
  -3  -7   4  476.25   37.70
   2   7  -4 1595.84   69.59
   2   7  -4 1584.44   66.79
   2   7  -4 1558.84   67.69
   2   7  -4 1633.14   64.39
  -2  -7   4 1633.44   76.69
   1   7  -4  896.81   37.70
   1   7  -4  837.82   36.00
   1   7  -4  877.11   39.80
   1   7  -4  789.22   39.00
   1   7  -4  842.62   41.90
   1   7  -4  833.52   39.50
  -1  -7   4  806.12   37.80
  -1  -7   4  874.31   37.10
  -1  -7   4  880.31   40.10
  -1  -7   4  930.21   45.20
   0   7  -4  156.18   11.50
   0   7  -4  154.88   11.00
   0   7  -4  167.88   14.30
   0   7  -4  143.99   10.90
   0   7  -4  159.38   13.20
   0   7  -4  162.58   10.40
   0   7  -4  170.28    9.10
   0  -7   4  140.39   12.40
   0  -7   4  183.28   14.90
   0  -7   4  176.38    8.50
   0  -7   4  182.08   11.20
   0  -7   4  152.48    9.90
  -1   7  -4  403.96   19.00
  -1   7  -4  385.46   19.20
  -1   7  -4  376.76   19.10
  -1   7  -4  391.46   18.70
  -1   7  -4  433.46   28.10
  -1   7  -4  402.46   19.10
  -1   7  -4  361.66   22.10
   1  -7   4  364.96   17.90
   1  -7   4  379.56   18.40
   1  -7   4  365.96   22.20
   1  -7   4  391.86   18.80
   1  -7   4  382.36   22.00
  -2   7  -4  814.12   41.80
  -2   7  -4  871.21   36.60
  -2   7  -4  942.21   39.40
  -2   7  -4  905.11   35.80
  -2   7  -4  773.32   55.59
  -2   7  -4  945.21   39.90
   2  -7   4  892.11   39.00
   2  -7   4  882.61   37.60
   2  -7   4  883.61   38.00
   2  -7   4  953.10   44.40
   2  -7   4  913.51   42.50
  -3   7  -4  496.35   29.00
  -3   7  -4  436.66   43.50
  -3   7  -4  484.35   26.70
  -3   7  -4  545.25   27.10
  -3   7  -4  530.85   27.90
   3  -7   4  558.84   29.10
   3  -7   4  523.45   23.40
   3  -7   4  506.55   26.40
   3  -7   4  560.94   35.40
  -4   7  -4   -1.60    6.80
  -4   7  -4    3.70    7.50
  -4   7  -4    7.50    5.60
  -4   7  -4   -8.80   12.20
   4  -7   4    1.90   11.20
  -5   7  -4  192.08   21.10
  -5   7  -4  241.48   20.30
   5  -7   4  277.67   38.20
  -6   7  -4  170.68   20.80
  -6   7  -4  171.78   20.00
   5   6  -4   11.90    9.50
   5   6  -4   18.80   13.10
   5   6  -4   19.30   20.30
   4   6  -4  273.87   18.40
   4   6  -4  253.77   15.30
   4   6  -4  222.58   13.50
   4   6  -4  261.97   22.70
  -4  -6   4  222.58   29.00
   3   6  -4  364.76   21.00
   3   6  -4  346.07   20.00
   3   6  -4  381.16   19.00
   3   6  -4  388.36   24.60
   3   6  -4  367.46   21.10
  -3  -6   4  372.76   31.40
  -3  -6   4  391.86   20.00
   2   6  -4   31.60    8.80
   2   6  -4   35.40    8.20
   2   6  -4   34.10    3.40
   2   6  -4   46.30    7.30
   2   6  -4   46.90    6.10
   2   6  -4   39.40    7.00
   2   6  -4   36.00    3.40
   2   6  -4   41.90    8.30
  -2  -6   4   52.79    7.70
  -2  -6   4   36.00    6.20
  -2  -6   4   48.80    7.80
  -2  -6   4   38.40   10.90
   1   6  -4  322.87   17.50
   1   6  -4  340.67   19.20
   1   6  -4  318.67   18.50
   1   6  -4  361.66   19.10
   1   6  -4  323.57   13.90
   1   6  -4  365.56   16.70
   1   6  -4  327.17   20.60
  -1  -6   4  349.57   17.10
  -1  -6   4  330.17   22.30
  -1  -6   4  337.57   13.80
  -1  -6   4  344.37   18.80
  -1  -6   4  322.37   17.30
   0   6  -4 2160.58   92.09
   0   6  -4 2229.58   86.89
   0   6  -4 2167.48   88.29
   0   6  -4 2181.28   88.19
   0   6  -4 2153.68   89.99
   0   6  -4 2174.98   87.29
   0   6  -4 2261.27   85.99
   0  -6   4 2328.77   88.59
   0  -6   4 2247.28   90.19
   0  -6   4 2291.97   85.29
   0  -6   4 2162.68   87.49
   0  -6   4 2283.07   91.89
   0  -6   4 2154.08   86.39
  -1   6  -4 1512.15   61.79
  -1   6  -4 1571.94   62.69
  -1   6  -4 1494.15   72.59
  -1   6  -4 1585.24   65.99
  -1   6  -4 1548.55   62.49
  -1   6  -4 1527.55   61.89
   1  -6   4 1568.44   66.59
   1  -6   4 1500.15   61.59
   1  -6   4 1542.95   61.69
   1  -6   4 1586.74   61.99
   1  -6   4 1586.54   65.79
   1  -6   4 1579.24   61.79
  -2   6  -4  254.07   13.30
  -2   6  -4  186.18   13.80
  -2   6  -4  246.48   13.60
  -2   6  -4  226.58   10.20
  -2   6  -4  224.28   11.90
  -2   6  -4  202.28   25.40
  -2   6  -4  212.18   15.60
   2  -6   4  238.28   11.70
   2  -6   4  211.58   13.50
   2  -6   4  221.18   15.70
   2  -6   4  224.18   12.70
   2  -6   4  252.47   19.80
  -3   6  -4  814.32   38.40
  -3   6  -4  656.13   54.79
  -3   6  -4  742.83   36.10
  -3   6  -4  846.12   37.40
   3  -6   4  870.21   39.10
   3  -6   4  803.72   33.10
   3  -6   4  831.82   35.40
   3  -6   4  765.52   36.50
   3  -6   4  872.91   51.39
  -4   6  -4 1532.45   61.09
  -4   6  -4 1516.05   63.39
  -4   6  -4 1298.87   84.09
  -4   6  -4 1425.56   64.49
   4  -6   4 1376.16   83.39
  -5   6  -4  224.98   18.80
  -5   6  -4  197.28   19.70
   5  -6   4  153.68   32.90
  -6   6  -4   -2.40    9.20
  -6   6  -4   -5.00    7.60
   5   5  -4  205.38   38.10
   5   5  -4  229.68   23.50
   5   5  -4  192.68   17.30
   4   5  -4  381.26   22.50
   4   5  -4  404.16   18.10
   4   5  -4  400.96   20.60
   4   5  -4  372.26   17.40
   4   5  -4  414.36   27.00
  -4  -5   4  408.36   34.90
   3   5  -4  148.29   11.80
   3   5  -4  152.28   10.50
   3   5  -4  135.79    8.10
   3   5  -4  138.89   15.00
   3   5  -4  159.08   10.50
   3   5  -4  124.39   11.40
   3   5  -4  106.39   12.70
   3   5  -4  138.29    9.40
  -3  -5   4  147.99   19.60
   2   5  -4  823.22   38.40
   2   5  -4  807.42   34.40
   2   5  -4  833.02   33.20
   2   5  -4  818.22   37.90
   2   5  -4  828.02   40.40
   2   5  -4  833.42   36.30
   2   5  -4  825.62   32.30
   2   5  -4  809.32   35.90
  -2  -5   4  856.41   36.10
  -2  -5   4  764.62   35.70
  -2  -5   4  798.72   42.60
  -2  -5   4  810.12   36.60
   1   5  -4   33.40    7.00
   1   5  -4   35.00    5.50
   1   5  -4   37.90    6.00
   1   5  -4   38.00    4.90
   1   5  -4   37.40    5.80
  -1  -5   4   40.30    6.20
  -1  -5   4   45.70    5.80
  -1  -5   4   39.40    8.20
  -1  -5   4   27.60    5.00
  -1  -5   4   36.60    6.30
  -1  -5   4   36.20    3.00
   0   5  -4 1249.97   55.89
   0   5  -4 1282.77   51.39
   0   5  -4 1296.77   51.09
   0   5  -4 1231.88   50.19
   0   5  -4 1235.28   52.09
   0   5  -4 1313.77   54.19
   0  -5   4 1280.57   54.89
   0  -5   4 1256.67   50.69
   0  -5   4 1226.78   53.39
   0  -5   4 1302.87   52.19
   0  -5   4 1261.67   51.39
   0  -5   4 1343.87   49.90
  -1   5  -4  728.63   43.30
  -1   5  -4  776.72   32.90
  -1   5  -4  775.32   32.20
  -1   5  -4  749.23   32.50
  -1   5  -4  775.92   35.80
  -1   5  -4  781.52   33.30
   1  -5   4  748.83   32.20
   1  -5   4  812.52   32.70
   1  -5   4  772.22   35.40
   1  -5   4  785.22   32.10
   1  -5   4  785.82   32.10
   1  -5   4  823.62   38.20
  -2   5  -4  507.25   25.50
  -2   5  -4  526.35   24.50
  -2   5  -4  431.06   38.90
  -2   5  -4  517.95   22.90
  -2   5  -4  513.25   27.00
  -2   5  -4  549.45   23.50
   2  -5   4  513.45   24.50
   2  -5   4  541.75   34.90
   2  -5   4  555.94   26.80
   2  -5   4  517.25   22.10
   2  -5   4  534.65   23.40
   2  -5   4  548.75   21.40
  -3   5  -4 1348.97   58.79
  -3   5  -4 1289.87   54.59
  -3   5  -4 1353.36   57.79
  -3   5  -4 1288.57   55.79
  -3   5  -4 1189.08   77.39
   3  -5   4 1446.26   58.29
   3  -5   4 1324.47   56.29
   3  -5   4 1248.68   54.19
   3  -5   4 1364.16   75.89
   3  -5   4 1352.96   51.99
  -4   5  -4   59.49   18.30
  -4   5  -4   42.40    8.60
  -4   5  -4   55.59   10.40
   4  -5   4   61.59   20.00
  -5   5  -4  231.88   20.90
  -5   5  -4  225.18   19.60
   5  -5   4  231.08   40.90
  -6   5  -4  176.08   21.20
  -6   5  -4  183.68   20.30
   6  -5   4  173.48   40.00
   6   4  -4   31.10   23.70
   6   4  -4   67.99   17.40
   5   4  -4    2.10   15.80
   5   4  -4    8.30    7.20
   5   4  -4   -3.10    9.30
   4   4  -4   44.20    8.60
   4   4  -4   53.49    9.70
   4   4  -4   38.30    7.90
   4   4  -4   41.10    6.70
   4   4  -4   30.40    9.70
  -4  -4   4   40.80   14.40
   3   4  -4 3299.57  130.69
   3   4  -4 3281.87  130.79
   3   4  -4 3234.08  125.39
   3   4  -4 3240.68  130.49
   3   4  -4 3371.86  128.89
   3   4  -4 3219.68  126.19
   3   4  -4 2987.80  126.29
   3   4  -4 3334.07  124.99
   3   4  -4 3251.47  127.89
   3   4  -4 3139.19  132.99
  -3  -4   4 3305.77  138.19
   2   4  -4 1337.77   52.49
   2   4  -4 1322.47   51.39
   2   4  -4 1355.16   56.09
   2   4  -4 1386.86   54.29
   2   4  -4 1323.27   54.29
   2   4  -4 1299.97   56.09
   2   4  -4 1248.68   53.19
   2   4  -4 1295.17   58.09
  -2  -4   4 1325.47   53.49
  -2  -4   4 1292.77   55.79
  -2  -4   4 1248.08   54.19
  -2  -4   4 1399.56   60.99
   1   4  -4 3723.13  146.89
   1   4  -4 3613.54  144.89
   1   4  -4 3719.03  144.89
  -1  -4   4 3749.62  143.89
  -1  -4   4 3718.13  144.09
  -1  -4   4 3774.82  147.69
  -1  -4   4 3783.62  144.39
   0   4  -4 2837.82  108.59
   0   4  -4 2786.12  111.69
   0   4  -4 2926.91  110.39
   0   4  -4 2718.53  114.09
   0  -4   4 2830.52  108.79
   0  -4   4 2785.82  108.19
   0  -4   4 2774.12  109.19
   0  -4   4 2862.31  112.79
   0  -4   4 2949.80  111.69
  -1   4  -4 3723.23  141.59
  -1   4  -4 3477.15  138.49
  -1   4  -4 3291.97  152.28
  -1   4  -4 3565.84  138.69
   1  -4   4 3667.33  140.89
   1  -4   4 3517.95  137.99
   1  -4   4 3897.41  147.39
  -2   4  -4  356.56   18.80
  -2   4  -4  348.87   20.00
  -2   4  -4  358.46   16.10
  -2   4  -4  310.07   30.90
  -2   4  -4  363.56   17.50
  -2   4  -4  355.16   16.20
   2  -4   4  352.26   17.80
   2  -4   4  345.97   16.40
   2  -4   4  359.66   14.90
   2  -4   4  355.36   15.80
   2  -4   4  344.17   19.30
   2  -4   4  353.26   29.90
  -3   4  -4  376.66   16.90
  -3   4  -4  403.16   37.70
  -3   4  -4  416.26   18.00
  -3   4  -4  385.86   20.30
  -3   4  -4  361.56   22.30
  -3   4  -4  382.46   22.00
   3  -4   4  403.56   21.60
   3  -4   4  336.97   35.30
   3  -4   4  407.66   19.10
   3  -4   4  398.36   19.10
   3  -4   4  379.56   20.30
   3  -4   4  407.46   16.30
  -4   4  -4  214.28   17.20
  -4   4  -4  207.88   15.40
  -4   4  -4  176.08   29.60
  -4   4  -4  220.68   18.50
   4  -4   4  189.88   12.70
   4  -4   4  164.88   33.80
   4  -4   4  209.88   14.90
  -5   4  -4  185.88   16.60
  -5   4  -4  177.58   16.70
   5  -4   4  151.28   36.30
  -6   4  -4   67.39   14.60
   6  -4   4   26.20   20.70
   6   3  -4  222.28   42.00
   6   3  -4  148.39   20.20
   5   3  -4  733.53   37.10
   5   3  -4  692.13   58.79
   5   3  -4  834.42   37.90
   5   3  -4  747.33   41.00
   5   3  -4  805.22   36.70
   4   3  -4  123.39   14.50
   4   3  -4  114.79   12.00
   4   3  -4  145.99   12.20
   4   3  -4  143.59   12.60
   4   3  -4  164.08   12.50
   4   3  -4  147.19   11.40
   4   3  -4  197.58   29.60
  -4  -3   4  149.88   22.00
   3   3  -4    0.50    3.90
   3   3  -4   -4.70    4.30
   3   3  -4    0.00    3.20
   3   3  -4    3.20    2.00
   3   3  -4    0.80    3.30
   3   3  -4   -1.50    3.80
   3   3  -4   -2.60    4.70
   3   3  -4    1.20    5.30
   3   3  -4    1.50    4.30
   3   3  -4    5.20    4.50
  -3  -3   4   -0.20    5.10
  -3  -3   4    1.30    5.00
   2   3  -4 2078.69   79.79
   2   3  -4 1991.00   82.19
   2   3  -4 2079.49   80.69
   2   3  -4 1975.30   81.89
   2   3  -4 1849.71   79.69
   2   3  -4 2033.50   83.59
   2   3  -4 1975.00   78.09
   2   3  -4 2100.39   79.39
  -2  -3   4 2099.39   79.09
  -2  -3   4 2047.20   85.49
  -2  -3   4 1968.30   81.69
  -2  -3   4 2085.99   80.69
   1   3  -4 2545.15   98.09
   1   3  -4 2625.34  102.29
   1   3  -4 2646.74  100.89
   1   3  -4 2461.65   99.19
   1   3  -4 2553.64  100.99
   1   3  -4 2529.85   99.79
   1   3  -4 2650.83  100.89
  -1  -3   4 2550.04  102.49
  -1  -3   4 2592.84  100.09
  -1  -3   4 2514.55   99.99
  -1  -3   4 2539.15   99.99
   0   3  -4  768.02   28.60
   0   3  -4  628.74   30.30
   0   3  -4  650.93   28.10
   0   3  -4  700.13   33.80
   0   3  -4  673.53   29.40
   0   3  -4  721.33   28.20
   0  -3   4  696.33   28.00
   0  -3   4  677.43   30.20
   0  -3   4  679.13   27.80
   0  -3   4  650.43   28.20
   0  -3   4  689.93   31.80
   0  -3   4  694.13   29.30
  -1   3  -4  111.59    8.40
  -1   3  -4  102.79    6.70
  -1   3  -4   99.99    5.40
  -1   3  -4   99.69    7.20
  -1   3  -4  108.29   17.50
  -1   3  -4   92.39    8.20
   1  -3   4  113.09    8.80
   1  -3   4  103.19    5.50
   1  -3   4  110.39   13.30
   1  -3   4  118.19    7.00
   1  -3   4  108.69    7.00
   1  -3   4  109.09    6.30
  -2   3  -4 3003.50  113.79
  -2   3  -4 3058.09  114.39
  -2   3  -4 2842.52  112.19
  -2   3  -4 3081.19  116.09
  -2   3  -4 2701.43  136.19
   2  -3   4 2907.01  116.69
   2  -3   4 3017.50  115.19
   2  -3   4 3029.90  115.69
   2  -3   4 2625.74  133.59
   2  -3   4 2977.40  111.29
   2  -3   4 2999.00  113.39
  -3   3  -4 3034.10  143.59
  -3   3  -4 3148.78  118.99
  -3   3  -4 2889.11  116.59
  -3   3  -4 3098.59  121.19
  -3   3  -4 2960.20  121.99
   3  -3   4 2865.31  119.19
   3  -3   4 3136.39  120.79
   3  -3   4 2950.70  114.09
   3  -3   4 3091.89  114.29
   3  -3   4 3020.20  119.79
   3  -3   4 3049.50  117.39
  -4   3  -4  965.60   45.30
  -4   3  -4  828.02   59.79
  -4   3  -4  936.71   42.30
  -4   3  -4  971.50   44.40
   4  -3   4  894.71   39.70
   4  -3   4  836.42   66.99
   4  -3   4  972.90   42.70
   4  -3   4  988.10   42.60
  -5   3  -4    6.90    7.10
  -5   3  -4   -2.30    8.20
   5  -3   4   -0.10   16.10
  -6   3  -4  192.98   21.70
   6  -3   4  204.28   45.80
   6   2  -4  132.99   17.70
   6   2  -4  102.99   30.20
   5   2  -4  -10.50    7.80
   5   2  -4   -6.20   12.30
   5   2  -4    2.80    7.20
   5   2  -4    8.10    6.80
   5   2  -4    5.00    8.10
   4   2  -4  522.15   27.10
   4   2  -4  449.95   24.80
   4   2  -4  477.95   24.90
   4   2  -4  440.56   26.40
   4   2  -4  486.35   28.80
   4   2  -4  487.95   24.50
   4   2  -4  483.25   29.00
   4   2  -4  514.35   39.60
   4   2  -4  457.25   23.70
  -4  -2   4  463.65   33.00
   3   2  -4 1499.45   64.99
   3   2  -4 1466.85   61.49
   3   2  -4 1485.15   65.29
   3   2  -4 1513.35   61.89
   3   2  -4 1523.25   62.39
   3   2  -4 1448.46   62.49
   3   2  -4 1546.95   60.99
   3   2  -4 1543.75   63.89
  -3  -2   4 1449.85   62.99
  -3  -2   4 1572.44   69.29
   2   2  -4  295.97   14.50
   2   2  -4  274.97   16.20
   2   2  -4  267.87   13.70
   2   2  -4  268.07   16.10
   2   2  -4  269.87   15.70
   2   2  -4  275.37   14.00
   2   2  -4  278.17   15.10
   2   2  -4  315.97   16.00
   2   2  -4  291.87   13.40
  -2  -2   4  279.77   17.50
  -2  -2   4  286.27   12.90
  -2  -2   4  310.67   16.10
  -2  -2   4  263.07   13.80
   1   2  -4  241.88   13.60
   1   2  -4  241.08   13.00
   1   2  -4  229.88   12.80
   1   2  -4  224.98   12.10
   1   2  -4  241.68   13.20
   1   2  -4  248.78   12.60
   1   2  -4  252.47   10.80
  -1  -2   4  246.98   12.50
  -1  -2   4  241.58   13.00
  -1  -2   4  263.77   11.20
  -1  -2   4  243.18   13.60
  -1  -2   4  242.18   12.40
   0   2  -4 3726.63  150.48
  -1   2  -4 4891.01  214.68
   1  -2   4 5405.66  213.98
  -2   2  -4  873.81   40.20
  -2   2  -4  878.01   36.10
  -2   2  -4  938.31   36.90
  -2   2  -4  864.51   38.00
  -2   2  -4  923.11   56.19
   2  -2   4  752.22   53.19
   2  -2   4  863.21   37.10
   2  -2   4  904.91   39.30
   2  -2   4  847.22   38.70
   2  -2   4  871.11   35.30
  -3   2  -4   30.70   13.40
  -3   2  -4   17.70    6.40
  -3   2  -4   26.10    4.80
  -3   2  -4   26.00    5.00
  -3   2  -4   31.60    7.00
   3  -2   4   28.20    4.50
   3  -2   4   29.00    6.20
   3  -2   4   15.90   14.10
   3  -2   4   21.20    5.60
   3  -2   4   30.10    5.80
  -4   2  -4   15.80    6.10
  -4   2  -4   13.90    6.80
  -4   2  -4    5.60    6.50
   4  -2   4   17.30    6.50
   4  -2   4    7.70    5.70
   4  -2   4    5.90    4.20
   4  -2   4   13.50   12.50
  -5   2  -4  116.99   15.00
   5  -2   4  115.19   31.20
  -6   2  -4  132.49   18.40
   6  -2   4  153.08   41.20
   6   1  -4   72.99   26.80
   6   1  -4  110.59   14.70
   6   1  -4  101.39   13.30
   5   1  -4  674.43   33.20
   5   1  -4  670.13   33.50
   5   1  -4  674.43   34.90
   5   1  -4  675.03   52.99
   5   1  -4  619.64   33.00
   4   1  -4  560.14   27.10
   4   1  -4  485.65   29.50
   4   1  -4  550.44   27.90
   4   1  -4  473.85   26.30
   4   1  -4  509.65   26.00
   4   1  -4  573.94   40.50
   4   1  -4  524.85   26.10
   4   1  -4  497.45   27.40
   4   1  -4  498.75   29.20
   4   1  -4  530.95   27.20
  -4  -1   4  535.55   27.30
   3   1  -4    2.90    3.90
   3   1  -4    7.50    4.20
   3   1  -4    8.30    4.50
   3   1  -4    0.90    3.40
   3   1  -4    5.30    3.90
   3   1  -4    6.10    4.60
   3   1  -4    2.20    3.60
  -3  -1   4    4.20    5.40
  -3  -1   4    2.00    4.60
  -3  -1   4    5.20    4.10
   2   1  -4 4034.10  150.88
   2   1  -4 3876.41  150.88
   2   1  -4 3895.51  150.88
   2   1  -4 3779.42  151.98
   2   1  -4 4007.20  149.49
   2   1  -4 3710.13  148.49
  -2  -1   4 3902.61  151.38
  -2  -1   4 3855.71  147.99
  -2  -1   4 3826.72  149.29
   1   1  -4 1739.43   69.09
   1   1  -4 1694.83   68.99
   1   1  -4 1690.33   67.29
   1   1  -4 1675.93   68.79
   1   1  -4 1720.93   66.19
   1   1  -4 1703.83   68.89
  -1  -1   4 1746.13   68.59
  -1  -1   4 1760.42   66.69
  -1  -1   4 1727.93   68.79
  -1  -1   4 1687.43   67.39
  -1  -1   4 1726.83   68.59
   0   1  -4 3359.56  147.19
   0  -1   4 3797.52  146.09
  -1   1  -4  423.76   17.90
  -1   1  -4  442.86   22.50
  -1   1  -4  359.86   30.50
  -1   1  -4  426.86   21.40
  -1   1  -4  437.36   17.30
  -1   1  -4  473.65   19.80
   1  -1   4  424.66   22.10
   1  -1   4  453.75   17.20
   1  -1   4  414.16   22.00
   1  -1   4  435.06   17.70
   1  -1   4  446.56   19.00
   1  -1   4  377.96   30.80
  -2   1  -4  375.46   18.30
  -2   1  -4  351.36   30.60
  -2   1  -4  360.56   20.70
  -2   1  -4  371.26   18.70
  -2   1  -4  379.66   16.70
   2  -1   4  364.96   17.80
   2  -1   4  392.36   20.80
   2  -1   4  391.16   20.50
   2  -1   4  302.27   31.40
   2  -1   4  374.56   15.90
  -3   1  -4 1764.42   73.39
  -3   1  -4 1809.52   75.19
  -3   1  -4 1860.61   94.69
  -3   1  -4 1905.01   72.69
  -3   1  -4 1846.52   76.69
   3  -1   4 1831.82   75.99
   3  -1   4 1782.22   73.59
   3  -1   4 1773.62   75.59
   3  -1   4 1760.12  100.89
   3  -1   4 1829.12   68.79
   3  -1   4 1810.42   70.99
   3  -1   4 1801.72   69.29
  -4   1  -4  400.26   20.70
  -4   1  -4  352.26   20.40
  -4   1  -4  391.56   22.70
  -4   1  -4  355.26   22.90
   4  -1   4  385.86   21.60
   4  -1   4  425.36   24.20
   4  -1   4  370.16   44.90
  -5   1  -4  118.09   15.20
   5  -1   4   65.09   27.60
  -6   1  -4   17.30   10.70
   6  -1   4    5.60   26.20
   6   0  -4  129.89   14.90
   6   0  -4  117.99   15.60
   6   0  -4  128.69   16.10
   5   0  -4    3.00   11.70
   5   0  -4   -2.90    6.50
   5   0  -4   -2.10    7.00
   5   0  -4   -3.10    6.60
   5   0  -4    6.20    7.10
   4   0  -4  722.13   33.20
   4   0  -4  683.73   33.50
   4   0  -4  678.33   35.10
   4   0  -4  666.43   32.60
   4   0  -4  661.13   33.60
   4   0  -4  763.72   47.00
   4   0  -4  697.33   34.00
   4   0  -4  666.93   36.50
  -4   0   4  697.93   33.00
  -4   0   4  722.83   34.60
  -4   0   4  718.33   34.60
   3   0  -4 2429.36   98.99
   3   0  -4 2592.34   97.89
   3   0  -4 2493.75   98.49
   3   0  -4 2380.56   98.59
   3   0  -4 2570.14   97.99
   3   0  -4 2434.96   98.99
   3   0  -4 2460.05  101.59
  -3   0   4 2509.65  100.29
  -3   0   4 2431.16   98.19
  -3   0   4 2352.56  101.79
  -3   0   4 2380.06   93.39
  -3   0   4 2395.66   93.69
  -3   0   4 2632.44   99.49
   2   0  -4 4276.27  161.38
   2   0  -4 4189.68  162.48
   2   0  -4 4314.47  159.88
   2   0  -4 3957.20  163.88
   2   0  -4 4178.08  162.18
  -2   0   4 4075.79  160.98
  -2   0   4 4264.97  163.68
  -2   0   4 4184.18  161.28
  -2   0   4 4228.18  162.08
   1   0  -4 3484.95  139.79
   1   0  -4 3705.73  140.39
  -1   0   4 3568.94  139.59
   0   0  -4  373.56   19.70
   0   0  -4  353.66   16.20
   0   0  -4  371.76   16.90
   0   0  -4  289.87   23.50
   0   0  -4  364.96   15.40
   0   0  -4  366.86   18.80
   0   0   4  363.06   16.90
   0   0   4  392.36   20.20
   0   0   4  318.47   23.30
   0   0   4  356.76   18.70
   0   0   4  372.76   15.50
   0   0   4  358.96   15.70
  -1   0  -4 9724.73  385.96
  -2   0  -4 6378.26  256.57
  -2   0  -4 5977.50  238.98
   2   0   4 6510.85  239.48
   2   0   4 5861.31  259.57
   2   0   4 6103.29  239.88
  -3   0  -4   27.30    6.60
  -3   0  -4   21.20    4.30
  -3   0  -4   29.20    5.70
  -3   0  -4   15.60    9.40
  -3   0  -4   22.10    5.70
   3   0   4   22.00    2.70
   3   0   4   16.80    3.00
   3   0   4   13.40    4.50
   3   0   4   20.00    3.50
   3   0   4   32.40    7.30
   3   0   4   39.10    7.90
   3   0   4   17.70   14.60
  -4   0  -4  732.83   37.30
  -4   0  -4  874.11   35.90
  -4   0  -4  814.12   39.20
   4   0   4  877.31   41.70
   4   0   4  680.23   62.09
  -5   0  -4 1239.88   58.39
   5   0   4 1250.47   60.39
   5   0   4 1280.87   96.19
  -6   0  -4  378.36   28.10
   6   0   4  348.27   59.99
   6  -1  -4  202.38   19.20
   6  -1  -4  222.68   20.40
   6  -1  -4  239.48   20.10
   5  -1  -4  869.61   40.60
   5  -1  -4  831.42   39.80
   5  -1  -4  750.12   56.49
   5  -1  -4  862.81   41.30
  -5   1   4  879.11   42.20
  -5   1   4  838.32   41.70
   4  -1  -4 1617.14   66.89
   4  -1  -4 1512.85   66.99
   4  -1  -4 1592.14   79.89
   4  -1  -4 1517.95   70.69
   4  -1  -4 1500.75   67.39
   4  -1  -4 1575.24   67.69
   4  -1  -4 1561.64   67.09
  -4   1   4 1668.83   66.09
  -4   1   4 1653.23   69.39
  -4   1   4 1651.03   68.19
   3  -1  -4  575.64   25.50
   3  -1  -4  526.65   26.40
   3  -1  -4  517.85   26.20
   3  -1  -4  528.85   29.00
   3  -1  -4  546.65   25.70
   3  -1  -4  615.34   32.10
   3  -1  -4  536.25   26.20
  -3   1   4  511.25   22.70
  -3   1   4  551.94   26.50
  -3   1   4  515.65   23.70
  -3   1   4  528.85   28.20
  -3   1   4  533.25   25.20
   2  -1  -4  631.14   29.50
   2  -1  -4  641.74   28.50
   2  -1  -4  670.03   26.80
   2  -1  -4  635.64   30.70
   2  -1  -4  614.34   26.40
   2  -1  -4  625.74   27.30
   2  -1  -4  618.14   28.00
  -2   1   4  646.44   28.50
  -2   1   4  636.44   28.00
  -2   1   4  606.14   27.20
  -2   1   4  624.24   30.60
  -2   1   4  629.74   27.80
  -2   1   4  652.73   28.70
   1  -1  -4 3854.71  149.79
   1  -1  -4 3480.25  149.79
   1  -1  -4 3976.20  148.09
  -1   1   4 3849.81  148.69
   0  -1  -4 2868.91  113.49
   0  -1  -4 2982.20  111.29
   0  -1  -4 2768.32  121.59
   0   1   4 2705.23  121.89
   0   1   4 2943.51  115.89
   0   1   4 2938.51  114.09
   0   1   4 2946.41  112.29
  -1  -1  -4  516.95   21.10
  -1  -1  -4  526.45   25.30
  -1  -1  -4  481.65   19.90
  -1  -1  -4  520.25   22.60
  -1  -1  -4  527.65   34.20
  -1  -1  -4  516.05   24.70
   1   1   4  535.65   26.40
   1   1   4  487.25   35.70
   1   1   4  510.85   21.80
   1   1   4  521.55   20.10
   1   1   4  533.45   26.40
   1   1   4  497.75   21.80
  -2  -1  -4 2254.57   91.29
  -2  -1  -4 2307.37   86.49
  -2  -1  -4 2217.38   90.49
  -2  -1  -4 2230.58  105.99
  -2  -1  -4 2272.37   85.79
  -2  -1  -4 2222.78   89.09
   2   1   4 2246.68   92.49
   2   1   4 2139.39   85.09
   2   1   4 2261.27   88.09
   2   1   4 2201.18  111.49
   2   1   4 2312.77   86.69
   2   1   4 2287.67   93.49
  -3  -1  -4 2944.91  119.89
  -3  -1  -4 3070.19  116.19
  -3  -1  -4 3345.87  143.29
  -3  -1  -4 3057.89  120.39
  -3  -1  -4 2954.10  120.39
   3   1   4 3067.89  123.39
   3   1   4 2941.61  149.79
   3   1   4 2974.30  114.89
   3   1   4 3058.29  117.29
   3   1   4 2984.30  118.19
   3   1   4 3092.69  123.59
   3   1   4 3043.90  115.79
   3   1   4 2737.23  130.69
   4   1   4  300.37   48.60
   4   1   4  343.77   23.60
  -5  -1  -4   11.40    8.90
   5   1   4   25.00   10.00
   5   1   4   32.50   23.70
   6  -2  -4  388.06   26.40
   6  -2  -4  349.27   24.80
  -6   2   4  333.67   25.90
  -6   2   4  350.56   24.20
   5  -2  -4  109.19   12.00
   5  -2  -4  111.29   13.60
   5  -2  -4  116.69   24.10
  -5   2   4   97.89   14.40
  -5   2   4  114.39   14.60
   4  -2  -4  402.76   23.80
   4  -2  -4  449.56   33.50
   4  -2  -4  432.86   23.90
   4  -2  -4  449.16   24.10
   4  -2  -4  438.16   27.00
   4  -2  -4  430.56   22.90
   4  -2  -4  397.56   26.10
  -4   2   4  434.16   22.20
  -4   2   4  435.46   25.00
  -4   2   4  462.45   20.30
  -4   2   4  455.75   19.40
  -4   2   4  452.55   26.90
   3  -2  -4 2937.61  116.49
   3  -2  -4 2846.92  119.09
   3  -2  -4 3041.40  116.69
   3  -2  -4 2943.11  113.59
   3  -2  -4 2997.90  115.69
   3  -2  -4 2969.20  120.89
   3  -2  -4 2854.41  116.99
  -3   2   4 2968.50  113.79
  -3   2   4 2975.30  116.79
  -3   2   4 2708.93  118.99
  -3   2   4 2883.71  114.79
  -3   2   4 2964.30  114.09
   2  -2  -4  416.26   18.80
   2  -2  -4  385.76   19.30
   2  -2  -4  400.56   17.30
   2  -2  -4  415.56   21.90
   2  -2  -4  381.96   21.50
   2  -2  -4  381.96   19.60
  -2   2   4  423.96   19.50
  -2   2   4  394.66   19.40
  -2   2   4  395.56   19.40
  -2   2   4  402.16   19.90
  -2   2   4  436.16   22.80
  -2   2   4  347.37   16.80
  -2   2   4  421.66   20.30
   1  -2  -4 5098.39  195.58
  -1   2   4 4888.81  193.98
   0  -2  -4  133.09    7.80
   0  -2  -4  140.89    9.40
   0  -2  -4  128.89    9.90
   0  -2  -4  142.29    8.40
   0  -2  -4  124.59    6.90
   0  -2  -4  123.09    6.40
   0  -2  -4  125.39   12.60
   0   2   4  120.99    7.00
   0   2   4  116.89   13.90
   0   2   4  129.69   11.20
   0   2   4  126.69    8.80
   0   2   4  130.79    9.40
   0   2   4  124.99    6.80
  -2  -2  -4  556.74   25.60
  -2  -2  -4  629.84   29.90
  -2  -2  -4  704.63   43.70
  -2  -2  -4  582.84   27.30
  -2  -2  -4  625.64   29.30
   2   2   4  623.94   46.80
   2   2   4  608.64   31.60
   2   2   4  618.04   31.70
   2   2   4  592.64   36.30
   2   2   4  628.04   26.10
   2   2   4  600.44   26.20
  -3  -2  -4   14.30    4.30
  -3  -2  -4   17.70    6.00
  -3  -2  -4    6.20    5.00
  -3  -2  -4    6.00    4.80
   3   2   4   10.00    1.50
   3   2   4   14.70    6.40
   3   2   4    7.40    1.50
   3   2   4    9.30    3.40
   3   2   4    6.20   11.70
   3   2   4    7.30    4.30
   3   2   4    0.40    6.30
  -4  -2  -4  422.16   24.80
   4   2   4  569.34   56.89
  -5  -2  -4  317.57   26.50
   5   2   4  510.65   62.19
   5   2   4  445.76   30.60
   6  -3  -4   18.30   10.80
  -6   3   4   42.80   12.40
  -6   3   4   31.60   10.80
   5  -3  -4  752.02   37.50
  -5   3   4  763.72   39.80
  -5   3   4  729.13   30.90
  -5   3   4  700.83   30.30
  -5   3   4  697.73   37.90
  -5   3   4  697.83   38.70
   4  -3  -4 2609.64  100.89
   4  -3  -4 2546.05  106.69
   4  -3  -4 2664.23  103.79
   4  -3  -4 2346.97  112.49
   4  -3  -4 2531.85  104.29
  -4   3   4 2652.03  100.99
  -4   3   4 2283.37   99.89
  -4   3   4 2596.74  107.39
  -4   3   4 2664.33  104.89
  -4   3   4 2560.34   99.79
   3  -3  -4  617.54   31.30
   3  -3  -4  582.24   28.20
   3  -3  -4  588.14   28.80
   3  -3  -4  567.14   29.60
   3  -3  -4  597.54   24.40
   3  -3  -4  564.94   28.60
   3  -3  -4  587.34   30.30
  -3   3   4  625.64   32.50
  -3   3   4  584.04   27.20
  -3   3   4  606.34   27.40
  -3   3   4  634.14   29.50
  -3   3   4  642.64   27.70
   2  -3  -4 5280.17  219.28
   2  -3  -4 5703.73  216.38
   2  -3  -4 5785.12  216.28
   2  -3  -4 5476.25  218.48
  -2   3   4 5766.42  219.88
  -2   3   4 5569.94  217.78
  -2   3   4 5699.53  216.28
  -2   3   4 5654.73  216.88
   1  -3  -4  143.19    8.10
   1  -3  -4  155.88    9.20
   1  -3  -4  157.68   10.40
   1  -3  -4  152.28   11.70
   1  -3  -4  147.89   10.60
  -1   3   4  159.88   10.40
  -1   3   4  148.79    8.80
  -1   3   4  144.99    9.20
  -1   3   4  137.59   11.10
  -1   3   4  151.88    8.90
  -1   3   4  133.89   11.70
  -1   3   4  131.69   12.40
   0  -3  -4 1809.82   70.29
   0  -3  -4 1854.41   74.99
   0  -3  -4 1821.52   71.19
   0  -3  -4 1790.12   72.19
   0  -3  -4 1879.81   74.09
   0   3   4 1688.33   82.39
   0   3   4 1846.72   70.69
   0   3   4 1880.01   76.99
   0   3   4 1741.13   72.89
   0   3   4 1899.11   74.79
   0   3   4 1787.62   76.09
   0   3   4 1773.52   70.39
  -1  -3  -4 1741.73   66.19
  -1  -3  -4 1578.84   65.59
  -1  -3  -4 1698.53   68.99
  -1  -3  -4 1639.54   69.49
   1   3   4 1633.74   66.59
   1   3   4 1583.44   69.69
   1   3   4 1695.93   71.39
   1   3   4 1763.62   65.49
   1   3   4 1666.33   84.09
   1   3   4 1612.04   74.09
  -2  -3  -4  752.82   34.70
  -2  -3  -4  722.73   31.20
  -2  -3  -4  701.43   33.30
  -2  -3  -4  703.83   30.30
   2   3   4  683.83   29.80
   2   3   4  705.63   40.60
   2   3   4  703.23   30.60
   2   3   4  691.83   36.20
   2   3   4  700.73   35.70
   2   3   4  735.23   52.09
  -3  -3  -4 1294.47   58.69
  -3  -3  -4 1241.48   52.99
  -3  -3  -4 1190.48   54.49
   3   3   4 1160.68   80.99
   3   3   4 1216.88   50.79
   3   3   4 1306.07   58.89
   3   3   4 1266.87   50.89
  -4  -3  -4  895.91   42.50
   4   3   4  934.61   77.69
   4   3   4  913.41   48.20
   5   3   4   60.29   29.40
   5   3   4   68.49   16.00
   6  -4  -4  249.68   22.90
  -6   4   4  237.28   21.70
  -6   4   4  210.68   22.80
   5  -4  -4   19.40    9.10
  -5   4   4   39.20   11.80
  -5   4   4   21.30    9.70
  -5   4   4   32.60    6.00
   4  -4  -4  128.79   17.40
   4  -4  -4  134.09   13.00
   4  -4  -4  126.29   13.00
   4  -4  -4  120.49   14.60
  -4   4   4  150.98   17.70
  -4   4   4  162.48   13.60
  -4   4   4  152.48   10.40
  -4   4   4  154.08   11.00
  -4   4   4  137.39   10.70
   3  -4  -4 1464.95   62.69
   3  -4  -4 1450.95   61.99
   3  -4  -4 1466.55   63.09
   3  -4  -4 1464.55   64.89
   3  -4  -4 1487.45   64.89
  -3   4   4 1539.95   67.49
  -3   4   4 1525.15   63.49
  -3   4   4 1480.75   62.09
  -3   4   4 1534.35   61.89
  -3   4   4 1484.45   61.39
   2  -4  -4 1444.16   60.39
   2  -4  -4 1452.35   60.59
   2  -4  -4 1450.45   62.49
   2  -4  -4 1499.05   59.59
   2  -4  -4 1526.95   63.69
  -2   4   4 1454.35   61.09
  -2   4   4 1445.46   63.69
  -2   4   4 1471.65   60.89
   1  -4  -4  113.89    7.20
   1  -4  -4  118.99    9.00
   1  -4  -4  112.39    8.00
   1  -4  -4  121.09   10.30
  -1   4   4  121.49   13.70
  -1   4   4  108.69   11.60
  -1   4   4  112.69   10.60
  -1   4   4  107.69    9.10
  -1   4   4  100.59    8.10
  -1   4   4  110.29   10.30
  -1   4   4  116.69    7.90
  -1   4   4  113.89    8.00
   0  -4  -4   38.70    3.90
   0  -4  -4   37.00    6.90
   0  -4  -4   32.90    5.20
   0  -4  -4   33.40    4.60
   0   4   4   37.20    7.00
   0   4   4   36.40    8.10
   0   4   4   25.70    3.80
   0   4   4   36.10    6.50
   0   4   4   36.20    4.10
   0   4   4   33.30    9.70
   0   4   4   41.30    7.90
  -1  -4  -4 1657.33   67.39
  -1  -4  -4 1811.52   67.39
  -1  -4  -4 1658.63   71.09
  -1  -4  -4 1607.64   70.09
   1   4   4 1653.23   65.89
   1   4   4 1673.83   75.79
   1   4   4 1661.83   71.49
   1   4   4 1703.83   73.29
   1   4   4 1715.13   68.59
   1   4   4 1752.92   87.19
  -2  -4  -4 1866.81   75.49
  -2  -4  -4 1847.72   72.59
  -2  -4  -4 1856.41   72.59
  -2  -4  -4 1710.73   76.29
   2   4   4 1786.72   72.89
   2   4   4 1745.73   77.39
   2   4   4 1787.62   84.09
   2   4   4 1843.82   79.19
   2   4   4 1829.52   71.49
   2   4   4 1776.22   98.39
  -3  -4  -4   41.30    7.10
   3   4   4   20.50   15.00
   3   4   4   29.90    9.20
   3   4   4   40.80    6.80
   4   4   4  173.78   39.10
   4   4   4  201.48   22.40
   4   4   4  184.18   16.70
   5   4   4  205.78   48.30
   5   4   4  224.98   27.10
   6  -5  -4    2.60   10.00
  -6   5   4    9.60   10.80
  -6   5   4    2.30   11.70
   5  -5  -4  214.98   18.90
  -5   5   4  236.08   20.40
  -5   5   4  212.28   21.30
  -5   5   4  198.58   14.40
   4  -5  -4  784.32   38.60
  -4   5   4  787.02   39.60
  -4   5   4  818.02   35.20
  -4   5   4  794.22   39.90
  -4   5   4  804.52   37.00
  -4   5   4  903.81   45.20
   3  -5  -4  870.91   41.20
   3  -5  -4  969.00   43.80
   3  -5  -4  893.51   41.70
   3  -5  -4  926.21   40.90
   3  -5  -4  917.21   42.80
  -3   5   4  881.01   41.60
  -3   5   4  886.21   41.90
  -3   5   4  978.70   46.70
  -3   5   4  985.90   41.70
  -3   5   4  899.01   40.90
   2  -5  -4  223.78   15.10
   2  -5  -4  245.38   14.30
   2  -5  -4  217.48   14.80
   2  -5  -4  220.88   13.10
   2  -5  -4  209.48   13.80
  -2   5   4  228.08   15.60
  -2   5   4  214.18   17.00
  -2   5   4  233.98   14.70
  -2   5   4  223.48   15.00
  -2   5   4  240.88   17.40
   1  -5  -4 1866.81   77.79
   1  -5  -4 1849.02   76.69
   1  -5  -4 1990.10   74.99
   1  -5  -4 1946.11   73.59
  -1   5   4 1871.21   80.69
  -1   5   4 1854.31   75.09
  -1   5   4 1860.01   78.39
  -1   5   4 1870.91   75.09
  -1   5   4 1896.71   78.89
  -1   5   4 1836.02   77.79
  -1   5   4 1836.42   74.69
  -1   5   4 1849.61   81.99
   0  -5  -4 6413.46  250.27
   0  -5  -4 6591.54  253.17
   0   5   4 6516.75  255.77
   0   5   4 6668.33  252.07
   0   5   4 6530.25  264.17
   0   5   4 6530.85  253.37
   0   5   4 6430.16  254.47
  -1  -5  -4 1716.63   73.39
  -1  -5  -4 1837.02   68.59
  -1  -5  -4 1722.53   69.59
  -1  -5  -4 1536.15   65.39
   1   5   4 1759.12   74.99
   1   5   4 1649.33   65.49
   1   5   4 1754.42   74.09
   1   5   4 1600.14   87.99
   1   5   4 1857.11   76.89
   1   5   4 1762.62   77.89
   1   5   4 1748.82   67.49
   1   5   4 1790.72   71.09
  -2  -5  -4   12.30    4.50
  -2  -5  -4    1.80    4.40
   2   5   4    9.60    4.10
   2   5   4    3.90    6.20
   2   5   4   11.70    8.40
   2   5   4  -13.30   10.40
   2   5   4    6.20    5.60
   3   5   4  203.18   14.10
   3   5   4  179.28   34.60
   3   5   4  190.88   16.40
   3   5   4  191.88   22.00
   4   5   4  147.19   38.70
   4   5   4  148.09   21.20
   6  -6  -4  344.37   24.80
  -6   6   4  289.27   28.00
  -6   6   4  337.37   27.70
   5  -6  -4  434.26   27.50
  -5   6   4  474.55   29.80
  -5   6   4  413.76   24.30
  -5   6   4  449.26   32.10
   4  -6  -4  157.18   13.50
  -4   6   4  171.48   16.50
  -4   6   4  151.08   13.70
  -4   6   4  165.18   15.00
  -4   6   4  172.28   19.90
   3  -6  -4 2815.12  114.19
   3  -6  -4 2896.51  112.79
   3  -6  -4 2767.22  113.09
   3  -6  -4 2752.92  115.39
   3  -6  -4 2449.45  114.29
  -3   6   4 2838.22  114.49
  -3   6   4 2940.51  119.29
  -3   6   4 3106.49  114.69
  -3   6   4 2835.22  113.99
   2  -6  -4 3368.86  131.29
   2  -6  -4 3354.56  131.69
   2  -6  -4 3496.65  130.19
   2  -6  -4 3272.37  132.89
   2  -6  -4 3453.55  132.69
  -2   6   4 3355.66  137.09
  -2   6   4 3319.07  135.59
  -2   6   4 3179.08  128.19
  -2   6   4 3361.36  133.39
  -2   6   4 3437.06  132.19
  -2   6   4 3433.76  134.59
  -2   6   4 3016.40  128.89
   1  -6  -4  522.85   23.90
   1  -6  -4  496.45   25.50
   1  -6  -4  558.64   24.50
   1  -6  -4  521.55   26.80
   1  -6  -4  529.35   22.70
  -1   6   4  550.94   30.30
  -1   6   4  553.84   28.60
  -1   6   4  501.85   28.40
  -1   6   4  513.95   24.70
  -1   6   4  546.05   32.00
  -1   6   4  494.15   23.90
  -1   6   4  535.65   27.70
  -1   6   4  450.85   24.20
   0  -6  -4   18.50    4.80
   0  -6  -4   20.60    3.60
   0  -6  -4   25.00    4.60
   0  -6  -4   17.60    6.30
   0   6   4   20.60    7.10
   0   6   4   19.60    4.10
   0   6   4   15.20    6.50
   0   6   4   24.50   10.90
   0   6   4   12.70    7.80
   0   6   4   17.80    8.10
   0   6   4   28.90    7.30
   0   6   4   19.20    3.80
  -1  -6  -4 1329.57   50.89
  -1  -6  -4 1243.08   52.89
  -1  -6  -4 1174.18   48.40
   1   6   4 1313.27   54.59
   1   6   4 1260.57   59.79
   1   6   4 1237.88   49.90
   1   6   4 1224.98   48.60
   1   6   4 1232.48   57.69
   1   6   4 1233.68   60.09
   1   6   4 1275.37   57.49
   1   6   4 1343.47   74.49
  -2  -6  -4  769.22   34.00
  -2  -6  -4  717.13   34.60
   2   6   4  782.02   39.60
   2   6   4  771.92   35.80
   2   6   4  764.62   42.50
   2   6   4  741.23   59.39
   3   6   4  124.29   30.10
   3   6   4  131.89   13.30
   3   6   4  138.69   16.10
   3   6   4  123.59   19.20
   4   6   4   -3.70   16.00
   4   6   4   15.70   13.20
   6  -7  -4    4.50   10.70
  -6   7   4    5.30   13.20
  -6   7   4   -7.60   11.90
   5  -7  -4  163.28   17.20
  -5   7   4  119.89   16.10
  -5   7   4  108.19   19.90
  -5   7   4  109.69   16.80
   4  -7  -4  822.42   38.50
  -4   7   4  707.03   37.90
  -4   7   4  774.32   44.80
  -4   7   4  812.02   40.00
   3  -7  -4   26.30    7.30
  -3   7   4   27.70   10.70
  -3   7   4   40.90    8.50
  -3   7   4   35.80    7.80
  -3   7   4   40.90    9.40
   2  -7  -4  493.15   23.80
   2  -7  -4  491.35   25.00
   2  -7  -4  496.15   25.40
   2  -7  -4  485.05   25.60
  -2   7   4  556.54   31.50
  -2   7   4  504.75   27.20
  -2   7   4  517.55   23.70
  -2   7   4  495.95   26.00
  -2   7   4  473.45   26.00
  -2   7   4  557.94   30.20
  -2   7   4  478.45   28.40
   1  -7  -4  666.53   29.10
   1  -7  -4  614.94   31.20
   1  -7  -4  626.14   32.00
   1  -7  -4  654.73   27.70
   1  -7  -4  650.83   29.70
  -1   7   4  679.13   39.10
  -1   7   4  646.14   30.50
  -1   7   4  671.53   33.40
  -1   7   4  642.44   33.80
  -1   7   4  659.43   30.00
  -1   7   4  629.64   34.50
  -1   7   4  630.84   35.60
   0  -7  -4  649.43   31.90
   0  -7  -4  696.03   28.60
   0  -7  -4  650.53   34.00
   0  -7  -4  710.63   29.60
   0   7   4  688.83   45.30
   0   7   4  693.73   33.90
   0   7   4  713.93   38.20
   0   7   4  660.43   29.40
   0   7   4  640.44   34.90
   0   7   4  679.63   29.30
   0   7   4  666.43   36.10
   0   7   4  638.54   34.50
  -1  -7  -4  232.58   12.40
   1   7   4  200.98   20.40
   1   7   4  221.88   19.50
   1   7   4  239.58   17.50
   1   7   4  214.38   18.80
   1   7   4  193.88   30.20
   2   7   4   54.09   20.90
   2   7   4   92.69   14.30
   2   7   4   87.19   16.10
   2   7   4  105.29   12.80
   3   7   4  144.19   15.30
   3   7   4  181.68   22.40
   3   7   4  177.38   38.20
   4   7   4   47.20   16.30
   4   7   4   72.49   35.70
   6  -8  -4   79.19   16.20
  -6   8   4   33.50   15.60
  -6   8   4   81.49   20.20
   5  -8  -4   58.89   12.50
  -5   8   4   92.09   14.70
  -5   8   4   90.79   17.50
   4  -8  -4   59.89   10.70
  -4   8   4   71.89   13.40
  -4   8   4   78.89   16.80
  -4   8   4   68.19   11.80
   3  -8  -4  137.19   12.80
  -3   8   4  130.79   18.10
  -3   8   4  103.09   12.60
  -3   8   4  124.29   14.60
  -3   8   4  100.99   14.10
   2  -8  -4  307.87   16.40
   2  -8  -4  292.27   18.20
   2  -8  -4  302.77   18.70
   2  -8  -4  278.07   17.50
  -2   8   4  331.37   24.50
  -2   8   4  334.07   25.80
  -2   8   4  290.27   22.30
  -2   8   4  275.67   19.70
  -2   8   4  287.57   18.90
   1  -8  -4  167.88   14.20
   1  -8  -4  170.48   10.20
   1  -8  -4  165.98   11.70
   1  -8  -4  163.58   12.00
  -1   8   4  172.58   17.80
  -1   8   4  169.58   15.50
  -1   8   4  161.18   14.60
  -1   8   4  162.88   19.60
  -1   8   4  149.29   12.50
  -1   8   4  172.08   16.50
   0  -8  -4   11.10    4.40
   0   8   4    2.70    8.50
   0   8   4    7.10    6.80
   0   8   4   14.70    9.90
   0   8   4   13.50    4.60
   0   8   4   11.70   11.20
   0   8   4   -2.30    7.00
   1   8   4   57.59   11.40
   1   8   4   28.70    9.40
   1   8   4   45.60   18.10
   1   8   4   49.90   13.90
   2   8   4  594.84   39.10
   2   8   4  540.45   53.99
   2   8   4  566.34   31.60
   2   8   4  572.64   34.10
   3   8   4  354.66   31.20
   3   8   4  262.47   48.20
   5  -9  -4    7.20    9.70
  -5   9   4   -2.10    8.50
  -5   9   4   11.30   12.80
   4  -9  -4  289.77   20.40
  -4   9   4  289.97   21.80
  -4   9   4  244.68   21.00
  -4   9   4  272.47   26.50
   3  -9  -4  234.38   17.30
  -3   9   4  248.58   20.00
  -3   9   4  228.38   21.10
  -3   9   4  276.87   20.70
   2  -9  -4   17.20    5.80
  -2   9   4   13.90    7.30
  -2   9   4   30.70   10.10
  -2   9   4   12.80    8.80
  -2   9   4   18.90   10.00
   1  -9  -4  224.38   12.80
  -1   9   4  238.98   30.70
  -1   9   4  189.48   23.20
  -1   9   4  205.08   19.40
  -1   9   4  216.28   15.60
  -1   9   4  226.58   20.20
  -1   9   4  242.98   21.70
   0   9   4 1247.48   62.79
   0   9   4 1283.87   59.29
   0   9   4 1232.98   60.79
   0   9   4 1279.47   74.19
   1   9   4   -2.00   14.60
   1   9   4   25.50   10.30
   1   9   4    2.50   11.00
   1   9   4    4.30    8.60
   2   9   4   32.50   15.40
   2   9   4   24.60   10.10
   2   9   4   18.00   18.40
   3   9   4   10.10   13.00
   3   9   4   22.80   17.50
   5 -10  -4   64.59   12.60
  -5  10   4   55.49   16.80
  -5  10   4   69.79   16.40
   4 -10  -4    6.90    7.60
  -4  10   4    2.60   10.00
  -4  10   4  -13.70   11.70
  -4  10   4    4.40   10.50
   3 -10  -4   83.49   10.80
  -3  10   4   87.49   16.90
  -3  10   4   58.59   12.50
  -3  10   4   66.79   13.50
   2 -10  -4    4.50    5.50
  -2  10   4   10.00    8.20
  -2  10   4   -1.90    7.60
  -2  10   4   -4.90    9.40
  -2  10   4  -12.30    7.90
  -1  10   4    6.60    8.20
  -1  10   4    4.70    5.70
  -1  10   4    0.90    9.60
   0  10   4   63.79   21.00
   0  10   4   78.19   14.50
   0  10   4  111.59   18.20
   0  10   4   89.49   16.10
   1  10   4  101.19   17.60
   1  10   4  113.79   28.20
   1  10   4  109.69   18.60
   1  10   4  111.29   16.90
   2  10   4  107.69   32.10
   2  10   4  143.99   24.40
   2  10   4  125.39   16.90
   4 -11  -4   43.10   10.30
  -4  11   4   41.30   14.20
  -4  11   4   43.40   15.20
   3 -11  -4   66.69   10.20
  -3  11   4   67.59   13.50
  -3  11   4   76.49   17.50
  -2  11   4   84.39   12.80
  -2  11   4  127.29   19.30
  -1  11   4   66.29   15.70
  -1  11   4   49.70   14.40
   0  11   4   73.69   15.80
   0  11   4   73.09   17.90
   1  11   4  155.68   20.30
   1  11   4  122.69   33.50
   1  11   4  194.48   26.50
  -4  12   4  113.59   18.40
  -4  12   4  166.48   23.80
  -3  12   4   13.80   13.30
  -3  12   4   -5.40    8.10
  -2  12   4  135.39   21.60
  -1  12   4  173.28   24.00
  -1  12   4  186.68   24.80
   0  12   4  108.39   21.80
   0  12   4   94.89   18.90
  -2  13   4   92.49   19.70
   0  14  -5   11.70    8.80
   0  14  -5    3.60   10.80
   0 -14   5    3.50   13.90
  -1  14  -5    3.20    9.60
  -1  14  -5    7.60   10.70
   1 -14   5   -2.60   10.80
  -2  14  -5   12.70   11.60
  -2  14  -5   31.70   12.20
  -3  14  -5  112.19   18.30
  -3  14  -5  117.59   18.80
   1  13  -5   53.39   12.70
   1  13  -5   42.60   13.10
  -1 -13   5   49.40   19.70
   0  13  -5   23.00   10.90
   0  13  -5   19.10    8.80
   0  13  -5    5.40   10.00
   0 -13   5   -2.60   11.60
  -1  13  -5   26.10   11.30
  -1  13  -5   21.90    9.80
   1 -13   5   44.60   15.20
  -2  13  -5   76.59   14.60
   2 -13   5   84.19   17.20
  -3  13  -5    6.90    8.20
  -3  13  -5   22.80   12.50
  -4  13  -5    1.00   13.20
   2  12  -5   35.00   12.00
   2  12  -5   59.29   14.90
  -2 -12   5   60.19   20.90
   1  12  -5   97.49   14.50
   1  12  -5   90.69   15.50
   1  12  -5  102.69   12.00
   1  12  -5   92.39   15.20
  -1 -12   5   55.69   14.60
  -1 -12   5  124.19   22.80
   0  12  -5   46.10   11.60
   0  12  -5   43.70    9.40
   0  12  -5   40.60   10.90
   0  12  -5   32.00    9.40
   0 -12   5   47.90   12.30
   0 -12   5   63.19   17.00
  -1  12  -5   20.70    9.50
  -1  12  -5   20.80    9.60
  -1  12  -5   28.80    9.30
   1 -12   5   26.00   12.10
  -2  12  -5   -1.40    8.30
  -2  12  -5   -6.50    6.90
   2 -12   5   -6.10    8.50
  -3  12  -5  101.49   15.30
  -3  12  -5   97.89   15.90
  -3  12  -5   81.09   12.50
  -4  12  -5   75.69   14.00
  -4  12  -5  101.29   17.00
   3  11  -5   35.80   14.70
   3  11  -5   23.10   11.00
  -3 -11   5   31.20   16.00
   2  11  -5  143.49   15.30
   2  11  -5  108.79   16.40
  -2 -11   5  131.09   23.60
   1  11  -5   27.70    9.40
   1  11  -5   34.60   11.50
   1  11  -5   27.70    9.90
   1  11  -5   24.10    7.50
  -1 -11   5   27.50   11.00
  -1 -11   5   41.90   16.00
   0  11  -5    9.50    8.00
   0  11  -5   12.20    7.50
   0  11  -5    9.00    6.60
   0  11  -5    7.70    7.90
   0 -11   5    5.50    8.30
   0 -11   5    6.40    6.90
  -1  11  -5   15.90    7.40
  -1  11  -5    8.40    7.30
  -1  11  -5   10.20    9.30
  -1  11  -5   18.30    8.20
   1 -11   5   11.00    9.50
   1 -11   5   20.50   10.00
  -2  11  -5  948.21   44.80
  -2  11  -5 1086.69   48.20
  -2  11  -5  958.50   46.90
   2 -11   5 1016.80   50.79
  -3  11  -5   58.99   12.30
  -3  11  -5   53.79   10.90
  -3  11  -5   52.99   11.70
   3 -11   5   44.70   11.30
  -4  11  -5   47.50   12.90
  -4  11  -5   51.69   11.70
  -5  11  -5   31.20   12.80
  -5  11  -5   30.30   13.40
   3  10  -5   85.89   17.20
   3  10  -5   87.79   13.80
  -3 -10   5  102.19   22.80
   2  10  -5   15.80   10.10
   2  10  -5    7.20    7.70
   2  10  -5    7.50    5.90
   2  10  -5    9.20    7.30
  -2 -10   5    8.10    9.00
  -2 -10   5    5.60   13.30
   1  10  -5  584.74   28.10
   1  10  -5  581.04   32.40
   1  10  -5  563.84   29.50
   1  10  -5  580.04   32.80
  -1 -10   5  584.64   39.30
  -1 -10   5  542.25   32.60
   0  10  -5  251.27   16.70
   0  10  -5  209.38   17.40
   0  10  -5  215.28   16.70
   0  10  -5  209.68   14.00
   0  10  -5  206.08   16.40
   0 -10   5  210.48   21.10
   0 -10   5  201.58   18.60
  -1  10  -5   99.39   14.30
  -1  10  -5   70.89   10.10
  -1  10  -5   71.59   10.20
  -1  10  -5   84.79   10.20
  -1  10  -5   75.69    8.20
   1 -10   5   94.29   14.60
   1 -10   5   81.29   13.90
  -2  10  -5  816.02   38.40
  -2  10  -5  781.92   38.40
  -2  10  -5  693.33   56.09
  -2  10  -5  802.32   37.50
   2 -10   5  825.32   42.20
  -3  10  -5  301.87   21.10
  -3  10  -5  299.97   20.90
  -3  10  -5  278.47   19.90
   3 -10   5  321.17   23.60
  -4  10  -5  238.18   22.30
  -4  10  -5  286.07   22.30
   4 -10   5  310.57   25.20
  -5  10  -5   47.00   13.50
  -5  10  -5   31.00   12.10
   4   9  -5    8.90   12.90
   4   9  -5   10.60   10.20
  -4  -9   5    4.50   16.60
   3   9  -5  129.89   18.20
   3   9  -5  140.39   16.80
  -3  -9   5  129.49   24.60
   2   9  -5  439.26   24.40
   2   9  -5  425.46   21.50
   2   9  -5  400.26   25.80
   2   9  -5  412.26   25.40
  -2  -9   5  403.76   33.80
  -2  -9   5  395.86   25.30
   1   9  -5  703.03   31.40
   1   9  -5  722.73   33.50
   1   9  -5  645.44   35.00
   1   9  -5  621.14   35.20
  -1  -9   5  691.23   36.00
  -1  -9   5  737.83   42.20
  -1  -9   5  689.73   32.10
   0   9  -5    7.50    4.30
   0   9  -5   -0.80    5.00
   0   9  -5   -2.20    5.10
   0   9  -5    0.80    6.00
   0   9  -5    6.40    5.90
   0   9  -5   -5.40    5.50
   0   9  -5    2.40    2.80
   0  -9   5    2.40    7.60
   0  -9   5   -1.00    4.00
   0  -9   5    7.80    6.40
  -1   9  -5  382.26   20.20
  -1   9  -5  367.16   20.60
  -1   9  -5  380.46   24.40
  -1   9  -5  375.26   19.40
  -1   9  -5  333.37   28.90
  -1   9  -5  366.56   20.60
  -1   9  -5  384.56   20.30
   1  -9   5  395.56   24.80
   1  -9   5  369.46   24.70
   1  -9   5  343.07   19.70
   1  -9   5  392.06   18.20
  -2   9  -5  266.27   16.70
  -2   9  -5  267.47   17.00
  -2   9  -5  246.28   30.20
  -2   9  -5  255.67   20.30
  -2   9  -5  242.28   13.70
  -2   9  -5  257.57   16.80
   2  -9   5  257.67   15.50
   2  -9   5  251.57   19.10
   2  -9   5  270.37   20.20
   2  -9   5  271.77   15.60
  -3   9  -5  240.18   18.10
  -3   9  -5  230.98   17.70
  -3   9  -5  245.68   18.10
   3  -9   5  223.28   20.60
  -4   9  -5    6.10    8.60
  -4   9  -5   -0.30    8.40
   4  -9   5   18.60   11.30
  -5   9  -5   74.09   14.70
  -5   9  -5  100.89   15.50
   4   8  -5   25.30   13.20
   4   8  -5   31.10    9.70
  -4  -8   5   34.70   18.10
   3   8  -5  242.58   18.50
   3   8  -5  262.87   22.10
   3   8  -5  276.87   15.90
   3   8  -5  244.48   17.50
  -3  -8   5  220.38   25.50
   2   8  -5    5.70    7.00
   2   8  -5    7.90    4.90
   2   8  -5   21.30    7.30
   2   8  -5   19.00    6.10
  -2  -8   5   13.90    6.60
  -2  -8   5    3.80    5.60
  -2  -8   5   14.90    9.70
   1   8  -5  200.68   15.60
   1   8  -5  248.38    9.50
   1   8  -5  207.28   16.30
   1   8  -5  192.98   16.10
   1   8  -5  207.48   14.50
   1   8  -5  212.98   13.20
  -1  -8   5  208.98   13.70
  -1  -8   5  211.88    9.20
  -1  -8   5  230.18   19.60
  -1  -8   5  230.38   16.80
   0   8  -5  372.86   17.10
   0   8  -5  344.47   18.60
   0   8  -5  352.66   22.20
   0   8  -5  356.56   20.10
   0   8  -5  352.16   24.50
   0   8  -5  357.36   19.50
   0   8  -5  337.67   19.60
   0  -8   5  364.66   21.80
   0  -8   5  369.76   24.40
   0  -8   5  348.67   18.80
   0  -8   5  387.86   16.50
   0  -8   5  366.76   17.90
  -1   8  -5  699.63   31.50
  -1   8  -5  714.93   31.30
  -1   8  -5  699.13   31.10
  -1   8  -5  629.34   34.90
  -1   8  -5  671.73   42.10
  -1   8  -5  659.43   31.40
  -1   8  -5  715.23   31.60
   1  -8   5  668.23   29.70
   1  -8   5  673.83   30.50
   1  -8   5  684.33   31.00
   1  -8   5  719.43   36.20
   1  -8   5  734.53   35.50
  -2   8  -5   27.00   12.80
  -2   8  -5   15.80    6.30
  -2   8  -5   16.50    3.70
  -2   8  -5   17.50    6.10
  -2   8  -5   12.30    5.70
  -2   8  -5   19.70    4.40
  -2   8  -5   16.00    6.30
   2  -8   5   27.30    5.10
   2  -8   5   20.30    5.30
   2  -8   5   30.50    9.00
   2  -8   5   24.60    7.40
  -3   8  -5  728.23   35.00
  -3   8  -5  744.23   35.60
  -3   8  -5  684.43   35.70
   3  -8   5  716.33   42.00
  -4   8  -5  436.16   28.20
  -4   8  -5  470.95   27.70
   4  -8   5  479.85   38.50
  -5   8  -5   45.70   12.60
  -5   8  -5  104.59   15.50
   5  -8   5   69.49   23.30
  -6   8  -5   -3.70   10.30
  -6   8  -5    3.60   10.60
   5   7  -5  179.58   18.40
   5   7  -5  192.08   24.50
   5   7  -5  162.48   37.90
   4   7  -5  231.48   20.80
   4   7  -5  184.58   13.50
   4   7  -5  222.18   18.00
  -4  -7   5  235.88   27.50
   3   7  -5   16.40    5.40
   3   7  -5   16.80    9.00
   3   7  -5   22.40    8.00
   3   7  -5    8.80    6.20
  -3  -7   5   17.60   12.90
   2   7  -5  609.54   32.30
   2   7  -5  711.53   29.60
   2   7  -5  667.43   34.30
   2   7  -5  692.53   26.00
   2   7  -5  659.23   31.60
  -2  -7   5  665.13   39.30
  -2  -7   5  578.74   30.90
   1   7  -5 1065.69   41.80
   1   7  -5  909.21   44.60
   1   7  -5  999.30   44.70
   1   7  -5  970.00   47.50
   1   7  -5  980.10   44.50
   1   7  -5  949.21   38.90
   1   7  -5 1016.70   43.00
  -1  -7   5 1014.50   49.60
  -1  -7   5  975.60   44.60
  -1  -7   5 1011.10   43.30
  -1  -7   5  993.50   42.30
  -1  -7   5  985.00   38.60
   0   7  -5   50.99    5.30
   0   7  -5   44.80    9.60
   0   7  -5   56.79    9.40
   0   7  -5   46.70    7.10
   0   7  -5   55.79    7.70
   0   7  -5   49.00    6.50
   0   7  -5   53.09    6.50
   0  -7   5   45.40    5.50
   0  -7   5   63.49   10.40
   0  -7   5   61.09    7.20
   0  -7   5   57.29    5.00
   0  -7   5   58.29    8.10
   0  -7   5   60.29    9.20
  -1   7  -5   99.99    8.20
  -1   7  -5  104.39    9.00
  -1   7  -5   84.79   16.00
  -1   7  -5   98.69    8.40
  -1   7  -5  108.39    9.30
  -1   7  -5   93.69    8.30
  -1   7  -5  106.69   12.20
   1  -7   5  106.49   12.00
   1  -7   5  100.29    8.10
   1  -7   5  114.59    8.60
   1  -7   5  102.09    7.60
   1  -7   5  117.59    7.80
   1  -7   5  116.99   12.30
  -2   7  -5 1227.38   57.29
  -2   7  -5 1247.28   54.49
  -2   7  -5 1310.27   53.99
  -2   7  -5 1267.27   50.09
  -2   7  -5 1289.17   52.69
  -2   7  -5 1254.77   52.09
  -2   7  -5 1063.19   72.19
   2  -7   5 1272.37   53.19
   2  -7   5 1394.36   61.49
   2  -7   5 1286.77   51.39
   2  -7   5 1225.08   56.49
   2  -7   5 1272.97   52.19
  -3   7  -5  159.88   13.60
  -3   7  -5  148.09   29.20
  -3   7  -5  139.59   12.40
  -3   7  -5  181.08   16.20
   3  -7   5  177.78   21.70
   3  -7   5  152.28   14.50
   3  -7   5  141.99    9.40
  -4   7  -5  -12.30    6.20
  -4   7  -5   11.90    8.40
   4  -7   5   -5.20   11.10
  -5   7  -5    8.80    9.50
  -5   7  -5    1.70    8.30
   5  -7   5   11.90   16.80
  -6   7  -5   61.89   15.60
  -6   7  -5   38.30   12.10
   5   6  -5   14.50   12.30
   5   6  -5   -2.60    7.60
   5   6  -5   -2.20   16.50
   4   6  -5   91.69   10.50
   4   6  -5   98.99   16.10
   4   6  -5   95.69    8.20
   4   6  -5   91.69   12.40
  -4  -6   5   86.69   21.30
   3   6  -5 1495.45   62.89
   3   6  -5 1513.45   60.29
   3   6  -5 1609.14   64.89
   3   6  -5 1556.94   66.69
   3   6  -5 1567.84   69.09
   3   6  -5 1538.15   65.39
  -3  -6   5 1572.74   65.19
  -3  -6   5 1541.25   64.29
  -3  -6   5 1545.55   76.99
   2   6  -5  106.19   12.50
   2   6  -5   86.89    6.40
   2   6  -5   98.49   12.10
   2   6  -5  109.09    6.80
   2   6  -5  105.19   10.10
   2   6  -5  117.99   10.70
   2   6  -5  112.69   11.50
   2   6  -5  109.99    8.90
  -2  -6   5  124.79   10.70
  -2  -6   5  110.69   16.10
  -2  -6   5  100.19    9.90
  -2  -6   5  109.19    9.60
   1   6  -5  822.62   32.40
   1   6  -5  796.52   39.30
   1   6  -5  733.63   34.10
   1   6  -5  860.11   37.90
   1   6  -5  775.82   36.60
   1   6  -5  809.22   35.50
  -1  -6   5  813.52   36.90
  -1  -6   5  807.42   40.30
  -1  -6   5  795.82   35.70
  -1  -6   5  833.92   35.30
  -1  -6   5  792.92   32.00
  -1  -6   5  863.61   37.30
   0   6  -5  707.03   29.80
   0   6  -5  700.33   32.10
   0   6  -5  743.63   31.30
   0   6  -5  725.43   30.90
   0   6  -5  681.23   34.00
   0   6  -5  683.23   36.70
   0  -6   5  702.03   31.20
   0  -6   5  683.13   30.20
   0  -6   5  753.92   35.40
   0  -6   5  760.62   32.30
   0  -6   5  715.93   29.30
   0  -6   5  705.73   33.60
  -1   6  -5  597.94   28.10
  -1   6  -5  573.64   38.80
  -1   6  -5  643.14   28.00
  -1   6  -5  594.74   30.90
  -1   6  -5  602.34   27.00
  -1   6  -5  649.83   28.20
   1  -6   5  618.94   27.30
   1  -6   5  652.63   27.10
   1  -6   5  613.84   30.60
   1  -6   5  642.84   27.30
   1  -6   5  615.44   27.10
   1  -6   5  664.33   33.00
  -2   6  -5  524.95   26.40
  -2   6  -5  528.95   28.40
  -2   6  -5  489.55   24.80
  -2   6  -5  556.64   24.20
  -2   6  -5  530.15   25.50
   2  -6   5  536.75   25.30
   2  -6   5  523.75   24.10
   2  -6   5  527.55   23.00
   2  -6   5  502.05   27.80
   2  -6   5  521.25   22.40
   2  -6   5  627.44   35.40
  -3   6  -5  161.78   13.00
  -3   6  -5  157.98   30.00
  -3   6  -5  145.89   14.40
  -3   6  -5  145.39   11.20
  -3   6  -5  144.59   13.70
   3  -6   5  171.08   14.00
   3  -6   5  146.79    8.50
   3  -6   5  153.48   12.30
   3  -6   5  132.69   10.40
   3  -6   5  180.18   27.00
  -4   6  -5  107.09   12.70
  -4   6  -5  108.99   14.60
   4  -6   5   86.99   24.10
  -5   6  -5  150.68   18.60
  -5   6  -5  158.68   17.00
   5  -6   5  160.48   34.00
  -6   6  -5   52.39   12.60
  -6   6  -5   24.80   12.30
   5   5  -5  253.67   41.60
   5   5  -5  279.77   20.50
   5   5  -5  273.07   25.30
   4   5  -5   34.00    7.20
   4   5  -5   46.60   11.50
   4   5  -5   38.50    4.40
   4   5  -5   42.50    9.10
   4   5  -5   41.60    4.20
  -4  -5   5   42.50   15.90
   3   5  -5   -4.50    6.00
   3   5  -5   -0.20    5.10
   3   5  -5    1.60    3.50
   3   5  -5   -0.50    3.90
   3   5  -5    1.20    5.00
   3   5  -5   -0.60    2.80
   3   5  -5    8.70    5.80
  -3  -5   5   -0.80    7.90
  -3  -5   5    0.20    3.60
   2   5  -5  833.72   33.70
   2   5  -5  782.62   39.60
   2   5  -5  895.51   35.40
   2   5  -5  827.22   36.50
   2   5  -5  849.91   32.90
   2   5  -5  807.22   36.60
   2   5  -5  815.12   38.00
   2   5  -5  812.02   38.00
  -2  -5   5  872.01   43.10
  -2  -5   5  707.23   35.90
  -2  -5   5  804.42   38.10
  -2  -5   5  790.32   35.60
   1   5  -5 1526.65   61.69
   1   5  -5 1556.34   60.79
   1   5  -5 1436.66   65.09
   1   5  -5 1558.94   63.79
   1   5  -5 1457.05   59.29
   1   5  -5 1478.35   63.09
  -1  -5   5 1525.55   58.99
  -1  -5   5 1520.35   65.99
  -1  -5   5 1546.35   63.19
  -1  -5   5 1534.65   61.59
  -1  -5   5 1529.75   62.09
  -1  -5   5 1569.94   62.89
   0   5  -5  891.91   36.00
   0   5  -5  951.80   36.90
   0   5  -5  858.91   39.80
   0   5  -5  855.11   42.90
   0   5  -5  860.11   37.80
   0   5  -5  878.11   36.70
   0  -5   5  886.91   37.80
   0  -5   5  852.01   36.10
   0  -5   5  884.91   36.90
   0  -5   5  897.11   39.30
   0  -5   5  852.51   35.50
   0  -5   5  888.81   40.80
  -1   5  -5   94.69    7.50
  -1   5  -5   82.79    6.70
  -1   5  -5   67.19   14.40
  -1   5  -5   87.49    7.30
  -1   5  -5   76.59    6.20
  -1   5  -5   88.79   10.50
   1  -5   5   78.79    5.90
   1  -5   5   83.79    6.10
   1  -5   5  110.69   12.30
   1  -5   5   78.59    6.50
   1  -5   5   95.59    6.80
   1  -5   5   79.49    9.40
  -2   5  -5 2854.01  110.69
  -2   5  -5 2789.42  114.59
  -2   5  -5 2767.32  111.99
  -2   5  -5 2892.21  108.99
   2  -5   5 2788.32  110.79
   2  -5   5 2821.32  109.49
   2  -5   5 2871.61  126.69
   2  -5   5 2811.72  113.69
   2  -5   5 2808.62  108.39
   2  -5   5 2756.22  107.89
  -3   5  -5 1581.54   62.69
  -3   5  -5 1550.64   67.19
  -3   5  -5 1652.33   65.59
  -3   5  -5 1545.35   60.79
   3  -5   5 1594.24   87.69
   3  -5   5 1554.64   67.49
   3  -5   5 1556.24   61.29
   3  -5   5 1561.04   60.49
   3  -5   5 1514.85   63.19
   3  -5   5 1557.74   65.49
  -4   5  -5  439.86   23.20
  -4   5  -5  314.67   23.40
   4  -5   5  367.56   42.20
  -5   5  -5   19.00    9.30
  -5   5  -5   27.70   10.20
   5  -5   5   20.60   18.70
  -6   5  -5   81.39   16.00
   6  -5   5   60.39   30.30
   6   4  -5  123.99   33.40
   6   4  -5  104.39   18.40
   5   4  -5   10.90    8.40
   5   4  -5   11.30   10.60
   5   4  -5   11.10    8.00
   5   4  -5   11.20   17.10
   4   4  -5  211.38   16.70
   4   4  -5  191.68   15.40
   4   4  -5  235.08   13.70
   4   4  -5  232.08   19.00
  -4  -4   5  223.48   25.10
   3   4  -5 1243.88   53.59
   3   4  -5 1352.06   53.29
   3   4  -5 1253.07   54.59
   3   4  -5 1257.77   56.69
   3   4  -5 1285.17   57.49
   3   4  -5 1281.17   52.59
   3   4  -5 1276.17   51.29
   3   4  -5 1253.17   56.69
   3   4  -5 1343.37   56.09
   3   4  -5 1256.57   58.79
  -3  -4   5 1289.07   62.99
  -3  -4   5 1305.27   56.69
  -3  -4   5 1276.27   51.49
   2   4  -5  543.25   29.00
   2   4  -5  555.94   27.90
   2   4  -5  556.24   28.00
   2   4  -5  572.64   23.20
   2   4  -5  519.85   25.30
   2   4  -5  566.84   26.50
   2   4  -5  561.84   26.30
  -2  -4   5  601.34   31.10
  -2  -4   5  537.75   26.30
  -2  -4   5  555.24   25.20
  -2  -4   5  551.94   27.70
  -2  -4   5  610.24   24.70
   1   4  -5  873.71   37.10
   1   4  -5  817.12   38.30
   1   4  -5  802.32   35.60
   1   4  -5  899.21   39.00
   1   4  -5  871.31   40.30
   1   4  -5  875.81   36.70
   1   4  -5  879.11   38.40
  -1  -4   5  875.01   38.00
  -1  -4   5  904.21   37.70
  -1  -4   5  897.01   38.50
  -1  -4   5  950.70   37.80
  -1  -4   5  917.51   40.90
  -1  -4   5  904.01   35.20
   0   4  -5  882.41   33.70
   0   4  -5  785.72   40.10
   0   4  -5  828.12   33.00
   0   4  -5  773.72   33.00
   0   4  -5  780.12   34.60
   0   4  -5  785.62   36.10
   0  -4   5  813.82   32.70
   0  -4   5  819.12   34.30
   0  -4   5  751.32   35.30
   0  -4   5  830.22   37.70
   0  -4   5  760.82   32.70
   0  -4   5  767.22   33.20
  -1   4  -5 5319.17  201.38
  -1   4  -5 5244.58  199.18
  -1   4  -5 4874.01  215.78
  -2   4  -5 1561.34   67.19
  -2   4  -5 1601.84   60.99
  -2   4  -5 1549.24   62.89
  -2   4  -5 1543.45   63.49
   2  -4   5 1530.55   63.49
   2  -4   5 1539.65   82.19
   2  -4   5 1574.64   61.99
   2  -4   5 1572.44   66.29
   2  -4   5 1532.95   60.09
   2  -4   5 1606.64   62.89
  -3   4  -5    8.90    6.00
  -3   4  -5   -3.10    5.00
  -3   4  -5    7.00    1.50
  -3   4  -5    7.10    3.00
  -3   4  -5    6.10    4.60
  -3   4  -5    4.00    8.50
   3  -4   5    3.70    3.70
   3  -4   5    5.30    3.40
   3  -4   5    6.80    4.40
   3  -4   5   -5.00    6.90
   3  -4   5    3.80    1.10
   3  -4   5    1.70    4.80
  -4   4  -5  331.17   19.50
   4  -4   5  286.47   16.40
   4  -4   5  320.47   40.50
  -5   4  -5  363.66   23.50
  -5   4  -5  315.07   24.80
   5  -4   5  322.87   53.29
  -6   4  -5  268.57   25.10
   6  -4   5  195.08   46.60
   6   3  -5  180.78   22.00
   6   3  -5  159.88   17.60
   6   3  -5  172.88   36.30
   5   3  -5  477.55   26.90
   5   3  -5  491.55   29.60
   5   3  -5  453.35   44.90
   5   3  -5  407.06   23.70
   5   3  -5  478.45   27.10
   4   3  -5  230.88   16.20
   4   3  -5  222.98   13.70
   4   3  -5  207.48   15.40
   4   3  -5  221.38   16.10
   4   3  -5  241.68   18.20
   4   3  -5  208.88   14.70
  -4  -3   5  228.48   23.90
   3   3  -5    6.20    5.20
   3   3  -5    0.60    4.70
   3   3  -5    0.90    2.70
   3   3  -5    5.50    3.40
   3   3  -5    0.60    3.70
   3   3  -5    7.00    4.10
   3   3  -5   -2.10    4.70
   3   3  -5    7.80    5.70
   3   3  -5    2.00    4.30
  -3  -3   5    3.90    4.30
  -3  -3   5   -0.30    6.50
  -3  -3   5    3.50    2.20
   2   3  -5  173.58    9.10
   2   3  -5  169.18   12.40
   2   3  -5  152.08   11.90
   2   3  -5  169.28   11.10
   2   3  -5  185.78   11.20
   2   3  -5  187.28   12.90
   2   3  -5  185.08   11.70
  -2  -3   5  176.78   10.00
  -2  -3   5  162.08    9.80
  -2  -3   5  183.68   14.40
  -2  -3   5  174.18   11.40
  -2  -3   5  188.18   12.80
   1   3  -5 3634.04  145.59
   1   3  -5 3739.13  145.79
   1   3  -5 3693.23  145.29
  -1  -3   5 3926.51  145.19
  -1  -3   5 3675.53  144.29
   0   3  -5 3548.64  146.59
   0   3  -5 3544.15  140.59
   0   3  -5 3549.45  139.29
   0  -3   5 3603.04  137.09
   0  -3   5 3610.24  139.99
   0  -3   5 3583.54  142.69
  -1   3  -5 7006.20  288.77
  -2   3  -5 2353.06   94.29
  -2   3  -5 2447.35   93.69
  -2   3  -5 2440.76   92.49
  -2   3  -5 2309.67   96.89
   2  -3   5 2355.66   93.19
   2  -3   5 2443.46   95.29
   2  -3   5 2408.26   96.09
   2  -3   5 2040.20  113.09
   2  -3   5 2339.67   91.29
  -3   3  -5 3993.90  153.48
  -3   3  -5 3896.01  180.48
  -3   3  -5 3913.21  155.58
  -3   3  -5 3784.32  149.39
  -3   3  -5 3958.30  150.68
   3  -3   5 3430.36  179.18
   3  -3   5 3897.51  148.99
   3  -3   5 3955.30  153.58
   3  -3   5 3932.71  151.58
   3  -3   5 3842.32  153.48
  -4   3  -5  292.57   20.30
  -4   3  -5  305.27   18.20
   4  -3   5  256.27   18.50
   4  -3   5  236.28   41.20
   4  -3   5  249.97   14.80
  -5   3  -5   72.49   13.70
  -5   3  -5   92.09   12.50
   5  -3   5   66.29   29.40
  -6   3  -5   41.10   14.20
   6   2  -5  147.19   33.50
   6   2  -5  221.98   18.50
   6   2  -5  213.08   22.30
   6   2  -5  171.28   17.90
   5   2  -5   58.09   19.30
   5   2  -5   28.10    7.80
   5   2  -5   59.29   10.70
   5   2  -5   18.50    8.30
   5   2  -5   27.70    9.80
   4   2  -5  623.64   33.60
   4   2  -5  684.43   32.70
   4   2  -5  671.33   35.40
   4   2  -5  707.33   30.90
   4   2  -5  600.94   31.30
   4   2  -5  687.03   34.00
   4   2  -5  588.04   32.10
   4   2  -5  653.13   31.80
  -4  -2   5  689.13   33.70
  -4  -2   5  650.33   40.10
   3   2  -5 3467.35  140.99
   3   2  -5 3641.94  137.39
   3   2  -5 3514.05  137.29
   3   2  -5 3421.86  138.59
   3   2  -5 3464.05  140.09
   3   2  -5 3500.75  133.59
   3   2  -5 3640.94  135.89
   3   2  -5 3502.05  138.19
   3   2  -5 3362.76  139.09
  -3  -2   5 3488.35  138.69
  -3  -2   5 3535.05  143.59
  -3  -2   5 3504.35  132.99
   2   2  -5 2374.46   92.19
   2   2  -5 2298.87   89.29
   2   2  -5 2357.56   93.19
   2   2  -5 2315.17   93.69
   2   2  -5 2296.97   91.49
   2   2  -5 2342.07   92.99
   2   2  -5 2313.57   92.99
  -2  -2   5 2295.97   89.99
  -2  -2   5 2214.48   90.19
  -2  -2   5 2347.47   92.49
  -2  -2   5 2243.88   93.99
  -2  -2   5 2261.87   91.29
  -2  -2   5 2333.37   92.89
   1   2  -5 1614.04   66.19
   1   2  -5 1526.55   67.19
   1   2  -5 1589.14   64.59
   1   2  -5 1642.64   63.39
   1   2  -5 1584.04   66.29
   1   2  -5 1608.14   66.59
  -1  -2   5 1637.24   66.09
  -1  -2   5 1690.53   65.89
  -1  -2   5 1630.94   64.99
  -1  -2   5 1709.43   66.19
  -1  -2   5 1654.83   66.69
  -1  -2   5 1652.73   63.59
   0   2  -5 4310.97  179.18
   0   2  -5 4440.36  170.98
  -1   2  -5 6848.21  295.87
   1  -2   5 7555.54  294.47
  -2   2  -5 4507.45  171.48
  -2   2  -5 4419.66  170.98
  -2   2  -5 4080.09  194.38
   2  -2   5 4136.69  194.88
   2  -2   5 4585.64  174.08
   2  -2   5 4479.25  170.18
   2  -2   5 4495.55  173.88
   2  -2   5 4494.75  168.08
  -3   2  -5  118.09    9.60
  -3   2  -5  117.79   23.20
  -3   2  -5  150.28   13.50
  -3   2  -5  141.99   12.40
  -3   2  -5  153.58   10.20
   3  -2   5  122.49    8.20
   3  -2   5   97.09   23.30
   3  -2   5  123.49   12.40
   3  -2   5  123.49   10.40
   3  -2   5  137.29   12.70
  -4   2  -5 1714.53   70.49
  -4   2  -5 1650.03   73.49
   4  -2   5 1473.75  102.29
   4  -2   5 1891.61   75.19
  -5   2  -5  952.80   47.50
   5  -2   5  888.01   78.59
  -6   2  -5  230.98   22.60
   6  -2   5  244.78   52.09
   6   1  -5  142.39   16.30
   6   1  -5  114.89   14.60
   6   1  -5  124.09   15.60
   5   1  -5  660.33   50.49
   5   1  -5  615.04   32.40
   5   1  -5  637.64   33.90
   5   1  -5  645.74   33.20
   5   1  -5  617.94   32.00
   4   1  -5 1478.95   62.79
   4   1  -5 1505.15   64.49
   4   1  -5 1426.56   62.79
   4   1  -5 1376.56   66.39
   4   1  -5 1452.05   61.19
   4   1  -5 1439.96   64.49
   4   1  -5 1357.26   62.59
   4   1  -5 1505.85   62.09
  -4  -1   5 1462.15   69.89
  -4  -1   5 1563.04   64.49
  -4  -1   5 1503.15   63.09
   3   1  -5  421.56   22.80
   3   1  -5  432.26   21.40
   3   1  -5  420.16   22.40
   3   1  -5  438.86   20.40
   3   1  -5  395.86   24.20
   3   1  -5  391.96   20.90
   3   1  -5  401.36   17.10
   3   1  -5  427.16   22.40
  -3  -1   5  404.06   22.00
  -3  -1   5  414.96   17.20
  -3  -1   5  437.46   23.40
  -3  -1   5  429.66   25.00
   2   1  -5  374.96   17.00
   2   1  -5  369.26   19.40
   2   1  -5  348.97   19.20
   2   1  -5  385.36   18.00
   2   1  -5  359.96   18.70
   2   1  -5  373.26   20.90
   2   1  -5  367.96   18.20
  -2  -1   5  352.66   17.60
  -2  -1   5  366.16   19.50
  -2  -1   5  362.36   20.00
  -2  -1   5  375.76   17.90
  -2  -1   5  403.06   19.50
   1   1  -5 1985.40   81.79
   1   1  -5 1995.40   78.19
   1   1  -5 1967.80   81.89
   1   1  -5 2065.09   83.29
   1   1  -5 2013.30   81.69
  -1  -1   5 2108.69   81.99
  -1  -1   5 2037.50   78.79
  -1  -1   5 2001.20   79.49
  -1  -1   5 2077.19   81.59
  -1  -1   5 2052.49   81.29
  -1  -1   5 1984.20   80.89
   0   1  -5 1217.08   52.29
   0   1  -5 1301.47   57.39
   0   1  -5 1339.07   53.89
   0   1  -5 1266.97   65.69
   0  -1   5 1392.66   63.79
   0  -1   5 1369.26   52.59
   0  -1   5 1404.16   53.09
   0  -1   5 1269.67   53.39
   0  -1   5 1394.06   56.99
   0  -1   5 1361.76   56.69
  -1   1  -5    3.00    1.60
  -1   1  -5    3.00    1.90
  -1   1  -5    4.10    3.10
  -1   1  -5    2.40    4.30
  -1   1  -5   -6.00    5.40
  -1   1  -5    1.90    3.50
   1  -1   5    0.90    3.90
   1  -1   5    2.60    1.60
   1  -1   5    2.90    1.90
   1  -1   5   -0.60    4.00
   1  -1   5    4.50    1.80
   1  -1   5   -0.40    3.80
  -2   1  -5 4142.79  188.08
  -2   1  -5 4327.07  165.18
  -2   1  -5 4124.69  165.28
   2  -1   5 3918.01  189.08
   2  -1   5 4365.46  164.08
   2  -1   5 4414.56  168.58
   2  -1   5 4398.06  168.88
  -3   1  -5 2265.57   93.59
  -3   1  -5 2269.57   91.09
  -3   1  -5 2112.39   89.19
  -3   1  -5 2396.46   87.89
  -3   1  -5 2082.49  111.79
   3  -1   5 2252.07  121.29
   3  -1   5 2177.68   92.49
   3  -1   5 2135.79   85.79
   3  -1   5 2218.38   88.99
   3  -1   5 2276.97   93.39
  -4   1  -5  345.47   19.80
  -4   1  -5  378.16   23.50
   4  -1   5  362.86   44.10
   4  -1   5  403.46   25.40
  -5   1  -5    7.00    8.80
   5  -1   5   21.90   21.10
  -6   1  -5    6.40   11.10
   6  -1   5    8.90   24.10
   6   0  -5  305.07   22.50
   6   0  -5  349.07   23.70
   6   0  -5  281.87   23.00
   5   0  -5  228.98   18.20
   5   0  -5  237.18   18.00
   5   0  -5  208.78   17.70
   5   0  -5  230.98   18.50
   5   0  -5  240.68   29.20
  -5   0   5  230.98   18.90
   4   0  -5  454.45   25.30
   4   0  -5  476.25   24.80
   4   0  -5  450.05   28.40
   4   0  -5  451.95   25.60
   4   0  -5  442.66   25.20
   4   0  -5  472.55   24.30
   4   0  -5  460.45   25.60
   4   0  -5  532.65   36.30
  -4   0   5  471.75   24.90
  -4   0   5  479.15   27.20
   3   0  -5 2717.43  111.39
   3   0  -5 2791.42  111.29
   3   0  -5 2898.71  109.49
   3   0  -5 2844.02  110.39
   3   0  -5 2830.82  114.49
   3   0  -5 2672.63  110.19
   3   0  -5 2815.12  109.89
  -3   0   5 2783.22  112.79
  -3   0   5 2728.33  106.69
  -3   0   5 2713.53  112.89
  -3   0   5 2751.22  107.69
  -3   0   5 2778.12  110.39
   2   0  -5 1774.22   69.69
   2   0  -5 1715.23   72.89
   2   0  -5 1736.93   68.49
   2   0  -5 1685.73   71.59
   2   0  -5 1792.72   69.29
   2   0  -5 1775.82   69.49
   2   0  -5 1729.13   70.69
  -2   0   5 1652.23   69.19
  -2   0   5 1709.43   70.39
  -2   0   5 1733.93   72.49
  -2   0   5 1769.02   70.79
   1   0  -5  966.00   44.30
   1   0  -5  961.60   39.40
   1   0  -5  985.50   41.40
   1   0  -5  973.60   46.10
   1   0  -5  992.10   40.30
   1   0  -5 1009.50   43.00
   1   0  -5 1030.90   43.40
  -1   0   5 1046.80   42.30
  -1   0   5  952.70   42.70
  -1   0   5  935.91   43.00
  -1   0   5 1032.40   43.70
  -1   0   5  987.60   40.00
   0   0  -5 1454.75   55.49
   0   0  -5 1415.96   59.99
   0   0  -5 1382.26   61.39
   0   0  -5 1271.77   68.99
   0   0  -5 1410.96   56.59
   0   0  -5 1385.86   57.29
   0   0   5 1418.86   61.39
   0   0   5 1472.25   57.59
   0   0   5 1513.75   56.09
   0   0   5 1398.56   68.69
   0   0   5 1395.86   55.49
  -1   0  -5 2444.66   99.59
  -1   0  -5 2534.25   94.39
  -1   0  -5 2435.96  100.39
  -1   0  -5 2692.23   96.99
  -1   0  -5 2360.46  114.49
   1   0   5 2425.96   93.99
   1   0   5 2478.85   95.29
   1   0   5 2543.75  101.29
   1   0   5 2388.96   95.39
   1   0   5 2178.78  113.79
   1   0   5 2536.35  101.39
  -2   0  -5 1441.56   54.09
  -2   0  -5 1373.56   59.19
  -2   0  -5 1412.46   58.29
  -2   0  -5 1437.36   77.69
  -2   0  -5 1422.86   64.49
  -2   0  -5 1436.56   55.09
   2   0   5 1397.96   62.19
   2   0   5 1409.26   56.89
   2   0   5 1442.76   62.29
   2   0   5 1403.06   54.19
   2   0   5 1373.96   54.59
   2   0   5 1324.97   79.79
  -3   0  -5   10.00    9.50
  -3   0  -5    2.40    3.00
  -3   0  -5    0.60    4.90
  -3   0  -5    1.80    4.60
  -3   0  -5    3.20    5.60
   3   0   5  -17.10    7.50
   3   0   5    4.60    6.30
   3   0   5    4.70    2.20
   3   0   5    2.10    1.70
   3   0   5    1.80    2.20
   3   0   5    2.40    4.20
   3   0   5    6.20    6.30
  -4   0  -5  327.67   20.80
  -4   0  -5  381.76   23.10
   4   0   5  384.26   25.10
   4   0   5  354.16   44.50
  -5   0  -5  918.91   45.80
   5   0   5  877.31   52.19
   5   0   5  849.72   77.79
   6  -1  -5  109.69   15.20
   6  -1  -5  118.29   15.50
   6  -1  -5  154.58   16.90
   5  -1  -5  779.72   38.50
   5  -1  -5  840.32   39.00
   5  -1  -5  755.62   54.29
   5  -1  -5  795.72   38.20
  -5   1   5  772.82   37.50
  -5   1   5  738.93   39.10
  -5   1   5  772.62   40.60
   4  -1  -5 3210.88  124.79
   4  -1  -5 3080.19  130.19
   4  -1  -5 3107.69  124.79
   4  -1  -5 3112.89  126.49
   4  -1  -5 2775.62  125.69
   4  -1  -5 3452.35  138.49
  -4   1   5 3135.69  124.39
  -4   1   5 3114.29  119.89
  -4   1   5 3069.29  119.19
  -4   1   5 3183.88  126.59
  -4   1   5 3277.57  128.59
   3  -1  -5   47.90    5.70
   3  -1  -5   57.99    7.80
   3  -1  -5   49.10    8.10
   3  -1  -5   52.79    7.10
   3  -1  -5   57.29    7.80
   3  -1  -5   65.89   10.40
  -3   1   5   39.90    7.50
  -3   1   5   42.40    8.90
  -3   1   5   67.49    7.40
  -3   1   5   52.99    8.10
  -3   1   5   43.00    6.90
  -3   1   5   56.89    5.80
   2  -1  -5 2369.36   96.39
   2  -1  -5 2397.76   98.79
   2  -1  -5 2302.67   98.79
   2  -1  -5 2447.26   94.69
   2  -1  -5 2456.15   95.39
  -2   1   5 2473.35   99.49
  -2   1   5 2457.55   96.69
  -2   1   5 2397.46   95.49
  -2   1   5 2501.45   97.29
  -2   1   5 2414.96   96.39
   1  -1  -5  370.86   17.30
   1  -1  -5  374.96   22.20
   1  -1  -5  383.56   19.60
   1  -1  -5  378.96   20.20
   1  -1  -5  329.67   23.10
   1  -1  -5  386.06   16.80
   1  -1  -5  367.86   18.30
  -1   1   5  398.06   21.50
  -1   1   5  386.46   20.20
  -1   1   5  411.16   20.50
  -1   1   5  406.86   20.60
  -1   1   5  391.56   17.50
   0  -1  -5 1710.53   65.79
   0  -1  -5 1539.25   78.99
   0  -1  -5 1758.22   67.49
   0  -1  -5 1798.42   70.59
   0  -1  -5 1666.13   66.49
   0  -1  -5 1683.13   72.19
   0  -1  -5 1613.64   67.89
   0   1   5 1741.03   73.09
   0   1   5 1908.41   71.59
   0   1   5 1607.44   79.99
   0   1   5 1677.93   66.39
   0   1   5 1637.34   68.29
  -1  -1  -5 1505.65   78.79
  -1  -1  -5 1640.84   66.99
  -1  -1  -5 1620.74   66.49
  -1  -1  -5 1625.24   60.29
  -1  -1  -5 1677.53   63.69
  -1  -1  -5 1608.04   61.59
   1   1   5 1523.15   62.29
   1   1   5 1509.95   60.29
   1   1   5 1630.74   68.39
   1   1   5 1506.85   62.49
   1   1   5 1541.45   81.89
   1   1   5 1502.85   67.59
  -2  -1  -5  946.21   40.60
  -2  -1  -5  907.41   42.90
  -2  -1  -5  942.31   36.60
  -2  -1  -5  985.50   37.50
  -2  -1  -5 1019.10   58.79
  -2  -1  -5  958.10   42.60
   2   1   5  825.12   43.90
   2   1   5  926.01   39.00
   2   1   5  925.61   36.10
   2   1   5 1044.30   46.10
   2   1   5  931.11   38.10
   2   1   5  847.92   60.79
  -3  -1  -5 2749.82  108.79
  -3  -1  -5 2696.73  107.49
  -3  -1  -5 2661.13  102.29
  -3  -1  -5 2591.24  107.79
   3   1   5 2614.74  111.39
   3   1   5 2658.93  103.49
   3   1   5 2510.95  138.29
   3   1   5 2791.92  111.79
   3   1   5 2636.64  102.49
   3   1   5 2566.04  101.79
   3   1   5 2782.22  105.59
  -4  -1  -5  754.72   37.50
   4   1   5  777.82   41.30
   4   1   5  707.23   66.79
  -5  -1  -5   18.50    9.10
   5   1   5   28.90   26.50
   5   1   5   20.50   11.20
   6  -2  -5  317.37   23.10
   6  -2  -5  260.17   22.10
  -6   2   5  218.08   21.00
  -6   2   5  232.48   22.70
   5  -2  -5   35.20    9.60
  -5   2   5   19.10    6.70
  -5   2   5   35.10   10.30
  -5   2   5   41.70   11.00
   4  -2  -5    0.50    4.70
   4  -2  -5   -4.10    3.50
   4  -2  -5    2.60    7.30
   4  -2  -5    7.30    5.90
   4  -2  -5   24.10    8.30
  -4   2   5   -2.00    6.40
  -4   2   5    6.30    3.90
  -4   2   5   -0.80    5.00
  -4   2   5    5.10    7.80
  -4   2   5    3.10    3.10
   3  -2  -5 1198.38   54.09
   3  -2  -5 1199.28   50.79
   3  -2  -5 1095.49   50.49
   3  -2  -5 1142.99   49.50
   3  -2  -5 1166.58   47.30
   3  -2  -5 1174.58   52.69
   3  -2  -5 1286.07   53.09
  -3   2   5 1168.28   49.90
  -3   2   5 1186.18   49.50
  -3   2   5 1157.38   53.99
  -3   2   5 1167.28   50.99
  -3   2   5 1123.79   48.50
   2  -2  -5 3753.62  144.09
   2  -2  -5 3343.97  144.59
   2  -2  -5 3780.92  144.99
   2  -2  -5 3508.15  147.09
   2  -2  -5 3790.12  149.09
  -2   2   5 3824.92  144.89
  -2   2   5 3544.15  143.89
  -2   2   5 3888.91  146.69
  -2   2   5 3870.71  145.19
  -2   2   5 3787.32  148.29
   1  -2  -5 2737.53  106.19
   1  -2  -5 2641.04  111.19
   1  -2  -5 2631.44  111.99
   1  -2  -5 2721.23  107.69
   1  -2  -5 2717.23  108.49
  -1   2   5 2816.82  105.59
  -1   2   5 2711.43  111.59
  -1   2   5 2722.33  108.39
  -1   2   5 2782.82  109.09
  -1   2   5 2641.04  111.29
  -1   2   5 2733.83  105.99
   0  -2  -5    4.30    2.20
   0  -2  -5   10.20    3.40
   0  -2  -5    3.30    1.90
   0  -2  -5    2.70    4.00
   0  -2  -5    4.30    2.80
   0  -2  -5   17.20    6.80
   0  -2  -5    6.60    3.40
   0   2   5    7.30    3.60
   0   2   5   -1.70    6.00
   0   2   5    7.50    4.40
   0   2   5    6.60    4.30
   0   2   5    1.80    2.30
  -1  -2  -5 3600.14  148.49
  -1  -2  -5 3290.47  134.39
  -1  -2  -5 3255.57  129.79
  -1  -2  -5 3457.65  134.49
  -1  -2  -5 3506.05  131.69
  -1  -2  -5 3296.37  127.69
   1   2   5 3251.77  151.68
   1   2   5 3330.27  136.89
   1   2   5 3389.16  131.19
   1   2   5 3437.06  130.69
   1   2   5 3384.66  136.09
  -2  -2  -5 1218.08   47.00
  -2  -2  -5 1213.58   67.29
  -2  -2  -5 1173.78   51.69
  -2  -2  -5 1159.38   51.79
  -2  -2  -5 1218.98   49.40
   2   2   5 1124.89   54.09
   2   2   5 1096.49   47.40
   2   2   5 1111.19   53.89
   2   2   5 1198.58   74.19
   2   2   5 1181.28   47.70
  -3  -2  -5   86.09   10.10
  -3  -2  -5   90.89   10.90
  -3  -2  -5   67.89   10.60
   3   2   5   88.49   25.10
   3   2   5   92.09    7.40
   3   2   5   82.79   13.20
   3   2   5   82.59    8.10
  -4  -2  -5   92.19   11.90
   4   2   5   76.49   14.40
   4   2   5   51.09   23.80
   5   2   5  123.09   35.70
   5   2   5  170.18   22.40
   6  -3  -5   -2.00    9.10
  -6   3   5    8.40    9.30
  -6   3   5   13.30   10.70
   5  -3  -5  488.15   28.40
  -5   3   5  501.75   23.40
  -5   3   5  491.45   30.00
  -5   3   5  477.85   25.40
  -5   3   5  527.65   32.40
  -5   3   5  489.85   22.30
   4  -3  -5 2096.79   99.79
   4  -3  -5 2397.76   93.59
   4  -3  -5 2253.77   96.39
  -4   3   5 2301.57   91.79
  -4   3   5 2389.46   91.89
  -4   3   5 2293.37   98.49
  -4   3   5 2255.07   90.69
  -4   3   5 2280.97   94.99
   3  -3  -5  697.63   37.00
   3  -3  -5  672.33   31.10
   3  -3  -5  745.43   35.10
   3  -3  -5  770.92   30.10
   3  -3  -5  718.33   34.50
   3  -3  -5  776.12   33.90
   3  -3  -5  742.73   37.90
  -3   3   5  738.03   34.00
  -3   3   5  818.92   39.60
  -3   3   5  753.62   33.60
  -3   3   5  791.12   35.80
  -3   3   5  765.72   34.50
   2  -3  -5 1547.95   68.19
   2  -3  -5 1672.23   66.19
   2  -3  -5 1598.94   64.39
   2  -3  -5 1527.75   69.89
  -2   3   5 1583.34   65.39
  -2   3   5 1629.64   68.99
  -2   3   5 1594.34   69.69
  -2   3   5 1615.14   65.99
  -2   3   5 1645.14   66.69
   1  -3  -5 6481.45  248.48
  -1   3   5 6510.05  249.97
  -1   3   5 5826.32  249.68
  -1   3   5 6626.54  246.58
   0  -3  -5 4591.84  180.18
   0  -3  -5 4682.93  178.88
   0  -3  -5 4571.84  176.58
   0  -3  -5 4843.92  187.08
   0   3   5 4198.18  189.98
   0   3   5 4605.24  182.38
   0   3   5 4509.85  179.58
  -1  -3  -5 3403.36  138.09
  -1  -3  -5 3055.09  123.59
  -1  -3  -5 3009.10  119.69
  -1  -3  -5 3168.58  120.89
  -1  -3  -5 3111.59  124.39
   1   3   5 3180.58  119.29
   1   3   5 3004.50  125.09
   1   3   5 3110.29  127.09
   1   3   5 2945.71  129.39
   1   3   5 3033.80  142.19
   1   3   5 2988.70  121.09
  -2  -3  -5   13.00    6.00
  -2  -3  -5   22.90    4.40
  -2  -3  -5   16.70    4.80
   2   3   5   19.00    8.20
   2   3   5   22.20    5.10
   2   3   5   19.70    4.50
   2   3   5   37.90    8.90
   2   3   5   23.10   10.60
   2   3   5   14.00   14.40
  -3  -3  -5  139.29   12.60
   3   3   5  129.89   10.10
   3   3   5  168.08   37.10
   3   3   5  151.98   18.70
   3   3   5  143.89   10.40
  -4  -3  -5  598.34   30.90
   4   3   5  534.65   58.39
   4   3   5  522.25   35.60
   5   3   5  123.29   19.80
   5   3   5  134.09   42.20
   6  -4  -5  324.17   25.40
  -6   4   5  320.47   27.40
  -6   4   5  309.07   26.60
   5  -4  -5  143.79   15.70
  -5   4   5  136.39   11.80
  -5   4   5  123.99   17.80
  -5   4   5  111.69   15.80
   4  -4  -5  309.87   20.00
  -4   4   5  304.87   17.80
  -4   4   5  313.37   18.20
  -4   4   5  345.67   19.10
  -4   4   5  332.07   24.70
  -4   4   5  359.76   22.30
   3  -4  -5 2755.72  112.19
   3  -4  -5 2702.33  114.59
   3  -4  -5 2612.24  114.99
   3  -4  -5 2778.82  112.19
   3  -4  -5 2888.91  111.09
  -3   4   5 2819.62  112.69
  -3   4   5 2779.12  111.49
  -3   4   5 2849.22  111.99
  -3   4   5 2873.41  111.99
  -3   4   5 2800.42  116.89
   2  -4  -5 5413.46  211.28
   2  -4  -5 5408.96  213.78
   2  -4  -5 5572.44  211.38
   2  -4  -5 5269.27  215.08
  -2   4   5 5459.85  212.48
  -2   4   5 5278.57  215.58
  -2   4   5 5765.52  211.88
  -2   4   5 5501.15  215.58
  -2   4   5 5681.33  213.58
  -2   4   5 5314.07  210.98
   1  -4  -5  859.91   39.00
   1  -4  -5  853.11   36.90
   1  -4  -5  909.81   41.40
   1  -4  -5  881.11   35.70
  -1   4   5  872.61   36.90
  -1   4   5  896.21   43.90
  -1   4   5  886.31   37.80
  -1   4   5  903.71   40.70
  -1   4   5  859.91   39.90
  -1   4   5  824.22   44.20
  -1   4   5  825.62   36.90
   0  -4  -5  937.61   43.30
   0  -4  -5  910.11   40.10
   0  -4  -5 1003.30   39.40
   0  -4  -5  931.01   42.40
   0  -4  -5  961.20   37.90
   0   4   5  904.01   45.50
   0   4   5  932.11   41.90
   0   4   5  922.01   38.00
   0   4   5  868.31   52.39
   0   4   5  922.81   38.40
   0   4   5  934.31   43.40
   0   4   5  954.80   44.80
  -1  -4  -5  677.33   33.10
  -1  -4  -5  683.03   30.00
  -1  -4  -5  691.73   30.40
  -1  -4  -5  667.23   33.90
   1   4   5  710.53   38.90
   1   4   5  649.24   31.10
   1   4   5  670.33   34.30
   1   4   5  668.33   28.50
   1   4   5  704.63   37.00
   1   4   5  651.63   48.00
  -2  -4  -5 1161.08   48.70
  -2  -4  -5 1196.78   49.30
   2   4   5 1125.79   54.59
   2   4   5 1163.68   47.90
   2   4   5 1168.58   56.59
   2   4   5 1137.99   49.40
   2   4   5 1225.68   77.19
  -3  -4  -5   38.30    7.60
   3   4   5   34.10   21.30
   3   4   5   54.69   13.00
   3   4   5   52.79    7.70
   4   4   5    2.80    9.70
   4   4   5   -8.00   17.50
   5   4   5   50.99   30.90
   5   4   5   83.59   18.50
   6  -5  -5   29.60   11.70
  -6   5   5   27.30   12.40
  -6   5   5   -0.60   11.60
   5  -5  -5  100.19   14.10
  -5   5   5  138.79   17.30
  -5   5   5  134.49   12.00
  -5   5   5  130.59   20.30
   4  -5  -5  283.37   19.20
  -4   5   5  303.67   21.20
  -4   5   5  278.17   17.00
  -4   5   5  309.87   24.30
  -4   5   5  301.17   18.70
   3  -5  -5   18.80    5.60
   3  -5  -5   16.60    5.80
   3  -5  -5   26.50    6.80
   3  -5  -5   17.10    6.00
   3  -5  -5   20.40    6.70
  -3   5   5   10.70    7.00
  -3   5   5   38.10    7.60
  -3   5   5   19.00    6.70
  -3   5   5   11.00    7.00
  -3   5   5   19.50    6.70
   2  -5  -5    6.20    4.30
   2  -5  -5   -0.80    3.90
   2  -5  -5   -0.70    3.50
   2  -5  -5    0.10    4.30
   2  -5  -5   16.90    5.60
  -2   5   5    6.90    5.60
  -2   5   5   -6.40    5.70
  -2   5   5   -0.60    4.20
  -2   5   5    3.00    3.90
  -2   5   5   -6.80    5.20
   1  -5  -5  428.86   23.30
   1  -5  -5  422.76   18.50
   1  -5  -5  392.86   21.50
   1  -5  -5  413.66   19.60
  -1   5   5  383.66   27.10
  -1   5   5  420.16   23.80
  -1   5   5  400.76   26.00
  -1   5   5  402.16   23.20
  -1   5   5  371.66   19.60
  -1   5   5  391.76   22.70
  -1   5   5  389.26   19.80
  -1   5   5  414.56   20.60
   0  -5  -5 1149.39   55.09
   0  -5  -5 1247.98   49.70
   0  -5  -5 1296.97   51.39
   0  -5  -5 1263.67   52.79
   0   5   5 1282.77   67.69
   0   5   5 1339.57   54.99
   0   5   5 1228.68   50.59
   0   5   5 1280.27   56.49
   0   5   5 1221.38   50.19
   0   5   5 1228.38   59.09
   0   5   5 1223.58   56.69
  -1  -5  -5  352.16   22.90
  -1  -5  -5  389.76   19.90
  -1  -5  -5  415.96   19.90
   1   5   5  386.06   23.90
   1   5   5  408.86   27.40
   1   5   5  403.66   18.40
   1   5   5  421.56   22.40
   1   5   5  397.56   26.90
   1   5   5  353.46   35.80
  -2  -5  -5    0.50    4.20
  -2  -5  -5    1.80    4.50
   2   5   5    7.40    7.30
   2   5   5    0.30    5.30
   2   5   5    8.00   15.30
   3   5   5  231.78   18.50
   3   5   5  200.78   40.60
   3   5   5  184.78   23.10
   3   5   5  203.18   15.20
   4   5   5  202.78   26.50
   4   5   5  248.18   50.89
   6  -6  -5  137.19   18.10
  -6   6   5  125.49   19.90
  -6   6   5  167.28   21.50
   5  -6  -5  325.17   22.90
  -5   6   5  293.37   26.90
  -5   6   5  285.07   19.90
  -5   6   5  346.37   25.70
   4  -6  -5   24.20    7.20
  -4   6   5   36.40   12.10
  -4   6   5   40.60    9.20
  -4   6   5   18.00    9.60
  -4   6   5   50.89    7.60
   3  -6  -5  142.99   12.90
   3  -6  -5  138.89   12.10
  -3   6   5  127.09   12.90
  -3   6   5  129.99   14.00
  -3   6   5  173.78   19.10
  -3   6   5  162.48   14.80
   2  -6  -5 1185.58   52.49
   2  -6  -5 1167.48   50.69
   2  -6  -5 1234.88   49.00
   2  -6  -5 1115.19   52.09
   2  -6  -5 1135.29   50.09
  -2   6   5 1194.48   45.50
  -2   6   5 1125.89   56.49
  -2   6   5 1194.78   55.19
  -2   6   5 1155.38   53.49
  -2   6   5 1176.38   50.99
  -2   6   5 1151.48   52.69
   1  -6  -5  652.23   31.20
   1  -6  -5  649.83   28.90
   1  -6  -5  655.33   27.50
   1  -6  -5  651.03   32.60
  -1   6   5  636.94   33.50
  -1   6   5  684.73   33.30
  -1   6   5  639.54   30.00
  -1   6   5  571.34   37.50
  -1   6   5  613.24   29.00
  -1   6   5  639.04   29.30
  -1   6   5  655.13   34.40
  -1   6   5  640.94   36.20
   0  -6  -5   66.89    7.20
   0  -6  -5   61.19    8.40
   0  -6  -5   68.29    5.90
   0  -6  -5   75.59   11.00
   0   6   5   58.19    6.30
   0   6   5   60.59   10.10
   0   6   5   61.59    6.40
   0   6   5   59.79   10.50
   0   6   5   60.79   10.50
   0   6   5   81.49   14.40
   0   6   5   48.20   14.40
   0   6   5   79.39   12.40
  -1  -6  -5  645.64   30.30
  -1  -6  -5  647.74   28.70
   1   6   5  701.53   36.40
   1   6   5  639.34   37.60
   1   6   5  563.64   36.20
   1   6   5  629.04   49.70
   1   6   5  659.53   32.30
  -2  -6  -5  819.82   44.10
   2   6   5  913.91   42.00
   2   6   5  887.11   49.30
   2   6   5  957.20   46.80
   2   6   5  999.60   70.89
   3   6   5  213.18   19.90
   3   6   5  234.68   44.10
   3   6   5  243.68   25.40
   4   6   5  -18.90   19.80
   4   6   5   23.90   13.70
   6  -7  -5   21.90   12.30
  -6   7   5   23.90   14.30
  -6   7   5   36.00   14.10
   5  -7  -5   10.70    9.60
  -5   7   5   16.70   12.70
  -5   7   5    2.00   10.40
   4  -7  -5  556.54   30.00
  -4   7   5  641.14   38.50
  -4   7   5  507.95   30.00
  -4   7   5  577.44   32.70
   3  -7  -5   75.19    9.80
  -3   7   5   88.29   15.10
  -3   7   5  103.79   13.00
  -3   7   5   77.39   11.80
  -3   7   5   79.29   12.60
   2  -7  -5   41.70    7.50
   2  -7  -5   45.50    8.50
   2  -7  -5   47.00    6.80
   2  -7  -5   50.49    8.20
  -2   7   5   45.10   11.40
  -2   7   5   40.40    8.70
  -2   7   5   27.10    7.30
  -2   7   5   36.20    8.70
  -2   7   5   51.99   11.60
  -2   7   5   40.80    9.30
   1  -7  -5  676.73   30.00
   1  -7  -5  635.24   33.50
   1  -7  -5  678.03   28.40
   1  -7  -5  637.44   30.40
  -1   7   5  680.13   30.80
  -1   7   5  595.64   29.80
  -1   7   5  662.13   37.90
  -1   7   5  670.43   31.50
  -1   7   5  650.53   34.30
  -1   7   5  669.43   41.30
  -1   7   5  629.44   34.80
  -1   7   5  680.73   35.80
   0  -7  -5  931.81   38.80
   0   7   5  966.20   49.50
   0   7   5  934.81   57.99
   0   7   5  870.51   38.20
   0   7   5  877.01   44.40
   0   7   5  905.01   46.00
   0   7   5  847.12   43.50
   0   7   5  979.80   46.00
  -1  -7  -5   73.89    7.90
   1   7   5   60.59   11.10
   1   7   5   72.39   15.30
   1   7   5   63.09   12.30
   1   7   5  120.19   26.40
   2   7   5   -9.00    9.30
   2   7   5   22.90    7.90
   2   7   5   -3.30   15.00
   2   7   5    5.00    7.70
   3   7   5   63.29   16.20
   3   7   5   38.70   26.50
   6  -8  -5   87.49   15.80
  -6   8   5   84.39   18.90
  -6   8   5   67.99   18.20
   5  -8  -5   10.30    7.80
  -5   8   5    4.10    8.70
  -5   8   5   37.50   15.30
   4  -8  -5   58.69   10.60
  -4   8   5   47.40   12.20
  -4   8   5   60.59   15.40
  -4   8   5   52.79   11.10
   3  -8  -5    1.20    5.90
  -3   8   5    6.30    7.00
  -3   8   5   -0.90    9.10
  -3   8   5   17.30    9.60
  -3   8   5    4.80    7.60
   2  -8  -5   57.79    7.80
   2  -8  -5   34.00    7.90
   2  -8  -5   61.49    8.80
   2  -8  -5   56.39    9.80
  -2   8   5   66.79   10.00
  -2   8   5   75.39   15.40
  -2   8   5   55.59   12.40
  -2   8   5   43.50    9.20
   1  -8  -5  285.27   14.70
  -1   8   5  282.77   27.30
  -1   8   5  226.88   19.80
  -1   8   5  271.77   17.00
  -1   8   5  280.97   21.10
  -1   8   5  243.58   21.00
  -1   8   5  309.57   24.70
   0  -8  -5  282.77   15.00
   0   8   5  269.87   30.50
   0   8   5  257.27   24.70
   0   8   5  231.78   21.10
   0   8   5  276.27   21.00
   1   8   5  107.59   25.40
   1   8   5  130.39   15.40
   1   8   5  111.79   16.70
   1   8   5  110.19   19.00
   2   8   5  295.77   47.40
   2   8   5  417.06   33.20
   2   8   5  413.86   28.50
   2   8   5  412.36   25.80
   3   8   5  179.58   25.20
   3   8   5  166.88   40.30
   5  -9  -5   -0.40    8.60
  -5   9   5  -10.60   10.30
  -5   9   5   -7.70   12.90
   4  -9  -5   72.49   11.50
  -4   9   5  102.99   15.10
  -4   9   5   46.70   11.30
  -4   9   5   78.29   18.00
   3  -9  -5  583.44   29.10
  -3   9   5  532.35   33.00
  -3   9   5  585.64   36.70
  -3   9   5  561.84   32.00
   2  -9  -5  385.96   20.30
  -2   9   5  377.26   28.70
  -2   9   5  385.76   23.30
  -2   9   5  399.46   28.20
  -2   9   5  373.96   25.80
   1  -9  -5    8.20    5.00
  -1   9   5   12.00   10.50
  -1   9   5   10.40    6.40
  -1   9   5    2.80    9.30
   0   9   5  507.35   32.00
   0   9   5  501.45   33.20
   0   9   5  503.15   43.10
   0   9   5  550.04   37.20
   1   9   5  220.18   21.50
   1   9   5  241.98   28.30
   1   9   5  217.28   36.60
   1   9   5  239.48   21.30
   2   9   5    8.80   10.20
   2   9   5   -9.50   18.40
   2   9   5   25.70   14.50
   5 -10  -5  212.68   19.60
  -5  10   5  216.38   24.90
  -5  10   5  224.48   28.90
   4 -10  -5  109.49   13.30
  -4  10   5   89.69   19.40
  -4  10   5  112.69   16.10
   3 -10  -5   -3.50    6.70
  -3  10   5   -8.50    7.60
  -3  10   5   -7.60    7.60
  -3  10   5   -2.10    8.30
   2 -10  -5  252.67   15.40
  -2  10   5  205.98   17.70
  -2  10   5  211.18   25.50
  -2  10   5  198.38   23.10
  -1  10   5  394.96   29.50
  -1  10   5  364.56   30.70
   0  10   5  312.57   31.00
   0  10   5  359.26   27.50
   1  10   5   14.50   11.50
   1  10   5    6.50   15.40
   1  10   5   12.70   14.80
   1  10   5   14.10   10.80
   2  10   5  156.58   38.10
   2  10   5  137.19   25.20
   2  10   5  179.48   20.50
   4 -11  -5  123.49   14.40
  -4  11   5  151.68   19.10
  -4  11   5  136.79   22.90
  -3  11   5  193.48   25.60
  -3  11   5  172.08   19.30
  -2  11   5   96.99   18.10
  -2  11   5   94.79   14.00
  -1  11   5    0.50    8.50
  -1  11   5  -11.60   10.40
   0  11   5   38.50   13.60
   0  11   5   -1.00   12.90
   1  11   5   99.69   18.50
   1  11   5  117.89   23.20
  -3  12   5    5.30   13.20
  -3  12   5    6.40    9.60
  -2  12   5   92.59   19.40
  -1  12   5  112.29   20.30
  -1  12   5  105.29   21.30
   0  12   5   53.69   18.30
   0  12   5   33.00   13.70
   0  14  -6   24.80   10.90
   0  14  -6   50.99   13.70
   0 -14   6   38.70   17.00
  -1  14  -6   15.70   12.00
  -1  14  -6   14.20   10.40
   1 -14   6   16.20   13.70
  -2  14  -6    3.50    9.90
  -2  14  -6   18.30   11.70
  -3  14  -6   62.69   20.00
  -3  14  -6   53.49   14.90
   1  13  -6   62.39   10.90
   1  13  -6   75.49   14.50
   1  13  -6   68.79   15.50
  -1 -13   6   74.49   21.40
   0  13  -6   -2.30    9.50
   0  13  -6   -8.80    7.20
   0  13  -6   -5.00    9.30
   0 -13   6  -14.10    9.70
  -1  13  -6  122.39   15.50
  -1  13  -6  149.19   17.40
   1 -13   6  144.99   22.30
  -2  13  -6   42.20   12.20
  -2  13  -6   32.40   11.20
   2 -13   6   25.20   13.30
  -3  13  -6   26.10   12.70
  -3  13  -6   62.09   14.50
  -4  13  -6   -5.40   12.30
  -4  13  -6    6.60   11.30
   2  12  -6    2.60    9.80
   2  12  -6    5.40   11.40
  -2 -12   6    3.80   15.10
   1  12  -6   60.59   13.20
   1  12  -6   94.89   14.00
   1  12  -6   62.99   10.50
   1  12  -6   49.10   13.50
  -1 -12   6   72.79   14.60
  -1 -12   6   66.49   19.10
   0  12  -6  211.88   18.60
   0  12  -6  207.38   17.00
   0  12  -6  201.88   20.10
   0  12  -6  205.08   18.90
   0 -12   6  188.98   19.00
   0 -12   6  210.98   25.00
  -1  12  -6  133.89   15.70
  -1  12  -6  138.79   15.00
   1 -12   6  130.59   19.80
  -2  12  -6   18.40   10.10
  -2  12  -6   -0.60    6.40
   2 -12   6   12.50   10.10
  -3  12  -6   14.30    8.50
  -3  12  -6    3.00    8.60
  -3  12  -6   15.80    8.70
   3 -12   6   14.70   10.30
  -4  12  -6   63.89   15.20
  -4  12  -6   89.89   14.50
   3  11  -6   42.40   14.80
   3  11  -6   67.79   13.60
  -3 -11   6   68.09   20.20
   2  11  -6  121.59   12.00
   2  11  -6  103.19   17.60
   2  11  -6  121.59   15.60
  -2 -11   6   88.09   21.40
   1  11  -6  230.68   17.40
   1  11  -6  196.38   19.80
   1  11  -6  263.37   19.10
   1  11  -6  235.58   20.50
  -1 -11   6  235.48   26.80
  -1 -11   6  260.17   21.30
   0  11  -6    9.10    7.20
   0  11  -6    0.30    6.80
   0  11  -6    6.20    7.20
   0  11  -6   -2.20    6.20
   0 -11   6   -3.40    8.90
   0 -11   6    1.70    8.70
  -1  11  -6  161.88   14.70
  -1  11  -6  155.78   19.20
  -1  11  -6  189.18   15.80
  -1  11  -6  191.38   16.00
   1 -11   6  190.58   21.00
   1 -11   6  177.38   20.00
  -2  11  -6  157.88   13.40
  -2  11  -6  156.08   16.00
  -2  11  -6  122.09   14.00
   2 -11   6  130.39   17.30
  -3  11  -6   13.00    9.50
  -3  11  -6    2.90    7.20
  -3  11  -6    3.70    7.80
   3 -11   6   13.00    9.80
  -4  11  -6  -14.30    7.40
  -4  11  -6   -9.30    8.90
  -5  11  -6   49.20   15.40
  -5  11  -6   82.09   15.80
   3  10  -6   89.69   16.10
   3  10  -6   83.89   13.70
  -3 -10   6   53.99   17.10
   2  10  -6   34.80    7.90
   2  10  -6   43.50   10.90
   2  10  -6   55.59   13.00
   2  10  -6   61.89   10.50
  -2 -10   6   37.40   11.00
  -2 -10   6   45.30   16.30
   1  10  -6   24.00    8.40
   1  10  -6   33.10    9.60
   1  10  -6    3.70    7.70
   1  10  -6   29.30    7.00
  -1 -10   6   22.20   12.20
  -1 -10   6   25.30    9.70
   0  10  -6  437.36   23.00
   0  10  -6  429.06   24.30
   0  10  -6  369.86   26.30
   0  10  -6  376.26   23.60
   0  10  -6  415.56   23.60
   0 -10   6  447.86   30.50
   0 -10   6  447.06   27.40
  -1  10  -6   21.90    7.70
  -1  10  -6   37.40    8.20
  -1  10  -6   14.70    6.70
  -1  10  -6   23.40    9.80
  -1  10  -6   32.30    6.50
   1 -10   6   12.60    7.20
   1 -10   6   15.20    9.70
  -2  10  -6    2.20    7.40
  -2  10  -6   -2.60    5.00
  -2  10  -6    5.20    6.10
   2 -10   6   -1.40    8.00
  -3  10  -6   37.60   10.70
  -3  10  -6   44.90   10.40
  -3  10  -6   83.29   12.30
   3 -10   6   45.60   11.90
  -4  10  -6  237.78   21.00
  -4  10  -6  234.18   21.70
   4 -10   6  248.78   26.50
  -5  10  -6   28.50   10.50
  -5  10  -6   14.10   10.40
   4   9  -6   48.00   15.10
   4   9  -6   52.19   12.30
  -4  -9   6   27.10   14.80
   3   9  -6    9.90    6.80
   3   9  -6   12.80    8.50
   3   9  -6   -6.70    7.30
   3   9  -6  -16.50    8.80
  -3  -9   6    4.30   13.60
   2   9  -6  238.58   17.80
   2   9  -6  258.77   19.60
   2   9  -6  219.18   20.10
   2   9  -6  260.77   16.40
  -2  -9   6  240.28   26.40
  -2  -9   6  261.57   19.70
   1   9  -6  863.81   43.80
   1   9  -6  860.81   40.30
   1   9  -6  870.11   38.70
   1   9  -6  842.12   42.30
  -1  -9   6  912.51   49.20
  -1  -9   6  909.31   43.60
   0   9  -6   95.09    7.80
   0   9  -6  118.69   10.70
   0   9  -6  104.09   11.20
   0   9  -6   87.79   10.80
   0   9  -6  103.89   11.60
   0   9  -6  121.09   14.80
   0  -9   6   86.19   13.00
   0  -9   6   96.99   15.30
  -1   9  -6 1200.48   51.09
  -1   9  -6 1181.88   50.39
  -1   9  -6 1214.78   50.79
  -1   9  -6 1042.90   63.49
  -1   9  -6 1134.59   55.19
  -1   9  -6 1214.68   51.09
  -1   9  -6 1193.78   50.19
   1  -9   6 1235.88   56.79
   1  -9   6 1134.89   50.09
   1  -9   6 1158.88   48.20
   1  -9   6 1182.48   55.39
  -2   9  -6   47.10    9.00
  -2   9  -6   45.60    9.00
  -2   9  -6   45.80    6.00
  -2   9  -6   49.00   17.40
  -2   9  -6   37.70   10.00
  -2   9  -6   45.90    8.60
   2  -9   6   41.20   11.10
   2  -9   6   45.30    7.40
   2  -9   6   55.19   11.70
   2  -9   6   61.79    7.80
  -3   9  -6   18.80    7.60
  -3   9  -6   39.20    9.50
  -3   9  -6   22.80    8.50
   3  -9   6   31.30   11.40
  -4   9  -6  284.77   21.80
  -4   9  -6  259.87   21.30
   4  -9   6  252.27   27.60
  -5   9  -6   53.09   13.70
  -5   9  -6   36.00   12.70
   4   8  -6  122.09   15.20
   4   8  -6  179.58   22.30
  -4  -8   6  195.98   31.00
   3   8  -6  109.09   10.60
   3   8  -6  136.69   14.50
   3   8  -6  135.19   17.30
   3   8  -6  110.19   12.80
  -3  -8   6  133.59   23.90
  -3  -8   6   82.09   11.20
   2   8  -6   67.69   11.60
   2   8  -6   69.19    9.00
   2   8  -6   68.29   10.10
   2   8  -6   66.29   10.80
  -2  -8   6   83.99   11.60
  -2  -8   6   53.39    8.40
  -2  -8   6   49.80   14.70
   1   8  -6   36.50    7.60
   1   8  -6   47.70    4.60
   1   8  -6   44.40    8.40
   1   8  -6   51.89    7.20
   1   8  -6   49.50    9.40
   1   8  -6   46.90    9.10
  -1  -8   6   61.79    9.70
  -1  -8   6   51.89    5.60
  -1  -8   6   38.90    6.90
  -1  -8   6   42.30   10.30
   0   8  -6  400.56   20.50
   0   8  -6  373.36   19.90
   0   8  -6  319.77   25.00
   0   8  -6  352.26   23.40
   0   8  -6  385.86   18.40
   0   8  -6  406.16   21.60
   0   8  -6  355.76   21.20
   0  -8   6  395.16   23.70
   0  -8   6  383.46   18.90
   0  -8   6  406.96   21.60
   0  -8   6  400.56   18.00
   0  -8   6  393.76   20.50
   0  -8   6  403.16   25.80
  -1   8  -6 2279.07   99.19
  -1   8  -6 2210.38  109.89
  -1   8  -6 2390.56   94.39
  -1   8  -6 2381.66   95.09
  -1   8  -6 2397.66   94.69
  -1   8  -6 2314.77   94.99
  -1   8  -6 2406.66   94.59
   1  -8   6 2370.36   99.09
   1  -8   6 2387.46   94.49
   1  -8   6 2475.65  100.99
   1  -8   6 2448.56   94.59
   1  -8   6 2270.57   93.49
   1  -8   6 2421.86   93.09
  -2   8  -6   13.30    3.90
  -2   8  -6   10.70    5.50
  -2   8  -6    8.00    7.60
  -2   8  -6   28.80   14.70
  -2   8  -6    8.30    6.10
  -2   8  -6    8.60    6.10
  -2   8  -6   15.70    5.00
   2  -8   6   16.40    7.70
   2  -8   6    7.00    4.70
   2  -8   6   11.20    4.40
   2  -8   6   14.80    8.70
  -3   8  -6   34.70    8.50
  -3   8  -6   18.00    6.60
  -3   8  -6   29.10    8.30
  -3   8  -6   18.80   16.90
   3  -8   6   46.80   13.30
  -4   8  -6  169.88   18.00
  -4   8  -6  120.19   15.30
   4  -8   6  180.58   27.70
  -5   8  -6  222.48   21.60
  -5   8  -6  142.79   17.70
   5  -8   6  161.48   31.20
   5   7  -6  102.29   32.00
   5   7  -6  235.68   26.20
   5   7  -6  145.99   17.60
  -5  -7   6  141.89   27.30
   4   7  -6   75.09   10.00
   4   7  -6   79.39   15.30
   4   7  -6   59.19    7.90
   4   7  -6   65.49   11.70
  -4  -7   6   58.99   17.00
   3   7  -6   15.50    9.20
   3   7  -6   15.90    7.80
   3   7  -6   -0.40    5.30
   3   7  -6   14.90    6.40
  -3  -7   6    4.90    8.70
  -3  -7   6   10.00    5.20
   2   7  -6  393.46   21.90
   2   7  -6  440.26   21.20
   2   7  -6  401.66   24.00
   2   7  -6  412.06   17.90
   2   7  -6  401.96   25.00
  -2  -7   6  418.26   22.90
  -2  -7   6  426.46   23.20
  -2  -7   6  437.56   29.40
   1   7  -6 1468.05   64.79
   1   7  -6 1511.15   62.19
   1   7  -6 1493.65   58.69
   1   7  -6 1590.24   61.49
   1   7  -6 1460.05   67.69
   1   7  -6 1369.76   63.49
  -1  -7   6 1517.65   64.29
  -1  -7   6 1441.76   62.49
  -1  -7   6 1514.05   61.89
  -1  -7   6 1557.44   64.29
  -1  -7   6 1534.65   58.29
  -1  -7   6 1467.05   68.29
   0   7  -6  222.18   16.50
   0   7  -6  215.18   19.20
   0   7  -6  249.58   13.90
   0   7  -6  235.08   13.60
   0   7  -6  211.28   12.10
   0   7  -6  200.58   14.00
   0  -7   6  213.18   13.50
   0  -7   6  213.58   15.30
   0  -7   6  228.48   12.80
   0  -7   6  226.58   12.00
   0  -7   6  238.38   18.20
   0  -7   6  242.88   15.00
  -1   7  -6  321.37   28.80
  -1   7  -6  296.97   20.50
  -1   7  -6  307.47   16.90
  -1   7  -6  319.07   17.10
  -1   7  -6  302.47   16.20
  -1   7  -6  285.77   16.90
   1  -7   6  313.87   15.70
   1  -7   6  303.77   15.70
   1  -7   6  314.77   16.40
   1  -7   6  332.77   20.40
   1  -7   6  337.97   21.70
   1  -7   6  330.17   16.80
  -2   7  -6  581.34   31.10
  -2   7  -6  569.84   26.90
  -2   7  -6  494.25   45.40
  -2   7  -6  495.75   25.90
  -2   7  -6  530.35   25.00
  -2   7  -6  563.84   27.60
   2  -7   6  505.55   29.30
   2  -7   6  552.34   34.40
   2  -7   6  496.95   24.50
   2  -7   6  570.64   25.90
   2  -7   6  526.35   23.90
   2  -7   6  553.74   23.60
  -3   7  -6  389.56   43.50
  -3   7  -6  440.66   23.40
  -3   7  -6  463.45   25.40
  -3   7  -6  482.65   26.90
   3  -7   6  547.95   39.30
  -4   7  -6  226.88   18.20
  -4   7  -6  224.08   19.90
   4  -7   6  249.38   36.20
  -5   7  -6    3.70    9.50
  -5   7  -6   12.60    9.30
   5  -7   6   11.10   11.70
  -6   7  -6   -3.30   11.10
   5   6  -6    9.40   11.00
   5   6  -6  -13.00   15.80
   5   6  -6    5.90    9.20
  -5  -6   6   19.20   16.70
   4   6  -6  101.79   11.40
   4   6  -6  121.49   13.90
   4   6  -6   92.39    8.60
   4   6  -6  109.99   16.40
  -4  -6   6  100.09   21.80
   3   6  -6  518.25   25.00
   3   6  -6  505.65   26.00
   3   6  -6  556.24   30.60
   3   6  -6  517.25   21.90
   3   6  -6  492.45   26.70
  -3  -6   6  493.35   25.00
  -3  -6   6  478.05   26.10
  -3  -6   6  501.95   35.70
   2   6  -6  505.35   23.10
   2   6  -6  431.36   25.70
   2   6  -6  482.85   25.60
   2   6  -6  510.85   24.80
   2   6  -6  433.06   20.80
   2   6  -6  462.45   25.90
   2   6  -6  481.55   28.40
  -2  -6   6  482.65   21.20
  -2  -6   6  502.45   31.20
  -2  -6   6  516.95   26.30
  -2  -6   6  499.95   24.50
  -2  -6   6  462.75   24.60
   1   6  -6    0.40    3.70
   1   6  -6    0.30    2.70
   1   6  -6   -0.50    4.20
   1   6  -6   -1.10    4.10
   1   6  -6    0.40    4.00
   1   6  -6    1.60    4.60
  -1  -6   6   -1.40    3.50
  -1  -6   6    9.10    5.10
  -1  -6   6    0.80    4.70
  -1  -6   6   -1.60    3.30
  -1  -6   6   -0.70    5.70
  -1  -6   6   -0.80    2.20
   0   6  -6 1162.38   57.99
   0   6  -6 1194.48   49.20
   0   6  -6 1171.68   53.79
   0   6  -6 1187.98   51.69
   0   6  -6 1247.48   50.09
   0   6  -6 1250.97   50.19
   0  -6   6 1176.68   52.99
   0  -6   6 1227.68   49.50
   0  -6   6 1256.27   51.49
   0  -6   6 1290.37   49.10
   0  -6   6 1176.38   50.19
   0  -6   6 1196.88   54.99
  -1   6  -6 2509.15  120.69
  -1   6  -6 2509.85  103.69
  -1   6  -6 2611.44  101.89
  -1   6  -6 2680.63  103.29
  -1   6  -6 2538.15  107.39
  -1   6  -6 2602.74  103.29
   1  -6   6 2598.44  101.99
   1  -6   6 2533.65  101.89
   1  -6   6 2762.22  102.99
   1  -6   6 2629.34  102.09
   1  -6   6 2732.93  110.89
   1  -6   6 2644.14  106.89
  -2   6  -6 1545.35   70.09
  -2   6  -6 1746.33   69.59
  -2   6  -6 1438.66   92.69
  -2   6  -6 1781.62   67.59
  -2   6  -6 1668.23   70.59
  -2   6  -6 1728.23   74.29
   2  -6   6 1678.13   72.99
   2  -6   6 1845.42   83.79
   2  -6   6 1712.53   66.99
   2  -6   6 1647.14   66.59
   2  -6   6 1729.83   68.09
   2  -6   6 1753.42   69.19
  -3   6  -6 1153.18   53.49
  -3   6  -6 1068.29   46.10
  -3   6  -6 1150.68   50.89
  -3   6  -6  961.60   73.89
  -3   6  -6 1143.39   48.90
   3  -6   6 1121.79   43.80
   3  -6   6 1074.29   46.40
   3  -6   6 1079.99   51.09
   3  -6   6 1161.38   68.79
  -4   6  -6  165.08   15.10
   4  -6   6  171.38   32.90
  -5   6  -6  399.26   26.10
   5  -6   6  393.76   48.50
  -6   6  -6   79.09   16.70
   6  -6   6   75.79   31.30
   5   5  -6  471.25   28.30
   5   5  -6  473.55   32.10
   5   5  -6  456.85   25.90
   4   5  -6    9.30    3.20
   4   5  -6    2.50    5.70
   4   5  -6   13.70    7.60
   4   5  -6    3.70    2.50
   4   5  -6    7.40    8.60
  -4  -5   6   -3.30   11.20
   3   5  -6  126.89   10.50
   3   5  -6  124.89   14.00
   3   5  -6  141.29   10.20
   3   5  -6  138.99   11.40
   3   5  -6  155.28   16.20
   3   5  -6  126.89    8.60
   3   5  -6  143.79   12.60
  -3  -5   6  150.48   14.50
  -3  -5   6  158.28   18.90
  -3  -5   6  126.39    9.90
  -3  -5   6  151.38   12.10
   2   5  -6   59.79    8.90
   2   5  -6   49.40    7.20
   2   5  -6   41.10    7.90
   2   5  -6   51.19    7.60
   2   5  -6   59.89    7.60
   2   5  -6   60.19    5.50
   2   5  -6   49.50    8.80
  -2  -5   6   56.59    7.40
  -2  -5   6   42.50    7.30
  -2  -5   6   50.09    8.70
  -2  -5   6   53.09    5.70
  -2  -5   6   43.30   10.10
   1   5  -6 6379.36  249.58
   1   5  -6 6785.72  250.87
   1   5  -6 6683.43  249.58
   1   5  -6 5941.51  245.68
  -1  -5   6 6576.74  249.18
  -1  -5   6 6492.75  247.98
  -1  -5   6 6434.96  248.28
   0   5  -6 6062.49  235.68
   0   5  -6 6350.96  238.18
   0   5  -6 6019.60  243.78
   0  -5   6 6100.59  233.78
   0  -5   6 6039.10  236.68
  -1   5  -6   44.70    6.10
  -1   5  -6   28.00    6.70
  -1   5  -6   41.10    6.10
  -1   5  -6   38.40   12.30
  -1   5  -6   37.80    6.30
  -1   5  -6   33.60    4.40
   1  -5   6   26.10    4.90
   1  -5   6   32.40    4.80
   1  -5   6   31.50    4.20
   1  -5   6   35.80    4.70
   1  -5   6   26.90    7.00
   1  -5   6   51.89   11.20
  -2   5  -6  895.61   42.60
  -2   5  -6  718.63   58.09
  -2   5  -6  881.21   38.00
  -2   5  -6  895.01   35.60
  -2   5  -6  787.22   39.10
  -2   5  -6  931.41   39.90
   2  -5   6  871.41   36.60
   2  -5   6  884.61   37.00
   2  -5   6  891.01   41.40
   2  -5   6  905.81   53.79
   2  -5   6  892.21   35.10
   2  -5   6  852.21   37.90
  -3   5  -6 2939.61  113.79
  -3   5  -6 2867.31  110.49
  -3   5  -6 2918.91  109.49
  -3   5  -6 2904.41  116.09
   3  -5   6 2611.94  138.19
   3  -5   6 2808.62  108.19
   3  -5   6 2800.02  111.49
   3  -5   6 2920.21  111.59
   3  -5   6 2807.02  116.49
  -4   5  -6 1160.88   50.69
  -4   5  -6 1079.59   52.59
   4  -5   6 1084.79   78.09
  -5   5  -6   22.90    9.80
  -5   5  -6   32.60   11.80
   5  -5   6   65.09   27.10
  -6   5  -6  110.49   18.40
   6  -5   6  151.88   39.40
   6   4  -6  172.98   36.70
   6   4  -6  238.38   21.10
   6   4  -6  216.28   25.40
   5   4  -6   88.59   25.90
   5   4  -6   82.49   15.50
   5   4  -6  111.59   14.30
   5   4  -6   78.09   11.90
  -5  -4   6  116.09   22.70
   4   4  -6 1273.77   57.09
   4   4  -6 1300.87   53.19
   4   4  -6 1310.87   59.89
  -4  -4   6 1290.37   68.09
   3   4  -6  933.61   37.20
   3   4  -6  890.71   42.10
   3   4  -6  895.41   38.90
   3   4  -6  868.41   39.60
   3   4  -6  936.31   41.10
   3   4  -6  851.01   43.00
   3   4  -6  914.91   42.80
   3   4  -6  877.11   38.80
   3   4  -6  841.82   43.20
  -3  -4   6  846.82   46.40
  -3  -4   6  963.30   43.00
  -3  -4   6  927.11   37.40
   2   4  -6 1306.07   58.59
   2   4  -6 1331.27   57.49
   2   4  -6 1266.17   54.79
   2   4  -6 1366.66   56.49
   2   4  -6 1337.37   52.49
   2   4  -6 1391.96   56.19
   2   4  -6 1284.77   57.39
  -2  -4   6 1384.16   57.39
  -2  -4   6 1245.78   55.69
  -2  -4   6 1365.36   60.49
  -2  -4   6 1348.47   54.79
  -2  -4   6 1346.37   53.59
   1   4  -6   52.99    7.60
   1   4  -6   61.49    8.20
   1   4  -6   57.79    8.10
   1   4  -6   68.49    6.10
   1   4  -6   73.69    7.60
   1   4  -6   62.69    6.80
   1   4  -6   57.89    8.80
  -1  -4   6   65.49    5.60
  -1  -4   6   81.79    9.30
  -1  -4   6   82.69    8.80
  -1  -4   6   70.39    6.50
  -1  -4   6   60.79    8.00
   0   4  -6 5552.04  215.98
   0   4  -6 5544.45  223.48
   0  -4   6 5526.05  215.18
   0  -4   6 5554.74  211.68
  -1   4  -6 4172.88  166.18
  -1   4  -6 4201.58  164.88
  -1   4  -6 3722.03  181.68
  -1   4  -6 4303.77  162.28
   1  -4   6 4031.40  160.78
   1  -4   6 4453.85  176.08
   1  -4   6 4310.77  165.28
   1  -4   6 4272.97  159.98
  -2   4  -6  111.79   10.00
  -2   4  -6   97.59   12.00
  -2   4  -6  111.99    8.60
  -2   4  -6   94.69    5.70
  -2   4  -6  119.39   24.60
  -2   4  -6  100.59    5.70
  -2   4  -6   87.29    9.80
   2  -4   6  102.29    8.60
   2  -4   6  102.59   21.40
   2  -4   6  103.69   10.10
   2  -4   6  119.99    9.40
   2  -4   6   99.29    7.30
  -3   4  -6  104.99    8.20
  -3   4  -6   67.09   21.30
  -3   4  -6  118.19   12.80
  -3   4  -6   99.79   10.10
   3  -4   6  105.19   10.90
   3  -4   6  101.29   12.30
   3  -4   6   91.39    7.90
   3  -4   6   76.89   22.20
   3  -4   6   81.29    9.50
  -4   4  -6  942.81   46.50
  -4   4  -6  985.70   43.60
   4  -4   6  975.20   40.70
   4  -4   6  840.22   70.09
  -5   4  -6  731.33   39.70
  -5   4  -6  706.33   35.80
   5  -4   6  576.44   61.09
  -6   4  -6   92.39   17.30
   6  -4   6  128.49   40.20
   6   3  -6   50.89   11.90
   6   3  -6   38.20   23.20
   6   3  -6   29.60   12.80
   5   3  -6  348.97   25.30
   5   3  -6  317.57   23.30
   5   3  -6  382.16   39.80
   5   3  -6  312.37   21.60
   5   3  -6  326.97   20.10
   4   3  -6 1329.27   57.89
   4   3  -6 1279.97   57.49
   4   3  -6 1356.56   55.59
   4   3  -6 1373.56   58.79
   4   3  -6 1378.06   60.79
  -4  -3   6 1310.77   59.89
  -4  -3   6 1344.47   67.89
   3   3  -6  569.34   28.20
   3   3  -6  558.24   27.20
   3   3  -6  593.64   29.20
   3   3  -6  576.44   24.80
   3   3  -6  527.15   29.30
   3   3  -6  526.65   28.60
   3   3  -6  542.05   26.20
   3   3  -6  574.14   25.80
   3   3  -6  535.15   30.00
  -3  -3   6  535.75   23.70
  -3  -3   6  511.25   32.00
  -3  -3   6  612.24   29.30
   2   3  -6   55.69    5.40
   2   3  -6   69.99    8.20
   2   3  -6   57.99    8.80
   2   3  -6   60.29    8.70
   2   3  -6   49.50    7.00
   2   3  -6   87.59    9.70
   2   3  -6   57.59    7.80
  -2  -3   6   62.79    9.50
  -2  -3   6   63.29    6.20
  -2  -3   6   59.69    7.80
  -2  -3   6   70.89    8.60
  -2  -3   6   56.69    6.40
   1   3  -6 2991.80  118.99
   1   3  -6 2836.52  116.79
   1   3  -6 2958.80  117.59
   1   3  -6 2947.91  119.29
   1   3  -6 3077.99  116.69
   1   3  -6 2993.10  119.99
   1   3  -6 2994.10  122.09
  -1  -3   6 3111.19  116.09
  -1  -3   6 3119.99  119.09
  -1  -3   6 3078.19  117.59
   0   3  -6  709.33   30.30
   0   3  -6  692.23   30.30
   0   3  -6  700.43   41.40
   0   3  -6  698.53   30.90
   0   3  -6  765.72   31.50
   0   3  -6  719.13   34.30
   0   3  -6  684.53   33.30
   0  -3   6  737.83   33.80
   0  -3   6  742.13   32.70
   0  -3   6  728.23   30.70
   0  -3   6  745.33   37.30
   0  -3   6  737.73   30.30
  -1   3  -6  541.95   22.00
  -1   3  -6  532.05   28.20
  -1   3  -6  524.45   22.80
  -1   3  -6  551.74   25.00
  -1   3  -6  559.14   23.50
  -1   3  -6  557.14   28.40
  -1   3  -6  477.85   39.50
   1  -3   6  559.94   27.70
   1  -3   6  518.65   22.60
   1  -3   6  520.75   23.60
   1  -3   6  551.54   38.10
   1  -3   6  518.85   26.10
  -2   3  -6  496.05   25.80
  -2   3  -6  414.96   41.80
  -2   3  -6  526.65   23.80
  -2   3  -6  565.64   26.40
  -2   3  -6  557.34   29.10
   2  -3   6  541.75   27.60
   2  -3   6  503.55   27.80
   2  -3   6  452.05   40.60
   2  -3   6  517.35   24.50
   2  -3   6  583.74   23.10
  -3   3  -6 2751.92  146.49
  -3   3  -6 3079.39  116.79
  -3   3  -6 2944.91  116.39
  -3   3  -6 2979.30  122.99
  -3   3  -6 3000.90  119.79
   3  -3   6 2924.41  114.59
   3  -3   6 2716.33  147.59
   3  -3   6 3052.69  121.19
   3  -3   6 2972.30  117.49
   3  -3   6 3066.19  121.09
  -4   3  -6  430.06   26.00
  -4   3  -6  393.06   22.60
   4  -3   6  393.16   25.50
  -5   3  -6   23.90   10.90
   5  -3   6   27.10   23.20
  -6   3  -6   18.50   12.80
   6  -3   6   25.60   29.10
   6   2  -6  470.75   29.80
   6   2  -6  427.86   30.00
   5   2  -6   72.79   12.90
   5   2  -6   77.49   12.00
   5   2  -6   90.29   22.70
   5   2  -6   91.79   11.30
   5   2  -6   75.59   13.20
   4   2  -6  386.26   23.30
   4   2  -6  408.76   22.70
   4   2  -6  395.06   21.10
   4   2  -6  386.86   24.30
   4   2  -6  395.26   22.50
  -4  -2   6  369.36   28.40
  -4  -2   6  418.36   24.00
   3   2  -6 1602.24   70.29
   3   2  -6 1653.73   66.79
   3   2  -6 1570.54   68.79
   3   2  -6 1634.94   66.29
   3   2  -6 1559.34   64.49
   3   2  -6 1572.04   64.09
   3   2  -6 1524.45   68.19
   3   2  -6 1738.43   68.29
   3   2  -6 1640.14   68.49
  -3  -2   6 1637.24   68.79
  -3  -2   6 1465.75   62.89
  -3  -2   6 1647.44   68.39
  -3  -2   6 1723.83   72.09
   2   2  -6 2320.57   91.49
   2   2  -6 2335.27   89.49
   2   2  -6 2362.86   92.89
   2   2  -6 2278.37   93.49
   2   2  -6 2238.48   94.19
   2   2  -6 2252.57   93.49
   2   2  -6 2250.17   93.39
  -2  -2   6 2279.07   90.49
  -2  -2   6 2356.76   93.49
  -2  -2   6 2347.77   91.39
  -2  -2   6 2238.78   91.69
  -2  -2   6 2270.17   93.89
  -2  -2   6 2409.06   93.19
   1   2  -6   17.50    5.10
   1   2  -6    8.50    2.80
   1   2  -6   14.00    4.60
   1   2  -6   12.90    3.20
   1   2  -6    5.40    3.50
   1   2  -6    9.10    4.20
  -1  -2   6    6.40    3.60
  -1  -2   6   10.30    3.00
  -1  -2   6    5.60    3.30
  -1  -2   6    9.70    3.50
  -1  -2   6   10.40    4.20
  -1  -2   6    8.40    4.00
   0   2  -6 1932.31   80.99
   0   2  -6 1921.71   77.49
   0   2  -6 1781.32   90.29
   0   2  -6 1855.91   76.19
   0   2  -6 1898.61   81.09
   0  -2   6 2032.20   76.89
   0  -2   6 1993.80   79.89
   0  -2   6 1937.91   76.89
   0  -2   6 2005.90   76.39
   0  -2   6 2071.99   87.09
   0  -2   6 1982.30   80.89
  -1   2  -6   89.59    6.20
  -1   2  -6   91.39   10.90
  -1   2  -6   83.69    7.80
  -1   2  -6   76.39   19.00
  -1   2  -6   90.99    6.00
  -1   2  -6   77.79    5.00
  -1   2  -6  100.79   11.90
   1  -2   6   81.39    6.50
   1  -2   6   91.09   10.70
   1  -2   6   92.69   18.70
   1  -2   6   68.59    9.50
   1  -2   6   81.39    5.60
  -2   2  -6  394.96   21.70
  -2   2  -6  430.46   24.80
  -2   2  -6  414.86   21.70
  -2   2  -6  424.06   19.30
  -2   2  -6  399.86   38.90
   2  -2   6  415.16   24.40
   2  -2   6  421.66   24.20
   2  -2   6  329.47   35.90
   2  -2   6  461.05   21.00
   2  -2   6  427.46   18.20
  -3   2  -6 1898.71   79.79
  -3   2  -6 1955.20   76.69
  -3   2  -6 1953.00   83.59
  -3   2  -6 1929.21   77.99
  -3   2  -6 1753.32  103.49
   3  -2   6 1975.70   82.09
   3  -2   6 1784.12  108.29
   3  -2   6 1995.90   82.79
   3  -2   6 1874.21   77.69
   3  -2   6 1911.61   74.79
  -4   2  -6 1586.94   68.99
  -4   2  -6 1615.34   64.99
   4  -2   6 1618.04   70.89
   4  -2   6 1272.67   96.59
  -5   2  -6  998.20   48.10
   5  -2   6  779.52   76.19
  -6   2  -6   87.59   16.80
   6  -2   6   51.79   30.20
   6   1  -6   98.99   13.40
   6   1  -6  113.09   15.50
   6   1  -6   96.39   14.60
   6   1  -6   81.89   14.10
   5   1  -6  930.11   44.60
   5   1  -6 1000.30   46.00
   5   1  -6  911.01   45.80
   5   1  -6  978.10   62.79
   5   1  -6  955.30   43.90
  -5  -1   6  888.51   44.90
   4   1  -6  797.12   38.60
   4   1  -6  773.62   40.30
   4   1  -6  800.92   39.70
   4   1  -6  837.72   37.20
   4   1  -6  867.81   38.70
  -4  -1   6  827.12   39.20
  -4  -1   6  870.81   41.10
  -4  -1   6  828.22   44.70
   3   1  -6  602.24   31.50
   3   1  -6  641.44   29.70
   3   1  -6  633.84   29.80
   3   1  -6  666.13   28.60
   3   1  -6  641.04   27.00
   3   1  -6  605.34   33.30
   3   1  -6  644.34   30.70
   3   1  -6  602.24   31.10
  -3  -1   6  660.13   31.20
  -3  -1   6  664.33   33.50
  -3  -1   6  619.54   32.20
  -3  -1   6  636.54   27.40
   2   1  -6   17.70    5.10
   2   1  -6    9.60    4.20
   2   1  -6   14.20    3.40
   2   1  -6   15.20    5.50
   2   1  -6   13.50    4.80
   2   1  -6   13.00    4.20
   2   1  -6   13.10    4.40
  -2  -1   6   14.00    4.40
  -2  -1   6   14.90    5.80
  -2  -1   6    8.80    4.30
  -2  -1   6   12.10    4.30
  -2  -1   6   16.50    3.80
   1   1  -6 4635.54  185.28
   1   1  -6 4638.04  186.58
   1   1  -6 4613.64  186.28
   1   1  -6 5036.60  190.98
  -1  -1   6 4796.02  185.08
  -1  -1   6 4751.52  186.18
  -1  -1   6 4882.51  185.78
   0   1  -6 4755.72  194.38
   0   1  -6 4571.44  205.38
   0  -1   6 4922.01  193.28
   0  -1   6 5245.98  203.08
   0  -1   6 5112.09  193.48
  -1   1  -6  668.23   33.40
  -1   1  -6  649.64   47.10
  -1   1  -6  708.13   34.20
  -1   1  -6  722.83   30.10
  -1   1  -6  670.93   27.40
  -1   1  -6  650.83   27.50
   1  -1   6  687.13   27.50
   1  -1   6  616.64   33.50
   1  -1   6  582.44   44.30
   1  -1   6  644.84   26.90
   1  -1   6  660.93   33.60
   1  -1   6  657.03   28.30
  -2   1  -6 1112.09   44.30
  -2   1  -6 1126.99   48.50
  -2   1  -6 1064.69   47.40
  -2   1  -6 1089.59   68.49
  -2   1  -6 1093.69   51.39
   2  -1   6  941.91   67.69
   2  -1   6 1074.89   45.70
   2  -1   6 1147.39   43.40
   2  -1   6 1188.68   52.19
   2  -1   6 1105.69   51.49
  -3   1  -6  984.60   40.80
  -3   1  -6  950.90   43.50
  -3   1  -6 1016.40   44.90
  -3   1  -6  962.00   47.00
   3  -1   6  931.81   42.30
   3  -1   6 1044.10   47.80
   3  -1   6  961.50   47.20
   3  -1   6  989.30   39.10
   3  -1   6  868.01   68.69
  -4   1  -6 1104.29   51.59
   4  -1   6 1144.79   54.59
   4  -1   6  996.10   82.09
  -5   1  -6    3.70    8.10
   5  -1   6    7.80   23.10
   6   0  -6  221.28   21.20
   6   0  -6  232.58   22.00
   6   0  -6  271.77   21.40
   5   0  -6  201.38   16.60
   5   0  -6  215.88   30.90
   5   0  -6  188.08   16.90
  -5   0   6  196.68   18.20
  -5   0   6  171.58   16.50
   4   0  -6   32.80    7.20
   4   0  -6   42.10    8.50
   4   0  -6   79.79   15.60
   4   0  -6   38.80    7.40
   4   0  -6   57.49   10.30
   4   0  -6   41.50    9.20
  -4   0   6   53.09   10.40
  -4   0   6   36.20   10.10
  -4   0   6   43.70    8.80
   3   0  -6 1024.50   46.90
   3   0  -6 1035.90   44.80
   3   0  -6 1022.30   43.60
   3   0  -6 1037.30   45.00
   3   0  -6 1068.79   46.20
   3   0  -6 1006.30   48.80
   3   0  -6  992.60   44.30
   3   0  -6 1047.70   42.10
  -3   0   6 1021.20   46.70
  -3   0   6 1015.90   47.80
  -3   0   6 1060.19   45.60
  -3   0   6 1032.30   43.80
   2   0  -6 6977.80  278.67
   2   0  -6 7422.06  278.77
  -2   0   6 7166.28  276.97
   1   0  -6 3278.37  130.09
   1   0  -6 2947.41  135.69
   1   0  -6 3144.79  127.79
   1   0  -6 3258.57  130.19
   1   0  -6 3113.39  131.89
  -1   0   6 3315.57  130.79
  -1   0   6 3298.37  130.99
  -1   0   6 3645.04  130.99
  -1   0   6 3437.36  130.09
   0   0  -6  754.72   50.39
   0   0  -6  860.81   43.10
   0   0  -6  946.41   42.10
   0   0  -6  920.01   36.80
   0   0  -6  930.21   38.20
   0   0  -6  912.71   39.00
   0   0   6  921.01   39.10
   0   0   6  903.61   42.30
   0   0   6  930.41   37.30
   0   0   6  888.01   50.89
   0   0   6  953.90   43.80
   0   0   6  899.11   36.80
  -1   0  -6 1453.05   63.29
  -1   0  -6 1567.94   60.19
  -1   0  -6 1394.46   78.59
  -1   0  -6 1544.85   56.89
  -1   0  -6 1438.96   63.59
  -1   0  -6 1377.26   57.29
   1   0   6 1478.75   64.79
   1   0   6 1465.55   58.39
   1   0   6 1478.45   56.79
   1   0   6 1348.97   78.39
   1   0   6 1435.76   58.29
   1   0   6 1460.15   65.09
  -2   0  -6 1008.50   37.90
  -2   0  -6  990.90   38.90
  -2   0  -6  965.30   44.00
  -2   0  -6 1001.10   42.80
  -2   0  -6  919.41   60.89
   2   0   6  992.10   38.20
   2   0   6  915.91   40.60
   2   0   6  991.50   47.30
   2   0   6  928.31   64.99
   2   0   6  963.90   47.20
   2   0   6  970.40   38.70
  -3   0  -6  982.30   39.90
  -3   0  -6  952.60   46.40
  -3   0  -6 1015.30   45.00
  -3   0  -6  984.90   44.50
   3   0   6  970.40   48.70
   3   0   6  955.30   48.00
   3   0   6  963.70   42.20
   3   0   6  936.31   71.69
  -4   0  -6    3.90    7.10
   4   0   6    4.60    8.00
   4   0   6    3.30   16.10
  -5   0  -6  233.78   20.70
   5   0   6  249.48   52.69
   6  -1  -6    6.00   10.00
   6  -1  -6    7.90   10.40
   6  -1  -6   32.80   11.60
  -6   1   6   21.70   11.60
   5  -1  -6  849.61   41.60
   5  -1  -6  846.02   41.20
  -5   1   6  839.52   40.60
  -5   1   6  912.21   45.60
   4  -1  -6 1779.62   71.49
   4  -1  -6 1691.23   70.39
   4  -1  -6 1844.22   81.59
   4  -1  -6 1590.44   72.89
   4  -1  -6 1566.64   69.39
  -4   1   6 1734.43   75.19
  -4   1   6 1563.34   65.99
  -4   1   6 1718.13   72.99
  -4   1   6 1748.63   67.89
  -4   1   6 1715.53   71.09
   3  -1  -6  593.94   27.10
   3  -1  -6  586.74   29.40
   3  -1  -6  601.74   27.00
   3  -1  -6  516.55   31.10
   3  -1  -6  620.84   28.20
   3  -1  -6  564.44   28.20
   3  -1  -6  541.05   30.60
  -3   1   6  600.14   28.70
  -3   1   6  609.24   29.30
  -3   1   6  613.14   29.10
  -3   1   6  576.84   31.70
  -3   1   6  581.14   28.20
   2  -1  -6 3563.64  139.29
   2  -1  -6 3522.45  140.79
   2  -1  -6 3671.53  142.89
   2  -1  -6 3503.25  143.49
   2  -1  -6 3566.34  144.59
  -2   1   6 3589.24  138.29
  -2   1   6 3556.64  143.69
  -2   1   6 3465.45  139.39
  -2   1   6 3604.84  140.49
  -2   1   6 3844.72  142.59
  -2   1   6 3534.85  141.69
   1  -1  -6 5570.94  245.88
   1  -1  -6 6497.15  238.78
   1  -1  -6 6404.46  242.78
   0  -1  -6 3970.80  155.88
   0  -1  -6 4290.57  152.38
   0  -1  -6 3811.12  152.88
   0  -1  -6 3684.53  167.68
   0  -1  -6 3925.41  158.18
   0   1   6 3554.24  166.88
   0   1   6 4125.49  157.28
   0   1   6 3978.00  153.58
   0   1   6 4020.00  159.18
  -1  -1  -6 1082.69   46.90
  -1  -1  -6 1103.09   50.19
  -1  -1  -6 1119.99   63.99
  -1  -1  -6 1095.99   44.60
  -1  -1  -6 1132.49   50.29
  -1  -1  -6 1126.89   43.20
   1   1   6 1118.29   51.69
   1   1   6 1094.89   43.30
   1   1   6 1093.29   45.60
   1   1   6 1121.49   46.00
   1   1   6 1143.99   52.59
   1   1   6 1067.49   65.69
  -2  -1  -6  142.39    6.80
  -2  -1  -6  143.49   11.20
  -2  -1  -6  141.09   24.40
  -2  -1  -6  147.69    7.80
  -2  -1  -6  121.29   11.80
   2   1   6  151.78   17.00
   2   1   6  136.19    6.30
   2   1   6  130.69    9.20
   2   1   6  113.39   25.00
   2   1   6  131.79   15.80
   2   1   6  144.49    8.80
  -3  -1  -6  464.75   25.70
  -3  -1  -6  490.25   25.60
   3   1   6  408.56   46.80
   3   1   6  463.55   29.40
   3   1   6  441.46   22.50
   3   1   6  461.55   20.70
  -4  -1  -6  600.34   32.10
   4   1   6  653.13   64.99
   4   1   6  547.25   35.80
  -5  -1  -6   12.60   10.60
   5   1   6   18.10   20.40
   5   1   6   17.10   11.30
   6  -2  -6  247.28   22.00
  -6   2   6  273.47   23.00
   5  -2  -6   39.30    9.60
   5  -2  -6   10.40    6.50
  -5   2   6   28.40    7.90
  -5   2   6   26.90    2.50
  -5   2   6   26.80    8.80
  -5   2   6   22.10    9.90
   4  -2  -6  221.78   20.30
   4  -2  -6  229.38   17.50
   4  -2  -6  207.08   14.40
  -4   2   6  204.48   12.20
  -4   2   6  204.38   17.10
  -4   2   6  214.18   19.30
  -4   2   6  213.68   14.20
  -4   2   6  226.18   14.90
   3  -2  -6  661.03   28.80
   3  -2  -6  637.94   30.80
   3  -2  -6  623.94   33.90
   3  -2  -6  652.23   31.70
   3  -2  -6  634.54   29.60
   3  -2  -6  679.53   34.80
  -3   2   6  661.13   35.30
  -3   2   6  598.04   28.70
  -3   2   6  627.44   31.10
  -3   2   6  614.14   30.40
  -3   2   6  653.83   29.80
  -3   2   6  673.03   31.20
   2  -2  -6 8793.52  361.26
   2  -2  -6 9999.00  364.76
   1  -2  -6  193.58   17.80
   1  -2  -6  211.08   11.30
   1  -2  -6  225.68   17.10
   1  -2  -6  208.98   14.10
   1  -2  -6  226.38   11.90
   1  -2  -6  230.58   12.90
   1  -2  -6  231.28   14.70
  -1   2   6  219.88   12.20
  -1   2   6  228.28   17.80
  -1   2   6  239.78   18.30
  -1   2   6  220.48   15.40
  -1   2   6  216.68   15.10
  -1   2   6  226.88   12.70
   0  -2  -6 1234.48   48.30
   0  -2  -6 1237.48   49.10
   0  -2  -6 1249.97   55.49
   0  -2  -6 1149.78   62.29
   0  -2  -6 1291.47   50.59
   0  -2  -6 1186.98   53.29
   0  -2  -6 1225.58   51.09
   0   2   6 1202.28   65.39
   0   2   6 1180.58   56.59
   0   2   6 1180.78   49.20
   0   2   6 1195.68   54.19
   0   2   6 1290.97   52.39
  -1  -2  -6  361.26   14.70
  -1  -2  -6  344.07   14.20
  -1  -2  -6  363.66   16.80
  -1  -2  -6  333.87   21.00
  -1  -2  -6  377.76   21.00
  -1  -2  -6  320.67   18.20
  -1  -2  -6  311.27   28.80
   1   2   6  295.87   32.00
   1   2   6  352.56   18.10
   1   2   6  379.06   23.90
   1   2   6  356.36   22.40
   1   2   6  359.36   17.10
  -2  -2  -6  697.73   48.70
  -2  -2  -6  688.03   28.50
  -2  -2  -6  707.13   34.40
  -2  -2  -6  665.43   31.20
   2   2   6  600.04   52.19
   2   2   6  672.03   29.60
   2   2   6  624.54   29.10
   2   2   6  690.93   37.10
   2   2   6  681.03   36.60
  -3  -2  -6  435.76   24.90
   3   2   6  445.16   26.00
   3   2   6  495.05   30.60
   3   2   6  523.55   52.29
   3   2   6  417.86   21.60
  -4  -2  -6   45.50    9.90
   4   2   6   34.90   27.20
   4   2   6   52.49   13.80
   5   2   6  208.58   24.60
   5   2   6  132.59   40.70
   6  -3  -6    0.50    9.80
   6  -3  -6   14.70   10.40
  -6   3   6   -0.80   11.20
  -6   3   6   12.00   10.20
   5  -3  -6  294.17   20.50
  -5   3   6  243.48   17.00
  -5   3   6  249.97   23.10
  -5   3   6  270.87   16.30
  -5   3   6  276.07   21.90
   4  -3  -6   64.29    9.80
   4  -3  -6   82.39   12.50
  -4   3   6   60.89   13.20
  -4   3   6   76.69    8.60
  -4   3   6   79.29   10.00
  -4   3   6   73.89   11.50
  -4   3   6   81.99    9.90
   3  -3  -6  226.58   16.50
   3  -3  -6  232.08   18.70
   3  -3  -6  231.08   15.70
   3  -3  -6  247.38   18.60
   3  -3  -6  249.88   14.70
  -3   3   6  264.07   16.00
  -3   3   6  247.58   15.80
  -3   3   6  241.28   16.80
  -3   3   6  292.67   17.70
  -3   3   6  242.78   19.90
   2  -3  -6 1944.21   77.59
   2  -3  -6 2041.50   80.09
   2  -3  -6 1953.80   85.19
   2  -3  -6 2032.50   76.39
   2  -3  -6 1914.71   79.59
   2  -3  -6 1864.21   82.19
  -2   3   6 2015.80   79.79
  -2   3   6 1915.81   83.59
  -2   3   6 1941.51   81.09
  -2   3   6 1909.71   74.59
  -2   3   6 1916.81   78.99
  -2   3   6 2007.80   84.29
   1  -3  -6 1652.23   67.49
   1  -3  -6 1539.15   67.09
   1  -3  -6 1671.33   70.99
   1  -3  -6 1567.24   63.09
   1  -3  -6 1621.54   70.89
   1  -3  -6 1640.84   64.79
  -1   3   6 1464.85   72.79
  -1   3   6 1590.04   64.59
  -1   3   6 1595.04   68.09
  -1   3   6 1609.24   64.39
  -1   3   6 1651.03   68.59
  -1   3   6 1571.34   71.89
   0  -3  -6 3052.79  126.69
   0  -3  -6 2790.12  111.09
   0  -3  -6 2808.02  114.19
   0  -3  -6 2792.92  118.39
   0  -3  -6 2963.80  113.59
   0  -3  -6 2912.01  111.99
   0  -3  -6 2999.30  117.29
   0   3   6 2974.50  115.99
   0   3   6 2993.00  118.69
   0   3   6 2731.83  130.29
   0   3   6 2900.91  121.29
   0   3   6 2871.61  112.49
  -1  -3  -6  604.44   27.20
  -1  -3  -6  654.33   42.60
  -1  -3  -6  614.44   23.40
  -1  -3  -6  582.54   31.60
  -1  -3  -6  585.54   31.20
   1   3   6  555.84   45.20
   1   3   6  592.64   32.80
   1   3   6  672.93   29.50
   1   3   6  599.24   34.90
   1   3   6  629.14   26.70
  -2  -3  -6   52.99    6.50
  -2  -3  -6   55.89    7.90
   2   3   6   64.29   11.90
   2   3   6   65.39    7.80
   2   3   6   64.19   23.00
   2   3   6   67.39   15.10
   2   3   6   52.49    6.70
   2   3   6   54.99   11.80
  -3  -3  -6  279.87   18.00
   3   3   6  271.97   45.70
   3   3   6  234.78   21.30
  -4  -3  -6  571.04   30.90
   4   3   6  526.45   63.09
   4   3   6  506.05   37.30
   5   3   6  145.79   23.80
   5   3   6  140.69   45.20
   6  -4  -6  327.27   24.70
  -6   4   6  296.47   24.40
  -6   4   6  272.37   25.40
   5  -4  -6  442.26   27.20
  -5   4   6  439.66   31.50
  -5   4   6  453.95   29.50
  -5   4   6  463.55   24.60
   4  -4  -6   -1.20    6.10
  -4   4   6    7.40    6.00
  -4   4   6    8.70    9.40
  -4   4   6   15.80    6.00
  -4   4   6    3.80    5.40
   3  -4  -6  440.96   28.00
   3  -4  -6  506.65   24.10
   3  -4  -6  436.56   24.70
   3  -4  -6  463.25   27.40
   3  -4  -6  451.15   25.10
  -3   4   6  492.85   25.60
  -3   4   6  435.36   24.70
  -3   4   6  473.55   25.30
  -3   4   6  482.65   29.70
  -3   4   6  513.15   26.50
   2  -4  -6 1868.81   82.09
   2  -4  -6 1954.90   84.79
   2  -4  -6 2001.40   77.99
   2  -4  -6 1925.51   79.79
  -2   4   6 1985.60   85.39
  -2   4   6 1960.30   81.79
  -2   4   6 1975.30   79.89
  -2   4   6 1940.11   79.39
  -2   4   6 1981.80   82.49
  -2   4   6 1937.01   84.09
   1  -4  -6  563.44   27.80
   1  -4  -6  542.25   24.00
   1  -4  -6  575.64   28.20
   1  -4  -6  565.14   25.50
   1  -4  -6  565.14   30.40
  -1   4   6  544.75   25.40
  -1   4   6  542.75   27.10
  -1   4   6  556.94   28.80
  -1   4   6  539.35   25.40
  -1   4   6  529.75   29.00
  -1   4   6  485.35   33.10
  -1   4   6  622.54   33.90
   0  -4  -6  553.84   29.90
   0  -4  -6  542.75   28.70
   0  -4  -6  562.84   26.60
   0  -4  -6  521.85   23.60
   0  -4  -6  613.34   25.90
   0  -4  -6  529.25   23.20
   0   4   6  564.44   32.50
   0   4   6  536.55   24.60
   0   4   6  537.55   28.00
   0   4   6  534.15   29.30
   0   4   6  539.55   39.90
   0   4   6  580.74   31.50
  -1  -4  -6  674.03   34.70
  -1  -4  -6  723.53   34.60
  -1  -4  -6  686.43   30.10
  -1  -4  -6  585.84   30.40
   1   4   6  680.53   32.00
   1   4   6  666.43   35.60
   1   4   6  669.33   39.20
   1   4   6  696.63   38.70
   1   4   6  644.64   28.60
   1   4   6  691.83   51.49
  -2  -4  -6  837.12   36.60
  -2  -4  -6  776.12   35.00
   2   4   6  777.82   34.30
   2   4   6  775.62   62.69
   2   4   6  796.32   43.80
   2   4   6  818.22   36.70
  -3  -4  -6  311.17   19.60
   3   4   6  318.27   26.70
   3   4   6  271.17   46.30
   4   4   6   -8.40   11.00
   4   4   6  -22.40   16.40
   6  -5  -6   25.90   12.20
  -6   5   6   21.10   13.60
  -6   5   6   21.80   11.70
   5  -5  -6   86.39   13.10
  -5   5   6   65.29   15.70
  -5   5   6   67.29   10.50
  -5   5   6   68.09   14.10
   4  -5  -6   88.39   11.50
  -4   5   6  102.89   17.10
  -4   5   6   88.49   11.80
  -4   5   6   97.29   13.30
  -4   5   6   87.19   10.60
   3  -5  -6  235.48   15.50
   3  -5  -6  207.08   18.00
  -3   5   6  251.07   16.80
  -3   5   6  298.47   18.20
  -3   5   6  233.88   21.40
  -3   5   6  255.97   17.40
  -3   5   6  211.58   17.30
   2  -5  -6   96.79   11.40
   2  -5  -6   79.89    9.20
   2  -5  -6   79.69    8.40
   2  -5  -6   85.99   11.90
  -2   5   6   84.09   14.20
  -2   5   6   72.99   10.60
  -2   5   6   69.69    9.30
  -2   5   6   77.79   11.00
  -2   5   6   63.39    8.30
  -2   5   6   81.79   12.70
   1  -5  -6  226.68   12.20
   1  -5  -6  219.98   15.20
   1  -5  -6  225.08   13.40
   1  -5  -6  228.98   16.40
  -1   5   6  231.58   13.80
  -1   5   6  249.88   18.00
  -1   5   6  197.88   19.10
  -1   5   6  208.48   14.30
  -1   5   6  233.18   13.50
  -1   5   6  220.88   16.40
  -1   5   6  219.28   17.20
  -1   5   6  189.18   20.20
   0  -5  -6  874.31   41.10
   0  -5  -6 1028.50   40.60
   0  -5  -6  845.92   38.00
   0  -5  -6  988.30   45.50
   0   5   6  934.01   46.20
   0   5   6  945.61   38.60
   0   5   6  907.51   45.30
   0   5   6  959.40   48.90
   0   5   6  922.91   57.59
   0   5   6  952.80   39.50
   0   5   6  958.90   43.90
  -1  -5  -6  806.82   39.40
  -1  -5  -6  711.93   35.10
  -1  -5  -6  756.32   35.20
   1   5   6  806.32   58.09
   1   5   6  823.92   41.70
   1   5   6  820.92   38.10
   1   5   6  863.01   45.30
   1   5   6  801.02   33.70
   1   5   6  778.22   44.10
  -2  -5  -6  211.28   14.30
   2   5   6  184.68   15.00
   2   5   6  232.28   25.30
   2   5   6  194.18   36.10
   3   5   6  394.36   51.99
   3   5   6  424.76   32.30
   3   5   6  385.16   27.50
   4   5   6  404.36   66.49
   4   5   6  426.46   34.80
   6  -6  -6   96.19   16.30
  -6   6   6   86.09   18.90
  -6   6   6  101.09   18.70
   5  -6  -6  118.49   15.30
  -5   6   6  153.48   18.50
  -5   6   6  159.28   22.00
   4  -6  -6  376.66   22.50
  -4   6   6  413.56   23.20
  -4   6   6  383.86   29.10
  -4   6   6  335.37   22.30
  -4   6   6  359.26   23.80
   3  -6  -6  252.67   15.90
   3  -6  -6  228.38   17.80
  -3   6   6  243.68   17.90
  -3   6   6  240.18   18.00
  -3   6   6  229.78   21.60
  -3   6   6  205.28   18.80
   2  -6  -6  527.35   29.30
   2  -6  -6  513.45   26.80
   2  -6  -6  589.84   25.30
   2  -6  -6  522.05   26.40
  -2   6   6  502.85   33.00
  -2   6   6  489.55   29.00
  -2   6   6  501.75   23.10
  -2   6   6  502.65   31.20
  -2   6   6  580.34   22.00
  -2   6   6  510.05   26.40
  -2   6   6  508.35   29.90
  -2   6   6  536.75   27.20
   1  -6  -6  952.40   43.30
   1  -6  -6  919.41   44.90
   1  -6  -6  932.41   39.00
   1  -6  -6  935.51   40.30
  -1   6   6  966.50   41.00
  -1   6   6  943.31   46.40
  -1   6   6  963.30   42.50
  -1   6   6  928.21   45.50
  -1   6   6  901.81   52.49
  -1   6   6  926.01   45.30
  -1   6   6  888.11   40.60
  -1   6   6 1007.00   50.29
   0  -6  -6  258.07   14.10
   0  -6  -6  214.38   14.90
   0  -6  -6  214.08   12.50
   0   6   6  215.28   12.20
   0   6   6  197.88   20.60
   0   6   6  228.08   18.30
   0   6   6  216.88   17.90
   0   6   6  196.38   17.00
   0   6   6  224.38   12.70
   0   6   6  229.68   18.80
   0   6   6  206.38   26.20
  -1  -6  -6   78.29    9.00
  -1  -6  -6   87.49   10.20
   1   6   6   95.79   14.30
   1   6   6   96.89   17.40
   1   6   6  109.29   25.90
   1   6   6   96.49   17.90
   1   6   6  111.49   13.40
   2   6   6  513.85   36.70
   2   6   6  570.64   29.60
   2   6   6  465.55   51.79
   2   6   6  549.74   33.40
   3   6   6  386.16   58.99
   3   6   6  438.36   34.40
   4   6   6   30.00   27.20
   4   6   6   29.90   14.30
   6  -7  -6  110.19   17.20
  -6   7   6  132.19   22.60
  -6   7   6  172.78   23.00
   5  -7  -6   33.10   10.20
  -5   7   6   16.60   11.80
  -5   7   6   31.60   16.10
   4  -7  -6  419.56   25.20
  -4   7   6  438.86   28.20
  -4   7   6  424.66   26.60
  -4   7   6  489.55   34.10
   3  -7  -6 1232.98   51.59
  -3   7   6 1096.39   57.19
  -3   7   6 1256.57   60.19
  -3   7   6 1181.78   55.39
  -3   7   6 1171.08   54.09
   2  -7  -6  377.16   22.20
   2  -7  -6  402.96   20.40
   2  -7  -6  419.06   24.60
   2  -7  -6  394.76   21.80
  -2   7   6  368.16   28.10
  -2   7   6  441.16   26.20
  -2   7   6  398.06   22.80
  -2   7   6  395.06   27.30
   1  -7  -6  303.17   15.60
   1  -7  -6  312.77   16.90
  -1   7   6  308.97   25.50
  -1   7   6  291.57   28.40
  -1   7   6  259.77   16.70
  -1   7   6  286.87   22.40
  -1   7   6  312.27   17.00
  -1   7   6  294.07   20.80
  -1   7   6  303.97   22.10
   0  -7  -6 1200.88   45.50
   0   7   6 1109.49   45.70
   0   7   6 1032.10   66.59
   0   7   6 1013.20   52.09
   0   7   6  960.30   50.79
   0   7   6 1053.69   50.89
   0   7   6 1021.50   55.69
   1   7   6  333.27   39.50
   1   7   6  305.77   24.40
   1   7   6  322.97   22.40
   1   7   6  345.87   29.10
   2   7   6  167.68   16.00
   2   7   6  167.38   23.60
   2   7   6  188.18   21.20
   2   7   6  129.49   31.10
   3   7   6    5.50   13.40
   3   7   6    3.90   21.40
   5  -8  -6  276.77   22.10
  -5   8   6  294.27   26.80
  -5   8   6  355.16   32.10
   4  -8  -6  155.48   15.70
  -4   8   6  155.88   18.00
  -4   8   6  175.08   23.40
  -4   8   6  197.48   19.60
   3  -8  -6   93.09   10.70
  -3   8   6   78.59   13.10
  -3   8   6   73.59   16.00
  -3   8   6   86.09   15.80
  -3   8   6   81.79   12.20
   2  -8  -6  542.15   25.80
  -2   8   6  536.25   33.80
  -2   8   6  543.55   32.00
  -2   8   6  533.95   35.30
  -2   8   6  517.35   28.20
   1  -8  -6  561.34   26.50
  -1   8   6  566.14   46.10
  -1   8   6  613.14   34.70
  -1   8   6  589.94   38.00
  -1   8   6  576.44   28.50
  -1   8   6  582.54   34.70
   0   8   6  639.54   38.30
   0   8   6  698.13   37.20
   0   8   6  660.33   41.60
   0   8   6  548.65   48.30
   1   8   6  121.79   16.70
   1   8   6  118.39   17.00
   1   8   6  125.29   30.50
   1   8   6   85.49   17.90
   2   8   6  312.97   48.80
   2   8   6  287.47   22.20
   2   8   6  305.97   31.20
   3   8   6  101.99   35.40
   3   8   6   91.79   22.20
   5  -9  -6   54.79   13.30
  -5   9   6   23.50   13.50
  -5   9   6   74.29   19.40
   4  -9  -6  139.09   15.30
  -4   9   6  152.38   18.80
  -4   9   6  142.59   22.90
   3  -9  -6  785.52   36.80
  -3   9   6  766.32   46.10
  -3   9   6  776.52   42.00
  -3   9   6  767.52   40.00
   2  -9  -6   30.60    6.80
  -2   9   6   38.00   11.00
  -2   9   6   41.70   13.00
  -2   9   6   24.50    8.70
  -2   9   6   35.20   13.50
   1  -9  -6  118.89   14.90
  -1   9   6  122.59   19.70
  -1   9   6  139.49   18.90
   0   9   6   15.30   18.30
   0   9   6    6.70   10.10
   0   9   6    9.00   12.60
   1   9   6  271.37   31.70
   1   9   6  251.77   24.30
   1   9   6  237.88   40.70
   1   9   6  255.97   22.90
   2   9   6  116.09   23.10
   2   9   6  141.79   18.10
   2   9   6  145.19   37.00
   4 -10  -6   53.29   11.30
  -4  10   6   76.19   18.90
  -4  10   6   85.39   15.60
   3 -10  -6    3.70    7.80
  -3  10   6    1.80   10.70
  -3  10   6   -8.00    8.20
  -3  10   6    8.00    8.70
  -2  10   6  224.48   18.60
  -2  10   6  169.28   22.90
  -2  10   6  212.58   25.70
  -1  10   6  216.58   25.20
  -1  10   6  230.78   27.90
   0  10   6    6.30   10.60
   0  10   6   20.50   14.80
   1  10   6   11.00   11.30
   1  10   6   31.70   16.70
   1  10   6   -6.70   19.40
   4 -11  -6   23.10   10.50
  -4  11   6   35.50   12.80
  -4  11   6   28.60   16.30
  -3  11   6  131.99   16.40
  -3  11   6  131.69   22.50
  -2  11   6   94.29   18.60
  -1  11   6   13.90   12.90
  -1  11   6   22.40   13.60
   0  11   6   37.90   16.40
   0  11   6   49.50   15.50
  -2  12   6   33.00   15.50
  -1  12   6   77.49   20.00
  -1  12   6  108.69   20.80
   0  14  -7   50.19   12.00
   0  14  -7   79.39   15.60
   0 -14   7   87.59   21.50
  -1  14  -7   -1.40    9.00
  -1  14  -7    2.20    9.60
   1 -14   7    3.50   11.50
  -2  14  -7   11.20   12.50
  -2  14  -7    6.20   11.50
   2 -14   7    2.20   11.60
   1  13  -7   69.79   14.80
   1  13  -7   77.29   14.70
   1  13  -7   58.39   10.60
  -1 -13   7   61.09   20.10
   0  13  -7    4.10    8.40
   0  13  -7   16.20   10.20
   0  13  -7   14.90   10.60
   0 -13   7   21.20   15.50
  -1  13  -7   63.09   12.30
  -1  13  -7   87.39   14.80
   1 -13   7   71.89   16.70
  -2  13  -7   25.30    9.50
  -2  13  -7   25.00   11.60
   2 -13   7   15.30   11.80
  -3  13  -7   36.50   14.20
   2  12  -7    7.50   10.40
   2  12  -7    9.80   11.90
  -2 -12   7   26.40   16.40
   1  12  -7   11.70    7.90
   1  12  -7   18.70   10.10
   1  12  -7    7.40    9.50
   1  12  -7   22.70    9.50
  -1 -12   7   18.50    9.80
  -1 -12   7   20.70   15.20
   0  12  -7   21.00    9.40
   0  12  -7   37.30   10.30
   0  12  -7   25.90   10.30
   0  12  -7   44.70   10.00
   0 -12   7   32.20   14.20
   0 -12   7   26.00   10.90
  -1  12  -7   19.70    9.10
  -1  12  -7    2.20    8.50
   1 -12   7   10.00   11.30
  -2  12  -7    0.70    9.00
  -2  12  -7    2.30    9.10
   2 -12   7   -9.60    8.30
  -3  12  -7   22.90    9.10
  -3  12  -7   14.90    8.40
   3 -12   7   16.40   11.30
  -4  12  -7  -10.80   11.10
  -4  12  -7    4.80   10.30
   3  11  -7   25.50   12.10
   3  11  -7   38.90   14.90
  -3 -11   7   17.20   17.40
   2  11  -7   40.10    8.60
   2  11  -7   40.40   11.30
   2  11  -7   60.89   15.00
  -2 -11   7   49.50   19.00
   1  11  -7  192.98   19.60
   1  11  -7  235.88   18.70
   1  11  -7  209.38   16.30
   1  11  -7  197.08   19.10
  -1 -11   7  207.48   25.50
  -1 -11   7  212.88   19.80
   0  11  -7   38.30    7.90
   0  11  -7   62.89   11.60
   0  11  -7   63.29   13.20
   0  11  -7   49.70   10.40
   0 -11   7   55.49   14.80
   0 -11   7   44.20   12.00
  -1  11  -7    7.00    6.30
  -1  11  -7    4.50    7.80
  -1  11  -7   -2.10    5.20
  -1  11  -7  -10.20    7.40
   1 -11   7    0.30    8.60
   1 -11   7    7.90   10.20
  -2  11  -7   28.80    9.70
  -2  11  -7   18.60    8.60
  -2  11  -7    7.10    7.40
   2 -11   7   29.00   11.70
  -3  11  -7  109.39   17.20
  -3  11  -7  159.08   17.90
  -3  11  -7  115.99   14.60
   3 -11   7  150.98   19.50
  -4  11  -7    0.40   10.20
  -4  11  -7   22.80   10.00
   4 -11   7    4.70   11.10
   3  10  -7  159.78   17.40
   3  10  -7  166.78   21.60
   3  10  -7  181.08   14.60
  -3 -10   7  120.59   25.10
   2  10  -7   18.00   10.00
   2  10  -7   42.30   10.40
   2  10  -7   31.10    7.40
   2  10  -7   26.10    9.30
  -2 -10   7   17.70   11.50
  -2 -10   7   40.90   10.40
   1  10  -7   32.20    9.80
   1  10  -7   43.40    8.50
   1  10  -7   38.00    9.10
   1  10  -7   38.10   10.60
  -1 -10   7   64.89   16.10
  -1 -10   7   55.39   10.90
   0  10  -7  344.07   20.90
   0  10  -7  344.07   22.40
   0  10  -7  359.16   21.60
   0  10  -7  331.27   24.70
   0 -10   7  363.36   27.80
   0 -10   7  404.96   25.50
  -1  10  -7  973.40   43.40
  -1  10  -7  905.01   47.70
  -1  10  -7  953.70   42.80
  -1  10  -7  925.71   42.00
  -1  10  -7  864.31   42.60
   1 -10   7  951.80   49.00
   1 -10   7 1060.09   49.20
  -2  10  -7  148.09   14.30
  -2  10  -7  168.78   16.10
   2 -10   7  182.98   19.40
  -3  10  -7   42.70   11.30
  -3  10  -7   21.30    9.00
  -3  10  -7   58.89   10.70
   3 -10   7   42.20   13.10
  -4  10  -7   62.89   12.60
  -4  10  -7   64.19   13.60
   4 -10   7  105.19   19.60
  -5  10  -7   31.80   13.70
  -5  10  -7   61.79   14.40
   4   9  -7   39.40   15.90
   4   9  -7    7.40    9.90
  -4  -9   7   32.90   19.00
   3   9  -7    5.30    8.60
   3   9  -7   13.20    9.10
   3   9  -7    5.60    6.40
  -3  -9   7   -0.40   11.20
   2   9  -7  465.45   28.50
   2   9  -7  427.96   28.40
   2   9  -7  459.05   26.10
   2   9  -7  492.35   24.20
  -2  -9   7  446.96   35.00
  -2  -9   7  418.16   26.30
   1   9  -7  224.98   19.00
   1   9  -7  241.88   18.30
   1   9  -7  199.28   15.70
   1   9  -7  239.68   15.40
  -1  -9   7  228.18   21.30
  -1  -9   7  243.08   18.30
   0   9  -7   95.19    8.40
   0   9  -7   85.69   11.00
   0   9  -7   97.89   10.40
   0   9  -7   92.39   11.50
   0   9  -7  100.29   11.10
   0   9  -7   76.29   12.00
   0  -9   7  103.39   13.90
   0  -9   7   90.09   15.30
  -1   9  -7    1.70    4.90
  -1   9  -7    6.80    6.40
  -1   9  -7    3.40    5.40
  -1   9  -7    4.20    6.20
  -1   9  -7    5.80    5.60
  -1   9  -7    5.90    5.60
   1  -9   7    5.00    4.40
   1  -9   7    7.40    8.40
   1  -9   7    0.00    6.50
   1  -9   7    1.10    4.40
  -2   9  -7   59.69    9.20
  -2   9  -7   71.39   10.70
  -2   9  -7   60.99   10.30
  -2   9  -7   81.59    7.80
  -2   9  -7   49.70   11.90
   2  -9   7   59.39    7.70
   2  -9   7   68.29   13.60
   2  -9   7   75.99    9.20
   2  -9   7   87.89   14.50
  -3   9  -7  283.27   19.30
  -3   9  -7  324.17   21.80
  -3   9  -7  273.77   21.00
   3  -9   7  350.66   28.60
  -4   9  -7  215.58   19.80
  -4   9  -7  224.48   20.50
   4  -9   7  207.18   29.20
  -5   9  -7   12.30   10.00
  -5   9  -7   -7.30    9.70
   5  -9   7    5.30   16.00
   4   8  -7  116.69   19.10
   4   8  -7   98.19   18.00
   4   8  -7   96.89   14.60
  -4  -8   7  118.09   24.10
   3   8  -7  184.08   16.10
   3   8  -7  191.28   16.90
   3   8  -7  197.08   14.40
   3   8  -7  203.88   21.70
  -3  -8   7  193.48   25.60
  -3  -8   7  176.28   15.20
   2   8  -7  209.48   17.20
   2   8  -7  231.58   17.90
   2   8  -7  239.78   16.90
   2   8  -7  253.37   15.50
  -2  -8   7  226.18   17.40
  -2  -8   7  209.48   21.50
   1   8  -7   80.49   12.00
   1   8  -7  119.89   14.30
   1   8  -7   80.59   10.30
   1   8  -7  101.49    7.20
   1   8  -7   87.29    9.40
   1   8  -7   96.59   12.50
  -1  -8   7   91.59   14.80
  -1  -8   7  105.69   12.60
  -1  -8   7  100.69   12.30
   0   8  -7  433.86   20.40
   0   8  -7  386.16   29.00
   0   8  -7  390.26   21.40
   0   8  -7  390.26   22.90
   0   8  -7  409.26   25.70
   0   8  -7  432.76   21.80
   0  -8   7  413.06   26.50
   0  -8   7  439.26   19.90
   0  -8   7  410.46   20.90
   0  -8   7  403.96   24.80
   0  -8   7  421.16   21.70
   0  -8   7  406.76   22.60
  -1   8  -7 3617.54  148.89
  -1   8  -7 3778.42  148.19
  -1   8  -7 3383.56  166.38
  -1   8  -7 3893.31  147.79
  -1   8  -7 3924.51  154.38
  -1   8  -7 4053.89  149.19
   1  -8   7 3953.90  155.78
   1  -8   7 3823.62  152.88
   1  -8   7 3751.42  146.39
   1  -8   7 3779.62  147.89
   1  -8   7 3620.34  147.39
  -2   8  -7 2201.58   89.09
  -2   8  -7 2154.98   93.29
  -2   8  -7 2246.58   88.39
  -2   8  -7 1929.31   85.89
   2  -8   7 2151.88   85.29
   2  -8   7 2178.98   86.69
   2  -8   7 2051.39   91.29
   2  -8   7 2207.68   84.99
   2  -8   7 2224.88   97.19
  -3   8  -7    2.70    4.90
  -3   8  -7    6.20    7.00
  -3   8  -7    4.90    5.30
   3  -8   7    1.50   10.50
  -4   8  -7  158.18   18.00
   4  -8   7  152.98   28.20
  -5   8  -7  330.67   27.10
  -5   8  -7  321.67   25.20
   5  -8   7  358.76   42.00
   5   7  -7  116.59   16.00
   5   7  -7   98.89   19.50
  -5  -7   7  118.99   26.90
   4   7  -7  258.17   23.80
   4   7  -7  251.77   20.00
   4   7  -7  221.38   16.10
   4   7  -7  204.68   14.70
  -4  -7   7  230.38   27.10
   3   7  -7   -0.20    7.10
   3   7  -7    1.50    8.20
   3   7  -7    0.80    5.10
   3   7  -7   -1.40    6.20
  -3  -7   7    5.40    5.10
  -3  -7   7    1.60   10.90
   2   7  -7  909.01   41.50
   2   7  -7  864.41   37.30
   2   7  -7  906.11   40.00
   2   7  -7  927.31   43.80
  -2  -7   7  973.60   42.70
  -2  -7   7  950.90   44.40
  -2  -7   7  905.51   42.30
  -2  -7   7  931.21   49.70
   1   7  -7 1892.31   82.79
   1   7  -7 1839.82   87.29
   1   7  -7 2094.29   78.29
   1   7  -7 1950.20   80.89
   1   7  -7 2011.10   84.79
  -1  -7   7 2020.00   80.99
  -1  -7   7 1973.90   77.59
  -1  -7   7 1996.10   82.99
  -1  -7   7 2072.39   88.09
  -1  -7   7 2042.90   83.49
  -1  -7   7 2012.20   81.79
   0   7  -7  801.82   37.30
   0   7  -7  823.22   35.30
   0   7  -7  825.42   35.20
   0   7  -7  738.13   44.20
   0   7  -7  770.32   39.20
   0   7  -7  788.72   34.20
   0  -7   7  794.02   35.50
   0  -7   7  729.93   37.90
   0  -7   7  811.92   41.10
   0  -7   7  769.72   34.70
   0  -7   7  842.32   34.00
   0  -7   7  807.82   36.60
  -1   7  -7  117.89   10.60
  -1   7  -7   96.69   10.10
  -1   7  -7  111.39   10.60
  -1   7  -7  127.19    9.70
  -1   7  -7  104.39   14.10
  -1   7  -7  110.79   21.30
   1  -7   7  113.99    8.70
   1  -7   7  110.09   13.10
   1  -7   7  106.99    8.40
   1  -7   7  106.09    9.50
   1  -7   7  124.69   13.60
   1  -7   7  110.49    8.70
  -2   7  -7 1398.86   62.19
  -2   7  -7 1448.46   62.69
  -2   7  -7 1436.66   66.19
  -2   7  -7 1436.06   61.39
  -2   7  -7 1208.48   85.39
  -2   7  -7 1520.25   59.39
   2  -7   7 1469.35   65.29
   2  -7   7 1440.26   60.39
   2  -7   7 1652.83   74.49
   2  -7   7 1473.85   58.89
   2  -7   7 1435.06   58.49
   2  -7   7 1479.95   59.99
  -3   7  -7 2093.39   88.39
  -3   7  -7 2093.09   86.69
  -3   7  -7 1874.11   83.39
   3  -7   7 2369.76  107.59
  -4   7  -7   88.89   12.80
   4  -7   7  102.29   26.10
  -5   7  -7   18.00   11.20
  -5   7  -7    3.80    8.50
   5  -7   7  -15.10   18.20
   5   6  -7    7.00   12.20
   5   6  -7   20.70   10.50
  -5  -6   7   19.70   16.90
   4   6  -7  163.08   16.40
   4   6  -7  129.19   13.40
   4   6  -7  137.59   10.70
   4   6  -7  120.99   17.60
  -4  -6   7  118.49   23.00
   3   6  -7  905.51   40.00
   3   6  -7  904.01   41.80
   3   6  -7  863.81   40.90
   3   6  -7  870.11   36.70
   3   6  -7  930.71   44.50
  -3  -6   7  887.11   39.50
  -3  -6   7  845.42   49.90
  -3  -6   7  892.11   43.70
   2   6  -7  428.56   22.80
   2   6  -7  411.16   21.20
   2   6  -7  385.86   25.40
   2   6  -7  413.66   25.80
   2   6  -7  404.16   19.20
   2   6  -7  415.06   23.60
  -2  -6   7  395.26   23.90
  -2  -6   7  474.65   22.80
  -2  -6   7  424.06   19.40
  -2  -6   7  437.46   28.60
  -2  -6   7  405.76   22.70
   1   6  -7  104.99    9.30
   1   6  -7   85.89    7.60
   1   6  -7   97.09   10.80
   1   6  -7   92.09   11.40
   1   6  -7  100.29   12.00
   1   6  -7   94.59   11.00
   1   6  -7  116.49    9.90
  -1  -6   7  100.69    9.50
  -1  -6   7   98.49   12.80
  -1  -6   7   94.29    7.10
  -1  -6   7  109.29   11.70
  -1  -6   7  100.49   10.50
  -1  -6   7  118.49    9.60
   0   6  -7 1847.72   72.39
   0   6  -7 1703.63   74.09
   0   6  -7 1729.13   76.49
   0   6  -7 1942.51   72.29
   0   6  -7 1652.83   82.79
   0   6  -7 1824.82   71.69
   0  -6   7 1828.82   75.99
   0  -6   7 1823.52   77.99
   0  -6   7 1824.72   73.79
   0  -6   7 1718.13   70.99
   0  -6   7 1797.32   71.59
   0  -6   7 1757.32   72.19
  -1   6  -7  554.84   43.00
  -1   6  -7  537.25   31.40
  -1   6  -7  631.44   26.30
  -1   6  -7  554.84   27.50
  -1   6  -7  652.53   27.90
  -1   6  -7  567.64   29.00
   1  -6   7  614.84   26.50
   1  -6   7  611.94   30.80
   1  -6   7  577.94   26.10
   1  -6   7  558.54   25.80
   1  -6   7  604.84   27.40
  -2   6  -7  139.69   14.00
  -2   6  -7  171.08   12.30
  -2   6  -7  151.08   12.90
  -2   6  -7  155.38   13.00
  -2   6  -7   94.49   24.00
  -2   6  -7  161.38    9.40
   2  -6   7  136.69    8.70
   2  -6   7  142.19   10.40
   2  -6   7  181.48   15.30
   2  -6   7  142.69   10.10
   2  -6   7  160.18   19.80
   2  -6   7  145.49   10.40
  -3   6  -7  178.08   16.10
  -3   6  -7  196.38   14.80
  -3   6  -7  183.78   12.60
   3  -6   7  189.58   11.20
   3  -6   7  192.28   30.40
  -4   6  -7  293.27   20.00
  -4   6  -7  263.07   21.90
   4  -6   7  247.18   40.30
  -5   6  -7  214.88   23.20
  -5   6  -7  213.48   20.70
   5  -6   7  222.08   41.10
   5   5  -7  418.76   29.80
   5   5  -7  382.06   23.60
   5   5  -7  344.27   25.80
  -5  -5   7  457.65   40.10
   4   5  -7  756.42   34.60
   4   5  -7  818.72   35.10
   4   5  -7  879.71   43.40
   4   5  -7  792.82   38.00
   4   5  -7  877.61   40.40
  -4  -5   7  762.42   48.50
   3   5  -7  297.07   14.30
   3   5  -7  263.57   21.30
   3   5  -7  277.37   17.20
   3   5  -7  272.97   15.80
   3   5  -7  270.97   18.10
   3   5  -7  285.77   17.30
  -3  -5   7  303.97   23.70
  -3  -5   7  258.67   17.80
  -3  -5   7  277.07   15.50
  -3  -5   7  291.57   20.30
   2   5  -7  198.58   14.50
   2   5  -7  202.08   16.90
   2   5  -7  213.28   12.00
   2   5  -7  241.78   14.80
   2   5  -7  228.08   16.00
   2   5  -7  204.28   15.20
   2   5  -7  197.88   13.80
  -2  -5   7  221.38   12.00
  -2  -5   7  209.08   15.70
  -2  -5   7  237.68   18.10
  -2  -5   7  213.88   13.70
  -2  -5   7  224.78   14.90
   1   5  -7 1003.40   45.20
   1   5  -7  978.80   41.90
   1   5  -7  952.20   43.40
   1   5  -7  960.10   41.30
   1   5  -7  884.11   40.20
   1   5  -7  963.70   44.20
   1   5  -7  983.70   48.10
  -1  -5   7  982.70   43.90
  -1  -5   7  985.20   46.60
  -1  -5   7  997.20   40.20
  -1  -5   7 1044.50   44.00
  -1  -5   7 1027.70   42.50
   0   5  -7  257.47   18.00
   0   5  -7  260.97   15.10
   0   5  -7  258.07   22.70
   0   5  -7  256.67   16.20
   0   5  -7  272.27   14.20
   0   5  -7  278.37   14.40
   0   5  -7  310.27   15.10
   0  -5   7  257.57   17.00
   0  -5   7  250.37   14.20
   0  -5   7  258.47   15.50
   0  -5   7  242.18   18.60
   0  -5   7  251.87   13.50
   0  -5   7  260.97   13.80
  -1   5  -7   68.89    8.00
  -1   5  -7   70.79    9.60
  -1   5  -7   78.19    7.00
  -1   5  -7   51.79   15.90
  -1   5  -7   64.59    6.00
  -1   5  -7   70.79   11.40
   1  -5   7   71.09    6.70
   1  -5   7   72.29    6.20
   1  -5   7   68.79   12.60
   1  -5   7   68.39    7.80
   1  -5   7   61.89    9.50
   1  -5   7   78.09    6.60
  -2   5  -7  948.21   39.40
  -2   5  -7  891.71   40.90
  -2   5  -7  800.82   63.09
  -2   5  -7  917.31   36.20
  -2   5  -7  879.91   36.40
  -2   5  -7  796.52   41.10
  -2   5  -7  896.21   44.80
   2  -5   7  910.71   39.30
   2  -5   7  923.51   39.20
   2  -5   7  890.31   37.60
   2  -5   7  948.21   43.90
   2  -5   7  892.31   56.99
  -3   5  -7 1753.72   74.29
  -3   5  -7 1736.03   71.69
  -3   5  -7 1703.53   77.39
   3  -5   7 1750.52   71.09
   3  -5   7 1688.53   98.59
   3  -5   7 1723.73   69.49
   3  -5   7 1715.23   75.89
  -4   5  -7  663.03   37.50
  -4   5  -7  741.83   35.40
   4  -5   7  650.43   59.79
  -5   5  -7   88.59   13.70
  -5   5  -7   47.80   12.90
   5  -5   7   92.89   31.30
   6   4  -7  173.28   20.20
   5   4  -7  141.39   18.80
   5   4  -7  142.99   16.40
   5   4  -7  121.09   14.80
  -5  -4   7  120.39   23.70
   4   4  -7  507.65   23.80
   4   4  -7  532.95   27.30
   4   4  -7  472.95   20.10
   4   4  -7  547.05   28.60
  -4  -4   7  461.15   35.30
  -4  -4   7  496.95   29.80
   3   4  -7 1290.97   57.59
   3   4  -7 1454.15   55.19
   3   4  -7 1427.66   59.39
   3   4  -7 1379.36   60.99
   3   4  -7 1332.27   57.89
   3   4  -7 1353.56   61.99
   3   4  -7 1300.27   56.69
  -3  -4   7 1458.45   55.89
  -3  -4   7 1309.07   64.39
  -3  -4   7 1358.16   60.49
   2   4  -7  149.99   11.90
   2   4  -7  162.78   13.00
   2   4  -7  143.09   13.50
   2   4  -7  136.59   12.80
   2   4  -7  172.18   12.40
   2   4  -7  171.88    9.60
   2   4  -7  158.18   11.60
  -2  -4   7  155.18    9.60
  -2  -4   7  178.48   15.30
  -2  -4   7  151.68   13.00
  -2  -4   7  146.99   11.00
  -2  -4   7  147.49   11.20
   1   4  -7  599.54   28.50
   1   4  -7  606.84   30.00
   1   4  -7  577.54   26.80
   1   4  -7  563.24   28.60
   1   4  -7  575.54   32.10
   1   4  -7  526.45   25.90
   1   4  -7  579.04   25.70
  -1  -4   7  584.94   28.40
  -1  -4   7  607.04   25.50
  -1  -4   7  566.54   28.20
  -1  -4   7  580.04   29.90
  -1  -4   7  587.54   26.90
   0   4  -7  399.16   18.80
   0   4  -7  376.36   29.00
   0   4  -7  356.56   22.30
   0   4  -7  325.47   20.20
   0   4  -7  398.16   18.50
   0   4  -7  388.56   19.10
   0   4  -7  371.76   19.20
   0  -4   7  391.86   18.60
   0  -4   7  384.46   20.20
   0  -4   7  407.56   24.80
   0  -4   7  406.96   22.20
   0  -4   7  374.16   18.10
  -1   4  -7  489.65   28.50
  -1   4  -7  539.95   24.00
  -1   4  -7  544.35   22.40
  -1   4  -7  564.64   25.40
  -1   4  -7  530.25   23.30
  -1   4  -7  436.96   39.80
  -1   4  -7  512.55   28.30
   1  -4   7  492.05   22.70
   1  -4   7  544.45   25.80
   1  -4   7  520.55   27.70
   1  -4   7  566.84   36.80
   1  -4   7  504.25   23.40
  -2   4  -7 2010.20  119.49
  -2   4  -7 2379.86   97.89
  -2   4  -7 2316.17   93.39
  -2   4  -7 2339.27   88.09
  -2   4  -7 2308.87   87.59
  -2   4  -7 2084.69   94.09
  -2   4  -7 2125.89   90.69
   2  -4   7 2326.17   96.39
   2  -4   7 2349.96   89.69
   2  -4   7 2309.47   93.39
   2  -4   7 2416.76  117.39
   2  -4   7 2505.15   92.29
  -3   4  -7   53.09    7.70
  -3   4  -7   29.20    6.10
  -3   4  -7   42.60    9.40
   3  -4   7   21.20   14.60
   3  -4   7   27.20    8.00
   3  -4   7   33.00    7.80
   3  -4   7   33.50    5.70
  -4   4  -7  496.55   25.90
  -4   4  -7  418.46   28.00
   4  -4   7  412.66   48.40
  -5   4  -7  559.54   34.80
   5  -4   7  524.55   61.39
   6   3  -7   55.19   15.10
   6   3  -7   62.79   12.10
   6   3  -7   64.09   14.50
   5   3  -7   45.70   12.60
   5   3  -7   38.00   20.60
   5   3  -7   85.89   12.10
   5   3  -7   73.99    9.80
   5   3  -7   64.19   12.70
  -5  -3   7   74.99   19.40
   4   3  -7 1745.43   69.59
   4   3  -7 1653.43   71.69
   4   3  -7 1752.32   73.69
   4   3  -7 1776.12   72.79
  -4  -3   7 1706.63   81.59
  -4  -3   7 1629.34   74.09
   3   3  -7  759.52   38.80
   3   3  -7  749.53   35.80
   3   3  -7  809.42   35.80
   3   3  -7  810.02   33.90
   3   3  -7  860.31   38.10
   3   3  -7  792.12   39.30
   3   3  -7  790.22   38.80
   3   3  -7  811.52   40.50
   3   3  -7  775.32   36.60
  -3  -3   7  792.02   41.70
  -3  -3   7  820.82   38.80
  -3  -3   7  793.92   33.70
   2   3  -7 1246.18   51.89
   2   3  -7 1245.68   49.40
   2   3  -7 1230.18   54.39
   2   3  -7 1212.38   53.59
   2   3  -7 1265.47   55.39
   2   3  -7 1206.18   52.69
   2   3  -7 1221.68   54.69
  -2  -3   7 1236.28   51.89
  -2  -3   7 1250.37   50.69
  -2  -3   7 1233.68   52.59
  -2  -3   7 1225.08   55.29
  -2  -3   7 1228.98   53.79
   1   3  -7 1574.24   66.99
   1   3  -7 1540.65   63.29
   1   3  -7 1476.65   65.09
   1   3  -7 1530.45   66.39
   1   3  -7 1594.24   63.19
   1   3  -7 1566.64   70.59
   1   3  -7 1544.45   63.99
  -1  -3   7 1550.54   65.99
  -1  -3   7 1666.43   64.19
  -1  -3   7 1587.24   65.79
  -1  -3   7 1561.14   62.49
  -1  -3   7 1626.34   67.29
   0   3  -7 1664.93   67.99
   0   3  -7 1675.63   72.49
   0   3  -7 1567.34   68.69
   0   3  -7 1641.44   83.79
   0   3  -7 1680.83   69.19
   0   3  -7 1740.83   68.09
   0   3  -7 1642.64   72.89
   0  -3   7 1760.32   68.39
   0  -3   7 1713.43   67.89
   0  -3   7 1752.92   72.59
   0  -3   7 1781.52   71.39
   0  -3   7 1917.61   78.39
  -1   3  -7  345.87   34.30
  -1   3  -7  361.46   16.70
  -1   3  -7  333.17   21.50
  -1   3  -7  330.27   16.10
  -1   3  -7  333.97   17.90
  -1   3  -7  338.67   15.00
  -1   3  -7  337.47   21.60
   1  -3   7  326.67   30.00
   1  -3   7  323.57   16.40
   1  -3   7  341.27   20.80
   1  -3   7  327.07   15.50
   1  -3   7  352.96   19.90
  -2   3  -7 1014.30   39.60
  -2   3  -7  955.50   42.10
  -2   3  -7  873.01   42.50
  -2   3  -7  914.71   45.80
   2  -3   7  945.31   44.40
   2  -3   7  959.70   45.20
   2  -3   7  963.20   63.99
   2  -3   7  868.81   37.90
   2  -3   7  905.51   39.90
  -3   3  -7  590.64   27.80
  -3   3  -7  512.15   26.30
  -3   3  -7  568.74   30.20
   3  -3   7  539.95   51.39
   3  -3   7  574.54   31.80
   3  -3   7  579.34   25.00
   3  -3   7  552.54   31.40
  -4   3  -7  295.07   22.20
  -4   3  -7  280.97   18.10
   4  -3   7  265.07   22.10
   4  -3   7  295.07   50.39
  -5   3  -7   98.89   15.70
   5  -3   7  121.29   36.10
   6   2  -7  359.46   25.80
   6   2  -7  318.07   27.10
   6   2  -7  347.77   25.70
   5   2  -7   24.70    9.70
   5   2  -7   20.40   10.30
   5   2  -7   32.60    8.20
   5   2  -7   51.49   18.10
   5   2  -7   38.40   11.30
  -5  -2   7   40.00   10.60
  -5  -2   7   37.90   14.10
   4   2  -7   -0.90    7.20
   4   2  -7    8.80    6.50
   4   2  -7   15.00    6.10
   4   2  -7    8.40    7.00
   4   2  -7   17.80    6.90
  -4  -2   7    9.80    7.40
  -4  -2   7   10.70    8.80
   3   2  -7 2428.76   92.09
   3   2  -7 2359.46   96.69
   3   2  -7 2312.47   93.19
   3   2  -7 2301.07   98.89
   3   2  -7 2304.87   94.19
   3   2  -7 2284.37   97.09
   3   2  -7 2301.97   93.69
   3   2  -7 2283.87   96.09
  -3  -2   7 2262.47   93.69
  -3  -2   7 2331.27   91.79
  -3  -2   7 2449.55   96.49
  -3  -2   7 2371.86   96.99
  -3  -2   7 2375.46   98.89
   2   2  -7 4288.57  166.38
   2   2  -7 4078.69  165.58
   2   2  -7 4142.19  164.98
   2   2  -7 4274.97  166.08
   2   2  -7 4064.49  164.78
   2   2  -7 4174.48  162.68
   2   2  -7 4107.19  160.28
  -2  -2   7 4285.87  163.58
  -2  -2   7 4341.27  165.18
  -2  -2   7 4223.68  165.08
  -2  -2   7 4020.30  162.88
  -2  -2   7 4227.18  161.78
   1   2  -7  684.13   34.00
   1   2  -7  735.13   35.40
   1   2  -7  729.23   31.40
   1   2  -7  736.03   31.90
   1   2  -7  764.82   40.10
   1   2  -7  780.52   36.30
  -1  -2   7  746.73   32.20
  -1  -2   7  728.33   31.30
  -1  -2   7  731.03   34.60
  -1  -2   7  727.23   33.70
  -1  -2   7  691.03   34.70
  -1  -2   7  763.22   35.40
   0   2  -7    2.50    3.10
   0   2  -7    0.80    2.80
   0   2  -7   -0.40    2.60
   0   2  -7   -0.70    4.70
   0   2  -7    0.00    5.70
   0   2  -7    2.20    4.00
   0  -2   7    0.60    2.90
   0  -2   7   11.30    5.60
   0  -2   7    1.50    2.90
   0  -2   7    3.00    3.70
   0  -2   7   11.20    3.30
   0  -2   7   13.30    5.60
  -1   2  -7 1572.94   61.29
  -1   2  -7 1553.04   60.19
  -1   2  -7 1664.93   64.09
  -1   2  -7 1532.95   68.09
  -1   2  -7 1558.94   61.39
  -1   2  -7 1337.67   83.99
  -1   2  -7 1490.85   68.09
   1  -2   7 1489.55   61.59
   1  -2   7 1410.66   81.29
   1  -2   7 1611.94   60.69
   1  -2   7 1625.14   67.99
  -2   2  -7 2854.71  153.08
  -2   2  -7 3081.59  127.89
  -2   2  -7 3262.67  131.79
  -2   2  -7 3274.97  123.39
  -2   2  -7 3358.66  127.09
   2  -2   7 3346.17  131.39
   2  -2   7 3191.38  122.19
   2  -2   7 2942.51  152.78
   2  -2   7 3249.67  130.79
   2  -2   7 3160.78  124.39
  -3   2  -7  849.41   45.50
  -3   2  -7  865.51   38.60
  -3   2  -7  906.21   41.20
  -3   2  -7  931.51   42.70
   3  -2   7  846.52   45.30
   3  -2   7  904.11   68.79
   3  -2   7  915.91   36.90
   3  -2   7  970.50   45.70
  -4   2  -7   24.80    9.60
   4  -2   7   16.80    9.20
   4  -2   7    7.80   15.80
   5  -2   7  492.85   60.89
   6   1  -7   57.49   13.10
   6   1  -7   44.30   10.50
   6   1  -7   38.80   11.80
   6   1  -7   57.89   12.90
   5   1  -7  773.82   52.69
   5   1  -7  658.03   34.00
   5   1  -7  672.03   37.20
   5   1  -7  707.83   36.40
  -5  -1   7  707.63   37.30
   4   1  -7  966.80   41.10
   4   1  -7  965.10   42.90
   4   1  -7  865.81   43.10
  -4  -1   7  878.11   47.60
  -4  -1   7  932.61   45.40
  -4  -1   7  940.81   43.80
   3   1  -7   26.50    5.00
   3   1  -7   27.80    5.50
   3   1  -7   42.00    7.40
   3   1  -7   31.30    7.20
   3   1  -7   30.50    6.80
   3   1  -7   26.70    6.10
   3   1  -7   27.30    7.30
   3   1  -7   30.40    8.00
  -3  -1   7   33.40    7.70
  -3  -1   7   38.90    9.40
  -3  -1   7   30.30    5.40
  -3  -1   7   41.90    7.60
  -3  -1   7   45.60    6.80
   2   1  -7 1032.60   47.70
   2   1  -7 1076.49   42.80
   2   1  -7 1006.40   46.20
   2   1  -7 1082.79   47.90
   2   1  -7 1042.50   48.10
   2   1  -7 1055.99   46.40
   2   1  -7 1043.40   44.40
  -2  -1   7 1012.40   43.80
  -2  -1   7 1001.60   47.00
  -2  -1   7 1074.79   46.60
  -2  -1   7 1014.90   45.50
  -2  -1   7 1061.39   46.60
   1   1  -7 3333.87  137.29
   1   1  -7 3146.09  142.59
   1   1  -7 3441.46  136.69
   1   1  -7 3315.87  134.99
   1   1  -7 3401.76  131.29
   1   1  -7 3587.04  132.39
  -1  -1   7 3321.97  131.59
  -1  -1   7 3409.36  134.59
  -1  -1   7 3534.45  136.29
  -1  -1   7 3310.17  136.19
  -1  -1   7 3437.26  132.39
  -1  -1   7 3565.74  136.49
   0   1  -7 4337.87  204.58
   0   1  -7 4818.02  186.88
   0   1  -7 4786.92  192.68
   0   1  -7 5098.19  191.58
   0  -1   7 4874.31  200.98
   0  -1   7 4787.32  190.78
   0  -1   7 5026.10  191.38
  -1   1  -7 1608.04   63.89
  -1   1  -7 1650.73   66.49
  -1   1  -7 1549.64   70.69
  -1   1  -7 1419.46   86.49
  -1   1  -7 1742.83   71.89
  -1   1  -7 1592.04   63.29
   1  -1   7 1667.73   72.09
   1  -1   7 1649.73   63.89
   1  -1   7 1594.64   62.99
   1  -1   7 1589.64   64.39
   1  -1   7 1657.43   71.29
   1  -1   7 1580.84   87.19
  -2   1  -7  182.08   13.50
  -2   1  -7  168.58   13.70
  -2   1  -7  187.98   10.00
  -2   1  -7  128.49   26.30
  -2   1  -7  183.48   15.60
   2  -1   7  189.78   16.60
   2  -1   7  156.08   29.10
   2  -1   7  172.18   16.20
   2  -1   7  151.48   10.80
   2  -1   7  179.58    8.90
  -3   1  -7   33.00    5.50
  -3   1  -7   49.80    9.60
  -3   1  -7   31.80   10.20
  -3   1  -7   51.99    8.70
   3  -1   7   54.59   19.80
   3  -1   7   42.70   10.00
  -4   1  -7  300.87   21.90
   4  -1   7  217.38   42.60
   4  -1   7  307.87   24.50
   5  -1   7  157.98   42.40
   6   0  -7   53.49   11.10
   6   0  -7   47.80   12.20
   6   0  -7   51.29   12.50
   5   0  -7    2.50    7.80
   5   0  -7    0.70    7.60
  -5   0   7    7.10    9.50
  -5   0   7   20.80    8.30
   4   0  -7   32.30    7.00
   4   0  -7   36.90    8.80
   4   0  -7   32.00    7.80
   4   0  -7   34.10    9.40
  -4   0   7   31.70    9.50
  -4   0   7   34.10    8.30
  -4   0   7   32.20    4.10
  -4   0   7   39.00   10.60
   3   0  -7 1409.96   64.39
   3   0  -7 1477.65   63.39
   3   0  -7 1329.87   65.49
   3   0  -7 1500.05   59.99
   3   0  -7 1454.85   61.59
   3   0  -7 1479.95   61.39
   3   0  -7 1476.35   61.79
   3   0  -7 1520.35   59.79
  -3   0   7 1471.35   65.39
  -3   0   7 1563.04   63.39
  -3   0   7 1465.95   62.89
  -3   0   7 1436.66   61.59
  -3   0   7 1412.56   61.29
   2   0  -7 1693.73   68.19
   2   0  -7 1774.62   67.19
   2   0  -7 1603.94   69.89
   2   0  -7 1669.23   72.79
   2   0  -7 1698.53   69.99
   2   0  -7 1714.03   73.09
   2   0  -7 1640.44   72.79
  -2   0   7 1686.33   71.39
  -2   0   7 1668.63   68.19
  -2   0   7 1669.43   71.99
  -2   0   7 1639.14   68.39
  -2   0   7 1701.03   71.29
   1   0  -7 1941.51   83.79
   1   0  -7 2157.98   87.29
   1   0  -7 2032.40   85.89
   1   0  -7 2026.70   89.49
   1   0  -7 2160.08   82.69
   1   0  -7 2007.30   81.69
  -1   0   7 2139.19   87.99
  -1   0   7 2070.49   87.59
  -1   0   7 2177.38   86.29
  -1   0   7 2233.48   88.69
  -1   0   7 2047.40   82.49
   0   0  -7  215.78   16.90
   0   0  -7  238.78   12.60
   0   0  -7  176.68   15.00
   0   0  -7  206.98   10.80
   0   0  -7  153.58   20.60
   0   0  -7  211.48   13.10
   0   0   7  195.18   10.60
   0   0   7  189.28   16.40
   0   0   7  229.58   13.40
   0   0   7  191.48   15.90
   0   0   7  203.38   11.30
   0   0   7  168.18   20.90
  -1   0  -7 1104.09   44.90
  -1   0  -7 1098.89   52.09
  -1   0  -7 1153.18   52.69
  -1   0  -7  983.90   65.99
  -1   0  -7 1082.29   48.30
  -1   0  -7 1152.48   45.80
   1   0   7 1141.89   44.80
   1   0   7 1137.49   46.80
   1   0   7  978.00   66.39
   1   0   7 1242.88   55.29
   1   0   7 1233.08   54.29
   1   0   7 1188.68   46.90
  -2   0  -7 2189.28   92.39
  -2   0  -7 2148.98  112.89
  -2   0  -7 2179.58   90.09
  -2   0  -7 2227.48   83.29
  -2   0  -7 2231.48   88.19
  -2   0  -7 2265.97   82.39
   2   0   7 2047.40   82.59
   2   0   7 1940.41  113.99
   2   0   7 2178.48   83.49
   2   0   7 2074.69   93.19
   2   0   7 2087.39   85.29
   2   0   7 2160.48   93.29
  -3   0  -7    7.80    3.50
  -3   0  -7    7.00    6.70
  -3   0  -7   18.10    6.00
   3   0   7   18.10   15.90
   3   0   7   10.90    9.50
  -4   0  -7   40.50   10.40
   4   0   7   36.10   26.50
   4   0   7   38.60   12.00
  -5   0  -7   64.59   12.50
   5   0   7   80.49   36.20
   6  -1  -7   17.30   10.90
   6  -1  -7   23.30    9.80
  -6   1   7   16.00   10.60
   5  -1  -7  120.09   13.20
   5  -1  -7  111.49   14.20
  -5   1   7   97.49   15.30
  -5   1   7   86.89   11.90
   4  -1  -7 1020.00   45.10
   4  -1  -7  939.91   47.60
   4  -1  -7  953.90   43.50
  -4   1   7  985.60   42.90
  -4   1   7  971.40   40.80
  -4   1   7  983.40   49.00
  -4   1   7  996.90   45.00
   3  -1  -7 1228.18   53.29
   3  -1  -7 1183.08   54.29
   3  -1  -7 1191.68   57.49
   3  -1  -7 1325.87   52.19
   3  -1  -7 1223.48   53.49
   3  -1  -7 1279.07   51.59
   3  -1  -7 1286.17   53.29
   3  -1  -7 1128.89   56.49
  -3   1   7 1158.48   53.09
  -3   1   7 1272.97   54.59
  -3   1   7 1280.07   54.79
  -3   1   7 1256.57   52.99
  -3   1   7 1283.27   57.89
   2  -1  -7   13.00    6.50
   2  -1  -7   30.30    7.50
   2  -1  -7   24.10    4.90
   2  -1  -7   22.20    5.90
   2  -1  -7   18.50    6.90
   2  -1  -7   25.00    5.90
   2  -1  -7   21.80    4.70
  -2   1   7   22.40    7.90
  -2   1   7   23.50    6.30
  -2   1   7   22.60    5.00
  -2   1   7   27.10    4.70
  -2   1   7   36.30    7.70
   1  -1  -7  531.75   31.70
   1  -1  -7  586.74   27.00
   1  -1  -7  487.55   35.60
   1  -1  -7  582.04   29.00
   1  -1  -7  597.44   29.40
   1  -1  -7  574.74   25.60
   1  -1  -7  554.94   25.00
  -1   1   7  674.43   33.70
  -1   1   7  577.04   29.30
  -1   1   7  576.34   25.90
  -1   1   7  574.54   31.60
  -1   1   7  584.74   30.20
   0  -1  -7 3024.20  124.39
   0  -1  -7 3092.39  130.39
   0  -1  -7 3193.68  128.09
   0  -1  -7 3139.29  122.69
   0  -1  -7 2808.92  140.29
   0  -1  -7 3506.15  123.99
   0   1   7 3240.38  125.59
   0   1   7 3301.37  131.69
   0   1   7 2874.21  140.19
   0   1   7 3154.08  129.19
   0   1   7 3315.07  122.49
  -1  -1  -7 1944.51   74.29
  -1  -1  -7 1859.91   80.79
  -1  -1  -7 1676.73   72.49
  -1  -1  -7 1805.42   96.69
  -1  -1  -7 1920.01   80.79
   1   1   7 1981.70   82.99
   1   1   7 1902.91   72.69
   1   1   7 1794.02   99.19
   1   1   7 1943.41   75.39
   1   1   7 1938.31   75.89
   1   1   7 1922.51   83.79
  -2  -1  -7    7.40    5.70
  -2  -1  -7    9.50    9.10
  -2  -1  -7    6.30    5.90
  -2  -1  -7    7.40    2.00
  -2  -1  -7   10.20    5.90
  -2  -1  -7    7.20    2.80
   2   1   7    0.20    3.50
   2   1   7   13.50   15.20
   2   1   7   15.10    8.10
   2   1   7    7.60    7.30
   2   1   7    7.20    3.70
   2   1   7    6.20    1.70
  -3  -1  -7  568.74   29.70
   3   1   7  447.46   52.09
   3   1   7  552.14   34.10
  -4  -1  -7  515.45   30.30
   4   1   7  421.06   64.59
   4   1   7  500.45   35.40
  -5  -1  -7  144.69   17.40
   5   1   7  107.49   39.80
   6  -2  -7  252.87   21.70
   6  -2  -7  283.87   24.40
  -6   2   7  316.27   25.90
   5  -2  -7  290.67   20.40
   5  -2  -7  354.36   22.60
  -5   2   7  263.37   19.40
  -5   2   7  336.57   23.70
  -5   2   7  285.57   13.90
  -5   2   7  335.87   26.40
  -5   2   7  275.97   15.20
   4  -2  -7   17.70    7.30
   4  -2  -7   14.00    7.20
   4  -2  -7    8.40   10.50
   4  -2  -7    5.30    4.80
  -4   2   7   10.00    6.00
  -4   2   7   10.40    5.90
  -4   2   7   10.20    4.70
  -4   2   7    4.80    8.20
  -4   2   7    7.50    7.30
   3  -2  -7  575.64   32.00
   3  -2  -7  592.84   28.90
   3  -2  -7  536.75   28.60
   3  -2  -7  558.94   29.60
   3  -2  -7  575.44   27.20
   3  -2  -7  608.14   33.50
  -3   2   7  610.14   30.40
  -3   2   7  580.14   29.70
  -3   2   7  537.05   28.00
  -3   2   7  608.34   33.60
  -3   2   7  586.94   29.70
  -3   2   7  560.44   26.10
   2  -2  -7 1323.87   51.89
   2  -2  -7 1220.68   56.89
   2  -2  -7 1278.17   54.49
   2  -2  -7 1102.39   58.09
   2  -2  -7 1307.67   54.49
   2  -2  -7 1337.37   53.09
   2  -2  -7 1227.48   59.79
  -2   2   7 1203.08   53.09
  -2   2   7 1301.27   50.99
  -2   2   7 1268.97   57.49
  -2   2   7 1312.27   57.99
  -2   2   7 1281.07   56.09
  -2   2   7 1268.67   53.99
   1  -2  -7  135.19    9.80
   1  -2  -7  144.49    9.20
   1  -2  -7  125.69    8.30
   1  -2  -7  130.69   16.10
   1  -2  -7  128.99   11.90
   1  -2  -7  158.58   12.30
   1  -2  -7  134.59   15.60
  -1   2   7  141.59    9.30
  -1   2   7  129.59   14.00
  -1   2   7  144.69   12.90
  -1   2   7  137.49   13.90
  -1   2   7  136.39   15.20
   0  -2  -7    9.60    2.90
   0  -2  -7    5.20    4.30
   0  -2  -7    5.50    4.50
   0  -2  -7    9.10    3.30
   0  -2  -7   11.50    4.30
   0  -2  -7    7.90    5.70
   0  -2  -7    5.70    6.60
   0   2   7    8.80    8.30
   0   2   7    3.70    3.40
   0   2   7    4.20    4.50
   0   2   7   15.00    7.60
   0   2   7   10.40    6.20
  -1  -2  -7  235.68   12.70
  -1  -2  -7  185.18   14.10
  -1  -2  -7  234.88   10.70
  -1  -2  -7  218.38   17.00
  -1  -2  -7  259.87   27.00
  -1  -2  -7  211.98   16.80
   1   2   7  209.28   32.30
   1   2   7  224.48   12.60
   1   2   7  227.58   17.90
   1   2   7  243.48   20.50
   1   2   7  232.28   14.30
  -2  -2  -7 1855.31   72.29
  -2  -2  -7 1706.43   74.69
  -2  -2  -7 1768.42   75.29
  -2  -2  -7 1719.03   67.89
   2   2   7 1774.02   69.69
   2   2   7 1517.45   68.89
   2   2   7 1754.72   78.59
   2   2   7 1608.24   99.99
   2   2   7 1739.53   79.19
  -3  -2  -7  255.17   18.40
   3   2   7  300.37   25.20
   3   2   7  243.38   43.70
  -4  -2  -7   33.90   10.60
   4   2   7   37.80   26.70
   4   2   7   33.70   13.50
   5   2   7   86.89   18.10
   5   2   7   43.10   32.00
   6  -3  -7   31.00   12.50
   6  -3  -7   44.80   11.90
  -6   3   7   33.30   11.30
  -6   3   7   32.60   13.20
   5  -3  -7   15.20    8.80
  -5   3   7   31.70    7.40
  -5   3   7    8.30    7.80
  -5   3   7   13.60   11.20
  -5   3   7   20.40    7.80
   4  -3  -7  300.37   17.60
   4  -3  -7  280.27   21.90
  -4   3   7  271.57   18.30
  -4   3   7  274.77   20.30
  -4   3   7  248.08   18.80
  -4   3   7  267.47   18.10
  -4   3   7  307.97   23.00
   3  -3  -7   31.80    8.70
   3  -3  -7   43.70    8.40
   3  -3  -7   29.00    6.80
   3  -3  -7   37.50    7.80
   3  -3  -7   36.50    8.80
  -3   3   7   48.50    8.90
  -3   3   7   39.70    7.90
  -3   3   7   52.59    9.40
  -3   3   7   33.80   10.30
  -3   3   7   23.70    6.60
   2  -3  -7 1726.63   67.39
   2  -3  -7 1672.43   69.79
   2  -3  -7 1689.53   70.29
   2  -3  -7 1656.13   72.69
   2  -3  -7 1599.34   75.29
   2  -3  -7 1672.03   69.89
  -2   3   7 1540.55   68.59
  -2   3   7 1660.53   65.39
  -2   3   7 1748.13   74.49
  -2   3   7 1766.32   75.29
  -2   3   7 1703.53   69.59
  -2   3   7 1667.93   71.99
   1  -3  -7   12.00    5.20
   1  -3  -7    2.60    4.70
   1  -3  -7    8.70    6.40
   1  -3  -7   11.00    4.10
   1  -3  -7   11.20    6.30
   1  -3  -7   12.80    3.90
   1  -3  -7   14.00    3.70
  -1   3   7   12.70    5.40
  -1   3   7    8.30    4.10
  -1   3   7    6.30    6.60
  -1   3   7    3.80    7.00
  -1   3   7    9.50    6.00
   0  -3  -7 4303.07  171.28
   0  -3  -7 4699.33  168.88
   0  -3  -7 4568.14  186.28
   0  -3  -7 4780.82  170.58
   0  -3  -7 4290.67  176.48
   0  -3  -7 4389.76  174.58
   0   3   7 4298.47  172.88
   0   3   7 4428.26  179.58
   0   3   7 4228.58  169.28
   0   3   7 4427.06  176.18
   0   3   7 3880.11  188.78
  -1  -3  -7 1585.64   68.89
  -1  -3  -7 1526.25   63.49
  -1  -3  -7 1586.64   59.99
  -1  -3  -7 1493.05   69.19
  -1  -3  -7 1562.44   82.59
   1   3   7 1591.54   65.79
   1   3   7 1624.04   62.99
   1   3   7 1604.74   70.89
   1   3   7 1497.55   88.49
   1   3   7 1581.54   73.49
  -2  -3  -7   14.20    5.70
   2   3   7    9.00    5.20
   2   3   7    9.20    4.40
   2   3   7    3.50   14.40
   2   3   7    6.70    9.30
  -3  -3  -7  536.75   28.80
   3   3   7  461.15   54.59
   3   3   7  534.35   36.20
   4   3   7  269.07   27.70
   4   3   7  187.48   48.60
   6  -4  -7  142.19   16.10
  -6   4   7  101.19   19.30
  -6   4   7  156.78   20.70
   5  -4  -7 1174.58   53.39
  -5   4   7 1154.88   55.89
  -5   4   7 1164.98   60.59
  -5   4   7 1162.28   52.89
   4  -4  -7  919.41   42.70
  -4   4   7  947.71   50.39
  -4   4   7  917.01   43.40
  -4   4   7  952.60   44.40
  -4   4   7  932.11   45.70
   3  -4  -7  868.61   37.80
   3  -4  -7  851.01   44.90
  -3   4   7  776.12   40.20
  -3   4   7  828.42   40.20
  -3   4   7  839.02   44.20
  -3   4   7  858.51   40.50
  -3   4   7  898.11   42.60
   2  -4  -7  229.08   17.90
   2  -4  -7  268.67   21.10
   2  -4  -7  263.07   16.80
   2  -4  -7  297.57   15.60
  -2   4   7  297.17   22.30
  -2   4   7  282.97   12.40
  -2   4   7  270.87   19.90
  -2   4   7  269.27   18.40
  -2   4   7  265.37   16.40
  -2   4   7  255.87   16.70
  -2   4   7  287.97   12.70
   1  -4  -7 1414.56   67.09
   1  -4  -7 1538.05   65.19
   1  -4  -7 1488.55   59.99
   1  -4  -7 1503.45   61.59
   1  -4  -7 1516.15   64.29
  -1   4   7 1542.65   61.69
  -1   4   7 1481.95   64.39
  -1   4   7 1496.35   70.39
  -1   4   7 1522.05   66.59
  -1   4   7 1499.25   66.19
  -1   4   7 1376.66   72.39
  -1   4   7 1536.95   61.59
   0  -4  -7 1129.89   46.10
   0  -4  -7 1225.88   47.00
   0  -4  -7 1154.88   49.90
   0  -4  -7 1159.08   54.39
   0  -4  -7 1167.28   48.60
   0  -4  -7 1168.48   53.09
   0   4   7 1093.69   55.49
   0   4   7 1220.58   52.39
   0   4   7 1113.19   47.80
   0   4   7 1226.98   55.39
   0   4   7 1088.79   56.99
   0   4   7 1097.39   67.29
  -1  -4  -7  450.85   21.70
  -1  -4  -7  394.96   22.80
  -1  -4  -7  382.06   24.50
   1   4   7  435.36   30.40
   1   4   7  396.76   41.10
   1   4   7  445.56   30.40
   1   4   7  465.95   27.70
   1   4   7  424.46   20.10
   1   4   7  476.35   24.50
  -2  -4  -7  961.50   42.10
   2   4   7  940.81   51.79
   2   4   7  809.82   68.79
   2   4   7  906.41   41.80
  -3  -4  -7  528.85   28.10
   3   4   7  509.15   36.60
   3   4   7  392.46   50.29
   4   4   7   86.39   19.60
   4   4   7   68.29   29.90
   6  -5  -7  110.39   15.80
  -6   5   7  102.39   18.30
  -6   5   7   60.19   17.60
   5  -5  -7   14.50    8.90
  -5   5   7    8.60   10.70
  -5   5   7   -8.00    9.40
  -5   5   7   16.80   12.20
   4  -5  -7 1015.20   46.80
  -4   5   7 1027.50   49.00
  -4   5   7 1019.50   54.69
  -4   5   7 1079.19   50.29
  -4   5   7 1035.40   48.10
   3  -5  -7 1795.32   71.89
   3  -5  -7 1649.54   78.29
  -3   5   7 1691.33   74.29
  -3   5   7 1768.22   77.49
  -3   5   7 1794.32   80.69
  -3   5   7 1750.92   75.69
   2  -5  -7   11.10    6.70
   2  -5  -7   16.80    5.50
   2  -5  -7   13.90    5.50
  -2   5   7   28.00   10.30
  -2   5   7   19.70    8.80
  -2   5   7   11.50    2.20
  -2   5   7   11.20    6.40
  -2   5   7   12.20    6.20
  -2   5   7   15.10    5.40
  -2   5   7   10.70    2.60
  -2   5   7   11.10    6.80
   1  -5  -7  273.87   15.10
   1  -5  -7  263.47   14.20
   1  -5  -7  262.27   19.20
   1  -5  -7  232.58   16.90
  -1   5   7  244.78   14.90
  -1   5   7  210.48   22.80
  -1   5   7  243.58   19.20
  -1   5   7  267.77   19.90
  -1   5   7  240.58   22.50
  -1   5   7  278.47   15.80
  -1   5   7  268.67   17.40
   0  -5  -7 1277.77   55.19
   0  -5  -7 1422.86   54.19
   0  -5  -7 1298.77   51.29
   0  -5  -7 1330.57   51.79
   0  -5  -7 1274.87   58.59
   0   5   7 1291.97   60.39
   0   5   7 1214.08   53.09
   0   5   7 1260.77   63.79
   0   5   7 1293.17   57.79
   0   5   7 1144.19   72.49
   0   5   7 1281.37   61.19
  -1  -5  -7 1533.95   65.49
  -1  -5  -7 1491.35   65.79
   1   5   7 1603.14   68.39
   1   5   7 1656.73   94.79
   1   5   7 1603.04   63.79
   1   5   7 1608.24   76.39
   1   5   7 1586.14   76.29
  -2  -5  -7  214.78   15.70
   2   5   7  271.57   26.00
   2   5   7  183.28   37.10
   2   5   7  207.38   16.10
   3   5   7   27.70   14.40
   3   5   7   10.60   21.60
   4   5   7  118.49   39.30
   4   5   7  149.69   25.70
   6  -6  -7  196.58   20.50
  -6   6   7  178.68   23.80
  -6   6   7  184.18   26.40
   5  -6  -7  394.26   25.70
  -5   6   7  408.36   29.70
  -5   6   7  420.86   33.50
   4  -6  -7  131.39   14.10
  -4   6   7  121.49   14.90
  -4   6   7  148.99   17.10
  -4   6   7  176.98   16.00
  -4   6   7  139.39   20.50
   3  -6  -7  264.27   21.30
   3  -6  -7  311.67   18.50
  -3   6   7  275.37   23.00
  -3   6   7  325.97   22.30
  -3   6   7  307.27   25.30
  -3   6   7  310.77   20.70
   2  -6  -7  783.62   41.70
   2  -6  -7  874.91   36.60
   2  -6  -7  798.62   37.80
  -2   6   7  926.51   47.30
  -2   6   7  793.82   38.20
  -2   6   7  736.23   37.70
  -2   6   7  861.11   42.60
  -2   6   7  837.12   44.00
   1  -6  -7 1043.60   45.00
   1  -6  -7 1035.30   43.90
  -1   6   7 1015.80   59.29
  -1   6   7 1021.10   45.50
  -1   6   7 1191.98   57.49
  -1   6   7 1105.19   51.39
  -1   6   7 1114.59   52.89
  -1   6   7  927.71   44.70
  -1   6   7 1093.99   51.69
   0  -6  -7  274.57   14.00
   0  -6  -7  290.17   16.50
   0   6   7  259.17   21.80
   0   6   7  347.97   24.70
   0   6   7  296.67   21.80
   0   6   7  264.27   25.20
   0   6   7  279.37   20.70
   0   6   7  281.17   15.90
   0   6   7  242.08   31.90
  -1  -6  -7   77.59   10.00
   1   6   7   66.79   22.70
   1   6   7   64.29   15.50
   1   6   7   72.69   11.80
   2   6   7  285.97   47.50
   2   6   7  350.26   26.60
   2   6   7  366.26   32.30
   2   6   7  388.26   23.70
   3   6   7  306.17   56.19
   3   6   7  328.07   32.60
   5  -7  -7   23.10   10.00
  -5   7   7   17.60   13.40
  -5   7   7   -6.80   11.30
   4  -7  -7  478.15   26.60
  -4   7   7  476.45   35.00
  -4   7   7  448.36   28.20
  -4   7   7  468.05   29.30
   3  -7  -7  630.14   29.90
  -3   7   7  597.84   37.90
  -3   7   7  559.74   34.20
  -3   7   7  609.74   37.00
  -3   7   7  620.44   32.90
   2  -7  -7   83.39    8.90
   2  -7  -7   58.59    9.40
  -2   7   7   86.79   16.60
  -2   7   7   87.79   14.30
  -2   7   7   86.09   13.10
  -2   7   7   82.09   10.90
   1  -7  -7    6.20    5.40
  -1   7   7   -1.40    9.10
  -1   7   7    0.60    9.30
  -1   7   7    3.40    8.00
  -1   7   7   10.40    4.80
  -1   7   7   -1.70    7.60
  -1   7   7   -1.80    5.00
  -1   7   7   -3.90    6.10
   0  -7  -7  213.38   13.80
   0   7   7  175.08   17.80
   0   7   7  173.28   17.90
   0   7   7  174.08   23.80
   0   7   7  193.18   31.40
   1   7   7  275.67   21.90
   1   7   7  287.97   24.70
   1   7   7  260.27   41.20
   1   7   7  329.77   30.30
   2   7   7   46.60   16.60
   2   7   7   71.79   14.60
   2   7   7   73.99   27.20
   3   7   7   39.00   16.70
   3   7   7   18.70   22.50
   5  -8  -7  311.97   23.50
  -5   8   7  326.17   33.70
  -5   8   7  339.27   28.80
   4  -8  -7  154.38   15.90
  -4   8   7  154.48   23.40
  -4   8   7  183.88   19.40
  -4   8   7  126.89   16.90
   3  -8  -7    9.40    6.70
  -3   8   7   -0.70    8.00
  -3   8   7   -6.80   10.20
  -3   8   7   -4.50    8.60
  -3   8   7   -1.80   10.00
   2  -8  -7   68.19    8.90
  -2   8   7   77.19   14.10
  -2   8   7   75.69   11.70
  -2   8   7   68.89   15.10
  -2   8   7   91.39   17.90
   1  -8  -7  291.17   16.90
  -1   8   7  308.37   18.50
  -1   8   7  287.77   24.40
  -1   8   7  310.87   28.60
   0   8   7  397.36   32.40
   0   8   7  307.17   27.00
   0   8   7  338.97   41.10
   0   8   7  342.47   26.10
   1   8   7    5.00   13.40
   1   8   7   -3.60   10.40
   1   8   7   20.60   10.80
   1   8   7  -22.90   12.80
   2   8   7  175.98   27.60
   2   8   7  167.48   36.50
   5  -9  -7    5.40    9.50
  -5   9   7    6.30   12.00
  -5   9   7   18.20   14.10
   4  -9  -7  123.39   14.10
  -4   9   7  111.99   21.70
   3  -9  -7  331.17   20.40
  -3   9   7  322.97   29.60
  -3   9   7  304.47   25.00
  -3   9   7  336.17   23.60
   2  -9  -7  164.98   13.80
  -2   9   7  159.88   20.70
  -2   9   7  192.58   24.00
  -2   9   7  166.68   15.50
  -1   9   7   -0.60    9.30
  -1   9   7    1.50   10.40
   0   9   7   60.49   14.20
   0   9   7   56.39   17.50
   1   9   7  609.34   43.70
   1   9   7  458.45   52.29
   1   9   7  509.85   34.90
   2   9   7  174.08   43.90
   2   9   7  142.69   25.20
   4 -10  -7  139.29   14.90
  -4  10   7   92.39   16.40
  -4  10   7  127.79   21.90
   3 -10  -7   46.40    9.50
  -3  10   7   27.20   10.30
  -3  10   7   57.89   16.90
  -2  10   7   75.79   17.40
  -2  10   7   71.49   18.50
  -1  10   7  470.55   39.30
  -1  10   7  580.74   37.50
   0  10   7  -12.40   13.00
   0  10   7   19.70   11.80
   1  10   7   53.49   13.90
   1  10   7   34.10   17.60
  -3  11   7   39.30   11.20
  -3  11   7   81.29   19.50
  -2  11   7   72.39   18.30
  -1  11   7  164.88   23.20
  -1  11   7  138.79   24.00
   0  11   7   95.19   22.70
   0  11   7   80.89   17.80
   0  14  -8   -6.10    9.20
   0  14  -8    4.20   10.40
   0 -14   8    5.40   14.00
  -1  14  -8   15.20   11.00
  -1  14  -8   -5.60   10.30
   1 -14   8    2.50   13.40
  -2  14  -8   23.00   12.20
  -2  14  -8    6.90   11.20
   2 -14   8    4.20   12.60
   1  13  -8   94.99   15.00
   1  13  -8   52.69   11.40
   1  13  -8   65.59   14.20
  -1 -13   8   76.09   21.60
   0  13  -8  125.49   16.60
   0  13  -8  124.39   17.10
   0  13  -8  106.99   14.40
   0 -13   8  127.09   23.30
  -1  13  -8   -6.70    7.40
  -1  13  -8   19.10   10.60
   1 -13   8    4.80    9.70
  -2  13  -8  101.19   15.70
  -2  13  -8  127.69   17.20
   2 -13   8   95.19   18.50
  -3  13  -8  153.08   20.60
   3 -13   8  133.19   21.40
   2  12  -8   37.70   14.10
   2  12  -8   35.80    9.40
   2  12  -8   44.00   12.90
  -2 -12   8   39.80   19.30
   1  12  -8   43.90   12.20
   1  12  -8   45.60   10.40
   1  12  -8   22.50   10.90
  -1 -12   8   52.19   18.40
   0  12  -8   49.50   10.50
   0  12  -8   38.90   10.90
   0  12  -8   37.10   12.20
   0  12  -8   62.79   12.00
   0 -12   8   51.39   16.40
   0 -12   8   32.10   12.90
  -1  12  -8  218.28   18.10
  -1  12  -8  188.58   18.90
   1 -12   8  165.88   23.20
  -2  12  -8   48.30   12.50
  -2  12  -8   71.49   12.00
   2 -12   8   77.79   16.50
  -3  12  -8   -2.20    7.90
  -3  12  -8   -6.20    8.30
   3 -12   8   -2.30   10.90
  -4  12  -8   64.49   13.50
  -4  12  -8   86.59   17.20
   3  11  -8    0.30   12.80
   3  11  -8    9.40   11.30
  -3 -11   8   10.30   16.40
   2  11  -8   54.99   10.00
   2  11  -8   73.19   13.50
   2  11  -8   85.69   15.80
  -2 -11   8   93.29   22.90
   1  11  -8  171.68   15.30
   1  11  -8  150.18   16.20
   1  11  -8  134.89   16.80
   1  11  -8  124.59   17.30
  -1 -11   8  145.99   18.20
  -1 -11   8  148.89   23.30
   0  11  -8  154.58   15.70
   0  11  -8  167.58   15.60
   0  11  -8  183.98   16.30
   0  11  -8  119.19   17.80
   0 -11   8  166.08   21.50
   0 -11   8  151.48   18.50
  -1  11  -8  102.09   20.30
  -1  11  -8  104.49   13.60
  -1  11  -8   91.49   12.10
  -1  11  -8   93.99   11.80
   1 -11   8   97.39   17.30
   1 -11   8  109.69   19.20
  -2  11  -8   86.79   14.00
  -2  11  -8  124.99   14.10
   2 -11   8  100.59   17.40
  -3  11  -8  278.77   23.20
  -3  11  -8  234.18   20.20
   3 -11   8  258.67   27.00
  -4  11  -8  129.89   18.30
  -4  11  -8   84.19   14.90
   4 -11   8   96.29   20.30
   3  10  -8  231.78   23.40
   3  10  -8  217.78   16.70
   3  10  -8  213.38   20.30
  -3 -10   8  192.88   30.00
   2  10  -8  135.39   13.50
   2  10  -8  173.38   19.40
   2  10  -8  142.19   15.90
   2  10  -8  138.69   17.50
  -2 -10   8  136.79   22.20
  -2 -10   8  107.59   15.20
   1  10  -8    0.40    7.20
   1  10  -8   -0.80    7.70
   1  10  -8    3.80    7.80
   1  10  -8    0.80    6.30
  -1 -10   8   -9.50    7.30
  -1 -10   8   -1.60   10.20
   0  10  -8  376.96   21.00
   0  10  -8  363.16   22.30
   0  10  -8  366.36   25.90
   0  10  -8  334.37   21.40
   0 -10   8  338.37   27.80
   0 -10   8  355.06   25.10
  -1  10  -8 2747.72  105.09
  -1  10  -8 2388.56  109.49
  -1  10  -8 2529.45  103.09
  -1  10  -8 2512.55  103.49
  -1  10  -8 2476.75  103.19
   1 -10   8 2536.45  108.99
   1 -10   8 2678.43  112.19
  -2  10  -8  508.25   28.70
  -2  10  -8  506.95   27.00
  -2  10  -8  487.35   28.00
   2 -10   8  486.85   33.60
  -3  10  -8   41.90   10.70
  -3  10  -8   57.69   12.80
   3 -10   8   57.49   15.70
  -4  10  -8  172.28   19.50
  -4  10  -8  157.98   18.60
   4 -10   8  180.98   26.80
  -5  10  -8   67.19   15.10
  -5  10  -8   56.89   14.10
   4   9  -8   37.60   15.20
   4   9  -8   33.90   12.00
  -4  -9   8   63.49   23.00
   3   9  -8   -4.80    8.40
   3   9  -8   -6.60    6.30
   3   9  -8    1.90   10.30
  -3  -9   8    6.20   13.30
   2   9  -8  992.90   43.00
   2   9  -8  988.30   47.80
   2   9  -8  920.51   44.30
   2   9  -8  906.81   47.30
  -2  -9   8  863.11   53.49
  -2  -9   8  968.10   46.00
   1   9  -8  443.06   26.90
   1   9  -8  483.95   24.30
   1   9  -8  470.45   25.10
   1   9  -8  468.95   28.90
  -1  -9   8  432.76   25.80
  -1  -9   8  438.06   32.00
  -1  -9   8  396.76   26.40
   0   9  -8   -2.40    5.50
   0   9  -8   12.00    4.80
   0   9  -8   10.00    8.20
   0   9  -8   -7.30    5.30
   0   9  -8    0.90    5.80
   0  -9   8    7.30    7.30
   0  -9   8    5.50    6.20
   0  -9   8    3.90    8.90
  -1   9  -8  153.98   13.60
  -1   9  -8  153.28   13.10
  -1   9  -8  155.28   18.40
  -1   9  -8  178.38   13.50
  -1   9  -8  143.79   12.60
   1  -9   8  150.48   18.10
   1  -9   8  157.18   12.90
   1  -9   8  154.08   12.40
   1  -9   8  159.08   17.70
   1  -9   8  148.19   11.10
  -2   9  -8  934.61   45.00
  -2   9  -8  932.61   44.90
  -2   9  -8  980.10   43.20
   2  -9   8 1024.80   53.09
  -3   9  -8  501.45   30.00
  -3   9  -8  525.85   30.70
   3  -9   8  556.74   39.80
  -4   9  -8   32.50   10.70
  -4   9  -8   20.30   10.30
   4  -9   8   38.40   17.40
  -5   9  -8    5.30   10.30
  -5   9  -8   -3.80   10.70
   5  -9   8    0.00   17.80
   4   8  -8   45.00   12.00
   4   8  -8   46.20   15.10
   4   8  -8   39.90    9.20
  -4  -8   8   44.70   19.20
   3   8  -8  228.38   18.40
   3   8  -8  204.78   15.40
   3   8  -8  238.98   21.20
   3   8  -8  199.38   16.60
  -3  -8   8  178.88   15.50
  -3  -8   8  208.78   26.30
   2   8  -8  427.16   22.60
   2   8  -8  416.06   24.20
   2   8  -8  443.26   26.70
   2   8  -8  418.36   25.90
  -2  -8   8  410.26   24.20
  -2  -8   8  423.36   25.90
  -2  -8   8  410.46   31.70
   1   8  -8   99.99   11.10
   1   8  -8   89.99   13.50
   1   8  -8   90.79    7.90
   1   8  -8   93.99   10.40
  -1  -8   8   90.19   14.20
  -1  -8   8  103.09   12.90
   0   8  -8  403.76   24.80
   0   8  -8  482.25   24.10
   0   8  -8  465.05   23.50
   0   8  -8  413.46   27.60
   0   8  -8  454.35   22.40
   0  -8   8  473.45   21.90
   0  -8   8  463.25   26.50
   0  -8   8  455.55   24.80
   0  -8   8  447.36   23.60
   0  -8   8  467.15   29.80
  -1   8  -8  103.79   11.10
  -1   8  -8   90.59   10.10
  -1   8  -8   87.69    9.60
  -1   8  -8   91.19   11.20
  -1   8  -8   90.39   14.10
   1  -8   8   84.69    9.40
   1  -8   8   86.59    9.90
   1  -8   8   86.19   13.60
   1  -8   8   89.59   14.40
   1  -8   8   78.79    8.00
  -2   8  -8  154.38   11.30
  -2   8  -8  127.69   13.30
  -2   8  -8  137.99   16.60
  -2   8  -8  134.49   12.20
   2  -8   8  156.48   20.00
   2  -8   8  151.88   10.80
   2  -8   8  136.49   16.60
  -3   8  -8   -2.70    5.10
  -3   8  -8    4.30    7.60
   3  -8   8    1.50   11.50
  -4   8  -8   33.20   10.20
  -4   8  -8   25.00   10.90
   4  -8   8   38.80   19.40
  -5   8  -8  169.58   19.10
  -5   8  -8  154.38   20.90
   5  -8   8  115.09   30.20
   5   7  -8  162.18   23.30
   5   7  -8  207.88   21.20
  -5  -7   8  186.98   31.50
   4   7  -8  442.26   26.70
   4   7  -8  421.46   24.70
  -4  -7   8  510.85   41.30
   3   7  -8   34.70    9.70
   3   7  -8   33.50    8.20
   3   7  -8   20.00   10.20
   3   7  -8   32.50    7.60
  -3  -7   8   32.30   10.60
  -3  -7   8   32.90    7.80
  -3  -7   8   32.00   14.50
   2   7  -8  151.08   12.10
   2   7  -8  143.59   14.30
   2   7  -8  122.39   13.00
   2   7  -8  127.99    9.30
  -2  -7   8  149.59   15.00
  -2  -7   8  128.09   12.10
  -2  -7   8  135.39   16.40
   1   7  -8  213.88   16.20
   1   7  -8  228.68   13.20
   1   7  -8  257.17   18.70
   1   7  -8  224.18   16.90
   1   7  -8  225.28   15.00
   1   7  -8  243.28   14.90
  -1  -7   8  215.68   15.00
  -1  -7   8  223.08   12.50
  -1  -7   8  224.28   18.80
  -1  -7   8  227.28   14.80
  -1  -7   8  222.28   16.20
  -1  -7   8  220.58   16.50
   0   7  -8  431.56   22.10
   0   7  -8  420.36   21.30
   0   7  -8  388.66   31.70
   0   7  -8  437.26   21.70
   0   7  -8  407.06   26.10
   0   7  -8  376.86   23.10
   0  -7   8  410.86   24.80
   0  -7   8  401.86   21.00
   0  -7   8  480.55   21.00
   0  -7   8  434.16   23.20
   0  -7   8  442.16   27.90
   0  -7   8  441.46   22.00
  -1   7  -8  122.09   15.10
  -1   7  -8  129.19   11.60
  -1   7  -8   76.59   19.50
  -1   7  -8  116.59   11.10
  -1   7  -8  137.99    9.60
  -1   7  -8  110.39   10.90
   1  -7   8  120.39    9.60
   1  -7   8  113.99    9.00
   1  -7   8  114.79   10.60
   1  -7   8  128.99   16.50
   1  -7   8  111.59   13.70
   1  -7   8  118.39    8.60
  -2   7  -8  675.13   39.00
  -2   7  -8  694.03   35.10
  -2   7  -8  750.42   31.60
  -2   7  -8  734.93   36.50
  -2   7  -8  749.62   34.60
   2  -7   8  684.23   30.80
   2  -7   8  757.42   38.60
   2  -7   8  696.83   32.00
   2  -7   8  713.63   33.10
   2  -7   8  723.53   45.00
  -3   7  -8 1210.18   58.59
  -3   7  -8 1333.77   57.49
   3  -7   8 1344.67   76.99
  -4   7  -8  434.26   28.90
  -4   7  -8  396.26   25.40
   4  -7   8  395.56   44.00
  -5   7  -8   17.00   10.20
  -5   7  -8   19.50   11.70
   5  -7   8   30.60   20.90
   5   6  -8   24.00   10.00
   5   6  -8   29.50   12.70
[truncated: 221,081 more chars]
