# Supplementary material for: Competing electrophilic substitution and oxidative polymerization of arylamines with selenium dioxide
Source: Beilstein J Org Chem. 2024 May 27;20:1221–35. doi: 10.3762/bjoc.20.105 (PMC11181186; doi:10.3762/bjoc.20.105)
Supplement: File 6 — Crystallographic data for compound 12. [file Beilstein_J_Org_Chem-20-1221-s006.cif]

 
data_MA_2_0m_a
 
_audit_creation_method            'SHELXL-2018/3'
_shelx_SHELXL_version_number      '2018/3'
_chemical_name_systematic         ?
_chemical_name_common             ?
_chemical_melting_point           ?
_chemical_formula_moiety          'C16 H16 N2 O4 Se' 
_chemical_formula_sum
 'C16 H16 N2 O4 Se' 
_chemical_formula_weight          379.27

loop_
 _atom_type_symbol
 _atom_type_description
 _atom_type_scat_dispersion_real
 _atom_type_scat_dispersion_imag
 _atom_type_scat_source
 'C'  'C'   0.0033   0.0016
 'International Tables Vol C Tables 4.2.6.8 and 6.1.1.4'
 'H'  'H'   0.0000   0.0000
 'International Tables Vol C Tables 4.2.6.8 and 6.1.1.4'
 'N'  'N'   0.0061   0.0033
 'International Tables Vol C Tables 4.2.6.8 and 6.1.1.4'
 'O'  'O'   0.0106   0.0060
 'International Tables Vol C Tables 4.2.6.8 and 6.1.1.4'
 'Se'  'Se'  -0.0929   2.2259
 'International Tables Vol C Tables 4.2.6.8 and 6.1.1.4'
 
_space_group_crystal_system       orthorhombic
_space_group_IT_number            18
_space_group_name_H-M_alt         'P 21 21 2'
_space_group_name_Hall            'P 2 2ab'
 
_shelx_space_group_comment
;
The symmetry employed for this shelxl refinement is uniquely defined
by the following loop, which should always be used as a source of
symmetry information in preference to the above space-group names.
They are only intended as comments.
;
 
loop_
 _space_group_symop_operation_xyz
 'x, y, z'
 '-x, -y, z'
 '-x+1/2, y+1/2, -z'
 'x+1/2, -y+1/2, -z'
 
_cell_length_a                    9.2080(17)
_cell_length_b                    19.174(3)
_cell_length_c                    4.5051(7)
_cell_angle_alpha                 90
_cell_angle_beta                  90
_cell_angle_gamma                 90
_cell_volume                      795.4(2)
_cell_formula_units_Z             2
_cell_measurement_temperature     300(2)
_cell_measurement_reflns_used      9901
_cell_measurement_theta_min        4.25
_cell_measurement_theta_max       26.33
 
_exptl_crystal_description       'plate'
_exptl_crystal_colour            'gold'
_exptl_crystal_density_meas       ?
_exptl_crystal_density_method     ?
_exptl_crystal_density_diffrn     1.584          
_exptl_crystal_F_000              384
_exptl_transmission_factor_min    ?
_exptl_transmission_factor_max    ?
_exptl_crystal_size_max           0.310
_exptl_crystal_size_mid           0.270
_exptl_crystal_size_min           0.090
_exptl_absorpt_coefficient_mu     2.382
_shelx_estimated_absorpt_T_min    0.525
_shelx_estimated_absorpt_T_max    0.814
_exptl_absorpt_correction_type   multi-scan
_exptl_absorpt_correction_T_min  0.5175
_exptl_absorpt_correction_T_max  0.7454
_exptl_absorpt_process_details
;
 SADABS 2016/2: Krause, L., Herbst-Irmer, R., Sheldrick G.M. & Stalke D.,
 J. Appl. Cryst. 48 (2015) 3-10
;
_exptl_absorpt_special_details    ?
_diffrn_ambient_temperature       300(2)
_diffrn_radiation_wavelength      0.71073
_diffrn_radiation_type            MoK\a
_diffrn_source                    'i-mu-s microfocus source'
_diffrn_measurement_device_type   
 'Bruker D8 QUEST diffractometer with PHOTON II detector'
_diffrn_measurement_method        '\f and \w scans'
_diffrn_detector_area_resol_mean  ?
_diffrn_reflns_number             31206
_diffrn_reflns_av_unetI/netI      0.0197
_diffrn_reflns_av_R_equivalents   0.0396
_diffrn_reflns_limit_h_min        -11
_diffrn_reflns_limit_h_max        11
_diffrn_reflns_limit_k_min        -24
_diffrn_reflns_limit_k_max        23
_diffrn_reflns_limit_l_min        -5
_diffrn_reflns_limit_l_max        5
_diffrn_reflns_theta_min          2.124
_diffrn_reflns_theta_max          26.519
_diffrn_reflns_theta_full         25.242
_diffrn_measured_fraction_theta_max   0.984
_diffrn_measured_fraction_theta_full  0.984
_diffrn_reflns_Laue_measured_fraction_max    0.984
_diffrn_reflns_Laue_measured_fraction_full   0.984
_diffrn_reflns_point_group_measured_fraction_max   0.986
_diffrn_reflns_point_group_measured_fraction_full  0.987
_reflns_number_total              1638
_reflns_number_gt                 1559
_reflns_threshold_expression      'I > 2\s(I)'
_reflns_Friedel_coverage          0.646
_reflns_Friedel_fraction_max      0.989
_reflns_Friedel_fraction_full     0.991
 
_reflns_special_details
;
 Reflections were merged by SHELXL according to the crystal
 class for the calculation of statistics and refinement.
 
 _reflns_Friedel_fraction is defined as the number of unique
 Friedel pairs measured divided by the number that would be
 possible theoretically, ignoring centric projections and
 systematic absences.
;
 
_computing_data_collection       'Bruker APEX4'
_computing_cell_refinement       'Bruker APEX4/SAINT'
_computing_data_reduction        'Bruker APEX4/SAINT'
_computing_structure_solution     'SHELXT 2018/2 (Sheldrick, 2018)'
_computing_structure_refinement 'SHELXL-2018/3 (Sheldrick, 2018)'
_computing_molecular_graphics    'Bruker SHELXTL'
_computing_publication_material  'Bruker SHELXTL'
_refine_special_details           ?
_refine_ls_structure_factor_coef  Fsqd
_refine_ls_matrix_type            full
_refine_ls_weighting_scheme       calc
_refine_ls_weighting_details
'w=1/[\s^2^(Fo^2^)+(0.0321P)^2^+0.0983P] where P=(Fo^2^+2Fc^2^)/3'
_atom_sites_solution_primary      ?
_atom_sites_solution_secondary    ?
_atom_sites_solution_hydrogens    geom
_refine_ls_hydrogen_treatment     constr
_refine_ls_extinction_method      none
_refine_ls_extinction_coef        .
_refine_ls_abs_structure_details
;
 Flack x determined using 590 quotients [(I+)-(I-)]/[(I+)+(I-)]
 (Parsons, Flack and Wagner, Acta Cryst. B69 (2013) 249-259).
;
_refine_ls_abs_structure_Flack    0.048(5)
_chemical_absolute_configuration  ?
_refine_ls_number_reflns          1638
_refine_ls_number_parameters      106
_refine_ls_number_restraints      0
_refine_ls_R_factor_all           0.0246
_refine_ls_R_factor_gt            0.0227
_refine_ls_wR_factor_ref          0.0586
_refine_ls_wR_factor_gt           0.0577
_refine_ls_goodness_of_fit_ref    1.095
_refine_ls_restrained_S_all       1.095
_refine_ls_shift/su_max           0.000
_refine_ls_shift/su_mean          0.000
 
loop_
 _atom_site_label
 _atom_site_type_symbol
 _atom_site_fract_x
 _atom_site_fract_y
 _atom_site_fract_z
 _atom_site_U_iso_or_equiv
 _atom_site_adp_type
 _atom_site_occupancy
 _atom_site_site_symmetry_order  
 _atom_site_calc_flag
 _atom_site_refinement_flags_posn
 _atom_site_refinement_flags_adp
 _atom_site_refinement_flags_occupancy
 _atom_site_disorder_assembly
 _atom_site_disorder_group
Se1_1 Se 0.000000 0.500000 -0.01288(6) 0.05571(16) Uani 1 2 d S T P . .
O1_1 O 0.4516(2) 0.58670(10) 0.6233(6) 0.0644(6) Uani 1 1 d . . . . .
O2_1 O 0.4004(2) 0.67990(10) 0.8964(5) 0.0594(5) Uani 1 1 d . . . . .
N1_1 N 0.1411(3) 0.74012(12) 0.8255(6) 0.0569(6) Uani 1 1 d . . . . .
H1A_1 H 0.074240 0.770324 0.860472 0.068 Uiso 1 1 calc R U . . .
H1B_1 H 0.225758 0.745059 0.903517 0.068 Uiso 1 1 calc R U . . .
C1_1 C 0.2180(2) 0.63405(11) 0.5759(5) 0.0352(5) Uani 1 1 d . . . . .
C2_1 C 0.1132(3) 0.68466(12) 0.6472(6) 0.0412(6) Uani 1 1 d . . . . .
C3_1 C -0.0256(2) 0.67733(14) 0.5216(7) 0.0501(6) Uani 1 1 d . . . . .
H3_1 H -0.097368 0.709681 0.567704 0.060 Uiso 1 1 calc R U . . .
C4_1 C -0.0573(3) 0.62355(15) 0.3325(6) 0.0504(7) Uani 1 1 d . . . . .
H4_1 H -0.149732 0.620377 0.250351 0.061 Uiso 1 1 calc R U . . .
C5_1 C 0.0464(3) 0.57362(13) 0.2613(5) 0.0416(6) Uani 1 1 d . . . . .
C6_1 C 0.1830(3) 0.58009(12) 0.3813(5) 0.0374(5) Uani 1 1 d . . . . .
H6_1 H 0.253869 0.547599 0.331431 0.045 Uiso 1 1 calc R U . . .
C7_1 C 0.3628(3) 0.63687(13) 0.7144(6) 0.0416(6) Uani 1 1 d . . . . .
C8_1 C 0.5942(3) 0.5864(2) 0.7597(12) 0.0905(14) Uani 1 1 d . . . . .
H8A_1 H 0.643575 0.543867 0.710177 0.136 Uiso 1 1 calc R U . . .
H8B_1 H 0.584209 0.589776 0.971304 0.136 Uiso 1 1 calc R U . . .
H8C_1 H 0.649393 0.625412 0.687870 0.136 Uiso 1 1 calc R U . . .
 
loop_
 _atom_site_aniso_label
 _atom_site_aniso_U_11
 _atom_site_aniso_U_22
 _atom_site_aniso_U_33
 _atom_site_aniso_U_23
 _atom_site_aniso_U_13
 _atom_site_aniso_U_12
Se1_1 0.0743(3) 0.0643(3) 0.02850(18) 0.000 0.000 -0.02967(19)
O1_1 0.0431(10) 0.0614(12) 0.0887(16) -0.0267(12) -0.0119(10) 0.0095(9)
O2_1 0.0462(10) 0.0573(11) 0.0747(14) -0.0233(11) -0.0065(9) -0.0079(9)
N1_1 0.0488(12) 0.0448(12) 0.0772(17) -0.0184(12) 0.0134(12) 0.0019(10)
C1_1 0.0371(11) 0.0323(11) 0.0364(12) 0.0036(9) 0.0047(9) -0.0044(9)
C2_1 0.0423(13) 0.0351(13) 0.0463(14) 0.0034(11) 0.0114(11) -0.0048(10)
C3_1 0.0409(13) 0.0513(14) 0.0581(15) 0.0044(13) 0.0038(16) 0.0072(10)
C4_1 0.0404(13) 0.0612(18) 0.0498(15) 0.0137(13) -0.0049(11) -0.0070(13)
C5_1 0.0508(14) 0.0436(13) 0.0305(11) 0.0079(10) 0.0008(10) -0.0141(11)
C6_1 0.0426(13) 0.0327(12) 0.0368(12) 0.0043(10) 0.0054(10) -0.0065(10)
C7_1 0.0395(12) 0.0351(12) 0.0501(14) -0.0031(11) 0.0052(11) -0.0073(10)
C8_1 0.0435(17) 0.091(3) 0.137(4) -0.040(3) -0.025(2) 0.0181(17)
 
_geom_special_details
;
 All esds (except the esd in the dihedral angle between two l.s. planes)
 are estimated using the full covariance matrix.  The cell esds are taken
 into account individually in the estimation of esds in distances, angles
 and torsion angles; correlations between esds in cell parameters are only
 used when they are defined by crystal symmetry.  An approximate (isotropic)
 treatment of cell esds is used for estimating esds involving l.s. planes.
;
 
loop_
 _geom_bond_atom_site_label_1
 _geom_bond_atom_site_label_2
 _geom_bond_distance
 _geom_bond_site_symmetry_2
 _geom_bond_publ_flag
Se1_1 C5_1 1.924(2) 2_565 ?
Se1_1 C5_1 1.924(2) . ?
O1_1 C7_1 1.327(3) . ?
O1_1 C8_1 1.450(4) . ?
O2_1 C7_1 1.214(3) . ?
N1_1 C2_1 1.357(3) . ?
C1_1 C6_1 1.394(3) . ?
C1_1 C2_1 1.406(3) . ?
C1_1 C7_1 1.473(3) . ?
C2_1 C3_1 1.404(3) . ?
C3_1 C4_1 1.369(4) . ?
C4_1 C5_1 1.389(4) . ?
C5_1 C6_1 1.375(3) . ?
 
loop_
 _geom_angle_atom_site_label_1
 _geom_angle_atom_site_label_2
 _geom_angle_atom_site_label_3
 _geom_angle
 _geom_angle_site_symmetry_1
 _geom_angle_site_symmetry_3
 _geom_angle_publ_flag
C5_1 Se1_1 C5_1 100.11(14) 2_565 . ?
C7_1 O1_1 C8_1 115.4(2) . . ?
C6_1 C1_1 C2_1 119.8(2) . . ?
C6_1 C1_1 C7_1 120.2(2) . . ?
C2_1 C1_1 C7_1 120.0(2) . . ?
N1_1 C2_1 C3_1 119.3(2) . . ?
N1_1 C2_1 C1_1 123.1(2) . . ?
C3_1 C2_1 C1_1 117.6(2) . . ?
C4_1 C3_1 C2_1 121.3(2) . . ?
C3_1 C4_1 C5_1 121.1(2) . . ?
C6_1 C5_1 C4_1 118.4(2) . . ?
C6_1 C5_1 Se1_1 121.5(2) . . ?
C4_1 C5_1 Se1_1 120.09(19) . . ?
C5_1 C6_1 C1_1 121.7(2) . . ?
O2_1 C7_1 O1_1 121.7(2) . . ?
O2_1 C7_1 C1_1 124.7(2) . . ?
O1_1 C7_1 C1_1 113.6(2) . . ?
 
_refine_diff_density_max    0.234
_refine_diff_density_min   -0.170
_refine_diff_density_rms    0.038

_shelx_res_file
;
TITL MA_2_0m_a.res in P2(1)2(1)2
    MA_2_0m_a.res
    created by SHELXL-2018/3 at 13:57:28 on 14-Jul-2022
REM Old TITL Integration of MA_2
REM SHELXT solution in P2(1)2(1)2: R1 0.186, Rweak 0.069, Alpha 0.019
REM <I/s>   1.370 for   17 systematic absences,  Orientation a'=b, b'=c, c'=a
REM Flack x =  0.157 ( 0.010 ) from   595 Parsons' quotients
REM Formula found by SHELXT:  C16 N4 O2 Se
CELL  0.71073   9.2080  19.1739   4.5051   90.000   90.000   90.000
ZERR    2.000   0.0017   0.0034   0.0007    0.000    0.000    0.000
LATT -1
SYMM -X, -Y, Z
SYMM 1/2-X, 1/2+Y, -Z
SYMM 1/2+X, 1/2-Y, -Z
SFAC C H N O SE
UNIT 32 32 4 8 2
ACTA
TEMP 26.850
SIZE 0.090 0.270 0.310
L.S. 10
BOND
LIST 4
FMAP 2
PLAN 20
WGHT    0.032100    0.098300
FVAR       1.52340
RESI 1 M001
SE1   5    0.000000    0.500000   -0.012876    10.50000    0.07431    0.06433 =
         0.02850    0.00000    0.00000   -0.02967
O1    4    0.451619    0.586702    0.623309    11.00000    0.04310    0.06143 =
         0.08868   -0.02667   -0.01186    0.00947
O2    4    0.400425    0.679900    0.896400    11.00000    0.04620    0.05732 =
         0.07469   -0.02333   -0.00648   -0.00786
N1    3    0.141136    0.740121    0.825517    11.00000    0.04880    0.04480 =
         0.07718   -0.01838    0.01342    0.00193
AFIX  93
H1A   2    0.074240    0.770324    0.860472    11.00000   -1.20000
H1B   2    0.225758    0.745059    0.903517    11.00000   -1.20000
AFIX   0
C1    1    0.218014    0.634052    0.575886    11.00000    0.03706    0.03230 =
         0.03635    0.00365    0.00474   -0.00439
C2    1    0.113160    0.684658    0.647244    11.00000    0.04228    0.03509 =
         0.04630    0.00343    0.01142   -0.00478
C3    1   -0.025575    0.677334    0.521554    11.00000    0.04086    0.05128 =
         0.05814    0.00441    0.00381    0.00720
AFIX  43
H3    2   -0.097368    0.709681    0.567704    11.00000   -1.20000
AFIX   0
C4    1   -0.057300    0.623545    0.332454    11.00000    0.04036    0.06117 =
         0.04981    0.01367   -0.00492   -0.00695
AFIX  43
H4    2   -0.149732    0.620377    0.250351    11.00000   -1.20000
AFIX   0
C5    1    0.046354    0.573625    0.261251    11.00000    0.05077    0.04356 =
         0.03055    0.00787    0.00082   -0.01413
C6    1    0.182967    0.580091    0.381336    11.00000    0.04255    0.03269 =
         0.03683    0.00434    0.00541   -0.00647
AFIX  43
H6    2    0.253869    0.547599    0.331431    11.00000   -1.20000
AFIX   0
C7    1    0.362843    0.636870    0.714355    11.00000    0.03954    0.03505 =
         0.05011   -0.00310    0.00524   -0.00728
C8    1    0.594248    0.586415    0.759685    11.00000    0.04354    0.09127 =
         0.13675   -0.03970   -0.02548    0.01815
AFIX 137
H8A   2    0.643575    0.543867    0.710177    11.00000   -1.50000
H8B   2    0.584209    0.589776    0.971304    11.00000   -1.50000
H8C   2    0.649393    0.625412    0.687870    11.00000   -1.50000
RESI 0
AFIX   0
HKLF 4


REM  MA_2_0m_a.res in P2(1)2(1)2
REM wR2 = 0.058581, GooF = S = 1.09467, Restrained GooF = 1.09467 for all data
REM R1 = 0.022652 for 1559 Fo > 4sig(Fo) and 0.024628 for all 1638 data
REM 106 parameters refined using 0 restraints

END

WGHT      0.0321      0.0982

REM Highest difference peak  0.234,  deepest hole -0.170,  1-sigma level  0.038
Q1    1   0.0000  0.5000 -0.2095  10.50000  0.05    0.23
Q2    1   0.0292  0.4601  0.0876  11.00000  0.05    0.20
Q3    1   0.0361  0.5418  0.0935  11.00000  0.05    0.17
Q4    1   0.0716  0.7598  0.9797  11.00000  0.05    0.16
Q5    1   0.0733  0.5092 -0.1598  11.00000  0.05    0.15
Q6    1   0.4145  0.5670  0.4858  11.00000  0.05    0.15
Q7    1   0.2572  0.6307  0.6835  11.00000  0.05    0.15
Q8    1   0.1676  0.6529  0.6835  11.00000  0.05    0.14
Q9    1   0.4092  0.6809  0.7383  11.00000  0.05    0.13
Q10   1   0.0000  0.5000  0.2131  10.50000  0.05    0.13
Q11   1   0.2087  0.6095  0.5136  11.00000  0.05    0.13
Q12   1   0.6646  0.5682  0.5041  11.00000  0.05    0.12
Q13   1   0.1416  0.7097  0.7229  11.00000  0.05    0.12
Q14   1   0.6440  0.5555  0.5300  11.00000  0.05    0.12
Q15   1   0.2139  0.7265  0.9762  11.00000  0.05    0.11
Q16   1   0.4029  0.5808  0.7414  11.00000  0.05    0.11
Q17   1   0.5089  0.5807  0.6470  11.00000  0.05    0.10
Q18   1   0.5332  0.5239  0.4805  11.00000  0.05    0.10
Q19   1  -0.0093  0.5910  0.3840  11.00000  0.05    0.10
Q20   1   0.0444  0.6709  0.6479  11.00000  0.05    0.10
;
_shelx_res_checksum   28858

_shelx_hkl_file
;
   0   0   1   58.53    3.94
   0   0   1   62.74    3.85
   0   0   1   66.13    4.03
   0   0   1   68.09    5.33
   0   0   1   53.82    5.58
   0   0  -1   73.14   10.39
   0   0  -1   58.82    5.48
   0   0  -1   64.14    5.59
   0   0  -1   67.61    5.68
   0   0  -1   54.53    5.01
   0   0  -1   54.92    5.88
   0   0  -1   53.88    5.58
   0   0  -1   62.68    4.05
   0   0   1   51.03    9.45
   0   0   1   58.50    5.52
   0   0   1   55.55    5.10
   0   0  -2 1071.89   64.99
   0   0  -2 1105.13   64.95
   0   0   2 1133.22   62.50
   0   0   2 1136.47   62.69
   0   0   2 1154.68   62.40
   0   0   2 1140.49   66.54
   0   0  -2 1199.24   66.91
   0   0  -2 1128.32   66.48
   0   0  -2 1083.10   65.96
   0   0  -2 1113.02   62.77
   0   0   2 1019.17   74.01
   0   0   2 1135.46   65.19
   0   0   2 1144.72   65.05
   0   0  -2 1228.81   66.14
   0   0  -2 1138.52   65.61
   0   0  -2 1141.12   65.80
   0   0  -2 1104.07   72.94
   0   0  -2 1079.26   65.81
   0   0  -3 4785.27  273.79
   0   0  -3 4973.77  272.56
   0   0  -3 4831.10  273.33
   0   0  -3 4868.34  271.71
   0   0  -3 5074.62  274.36
   0   0  -3 4619.66  271.69
   0   0   3 4833.61  272.04
   0   0   3 4881.02  268.37
   0   0   3 5133.98  287.50
   0   0  -3 4723.84  273.35
   0   0  -3 4838.19  272.93
   0   0   3 4977.95  274.43
   0   0   3 4932.29  268.04
   0   0  -3 4816.55  282.36
   0   0  -3 4961.62  273.05
   0   0  -4  657.51   45.36
   0   0  -4  650.70   43.02
   0   0  -4  634.58   44.27
   0   0  -4  596.02   46.08
   0   0   4  677.77   46.94
   0   0  -4  561.43   44.68
   0   0  -4  678.91   44.68
   0   0  -4  562.17   44.29
   0   0   4  728.54   63.60
   0   0   4  678.36   44.71
   0   0  -4  685.29   52.26
   0   0   4  650.66   37.84
   0   0  -4  705.15   53.96
   0   0   4  660.36   39.01
   0   0  -5  454.32   42.75
   0   0  -5  452.18   40.90
   0   0   5  469.41   38.38
   0   0   5  502.49   33.74
   0   0   5  473.56   41.76
   0   0  -5  469.00   41.45
   0   0  -5  501.02   44.09
   0   0   5  484.50   28.79
   1   0   0    0.49    0.69
  -1   0   0    0.18    0.85
  -1   0   0    2.13    0.67
   1   0   0    0.97    0.90
   1   0   0    2.72    1.35
  -1   0   0    2.04    1.17
  -1   0   0    1.29    1.08
  -1   0   0    1.23    0.84
   1   0   0   -0.55    0.90
  -1   0   0    1.11    1.04
   1   0   0    0.68    1.04
   1   0   0    0.76    0.86
   1   0   0   -0.20    0.71
   1   0   0   -0.12    0.92
  -1   0   0    0.29    1.02
  -1   0   0    0.36    0.68
  -1   0   0    0.51    0.78
   1   0  -2  909.08   52.19
   1   0   2  881.43   49.26
  -1   0   2  892.65   50.87
  -1   0   2  830.38   62.02
   1   0   2  895.70   52.02
  -1   0  -2  882.71   53.39
  -1   0  -2  895.48   53.92
  -1   0  -2  930.18   54.10
   1   0   2  904.99   54.66
  -1   0   2  913.51   53.43
   1   0   2  910.97   53.31
   1   0   2  903.26   49.61
   1   0   2  939.30   51.46
   1   0  -2  867.38   49.87
  -1   0   2  893.62   51.73
  -1   0  -2  879.62   53.11
  -1   0  -2  905.43   53.07
  -1   0  -2  889.34   53.65
  -1   0  -2  836.20   52.62
   1   0  -2  824.65   56.85
   1   0  -2  919.65   53.64
   1   0  -2  900.31   53.35
   1   0  -2  911.68   52.28
   1   0  -2  901.22   51.96
   1   0   2  928.43   53.29
   1   0  -2  865.75   53.28
   1   0  -2  888.56   53.90
  -1   0  -2  803.31   61.73
   1   0  -2  891.09   49.69
   1   0  -2  919.88   51.17
  -1   0  -2  834.72   58.04
  -1   0   2  917.88   53.07
  -1   0   2  901.24   51.12
  -1   0   2  913.82   51.26
  -1   0   2  916.15   54.56
  -1   0  -3  374.42   29.12
   1   0  -3  390.18   29.13
   1   0  -3  402.56   28.80
   1   0  -3  388.17   23.92
   1   0  -3  372.76   29.39
  -1   0  -3  386.12   27.82
   1   0  -3  421.71   29.52
  -1   0  -3  368.06   29.40
  -1   0  -3  392.67   28.23
   1   0  -3  368.52   29.13
  -1   0   3  399.72   30.29
  -1   0  -3  339.65   34.77
   1   0  -3  366.90   26.97
   1   0  -3  405.73   26.93
   1   0  -3  433.74   27.45
   1   0  -3  404.43   26.43
  -1   0   3  424.83   25.00
  -1   0  -3  353.74   28.50
  -1   0  -3  382.53   27.77
   1   0   3  389.90   28.28
   1   0   3  425.77   27.78
   1   0   3  414.20   29.49
   1   0   3  393.19   23.04
   1   0   3  356.82   25.31
  -1   0  -3  388.29   29.02
  -1   0   3  329.80   40.61
  -1   0   3  398.29   28.18
  -1   0  -3  391.13   28.69
   1   0  -3  418.56   33.74
  -1   0   3  388.48   24.37
  -1   0  -3  354.15   37.80
  -1   0   3  408.44   24.30
   1   0  -4   -1.02   11.27
  -1   0  -4    2.76    7.77
  -1   0   4   12.70   10.29
  -1   0  -4    9.72   13.05
  -1   0   4   14.26    5.67
  -1   0   4    4.88   19.44
   1   0  -4   23.42   11.06
   1   0   4    6.33    8.77
   1   0   4   16.90   10.38
   1   0   4   14.08    4.97
   1   0  -4   21.13   11.32
  -1   0   4    2.91    5.19
  -1   0  -4   11.64   10.24
   1   0   4   13.59    3.50
  -1   0  -4    3.43    9.38
   1   0  -4   27.02   10.01
   1   0  -4   11.81    6.82
  -1   0  -4    4.96    7.41
  -1   0  -4   13.32    8.86
  -1   0  -4   16.21   11.69
   1   0  -4   -1.05    9.84
  -1   0   4   17.91   12.84
  -1   0  -4    2.31    9.46
  -1   0  -4    3.84    8.68
  -1   0   5   49.50   18.96
  -1   0  -5   81.37   20.19
  -1   0   5   42.85    8.13
   1   0   5   56.10   15.07
  -1   0  -5   47.18   18.33
  -1   0  -5   68.92   19.01
   1   0  -5   63.13   17.54
   1   0  -5   38.56   29.90
  -1   0   5   75.96   32.21
  -1   0   5   28.69   15.08
   1   0  -5   49.05   16.99
  -1   0  -5   35.53   14.01
   2   0  -1 4202.38  233.36
  -2   0  -1 4299.19  234.19
  -2   0   1 4006.31  233.61
   2   0   1 4420.85  236.56
   2   0  -2 2580.73  155.10
   2   0  -2 2785.06  151.67
  -2   0   2 2698.79  152.11
  -2   0  -2 2737.03  153.17
  -2   0  -2 2622.12  153.50
  -2   0  -2 2749.81  153.75
   2   0  -2 2651.35  151.82
   2   0  -2 2736.30  151.81
  -2   0   2 2842.79  161.80
   2   0  -2 2751.88  150.32
  -2   0   2 2624.79  151.01
   2   0  -2 2769.97  152.68
   2   0   2 2715.66  152.56
  -2   0   2 2716.71  150.88
   2   0   2 2749.35  153.76
  -2   0  -2 2685.27  151.32
  -2   0   2 2575.01  150.16
  -2   0  -2 2462.07  149.97
  -2   0  -2 2667.68  152.86
  -2   0  -2 2819.26  155.95
   2   0   2 2745.30  149.95
  -2   0  -2 2753.43  152.43
   2   0   2 2755.17  149.76
   2   0  -2 2758.75  150.17
   2   0  -2 2723.06  149.96
   2   0  -2 2782.83  153.54
  -2   0   2 2572.52  152.28
   2   0   2 2758.94  149.49
   2   0   2 2620.87  149.64
   2   0   2 2718.14  150.39
   2   0  -2 2768.95  150.04
  -2   0  -2 2727.79  152.73
  -2   0  -2 2710.38  152.70
  -2   0   2 2760.66  154.10
  -2   0   2 2632.39  152.49
  -2   0   2 2687.07  151.57
  -2   0  -3 2354.85  134.10
  -2   0  -3 2288.19  133.07
  -2   0  -3 2412.29  134.33
  -2   0   3 2388.89  130.12
   2   0   3 2278.15  127.60
  -2   0  -3 2121.24  132.32
  -2   0  -3 2390.45  132.81
  -2   0  -3 2182.25  131.19
   2   0  -3 2232.58  131.29
  -2   0   3 2280.05  132.21
  -2   0   3 2329.55  129.61
  -2   0   3 2284.95  132.50
  -2   0   3 2363.94  135.03
  -2   0   3 2280.35  129.52
  -2   0  -3 2334.24  133.33
  -2   0  -3 2324.73  133.60
   2   0   3 2423.71  130.57
   2   0   3 2364.22  135.28
  -2   0  -3 2300.87  138.09
   2   0   3 2296.51  127.36
   2   0  -3 2319.46  129.42
  -2   0   3 2367.71  130.01
   2   0  -3 2224.92  136.48
   2   0  -3 2357.13  132.14
   2   0  -3 2357.42  126.80
   2   0  -3 2300.09  132.62
   2   0  -3 2263.86  130.02
  -2   0  -3 2347.43  134.08
   2   0  -3 2200.72  132.89
   2   0  -3 2310.26  129.78
  -2   0   3 2074.12  147.16
   2   0  -3 2328.76  133.90
   2   0   3 2344.25  132.57
   2   0  -3 2132.37  126.89
   2   0   4 1581.16   89.88
   2   0   4 1630.00   97.67
   2   0  -4 1608.18   97.50
   2   0   4 1642.79   95.50
   2   0  -4 1536.34   91.74
  -2   0  -4 1629.06   97.65
  -2   0  -4 1739.31   98.20
   2   0  -4 1554.96   99.15
  -2   0  -4 1477.75   97.09
   2   0   4 1558.68   89.98
  -2   0   4 1588.26  120.34
  -2   0  -4 1577.96  113.47
  -2   0  -4 1770.16  100.88
  -2   0  -4 1451.03   96.47
   2   0  -4 1519.75  101.55
   2   0  -4 1672.33   94.11
  -2   0  -4 1601.86  104.45
  -2   0  -4 1684.07   99.67
  -2   0   4 1671.00  101.31
  -2   0   4 1665.18   93.21
  -2   0   4 1676.49   93.75
   2   0  -4 1572.54   94.27
  -2   0  -4 1703.77  100.98
  -2   0   4 1693.30   97.94
   2   0  -4 1609.30   98.03
  -2   0  -5  215.98   25.21
   2   0  -5  162.89   24.78
  -2   0   5  166.67   18.22
  -2   0   5  232.63   28.43
  -2   0   5  179.50   46.11
   2   0   5  218.02   24.37
  -2   0   5  185.83   29.39
   2   0  -5  205.35   25.34
  -2   0  -5  238.15   31.65
  -2   0  -5  224.99   27.31
  -2   0  -5  214.27   28.52
   3   0   0    0.21    1.48
  -3   0   0    0.53    3.32
  -3   0   0    3.68    2.51
   3   0   0   -1.20    2.34
  -3   0   0    0.03    3.15
   3   0   0   -0.96    2.77
  -3   0   0    5.79    2.08
  -3   0   0   -1.31    2.91
   3   0   0    8.68    3.73
   3   0   0   -0.51    2.33
  -3   0   0    1.08    2.48
   3   0   0    2.95    2.58
   3   0   0   -0.42    2.68
  -3   0   0    1.88    3.11
  -3   0   0    2.85    2.63
  -3   0   0    2.61    2.55
  -3   0   0    0.63    2.20
   3   0   0    1.10    1.92
   3   0   0    2.36    3.40
   3   0   0   -2.95    2.85
   3   0  -1  189.45   15.14
   3   0   1  202.83   15.67
   3   0   1  219.92   15.54
  -3   0   1  212.43   15.55
   3   0   1  197.39   14.63
   3   0  -1  188.08   16.07
  -3   0  -1  208.97   15.86
  -3   0  -1  207.27   15.52
  -3   0  -1  210.93   13.20
   3   0  -1  198.97   15.40
   3   0   1  197.88   16.22
  -3   0   1  203.12   14.07
  -3   0  -1  190.05   15.90
  -3   0  -1  198.77   11.84
  -3   0  -1  203.82   14.89
   3   0  -1  189.57   15.20
  -3   0   1  193.84   12.59
  -3   0   1  196.85   14.33
   3   0   1  209.70   14.88
  -3   0  -1  200.22   15.03
   3   0   1  211.80   15.43
   3   0  -1  195.70   16.10
  -3   0   1  210.59   17.43
  -3   0   1  223.31   15.03
  -3   0   1  207.62   15.87
   3   0  -1  210.80   12.48
  -3   0   1  186.31   15.16
  -3   0   1  215.92   16.32
   3   0   1  220.19   17.14
   3   0  -1  201.32   13.42
   3   0  -1  212.44   14.78
  -3   0  -1  207.67   16.08
   3   0   1  222.49   14.47
  -3   0  -1  202.40   14.54
  -3   0   1  204.06   15.04
   3   0   1  198.19   16.21
   3   0   1  199.14   11.62
  -3   0  -1  196.68   15.46
   3   0  -1  219.49   14.31
   3   0   2  111.29   12.47
   3   0   2  113.60   12.29
  -3   0  -2  118.65   12.81
   3   0  -2  117.14   13.43
   3   0   2   92.52   13.52
   3   0   2  108.26    9.14
  -3   0  -2  131.63   13.49
  -3   0   2  115.85   10.21
  -3   0   2  103.84   11.54
  -3   0   2  101.46   13.87
  -3   0  -2  141.00   12.60
  -3   0  -2  107.84    8.67
  -3   0  -2  123.22   10.17
  -3   0  -2  115.21    8.37
  -3   0  -2   94.26   10.85
  -3   0  -2  110.95   12.68
   3   0   2  108.85   10.22
  -3   0   2  118.25   11.62
  -3   0   2  127.58   12.50
   3   0  -2  102.29   10.31
  -3   0  -2  107.96   12.84
   3   0  -2  105.44   12.20
   3   0   2  128.87   13.53
   3   0  -2  118.87    8.35
  -3   0   2   92.26   11.84
  -3   0   2  124.69   12.04
   3   0  -2  117.51    8.43
   3   0  -2  116.47    9.52
   3   0  -2  113.13   11.14
   3   0   2  111.69   10.05
   3   0   2  112.61    9.92
  -3   0  -2  120.34   13.41
  -3   0  -2  106.13   13.73
   3   0   2  117.14   18.80
   3   0  -2  119.54   11.94
  -3   0   2  125.98   19.50
  -3   0  -2  111.66   12.66
  -3   0   2  117.72   12.20
   3   0   2  125.33   10.43
   3   0  -2  115.65   11.10
   3   0  -2   87.40   12.54
   3   0   3  142.60   11.16
  -3   0  -3  130.01   27.20
  -3   0   3  154.65   18.09
  -3   0  -3  141.69   16.69
  -3   0   3  124.04   14.26
   3   0  -3  132.01   14.58
   3   0  -3  127.88   15.45
   3   0  -3  104.53   10.84
   3   0  -3  145.06   17.48
  -3   0   3  122.32   14.93
  -3   0  -3  187.32   18.33
  -3   0   3  127.78   15.37
  -3   0  -3  148.95   16.80
  -3   0  -3  135.72   15.88
  -3   0   3  125.53   14.35
  -3   0  -3  150.60   18.91
   3   0   3  129.88   11.56
  -3   0  -3  125.52   13.38
  -3   0   3  161.32   30.68
   3   0   3  133.50   13.18
   3   0   3  111.70   17.35
   3   0  -3  134.27   16.12
  -3   0   3  144.96   19.24
   3   0   3  135.12   10.52
  -3   0  -3  139.04   17.70
   3   0  -3  145.45   16.58
  -3   0  -3  119.09   16.23
   3   0   3  136.69   15.55
  -3   0  -3  125.11   16.30
   3   0  -3  129.17   11.58
   3   0   3  146.85   11.63
   3   0  -3  129.88   11.55
   3   0  -3  123.88   13.79
   3   0  -3  130.13   11.83
   3   0  -3  131.79   13.28
  -3   0   3  149.52   12.38
  -3   0   3  146.30   14.35
   3   0   4  176.23   21.02
  -3   0  -4  158.22   20.45
  -3   0   4  156.62   16.89
  -3   0  -4  161.15   22.94
   3   0  -4  139.63   14.92
  -3   0   4  199.29   22.89
  -3   0  -4  162.79   24.80
   3   0   4  143.23   16.96
  -3   0   4  142.23   36.92
  -3   0   4  168.55   19.94
  -3   0  -4  151.73   22.51
  -3   0   4  144.60   22.74
  -3   0   4  152.00   16.87
  -3   0  -4  179.55   23.19
   3   0  -4  143.01   18.84
   3   0  -4  169.86   20.57
   3   0  -4  136.86   21.44
   3   0   4  160.70   13.39
   3   0   4  155.29   12.57
   3   0  -4  186.10   22.24
   3   0   5   61.78   15.28
  -3   0  -5   73.72   17.66
   3   0  -5  111.07   19.95
  -3   0   5  109.52   36.87
  -3   0   5   81.39   19.41
  -3   0   5   79.22   23.36
   3   0  -5   62.74   12.94
  -3   0  -5   67.48   17.22
  -3   0  -5   60.00   21.59
   3   0  -5   59.21   18.58
  -3   0   5   76.21   13.64
  -3   0  -5   82.74   19.85
  -4   0   0  123.67   11.05
  -4   0   0  119.88   10.30
   4   0   0  122.34   11.37
  -4   0   0  134.84   10.81
   4   0   0  123.08   13.04
  -4   0   0  123.71    8.87
  -4   0   0  122.11   10.93
   4   0   0  121.33   11.96
  -4   0   0  134.65   12.98
  -4   0   0  122.28   12.18
   4   0   0  128.78   11.16
   4   0   0  135.19   11.39
   4   0   0  118.74   12.05
   4   0   0  120.99   12.48
   4   0   0  136.47   11.22
  -4   0   0  146.45   11.06
  -4   0   0  108.06   11.90
  -4   0   0  103.87   12.51
   4   0   0  126.84    8.78
   4   0   0  127.38    9.91
  -4   0  -1  352.12   24.33
  -4   0   1  374.92   25.27
  -4   0  -1  362.47   24.25
  -4   0   1  353.22   21.38
  -4   0   1  339.82   24.84
  -4   0  -1  343.99   24.10
   4   0  -1  373.49   26.43
  -4   0   1  345.87   26.99
  -4   0  -1  371.55   25.15
   4   0   1  341.20   24.24
  -4   0   1  362.58   25.04
  -4   0  -1  352.29   25.39
   4   0  -1  358.87   24.84
   4   0  -1  362.26   25.01
  -4   0   1  362.41   22.95
  -4   0   1  340.38   23.62
   4   0  -1  361.66   23.41
  -4   0   1  349.73   24.10
   4   0   1  375.99   25.70
   4   0   1  363.03   25.05
  -4   0  -1  368.27   21.44
   4   0   1  360.22   24.50
   4   0  -1  344.50   22.65
   4   0  -1  351.56   21.55
  -4   0  -1  336.52   25.00
  -4   0  -1  367.75   23.98
   4   0   1  355.59   26.11
   4   0   1  335.16   25.94
   4   0  -1  350.70   25.72
   4   0  -1  402.88   24.37
   4   0  -1  348.14   24.51
  -4   0   1  341.61   26.12
   4   0   1  366.39   24.62
  -4   0  -1  354.83   25.56
  -4   0   1  365.28   23.38
   4   0   2 6144.23  330.01
  -4   0  -2 6284.81  331.36
  -4   0  -2 5519.50  323.73
  -4   0  -2 5911.49  325.62
  -4   0   2 5825.79  327.84
  -4   0  -2 6060.72  325.94
  -4   0   2 5216.73  327.58
  -4   0   2 6074.66  330.62
  -4   0  -2 5599.70  327.96
   4   0  -2 5894.16  323.21
   4   0  -2 5843.32  325.15
   4   0   2 5997.69  326.86
  -4   0  -2 5943.36  329.46
  -4   0   2 6007.55  336.00
   4   0   2 5731.55  335.52
   4   0  -2 6119.39  328.49
   4   0   2 5950.40  326.85
  -4   0  -2 6044.76  328.83
   4   0  -2 6024.61  328.00
  -4   0  -2 5842.24  328.88
   4   0  -2 5693.19  330.60
   4   0  -2 6110.17  329.95
   4   0   2 6268.72  330.05
  -4   0   2 6030.64  327.54
   4   0   2 5956.58  327.85
  -4   0   2 5658.44  328.53
   4   0  -2 6120.25  327.07
   4   0  -2 5895.43  329.49
  -4   0  -2 5839.57  330.32
  -4   0  -2 5774.24  329.63
  -4   0  -2 5436.61  329.37
  -4   0  -2 5722.08  327.20
  -4   0   2 5890.54  328.30
   4   0  -2 6110.92  327.71
   4   0   2 6226.14  331.06
   4   0   2 5982.06  324.14
   4   0   2 5899.44  329.68
  -4   0   2 5934.39  329.84
  -4   0   3  874.02   58.01
   4   0   3  900.49   53.33
  -4   0   3  876.51   53.40
   4   0   3  937.09   60.50
  -4   0   3  942.91   58.10
   4   0  -3  912.78   52.33
   4   0  -3  899.67   56.14
  -4   0  -3 1074.70   75.85
  -4   0  -3  799.27   58.80
   4   0  -3  882.40   54.59
  -4   0  -3  968.26   59.93
  -4   0  -3  901.16   54.46
  -4   0   3  926.96   56.68
  -4   0   3  908.52   57.01
  -4   0   3  785.86   56.90
   4   0   3  988.99   59.13
   4   0  -3  937.91   57.51
   4   0  -3  920.09   53.15
  -4   0   3  831.53   59.97
  -4   0   3  901.37   71.78
   4   0  -3  903.91   51.40
  -4   0  -3  901.09   58.22
  -4   0  -3  912.55   59.68
   4   0   3  884.05   53.96
   4   0   3  919.96   53.83
   4   0   3  941.50   54.18
   4   0   3  979.07   54.76
  -4   0   3  943.40   61.34
  -4   0  -3  875.56   58.44
   4   0  -3  895.21   60.22
  -4   0  -3  861.81   58.56
  -4   0  -3  889.18   60.13
  -4   0  -3  990.94   61.56
   4   0  -3  899.09   57.82
  -4   0  -4  946.94   61.47
   4   0   4  918.72   55.78
  -4   0  -4  870.22   62.38
  -4   0   4  981.37   65.79
  -4   0   4  850.97   60.55
  -4   0   4  902.38   58.94
  -4   0  -4  966.56   64.84
   4   0  -4  909.80   57.16
  -4   0   4  875.20   57.86
   4   0   4  946.06   61.43
   4   0   4  901.66   54.03
   4   0   4  866.30   53.87
   4   0  -4  942.32   58.57
   4   0  -4  971.67   61.72
  -4   0   4  820.26   80.63
   4   0   4  925.37   64.99
  -4   0  -5  370.01   36.70
  -4   0   5  356.59   31.76
  -4   0   5  455.01   71.46
  -4   0   5  411.25   42.28
   4   0  -5  383.32   33.42
   4   0  -5  386.38   38.22
   4   0   5  368.68   35.65
  -4   0  -5  434.09   36.74
  -4   0   5  413.38   37.63
  -4   0  -5  357.71   41.28
   4   0   5  346.30   25.36
  -4   0  -5  407.15   42.30
   5   0   0    5.53    5.30
  -5   0   0    9.74    6.73
   5   0   0    0.64    5.90
  -5   0   0   -3.43    4.07
   5   0   0    2.73    2.54
  -5   0   0    7.18    4.74
   5   0   0    1.92    5.76
  -5   0   0    3.87    4.94
  -5   0   0    4.83    5.82
   5   0   0    7.79    6.14
   5   0   0    6.15    5.49
  -5   0   0    6.67    4.85
  -5   0   0    5.60    6.62
  -5   0   0    6.77    6.90
  -5   0   0    9.62    5.27
   5   0   0    4.87    4.92
   5   0   0   -3.04    4.97
   5   0   0    3.97    6.41
  -5   0   0    7.14    2.95
   5   0   0    2.23    3.65
   5   0   1  330.75   23.82
   5   0   1  336.30   24.95
   5   0  -1  306.30   23.82
   5   0  -1  322.48   22.86
  -5   0   1  323.76   24.96
  -5   0   1  322.97   20.05
   5   0   1  297.93   24.45
   5   0   1  322.67   23.88
   5   0  -1  313.95   22.10
   5   0  -1  314.62   20.38
   5   0   1  272.09   23.09
  -5   0   1  311.97   21.68
   5   0  -1  325.69   22.86
   5   0  -1  329.44   24.49
  -5   0  -1  322.94   24.07
   5   0  -1  332.84   25.81
  -5   0  -1  321.48   24.66
   5   0  -1  288.13   21.31
  -5   0  -1  316.55   19.95
  -5   0  -1  343.04   23.10
  -5   0   1  302.01   26.43
  -5   0   1  325.47   24.77
   5   0   1  318.62   23.37
  -5   0  -1  308.68   24.91
  -5   0   1  318.14   21.86
  -5   0   1  329.77   22.76
  -5   0   1  334.44   24.42
  -5   0  -1  336.90   24.36
  -5   0  -1  321.12   23.93
  -5   0   1  284.86   25.07
   5   0   1  301.77   24.15
   5   0  -1  300.32   24.56
   5   0   1  314.38   23.90
  -5   0  -1  326.01   23.09
  -5   0  -1  321.71   23.51
  -5   0   1  298.76   22.62
   5   0   1  313.10   25.29
   5   0  -2  518.35   35.93
  -5   0  -2  536.64   36.81
  -5   0   2  513.98   36.14
  -5   0  -2  541.56   36.93
  -5   0  -2  545.06   32.89
   5   0   2  525.82   42.80
  -5   0   2  580.33   39.31
   5   0   2  537.22   38.98
   5   0  -2  561.29   35.51
   5   0   2  606.83   39.00
  -5   0   2  578.65   36.31
  -5   0   2  522.94   37.13
   5   0   2  544.06   37.10
  -5   0  -2  525.53   38.64
  -5   0   2  529.50   37.36
   5   0   2  534.82   35.80
  -5   0  -2  537.23   34.79
  -5   0  -2  505.21   35.48
  -5   0  -2  529.66   37.82
   5   0  -2  548.37   39.01
   5   0  -2  540.86   37.59
   5   0  -2  533.87   36.45
   5   0  -2  529.86   36.53
   5   0  -2  576.58   38.97
  -5   0  -2  551.29   32.44
   5   0   2  538.31   38.36
  -5   0  -2  568.92   38.24
  -5   0   2  515.48   36.67
  -5   0   2  534.40   37.13
   5   0   2  541.95   38.15
  -5   0   2  548.07   39.11
  -5   0  -2  540.48   38.03
  -5   0  -2  547.61   39.29
   5   0  -2  560.09   33.32
  -5   0   2  568.42   43.81
   5   0   2  572.92   35.90
   5   0   3   83.14   11.98
  -5   0   3   78.22   13.67
  -5   0   3   86.53   17.38
  -5   0   3  125.36   17.52
  -5   0  -3  110.35   19.10
  -5   0   3   93.99   11.36
   5   0  -3  100.46   15.52
   5   0   3  143.00   26.15
  -5   0   3   98.02   26.01
  -5   0   3   92.54   15.43
   5   0  -3  101.63   15.89
   5   0  -3   97.97   13.71
  -5   0   3   91.30   15.49
   5   0   3  113.33   19.03
   5   0   3   97.25   12.32
   5   0   3   92.76   12.45
   5   0   3   90.37   12.18
  -5   0  -3   89.82   16.10
  -5   0  -3  103.25   14.96
  -5   0  -3  109.77   16.78
   5   0  -3   91.05   16.91
  -5   0  -3  122.10   17.96
  -5   0   4   41.19   12.96
   5   0   4   33.63   18.49
   5   0   4   37.14   13.52
  -5   0   4   31.93   14.56
  -5   0  -4   33.64   14.38
  -5   0   4   26.56   22.96
  -5   0   4   63.18   18.80
   5   0  -4   41.07   12.67
   5   0  -4   28.43   10.75
  -5   0  -4   47.51   17.22
   5   0   4   29.95    8.54
   5   0   4   39.49    8.61
  -5   0  -4   28.17   13.20
  -5   0   4   33.81   12.22
   5   0  -4   50.73   15.77
  -5   0   5  190.58   42.68
  -5   0  -5  142.69   28.02
   5   0   5  177.79   25.43
   5   0  -5   90.63   22.17
  -5   0  -5  153.05   28.71
  -5   0   5  134.99   28.82
  -5   0   5  127.09   24.28
  -5   0  -5  165.86   26.91
   5   0   5  142.94   16.46
  -5   0   5  106.33   19.79
  -6   0   0  355.15   26.50
  -6   0   0  388.91   30.28
  -6   0   0  403.33   29.44
  -6   0   0  367.67   30.13
   6   0   0  332.87   24.48
   6   0   0  384.09   28.96
   6   0   0  391.38   28.60
   6   0   0  367.11   28.45
  -6   0   0  398.14   27.37
   6   0   0  376.69   22.88
  -6   0   0  398.34   28.88
   6   0   0  389.00   27.09
  -6   0   0  368.17   26.69
   6   0   0  382.02   23.06
   6   0   0  392.90   30.37
   6   0   0  374.55   26.46
   6   0   0  375.72   27.03
   6   0   0  379.18   26.82
  -6   0   0  379.03   25.95
  -6   0   0  365.68   26.30
   6   0  -1  707.32   47.33
  -6   0   1  662.27   42.58
  -6   0   1  682.31   49.14
   6   0  -1  702.37   46.40
   6   0   1  690.79   45.52
   6   0   1  693.33   45.72
   6   0   1  701.58   47.33
  -6   0   1  641.72   43.78
   6   0   1  689.26   46.10
  -6   0  -1  690.33   44.86
  -6   0  -1  722.56   41.63
  -6   0   1  700.65   45.96
   6   0  -1  696.47   44.56
  -6   0   1  718.12   41.73
   6   0   1  704.77   47.75
   6   0  -1  703.36   43.60
  -6   0   1  678.02   46.52
  -6   0  -1  729.48   47.46
   6   0   1  671.38   47.72
  -6   0  -1  714.96   45.87
  -6   0   1  748.97   47.23
  -6   0  -1  694.76   43.87
  -6   0   1  701.33   44.65
  -6   0   1  689.44   48.30
   6   0   1  693.27   45.64
  -6   0  -1  663.86   45.94
   6   0  -1  727.12   44.14
   6   0  -1  694.06   42.02
   6   0   1  721.54   46.43
  -6   0   1  699.68   43.65
  -6   0  -1  746.28   46.22
   6   0  -1  721.66   44.57
  -6   0  -1  696.00   45.95
   6   0  -1  724.91   46.92
   6   0  -1  688.89   48.02
  -6   0  -1  706.47   48.09
  -6   0  -2 1092.10   62.62
  -6   0   2 1085.31   75.91
   6   0   2 1174.20   68.08
  -6   0   2 1132.64   69.43
   6   0   2 1113.29   67.61
  -6   0  -2 1045.70   70.10
   6   0  -2 1132.98   71.59
  -6   0  -2 1066.58   70.33
   6   0  -2 1120.74   71.23
   6   0  -2 1180.05   68.53
  -6   0   2 1162.50   69.92
  -6   0   2 1069.22   70.78
  -6   0  -2 1086.77   70.44
  -6   0  -2 1178.63   70.28
  -6   0   2 1165.62   70.87
  -6   0  -2 1010.47   67.09
  -6   0  -2 1049.93   67.94
   6   0  -2 1138.20   68.30
   6   0  -2 1185.99   69.24
   6   0  -2 1096.85   64.75
   6   0  -2 1125.13   68.98
   6   0   2 1038.14   70.47
  -6   0   2 1034.92   68.32
  -6   0  -2 1099.17   69.84
  -6   0   2 1087.21   66.83
  -6   0   2 1072.95   67.85
   6   0   2 1098.49   69.72
  -6   0   2 1057.47   68.63
   6   0   2 1104.00   69.07
   6   0   2 1086.16   75.68
   6   0  -2 1118.58   66.64
  -6   0  -2 1181.50   71.62
   6   0  -3  405.07   32.72
  -6   0  -3  362.42   34.35
  -6   0   3  352.44   30.07
   6   0  -3  375.11   28.20
  -6   0   3  327.63   41.55
  -6   0  -3  354.64   31.57
  -6   0   3  416.37   33.23
   6   0   3  344.76   27.73
   6   0   3  366.56   33.13
  -6   0   3  360.87   34.12
  -6   0   3  349.40   29.47
   6   0  -3  376.68   30.25
  -6   0  -3  346.90   31.14
   6   0   3  381.52   31.73
   6   0   3  318.04   27.39
  -6   0   4  384.24   58.11
   6   0   4  361.54   28.18
   6   0  -4  349.97   33.32
  -6   0  -4  363.28   36.01
  -6   0   4  356.36   39.60
   6   0   4  380.25   33.60
   6   0   4  409.35   40.79
  -6   0  -4  391.83   39.57
   6   0   4  321.23   27.02
  -6   0   4  353.97   33.08
  -6   0   4  366.94   33.17
   6   0  -4  371.03   29.77
  -6   0  -4  327.60   34.06
  -7   0   0    4.28    6.16
   7   0   0    6.95    7.70
   7   0   0    5.93    7.22
  -7   0   0    6.22    8.30
  -7   0   0    0.06    6.69
  -7   0   0    3.15    6.55
  -7   0   0   -0.99    8.34
   7   0   0    4.07    8.79
   7   0   0   13.69    8.61
   7   0   0    3.11    9.73
   7   0   0   10.56    7.55
   7   0   0    1.13    3.50
   7   0   0    4.35    7.17
   7   0   0   13.79    8.61
   7   0   0   -4.35    4.14
  -7   0   0   11.38    9.19
  -7   0   0   10.55    9.89
  -7   0   0   11.16    6.67
  -7   0   0   10.21    7.49
  -7   0  -1  326.99   26.13
   7   0   1  304.08   26.31
  -7   0   1  310.54   22.89
  -7   0   1  350.52   27.29
  -7   0   1  317.05   21.86
  -7   0  -1  281.87   24.75
  -7   0   1  317.63   30.12
  -7   0   1  324.46   24.31
   7   0   1  299.26   27.63
  -7   0  -1  295.49   27.59
  -7   0  -1  299.93   28.33
  -7   0   1  322.63   24.88
   7   0  -1  307.85   25.01
  -7   0   1  370.74   28.76
   7   0   1  307.84   26.23
  -7   0  -1  277.81   25.43
   7   0  -1  320.24   29.52
  -7   0  -1  338.15   26.74
   7   0   1  304.87   26.04
  -7   0  -1  302.67   21.42
   7   0  -1  324.78   22.40
   7   0  -1  324.54   24.33
   7   0   1  309.35   26.10
  -7   0  -1  261.65   26.62
   7   0   1  269.85   27.14
   7   0  -1  336.59   28.40
   7   0  -1  330.55   24.75
  -7   0  -1  304.69   26.42
  -7   0  -1  293.43   23.67
  -7   0   1  299.20   24.59
   7   0   1  268.29   28.18
  -7   0   1  325.53   27.78
   7   0   1  339.16   26.52
   7   0  -1  280.28   26.83
   7   0   1  304.00   26.17
  -7   0   1  345.85   29.81
   7   0  -1  317.69   24.71
   7   0  -1  344.27   27.03
   7   0   2   48.71   13.44
   7   0  -2   52.77   14.62
  -7   0   2   40.69   11.24
  -7   0  -2   53.21   13.72
  -7   0   2   71.66   13.32
  -7   0   2   56.86   13.90
  -7   0  -2   72.67   16.23
   7   0  -2   63.38   11.72
  -7   0   2   74.66   15.39
  -7   0  -2   47.84   11.17
  -7   0  -2   38.47   12.48
   7   0   2   42.14   13.65
   7   0  -2   62.45   13.09
  -7   0   2   47.40   13.83
   7   0   2   52.48   12.39
  -7   0   2   47.88   12.90
  -7   0   2   34.84   16.83
  -7   0   3    2.60   12.58
   7   0  -3   10.24   11.00
  -7   0  -3    4.91   11.19
  -7   0   3    5.08   18.41
   7   0  -3   15.32   11.46
  -7   0   3   22.47   11.69
  -7   0  -3    3.70   13.70
   7   0  -3   10.12    9.73
   7   0   3    3.43    8.61
  -7   0   3   -2.39   11.66
   7   0   3    3.45   12.77
  -7   0  -3   13.77   12.49
  -7   0   3   -2.72   12.03
   7   0   3    4.37    9.36
   7   0   3   12.68   12.89
  -7   0   4   34.48   16.22
   7   0  -4   19.88   12.47
  -7   0  -4   50.92   17.50
  -7   0   4   26.04   15.09
  -7   0   4   27.80   27.93
  -7   0  -4   33.48   20.25
   7   0   4   22.62   17.88
  -7   0   4   61.99   23.46
   7   0   4   46.10   15.93
  -7   0  -4   31.99   16.25
   7   0  -4   16.82   16.10
   7   0   4   30.16   11.81
   8   0   0  246.25   22.79
  -8   0   0  232.95   21.91
   8   0   0  237.13   26.91
   8   0   0  217.57   22.18
  -8   0   0  279.34   23.31
   8   0   0  238.08   21.01
  -8   0   0  261.07   26.15
  -8   0   0  271.99   22.43
   8   0   0  255.69   23.70
  -8   0   0  273.20   26.91
   8   0   0  296.19   25.21
  -8   0   0  258.91   22.91
  -8   0   0  296.90   28.67
  -8   0   0  293.16   28.99
   8   0   0  256.27   25.97
   8   0  -1  771.18   51.06
  -8   0  -1  665.67   49.38
  -8   0   1  706.47   54.95
   8   0  -1  768.65   49.04
   8   0  -1  721.84   51.46
   8   0  -1  766.84   48.31
  -8   0  -1  726.60   50.68
   8   0   1  742.71   52.33
  -8   0   1  681.86   53.05
   8   0   1  760.98   51.28
  -8   0   1  750.47   45.16
  -8   0   1  688.01   51.08
  -8   0  -1  676.50   46.58
   8   0   1  738.33   49.97
  -8   0  -1  767.24   50.24
  -8   0   1  665.44   49.15
  -8   0   1  744.53   45.51
  -8   0  -1  718.32   52.38
  -8   0   1  785.20   48.29
   8   0  -1  662.92   47.16
   8   0  -1  758.33   53.53
   8   0  -1  692.32   47.19
  -8   0  -2  223.19   24.33
   8   0   2  222.05   25.11
  -8   0   2  170.48   26.80
  -8   0   2  157.87   23.86
  -8   0   2  231.48   24.55
  -8   0  -2  196.56   25.13
   8   0  -2  202.40   26.97
   8   0   2  189.78   26.63
  -8   0   2  192.02   20.46
   8   0  -2  236.42   21.88
  -8   0  -2  200.78   24.73
   8   0  -2  187.92   22.48
  -8   0   2  237.27   33.57
  -8   0   2  208.15   26.08
   8   0   2  168.32   22.31
  -8   0   3   38.50   14.37
   8   0   3   95.10   20.90
  -8   0  -3   50.47   16.62
  -8   0  -3   65.15   17.23
   8   0  -3   63.50   17.90
  -8   0   3   65.38   19.24
   8   0  -3   66.60   14.95
  -8   0   3   76.13   19.54
  -8   0   3   88.28   19.96
   8   0   3   61.32   15.32
   8   0   3   75.70   19.11
  -8   0   3   83.64   27.04
   8   0  -3   64.82   17.27
  -8   0  -3   70.02   20.83
   8   0   4  154.39   26.59
   8   0   4  155.85   30.92
   8   0  -4  179.82   27.42
  -8   0  -4  174.65   30.90
  -8   0   4  110.86   26.98
   8   0   4  125.29   20.32
  -8   0  -4  144.36   26.11
  -8   0   4  162.66   24.80
  -8   0   4  183.24   44.60
  -8   0   4  192.91   28.75
   9   0   0   -0.90   10.50
   9   0   0   13.54   12.20
  -9   0   0   -0.38    9.18
   9   0   0    4.64   11.16
  -9   0   0   -3.33    7.69
  -9   0   0   -1.69   11.26
  -9   0   0   -0.14    8.53
   9   0  -1  224.33   23.99
  -9   0   1  188.64   28.13
  -9   0   1  204.62   23.55
   9   0  -1  176.77   18.79
  -9   0   1  232.18   32.60
  -9   0   1  175.49   20.54
   9   0  -1  233.25   24.43
   9   0   1  259.94   29.36
   9   0   1  207.84   25.31
  -9   0  -1  200.02   23.52
  -9   0  -1  206.97   24.02
  -9   0  -1  204.16   28.26
   9   0   1  207.14   24.47
  -9   0  -2  342.02   34.06
  -9   0   2  358.96   41.62
  -9   0   2  339.02   32.60
  -9   0  -2  329.77   33.36
  -9   0   2  315.17   27.37
   9   0   2  314.87   30.76
   9   0   2  340.99   34.43
  -9   0   2  291.60   34.44
   9   0  -2  259.72   33.18
  -9   0  -2  353.33   32.38
  -9   0   2  296.38   32.23
   9   0  -2  327.63   32.03
   9   0  -2  343.26   29.36
   9   0   2  337.70   35.78
   9   0   3   51.27   17.96
   9   0   3   35.11   15.14
  -9   0  -3   25.75   16.98
   9   0   3   41.58   19.78
  -9   0   3   70.12   27.83
  -9   0   3   32.30   18.33
   9   0  -3   38.26   16.14
   9   0  -3   39.53   14.65
  -9   0   3   23.04   17.43
  -9   0   3   23.17   12.84
  -9   0  -3   32.14   17.83
  -9   0  -3    1.68   18.14
 -10   0   0   40.38   19.07
  10   0   0   28.09   15.90
  10   0   0   33.83   15.12
 -10   0   0   25.62   13.50
 -10   0  -1  117.85   24.20
  10   0  -1  139.71   21.39
  10   0   1  118.88   21.42
  10   0   1  126.20   23.37
  10   0  -1  149.56   21.57
 -10   0  -1  132.10   21.13
  10   0   1  136.16   23.90
 -10   0   1   87.31   26.46
 -10   0   1  146.72   20.62
 -10   0  -1  123.35   21.91
 -10   0   1  111.60   19.19
  10   0   2  191.64   29.33
  10   0  -2  172.95   24.03
  10   0   2  125.14   24.71
 -10   0   2  232.76   38.24
 -10   0   2  180.12   26.74
  10   0   2  185.68   29.10
 -10   0  -2  169.32   28.81
 -10   0  -2  153.30   26.07
  10   0  -2  150.75   22.19
  10   0  -2  223.22   26.81
 -10   0  -2  226.74   27.89
  11   0   0   -0.53   14.85
 -11   0   0    8.25   14.95
 -11   0   0   -1.84   17.31
  11   0   0    2.17   15.04
 -11   0  -1    9.82   13.36
  11   0   1  -19.13   14.80
  11   0   1    1.04   17.92
  11   0  -1   -1.51   15.67
  11   0   1   -0.98   14.72
 -11   0  -1   -9.86   12.72
 -11   0  -1   21.13   20.51
 -11   0   1  -28.28   18.49
  11   0  -1    0.64   14.84
   0   1   1 1610.34   92.93
   0  -1   1 1732.13   93.12
   0   1  -1 1680.34   92.18
   0   1   1 1702.66   92.74
   0   1   1 1617.39   92.68
   0  -1  -1 1630.16   92.43
   0   1  -1 1641.12   92.04
   0   1  -1 1549.31   92.22
   0  -1   1 1667.40   92.83
   0  -1  -1 1684.20   91.10
   0  -1  -1 1671.28   92.42
   0  -1   1 1653.99   92.46
   0  -1  -1 1720.99   91.09
   0  -1   1 1704.79   91.83
   0   1  -1 1642.57   92.74
   0  -1  -1 1609.17   93.16
   0  -1  -1 1710.90   92.65
   0   1  -1 1665.05   92.73
   0   1  -1 1760.16   92.13
   0  -1  -1 1713.09   92.69
   0  -1  -1 1664.30   92.77
   0   1  -1 1602.80   95.16
   0  -1  -1 1658.07   92.61
   0   1  -1 1769.95   91.53
   0   1  -1 1728.93   93.44
   0  -1   1 1643.25   93.17
   0  -1   1 1703.83   91.76
   0  -1  -1 1707.75   92.81
   0  -1   1 1455.34   95.46
   0   1   1 1460.39   98.15
   0  -1   1 1664.45   92.88
   0   1  -1 1669.61   91.38
   0   1  -1 1626.15   92.96
   0   1   1 1651.17   93.31
   0   1   1 1655.36   92.36
   0   1  -1 1727.43   93.87
   0  -1   1 1612.53   91.65
   0   1  -2   89.72    7.68
   0  -1   2  113.23   10.42
   0   1   2   90.61    5.95
   0  -1  -2   86.96    9.28
   0  -1  -2   81.34    9.51
   0   1  -2   84.47   10.38
   0  -1  -2   67.57    8.43
   0   1  -2   82.10    8.26
   0   1  -2   84.22    9.09
   0   1  -2  103.76   11.07
   0   1  -2   86.89    9.70
   0   1   2   87.22    8.84
   0  -1   2   93.79    6.95
   0   1   2   71.41   16.42
   0   1   2   80.36    8.74
   0  -1  -2   92.67    9.89
   0  -1   2   99.50    7.11
   0   1  -2   75.02    8.06
   0  -1   2   91.22    9.05
   0  -1   2   72.86   14.66
   0   1   2   94.96    5.85
   0   1   2   99.81   11.97
   0  -1  -2   86.99    9.33
   0  -1  -2   81.99    9.12
   0  -1   2   94.57    6.85
   0  -1   2   97.13   10.48
   0  -1  -2   90.15    9.84
   0  -1  -2   94.87    9.64
   0   1  -2   99.89   14.88
   0  -1  -2   87.03   15.99
   0   1  -2   87.99    9.19
   0   1  -2   91.31    9.66
   0   1  -2   77.81    9.53
   0   1   3  779.85   44.46
   0  -1   3  893.92   62.25
   0   1  -3  703.36   47.58
   0  -1   3  774.29   50.50
   0   1   3  776.87   50.97
   0   1  -3  774.14   49.58
   0   1   3  764.43   48.47
   0   1  -3  764.41   50.12
   0   1  -3  812.58   50.05
   0   1  -3  814.87   44.54
   0  -1  -3  788.35   50.53
   0   1  -3  752.93   49.28
   0  -1  -3  812.79   49.27
   0   1   3  784.83   44.23
   0   1  -3  794.58   51.21
   0   1  -3  766.32   51.02
   0  -1  -3  805.04   49.20
   0  -1  -3  786.79   59.66
   0   1  -3  833.49   56.41
   0   1   3  808.72   63.81
   0  -1  -3  785.84   50.14
   0  -1  -3  793.95   49.86
   0  -1  -3  779.73   49.24
   0  -1  -3  819.14   50.39
   0  -1   3  759.89   49.13
   0  -1  -3  765.14   49.26
   0  -1   3  777.72   45.61
   0  -1   3  791.25   44.97
   0   1  -3  703.45   48.90
   0  -1   3  792.24   44.10
   0   1  -3  788.15   47.84
   0  -1  -3  801.71   48.98
   0   1   4   48.06    5.73
   0  -1  -4   30.93   13.87
   0  -1  -4   49.14   12.71
   0  -1  -4   52.30   13.54
   0  -1   4   50.75   12.85
   0   1  -4   39.89   12.61
   0  -1   4   49.11    6.95
   0  -1  -4   33.96   10.14
   0   1   4   46.25   25.14
   0   1   4   56.20   13.21
   0   1   4   39.06   13.52
   0   1  -4   41.87   14.79
   0  -1  -4   35.05   12.12
   0   1  -4   47.72   18.51
   0  -1  -4   47.54   10.89
   0  -1  -4   70.91   12.67
   0   1  -4   49.25   12.05
   0  -1   4   61.69   22.91
   0   1   4   46.95    6.36
   0  -1  -4   56.36   21.55
   0   1  -4   51.52   15.09
   0  -1  -4   63.99   16.37
   0  -1   4   52.26   13.78
   0   1  -4   32.06    9.64
   0  -1   4   50.19    8.67
   0  -1  -4   29.50   10.89
   0   1  -4   40.45   11.17
   0   1  -4   45.70   12.12
   0  -1   5  118.07   22.39
   0  -1   5  128.07   23.90
   0  -1  -5  121.14   29.93
   0   1  -5  120.18   22.43
   0  -1   5  120.76   11.47
   0   1  -5  112.00   19.63
   0   1  -5  120.77   21.87
   0  -1   5  100.95   19.18
   0  -1  -5  113.40   24.50
   0  -1  -5  111.94   22.24
   0   1   5  111.26   19.95
   0  -1  -5  136.13   22.19
  -1  -1  -1 8127.56  451.85
   1  -1   2 4141.32  232.60
  -1   1   2 4114.69  230.27
   1  -1   2 4206.94  234.03
   1  -1   2 4239.74  231.25
  -1   1   2 4044.73  231.19
   1   1  -2 4122.02  235.16
   1   1  -2 4236.38  229.38
  -1   1   2 4098.64  233.53
   1   1  -2 4198.68  232.84
   1   1  -2 4110.86  230.57
  -1  -1  -2 3874.59  238.70
  -1   1   2 4092.91  231.91
   1  -1   2 4122.91  229.41
   1   1  -2 4116.02  231.18
  -1   1   2 4041.26  231.74
  -1  -1  -2 3982.43  232.20
   1   1  -2 4129.92  232.55
  -1  -1  -2 4163.82  232.89
  -1  -1  -2 4092.56  232.28
  -1  -1  -2 4246.86  233.13
   1  -1   2 4115.27  229.43
  -1   1   2 4240.38  230.01
  -1  -1  -2 4035.21  232.16
  -1  -1  -2 4236.67  232.87
   1  -1   2 4156.38  232.03
   1   1  -2 4060.15  229.59
   1   1  -2 4049.27  232.64
   1   1  -2 4099.67  232.76
   1   1  -2 4214.32  230.44
  -1  -1  -2 4142.90  232.36
   1  -1   2 4193.44  232.02
  -1   1   2 3907.80  231.89
  -1  -1  -2 4101.77  232.33
   1  -1  -2 4374.38  230.20
   1   1   2 4019.66  232.37
   1  -1  -2 4161.80  230.94
  -1   1  -2 4079.07  231.51
   1  -1  -2 4163.16  232.04
  -1  -1   2 4204.83  232.91
  -1  -1   2 4387.24  230.43
  -1   1  -2 4042.21  232.57
   1   1   2 4382.40  233.74
   1  -1  -2 4301.89  232.72
   1  -1  -2 4098.82  233.22
   1   1   2 4305.15  231.12
  -1   1  -2 4153.30  236.43
  -1   1  -2 4226.76  232.08
  -1   1  -2 4182.94  233.39
   1  -1  -2 4232.43  230.97
  -1  -1   2 4336.92  230.54
  -1  -1   2 4274.55  232.10
  -1   1  -2 4398.18  233.44
   1   1   2 4234.49  232.94
  -1  -1   2 4329.08  230.73
  -1   1  -2 4281.99  233.28
   1  -1  -2 4200.09  231.78
  -1   1  -2 4181.88  231.82
   1  -1  -2 4130.94  228.35
   1  -1  -2 4237.03  232.24
  -1  -1   2 4350.83  233.54
  -1   1  -2 4370.13  233.18
  -1  -1   2 3990.06  240.51
  -1  -1   2 4328.21  231.48
   1  -1  -2 4308.82  238.98
  -1  -1  -3 2859.13  158.34
  -1  -1  -3 2653.15  156.30
   1   1  -3 2562.65  156.67
   1  -1   3 2640.70  156.50
  -1   1   3 2643.65  154.67
  -1  -1  -3 2593.56  156.56
   1  -1   3 2766.63  155.27
   1   1  -3 2638.72  160.42
   1   1  -3 2697.27  158.45
  -1   1   3 2740.90  158.51
   1  -1   3 2688.91  155.17
   1   1  -3 2455.18  154.11
  -1  -1  -3 2582.05  155.63
  -1  -1  -3 2710.14  157.24
   1   1  -3 2677.50  157.05
   1   1  -3 2576.72  156.61
   1   1  -3 2778.50  155.22
   1  -1   3 2659.06  152.00
   1   1  -3 2668.45  152.85
  -1   1   3 2521.55  172.56
  -1   1   3 2782.09  156.00
  -1  -1  -3 2526.37  156.29
  -1   1   3 2732.75  152.61
   1  -1   3 2673.23  156.45
   1   1  -3 2713.08  155.64
  -1  -1  -3 2951.12  156.85
  -1  -1  -3 2742.38  157.09
  -1  -1  -3 2589.61  156.28
   1   1  -3 2756.86  157.04
   1   1  -3 2620.24  153.73
  -1  -1  -3 2520.72  155.85
  -1   1   3 2733.62  152.35
  -1  -1   3 2866.79  156.39
  -1   1  -3 2615.28  162.56
  -1  -1   3 2433.56  168.69
   1   1   3 2966.09  157.71
  -1   1  -3 2950.89  158.77
  -1  -1   3 2758.32  158.10
   1  -1  -3 2779.24  155.68
  -1  -1   3 2876.44  153.37
  -1   1  -3 2899.00  158.21
   1  -1  -3 2860.90  155.00
  -1   1  -3 2720.49  157.13
  -1  -1   3 2870.98  152.91
   1  -1  -3 2850.52  155.10
  -1   1  -3 2859.38  156.05
   1  -1  -3 2683.80  156.65
  -1  -1   3 2892.58  152.88
  -1   1  -3 2782.83  155.77
  -1   1  -3 2821.19  155.57
  -1   1  -3 2599.38  166.65
   1  -1  -3 2930.29  157.73
   1  -1  -3 2822.42  151.67
   1  -1  -3 2871.52  156.71
   1  -1  -3 2914.65  156.72
   1   1   3 2888.40  156.25
   1   1   3 2864.79  155.06
   1  -1  -3 2876.03  158.00
  -1   1  -3 2866.78  157.28
  -1   1  -3 2844.22  157.68
   1  -1  -3 2850.15  164.96
  -1   1   4 1477.36   91.31
  -1   1   4 1467.63   82.33
   1   1  -4 1441.30   89.24
  -1  -1  -4 1523.27  103.08
   1  -1   4 1415.42   89.13
  -1   1   4 1427.44   82.60
   1  -1   4 1514.13   87.22
   1   1  -4 1419.76   86.24
  -1   1   4 1303.90  106.41
   1   1  -4 1436.97   84.86
  -1  -1  -4 1303.07   87.63
   1  -1   4 1417.98   84.99
  -1  -1  -4 1429.01   90.10
   1   1  -4 1450.79   89.09
  -1  -1  -4 1406.82   88.47
   1   1  -4 1447.45   80.91
  -1  -1  -4 1377.28   99.07
  -1  -1  -4 1316.31   88.05
  -1  -1  -4 1508.62   91.74
  -1  -1  -4 1498.72   88.00
   1   1  -4 1507.91   93.25
   1  -1   4 1441.06   81.01
  -1   1   4 1433.54   87.64
  -1  -1  -4 1475.46   88.76
  -1  -1  -4 1452.57   88.14
  -1  -1  -4 1460.94   88.19
  -1  -1   4 1459.69  106.21
  -1   1  -4 1330.43   95.51
  -1   1  -4 1393.44   87.24
  -1  -1   4 1461.70   82.93
  -1  -1   4 1558.17   83.86
   1  -1  -4 1451.09   88.45
  -1   1  -4 1466.27   89.50
  -1  -1   4 1489.42   88.32
  -1   1  -4 1456.36   90.74
  -1  -1   4 1471.65   91.28
   1  -1  -4 1462.59   89.17
  -1   1  -4 1429.74   86.93
   1  -1  -4 1431.70   86.03
   1  -1  -4 1477.45   96.33
  -1   1  -4 1481.87   88.95
  -1   1  -4 1471.00   86.89
  -1   1  -4 1658.35  123.28
   1   1   4 1429.66   86.68
   1  -1  -4 1409.73   88.21
   1  -1  -4 1454.57   86.23
  -1   1  -4 1470.21   89.31
  -1  -1  -5  476.25   40.79
  -1   1   5  456.33   44.23
   1  -1   5  457.35   28.06
   1   1  -5  470.40   40.94
  -1  -1  -5  487.46   45.01
  -1   1   5  499.25   30.45
   1   1  -5  476.78   41.24
  -1   1   5  476.87   39.01
  -1  -1  -5  466.76   49.57
  -1   1   5  657.45   69.63
   1  -1   5  515.17   39.54
  -1  -1  -5  480.77   49.66
  -1  -1  -5  447.71   43.42
  -1  -1  -5  500.71   39.79
  -1  -1   5  438.65   39.08
  -1   1  -5  406.73   42.68
  -1  -1   5  534.60   31.55
  -1   1  -5  400.16   42.27
   1  -1  -5  502.16   41.83
  -1   1  -5  476.75   40.59
   1   1   5  501.80   37.84
   1  -1  -5  448.10   40.03
  -1  -1   5  469.68   43.72
  -1   1  -5  432.77   40.35
   2  -1   0  155.78    9.57
  -2  -1   0  125.82    9.42
   2  -1   0  138.90    9.07
  -2   1   0  143.39   10.60
  -2  -1   0  138.77    9.29
  -2   1   0  137.66    9.42
  -2  -1   0  138.53   10.57
   2   1   0  117.98   10.05
   2   1   0  131.14   10.41
   2   1   0  137.52   10.07
  -2  -1   0  137.17   10.04
   2  -1   0  129.25    9.37
  -2  -1   0  133.49    9.44
   2  -1   0  157.07    8.67
   2   1   0  134.61    9.67
   2  -1   0  150.37    9.78
   2   1   0  138.63    9.59
   2  -1   0  142.08   10.16
  -2  -1   0  136.80    8.51
  -2  -1   0  134.42    9.30
   2  -1   0  141.43   10.35
  -2  -1   0  147.72   10.52
   2   1   0  116.95    9.92
   2  -1   0  146.75    8.71
   2   1   0  134.68    9.59
   2   1   0  130.90    8.43
  -2   1   0  150.97    9.55
  -2   1   0  153.99    9.75
  -2   1   0  164.98   10.49
   2   1   0  136.60    9.27
   2  -1   0  133.20    9.66
  -2   1   0  134.95    9.49
  -2  -1   0  133.08    9.67
  -2   1   0  148.30   10.38
   2   1   0  123.88    9.14
  -2   1   0  141.34   10.90
  -2   1   0  145.16    9.23
   2  -1   0  144.37   10.98
   2  -1   0  140.82   10.20
  -2   1   0  145.19    9.89
  -2  -1   0  141.19   10.31
   2   1  -1  160.15   12.03
  -2   1   1  163.90   12.24
   2  -1   1  159.48   13.13
  -2  -1  -1  177.44   11.37
   2   1  -1  150.90   12.15
  -2  -1  -1  158.58   13.68
   2  -1   1  168.26   12.36
   2  -1   1  163.71   11.65
  -2   1   1  158.06   12.71
   2   1  -1  167.02   12.77
  -2   1   1  155.72   12.90
  -2   1   1  155.69   11.95
  -2  -1  -1  165.66   12.97
   2  -1   1  160.48   12.60
   2  -1   1  174.68   12.99
  -2  -1  -1  166.67   12.85
  -2   1   1  166.02   11.58
   2   1  -1  146.52   12.69
   2   1  -1  147.14   11.65
  -2   1   1  158.89   12.19
  -2  -1  -1  148.34   12.35
   2   1  -1  161.97   12.27
   2   1  -1  164.19   10.81
   2  -1   1  180.73   13.65
  -2  -1  -1  169.45   11.23
   2   1  -1  161.05   11.96
  -2  -1  -1  173.35   12.38
  -2  -1  -1  142.96   13.26
  -2   1   1  170.15   15.17
   2  -1   1  165.35   10.49
   2  -1   1  162.39   11.85
  -2   1   1  148.52   12.95
  -2  -1  -1  156.19   13.02
  -2  -1  -1  156.72   11.87
  -2  -1  -1  155.62   10.16
   2   1  -1  162.91   12.62
   2   1  -1  168.84   10.30
  -2  -1   1  167.03   12.35
  -2   1  -1  187.91   12.87
   2   1   1  172.86   12.91
  -2   1  -1  183.67   11.44
  -2  -1   1  178.34   12.42
  -2   1  -1  169.57   12.47
  -2  -1   1  173.85   12.49
   2  -1  -1  184.12   14.47
  -2   1  -1  170.92   10.43
   2   1   1  173.16   11.54
  -2  -1   1  193.44   14.49
   2  -1  -1  173.57   11.39
  -2  -1   1  169.84   11.33
  -2   1  -1  185.46   13.62
  -2   1  -1  176.05   10.27
   2   1   1  156.57   11.62
   2   1   1  183.27   12.47
  -2   1  -1  173.80   12.59
  -2   1  -1  188.02   11.67
  -2   1  -1  191.09   13.40
  -2  -1   1  175.54   10.93
   2   1   1  184.12   10.27
  -2  -1   1  155.54   11.90
   2   1   1  176.80   15.71
  -2   1  -1  176.12   12.49
   2  -1  -1  178.38   12.09
   2   1   1  174.28   13.43
   2  -1  -1  169.41   11.74
   2  -1  -1  170.80   12.90
  -2   1  -1  183.14   13.64
   2  -1  -1  192.47   12.42
  -2  -1   1  179.54   13.20
   2  -1  -1  181.69   12.30
   2  -1  -1  181.90   12.29
  -2  -1   1  199.33   13.55
   2   1   1  179.51   12.68
   2   1   1  167.09   11.41
   2   1   1  180.84   12.67
   2  -1  -1  166.72   12.92
   2  -1   2  231.77   18.89
   2   1  -2  231.86   18.84
   2   1  -2  236.26   16.93
  -2   1   2  218.72   17.51
  -2   1   2  220.04   17.33
  -2  -1  -2  234.60   19.33
   2  -1   2  236.42   16.95
   2   1  -2  221.37   17.16
  -2  -1  -2  278.90   20.29
  -2   1   2  227.44   17.23
   2   1  -2  230.88   19.81
   2   1  -2  226.04   18.80
  -2  -1  -2  238.61   18.47
  -2  -1  -2  232.82   17.93
  -2   1   2  214.51   18.15
   2  -1   2  220.52   16.85
   2   1  -2  210.93   17.48
  -2  -1  -2  244.81   22.75
  -2   1   2  201.06   19.58
  -2   1   2  228.63   17.22
  -2  -1  -2  241.46   28.15
   2   1  -2  216.98   19.00
   2  -1   2  233.57   16.04
   2  -1   2  226.71   19.87
  -2   1   2  225.39   18.54
  -2  -1  -2  231.15   18.90
   2   1  -2  218.47   16.37
   2  -1   2  231.94   16.64
   2   1  -2  248.13   16.89
  -2  -1  -2  235.79   18.81
  -2  -1  -2  224.96   19.01
   2  -1   2  232.14   19.17
   2   1   2  288.26   20.58
  -2  -1   2  259.15   18.98
   2   1   2  279.28   15.91
  -2   1  -2  255.29   18.12
  -2  -1   2  269.68   18.11
  -2   1  -2  289.72   19.87
  -2  -1   2  279.23   16.23
  -2  -1   2  300.54   26.71
   2  -1  -2  272.82   18.27
  -2  -1   2  279.24   19.15
   2  -1  -2  251.02   16.34
  -2   1  -2  238.90   16.50
   2  -1  -2  271.30   16.27
   2   1   2  266.03   16.96
   2   1   2  273.34   15.95
  -2   1  -2  269.25   20.60
   2   1   2  289.77   19.22
   2   1   2  288.92   16.01
   2  -1  -2  280.99   22.71
   2   1   2  292.90   20.49
  -2  -1   2  237.89   19.20
  -2  -1   2  294.30   17.16
   2  -1  -2  268.81   18.12
   2  -1  -2  254.18   19.85
  -2   1  -2  268.81   19.87
   2  -1  -2  282.17   16.23
  -2   1  -2  277.26   19.17
  -2   1  -2  281.56   20.54
   2  -1  -2  256.22   19.27
   2  -1  -2  279.06   19.19
  -2   1  -2  286.48   20.64
  -2  -1   2  290.24   20.82
   2  -1  -2  250.57   16.54
  -2   1  -2  288.08   19.92
  -2  -1   2  297.56   18.11
  -2   1  -2  293.17   17.65
  -2   1  -2  332.18   28.58
  -2  -1   2  279.19   18.26
   2  -1   3  630.22   42.60
   2  -1   3  570.31   33.08
  -2  -1  -3  567.22   40.29
   2  -1   3  596.17   33.03
   2   1  -3  620.31   39.27
   2   1  -3  582.29   36.02
  -2   1   3  572.70   38.39
   2   1  -3  590.43   36.45
  -2   1   3  568.97   35.65
  -2  -1  -3  588.83   38.21
  -2  -1  -3  583.98   39.10
  -2   1   3  567.26   41.05
   2  -1   3  558.10   36.76
   2  -1   3  585.79   39.20
  -2   1   3  443.81   51.64
  -2  -1  -3  590.00   40.03
   2   1  -3  550.81   33.35
  -2   1   3  590.06   36.56
   2   1  -3  578.31   39.45
   2   1  -3  603.95   41.61
   2   1  -3  558.63   39.01
  -2  -1  -3  558.78   38.81
  -2   1   3  574.79   36.07
  -2  -1  -3  606.52   45.89
   2   1  -3  602.62   37.12
  -2  -1  -3  606.93   39.57
  -2   1   3  549.54   36.12
   2  -1   3  573.18   34.22
  -2  -1  -3  575.68   39.27
  -2  -1  -3  469.23   49.47
   2   1  -3  580.33   39.38
   2   1  -3  524.57   33.78
   2   1  -3  595.18   36.91
  -2  -1  -3  588.47   40.36
   2   1  -3  539.52   34.98
  -2   1   3  582.25   38.50
   2   1   3  591.37   38.28
   2  -1  -3  584.83   38.79
   2  -1  -3  565.43   35.78
  -2  -1   3  569.45   35.94
   2  -1  -3  613.70   44.62
   2   1   3  640.78   41.82
  -2   1  -3  574.76   37.12
  -2  -1   3  510.76   50.07
  -2  -1   3  593.98   38.96
   2  -1  -3  483.04   37.35
  -2  -1   3  630.83   41.49
   2  -1  -3  616.93   40.76
   2  -1  -3  563.45   38.83
  -2  -1   3  568.21   36.36
   2   1   3  576.82   33.01
  -2   1  -3  586.21   40.42
  -2   1  -3  568.41   38.58
  -2   1  -3  584.48   38.64
   2   1   3  571.53   33.15
  -2   1  -3  585.32   42.44
  -2   1  -3  567.98   50.31
   2  -1  -3  575.45   35.67
   2  -1  -3  585.91   35.48
  -2   1  -3  578.48   38.96
   2   1   3  600.05   36.74
  -2   1  -3  623.61   40.74
  -2  -1   3  535.16   38.62
  -2   1  -3  569.01   39.73
  -2   1  -3  570.62   40.23
  -2   1  -3  607.78   40.07
  -2  -1   3  604.75   36.70
   2  -1  -3  616.53   38.93
   2   1  -4   75.83   15.84
   2   1  -4   71.61   15.59
  -2  -1  -4   87.03   15.83
  -2   1   4   74.23   15.26
   2  -1   4   67.87    8.58
   2   1  -4   68.90   12.18
  -2   1   4   79.16   18.53
  -2  -1  -4   93.16   15.91
  -2  -1  -4  106.07   19.00
  -2   1   4   94.13   11.84
   2  -1   4   81.35   15.74
   2   1  -4   85.46   11.42
  -2  -1  -4   81.30   16.80
  -2   1   4   90.87   11.73
  -2  -1  -4   53.99   12.82
  -2   1   4   56.07   27.48
  -2  -1  -4   84.47   17.10
  -2  -1  -4   77.85   20.69
  -2  -1  -4   84.21   14.63
   2   1  -4   79.43   16.14
   2  -1   4   78.05   14.30
   2  -1  -4   80.07    9.36
  -2  -1   4  116.36   13.19
  -2  -1   4   78.97   17.57
  -2   1  -4  113.95   19.44
   2  -1  -4   92.96   16.23
  -2   1  -4  100.82   17.45
  -2   1  -4  128.33   17.60
  -2  -1   4   99.09   12.13
   2  -1  -4   99.34   13.12
  -2  -1   4  104.77   17.73
   2   1   4  106.91   14.51
   2  -1  -4   96.17   16.26
  -2   1  -4   87.42   19.50
   2  -1  -4   78.58   15.19
  -2  -1   4   95.81   30.37
   2  -1  -4  131.30   20.59
  -2  -1   4  101.01   11.44
   2  -1  -4   96.61    9.36
   2  -1  -4  115.64   14.02
  -2   1  -4   88.62   16.70
  -2   1  -4  110.64   16.35
  -2  -1  -5   90.59   18.08
   2  -1   5  121.00   18.75
  -2   1   5   89.23   19.39
  -2  -1  -5   76.01   18.18
  -2   1   5   75.83   11.68
  -2  -1  -5   73.13   19.60
   2   1  -5   90.98   19.71
   2   1  -5   94.98   18.40
  -2   1   5   64.79   20.22
  -2   1   5  106.36   32.82
  -2  -1  -5   35.00   19.42
  -2  -1  -5  102.45   19.90
   2   1   5   47.01   14.52
  -2  -1   5   54.09   19.65
  -2   1  -5   54.59   16.76
  -2  -1   5   22.24   16.86
  -2   1  -5   37.19   17.48
  -2   1  -5   47.05   16.30
  -2   1  -5   42.57   16.88
   2  -1  -5   41.07   15.02
   2  -1  -5   68.09   19.24
  -3  -1  -2 1469.39   85.22
   3  -1   2 1489.68   86.14
  -3   1   2 1501.48   87.77
  -3   1   2 1368.41   86.62
   3   1  -2 1501.56   89.07
  -3   1   2 1542.21   96.47
   3   1  -2 1564.81   86.85
  -3  -1  -2 1421.87   83.53
  -3   1   2 1410.72   86.84
  -3   1   2 1606.05   86.71
   3  -1   2 1484.97   85.62
   3   1  -2 1550.19   86.57
   3   1  -2 1436.19   84.41
   3   1  -2 1495.50   83.95
  -3   1   2 1509.64   86.62
  -3  -1  -2 1498.11   89.04
  -3  -1  -2 1524.53   89.42
  -3   1   2 1465.92   87.60
  -3   1   2 1658.75   87.20
   3  -1   2 1500.20   88.92
   3   1  -2 1581.08   88.00
   3  -1   2 1538.55   85.93
   3   1  -2 1469.66   87.49
  -3  -1  -2 1570.11   88.66
   3  -1   2 1367.77   92.82
  -3  -1  -2 1457.51   84.13
   3   1  -2 1500.72   88.33
  -3  -1  -2 1535.56   87.45
  -3  -1  -2 1441.65   88.33
  -3  -1  -2 1458.88   86.19
  -3  -1  -2 1501.57   86.14
   3  -1   2 1517.34   88.49
   3  -1   2 1488.07   84.55
  -3  -1  -2 1541.22   90.49
   3   1  -2 1492.34   85.78
   3  -1   2 1491.57   88.09
  -3  -1  -2 1545.00   88.75
   3  -1  -2 1633.36   87.67
  -3   1  -2 1317.88   88.43
  -3   1  -2 1435.46   84.06
   3  -1  -2 1528.19   88.78
  -3   1  -2 1331.32   87.76
   3   1   2 1525.14   85.53
  -3   1  -2 1647.89   88.43
  -3  -1   2 1532.82   86.83
   3  -1  -2 1410.53   82.92
  -3  -1   2 1491.25   84.28
   3  -1  -2 1532.89   82.98
   3  -1  -2 1574.03   86.00
  -3  -1   2 1313.70   86.69
   3   1   2 1437.99   85.01
  -3   1  -2 1527.03   88.00
   3   1   2 1501.46   85.09
  -3  -1   2 1496.64   93.56
  -3  -1   2 1601.13   87.40
  -3   1  -2 1568.54   87.03
  -3  -1   2 1554.88   87.86
   3  -1  -2 1505.34   87.72
  -3  -1   2 1542.50   84.45
   3   1   2 1382.24   94.86
  -3   1  -2 1470.49   89.17
  -3   1  -2 1532.28   89.35
  -3  -1   2 1570.78   88.04
   3  -1  -2 1551.18   86.04
   3   1   2 1567.86   84.33
  -3   1  -2 1485.59   84.79
   3  -1  -2 1585.13   86.19
   3  -1  -2 1499.23   90.63
  -3   1  -2 1531.49   84.22
  -3  -1   2 1422.25   87.51
  -3  -1   2 1327.39   88.48
  -3   1  -2 1611.67   88.54
   3   1   2 1645.86   89.25
   3   1   2 1548.86   87.58
   3  -1  -2 1592.28   86.12
  -3  -1  -3 1426.04   87.99
  -3  -1  -3 1330.47   85.41
  -3   1   3 1382.79   86.98
   3   1  -3 1384.73   89.20
  -3   1   3 1417.57   85.49
  -3  -1  -3 1448.39   88.74
   3   1  -3 1496.08   86.94
   3  -1   3 1381.36   87.73
  -3  -1  -3 1495.72   89.63
   3   1  -3 1321.12   87.53
   3   1  -3 1365.59   83.27
   3  -1   3 1420.49   89.92
   3   1  -3 1448.64   85.86
   3   1  -3 1354.46   87.93
   3  -1   3 1474.63   83.71
  -3   1   3 1243.24  101.21
  -3  -1  -3 1469.64   89.75
  -3  -1  -3 1455.11   91.81
  -3   1   3 1390.05   84.43
   3   1  -3 1374.67   83.43
  -3   1   3 1427.49   90.16
  -3  -1  -3 1309.52   86.30
   3   1  -3 1416.78   83.95
  -3   1   3 1353.54   84.87
  -3  -1  -3 1296.54   87.74
   3  -1   3 1403.67   83.07
   3  -1   3 1425.93   83.17
   3   1  -3 1446.87   83.84
  -3   1   3 1394.64   86.08
  -3  -1  -3 1381.11   88.98
  -3   1   3 1418.40   87.24
  -3   1   3 1290.91   86.76
   3   1  -3 1412.63   83.90
  -3  -1  -3 1275.21  100.91
   3  -1   3 1453.80   84.45
   3   1  -3 1418.39   87.65
   3  -1   3 1469.91   84.34
  -3   1  -3 1523.49   84.97
   3   1   3 1619.33   87.61
  -3   1  -3 1531.27   88.39
   3  -1  -3 1628.20   86.29
   3   1   3 1560.48   82.82
  -3  -1   3 1548.97   83.13
  -3   1  -3 1582.72   90.07
  -3   1  -3 1543.08   88.47
   3  -1  -3 1461.83   86.38
   3   1   3 1552.09   82.96
   3  -1  -3 1527.24   82.94
  -3  -1   3 1408.07  101.01
  -3   1  -3 1551.14   90.14
   3  -1  -3 1455.05   87.35
  -3  -1   3 1546.88   86.74
   3  -1  -3 1535.78   89.47
  -3   1  -3 1581.72   89.85
  -3   1  -3 1521.75   89.59
  -3  -1   3 1547.45   86.06
  -3  -1   3 1660.92   88.46
  -3  -1   3 1503.58   90.40
   3   1   3 1603.88   90.60
  -3  -1   3 1503.44   88.31
   3  -1  -3 1529.45   83.08
   3  -1  -3 1515.65   85.66
   3   1   3 1507.64   84.24
   3   1   3 1522.12   81.96
  -3  -1   3 1393.52   87.22
  -3   1  -3 1589.95   88.37
   3   1   3 1565.89   82.89
  -3   1  -3 1317.22   99.95
  -3  -1   3 1558.23   85.84
   3  -1  -3 1520.43   92.08
  -3   1  -3 1581.40   87.81
   3  -1  -3 1515.07   83.01
   3  -1  -3 1483.35   83.20
  -3  -1  -4 1788.63  113.59
   3   1  -4 1621.09  112.44
  -3  -1  -4 1706.18  113.04
  -3   1   4 1836.19  115.80
   3   1  -4 1841.86  110.58
  -3  -1  -4 1861.92  114.87
   3  -1   4 1809.18  108.10
  -3  -1  -4 1927.43  118.13
   3   1  -4 1787.94  107.06
  -3  -1  -4 1815.51  112.19
   3  -1   4 1838.86  111.82
   3   1  -4 1859.94  112.23
   3  -1   4 1780.31  104.87
  -3   1   4 1863.67  111.69
  -3   1   4 1691.81  107.30
   3  -1   4 1772.59  105.38
   3   1   4 1951.34  116.17
  -3   1  -4 2012.10  112.06
  -3   1  -4 1931.83  114.72
   3  -1  -4 1848.76  106.49
   3  -1  -4 1938.71  111.88
  -3  -1   4 1968.24  115.65
   3   1   4 1915.33  108.01
  -3   1  -4 1877.72  113.70
   3  -1  -4 1831.89  112.53
   3  -1  -4 1967.17  109.82
   3   1   4 1944.73  111.35
   3   1   4 1919.30  104.21
  -3   1  -4 1884.02  114.20
  -3  -1   4 2030.65  112.58
  -3  -1   4 1866.47  108.37
  -3  -1   4 1624.59  131.09
   3   1   4 1920.88  103.93
  -3   1  -4 1984.83  113.50
  -3  -1   4 1913.37  108.15
   3  -1   5  244.07   15.02
  -3   1   5  263.02   29.68
  -3  -1  -5  279.12   28.02
   3  -1   5  238.18   24.90
   3   1  -5  260.81   30.19
  -3  -1  -5  240.30   32.81
  -3  -1  -5  255.25   27.60
  -3  -1  -5  226.06   29.84
  -3   1   5  230.93   21.96
  -3   1   5  297.73   56.27
  -3   1   5  307.29   35.07
  -3  -1   5  124.34   27.14
   3  -1  -5  205.67   27.62
   3   1   5  187.98   23.33
  -3  -1   5  165.45   20.36
  -3  -1   5  167.47   26.74
   3  -1  -5  195.40   24.05
  -3   1  -5  139.28   23.47
  -3   1  -5  182.46   28.66
  -3   1  -5  135.35   25.79
  -4  -1   0 3315.44  177.85
  -4  -1   0 3428.29  181.44
   4  -1   0 3069.25  181.40
   4  -1   0 3236.37  181.06
   4  -1   0 3169.63  182.39
   4   1   0 3235.76  181.99
   4  -1   0 3298.62  179.85
   4   1   0 3382.44  180.39
   4   1   0 3235.59  180.01
   4  -1   0 3172.39  180.27
  -4  -1   0 3282.45  181.34
  -4   1   0 3252.18  181.20
  -4   1   0 3229.38  179.27
  -4   1   0 3138.27  181.97
  -4  -1   0 3243.83  182.11
   4   1   0 3231.25  177.72
   4  -1   0 3177.31  177.72
  -4   1   0 3423.57  181.64
  -4  -1   0 3168.04  179.70
   4  -1   0 3141.45  179.71
  -4  -1   0 3282.55  179.62
  -4   1   0 3326.49  180.33
  -4   1   0 3201.15  179.62
   4   1   0 3204.40  182.14
   4   1   0 3033.43  178.94
   4   1   0 3183.51  180.16
   4  -1   0 3238.33  178.00
   4  -1   0 3167.18  178.78
  -4  -1   0 3387.14  179.79
  -4  -1   0 3198.04  179.88
  -4   1   0 3073.24  179.66
   4   1   0 3296.16  181.33
   4   1   0 3407.55  179.82
   4  -1   0 3274.28  181.16
  -4   1   0 3014.09  182.21
  -4  -1   0 3302.87  180.12
   4   1   0 3115.65  180.71
  -4  -1   0 3157.43  182.22
  -4   1   0 3229.27  179.85
   4  -1   1  981.09   54.27
  -4  -1  -1  947.58   58.01
  -4   1   1  989.96   55.14
  -4   1   1 1022.89   59.33
  -4  -1  -1 1029.22   58.45
  -4  -1  -1  973.99   59.46
  -4   1   1 1002.16   57.59
  -4   1   1 1011.08   59.34
   4   1  -1 1087.23   58.44
   4   1  -1  969.09   59.77
   4   1  -1 1006.25   56.62
   4   1  -1 1030.12   59.36
   4  -1   1  996.83   57.00
   4   1  -1 1021.28   58.90
  -4  -1  -1 1000.00   56.15
  -4  -1  -1 1014.53   59.35
  -4   1   1 1046.62   62.44
  -4   1   1  997.53   57.24
  -4   1   1 1037.41   57.99
   4  -1   1  968.82   59.19
   4  -1   1  962.27   58.51
   4   1  -1 1000.59   58.67
   4   1  -1  981.06   60.09
  -4  -1  -1 1049.27   60.17
  -4  -1  -1  979.83   58.19
   4   1  -1  995.37   57.64
   4  -1   1 1040.35   58.58
  -4   1   1  954.48   59.04
  -4  -1  -1 1036.33   57.77
  -4  -1  -1 1012.67   60.04
   4  -1   1  960.81   59.86
   4   1  -1  992.79   56.19
   4  -1   1  960.30   59.32
  -4   1   1  980.37   58.20
  -4   1   1  975.46   60.30
   4  -1   1 1030.83   60.71
  -4  -1   1  933.94   57.57
  -4  -1   1  988.19   59.23
  -4   1  -1  938.30   54.21
   4  -1  -1  943.81   58.65
   4   1   1 1031.99   59.07
  -4   1  -1 1019.24   59.17
   4   1   1  970.06   59.19
  -4   1  -1 1022.76   59.55
  -4  -1   1  935.05   59.08
  -4  -1   1 1010.20   56.00
  -4   1  -1  972.94   59.41
   4   1   1  879.54   59.60
   4   1   1 1005.16   58.58
  -4  -1   1  939.90   60.75
   4  -1  -1  982.67   58.96
   4   1   1  897.91   59.24
  -4   1  -1  979.99   59.48
   4  -1  -1  993.74   58.70
  -4   1  -1  989.12   55.08
  -4  -1   1  995.91   56.69
  -4   1  -1  967.58   58.20
   4   1   1  960.07   61.20
  -4  -1   1  973.98   58.16
  -4   1  -1  982.04   58.79
  -4   1  -1  948.16   60.19
  -4  -1   1  945.27   60.05
  -4  -1   1 1002.81   59.45
   4  -1  -1  989.49   57.93
   4  -1  -1  966.02   56.93
   4  -1  -1  992.69   60.50
  -4   1  -1  916.56   58.10
  -4   1  -1  922.85   58.05
   4   1   1 1004.46   59.94
   4  -1  -1  960.03   57.02
  -4  -1   1  944.79   57.13
   4  -1  -1  920.83   60.02
  -4   1   2  272.21   23.47
  -4  -1  -2  294.94   23.87
  -4   1   2  279.05   21.46
   4  -1   2  273.63   22.85
  -4  -1  -2  254.47   21.74
   4   1  -2  297.16   23.80
  -4  -1  -2  278.91   22.01
   4  -1   2  254.52   20.96
  -4   1   2  242.21   21.35
   4  -1   2  272.60   26.61
   4  -1   2  269.84   18.05
   4  -1   2  271.61   23.51
   4   1  -2  240.89   22.95
  -4   1   2  242.78   28.14
   4   1  -2  289.24   17.84
   4   1  -2  263.14   18.09
   4  -1   2  251.21   21.56
  -4  -1  -2  277.19   23.19
   4  -1   2  297.15   21.15
  -4  -1  -2  254.83   17.24
   4   1  -2  272.36   21.06
  -4   1   2  259.25   23.72
   4   1  -2  274.18   22.78
  -4   1   2  313.48   23.10
   4   1  -2  276.21   22.28
  -4   1   2  271.72   22.19
  -4  -1  -2  267.79   23.68
  -4  -1  -2  281.56   22.99
   4   1  -2  283.64   21.99
  -4   1   2  290.67   22.45
  -4  -1  -2  259.03   19.25
   4  -1   2  256.25   23.31
  -4  -1  -2  253.87   23.18
   4   1  -2  267.43   21.23
  -4  -1  -2  251.60   19.91
  -4  -1  -2  248.93   22.75
  -4  -1  -2  263.70   19.79
   4  -1   2  264.69   21.10
  -4   1  -2  323.64   18.72
   4  -1  -2  339.97   25.62
   4  -1  -2  305.23   23.54
  -4  -1   2  339.72   25.30
   4   1   2  321.16   29.20
   4   1   2  309.19   21.02
  -4  -1   2  301.82   22.51
  -4  -1   2  316.95   24.11
  -4   1  -2  305.87   22.84
  -4  -1   2  330.25   20.60
  -4   1  -2  283.62   22.14
   4   1   2  313.24   20.81
   4  -1  -2  316.84   21.87
  -4   1  -2  344.39   20.35
   4  -1  -2  340.20   21.28
  -4   1  -2  316.25   20.68
   4  -1  -2  283.87   23.25
  -4   1  -2  329.25   23.41
  -4   1  -2  301.82   24.09
  -4  -1   2  321.39   28.30
  -4   1  -2  307.82   17.73
  -4   1  -2  315.82   24.52
  -4  -1   2  327.12   23.00
  -4  -1   2  325.81   23.04
   4   1   2  256.60   20.99
   4  -1  -2  319.36   19.87
  -4  -1   2  322.12   18.05
  -4   1  -2  308.87   24.71
   4  -1  -2  338.11   22.48
  -4  -1   2  265.29   22.15
   4  -1  -2  308.34   22.37
   4   1   2  300.56   23.70
  -4  -1   2  317.90   22.48
   4   1   2  326.67   17.72
   4   1   2  336.51   23.41
   4   1   2  348.40   25.51
  -4   1  -2  335.71   23.87
  -4   1   3  393.97   33.86
   4  -1   3  398.67   26.42
  -4   1   3  383.37   29.66
  -4   1   3  410.43   30.28
  -4  -1  -3  425.84   33.82
   4  -1   3  389.36   26.81
   4   1  -3  418.33   29.64
  -4  -1  -3  417.17   33.49
   4  -1   3  416.61   26.17
   4  -1   3  391.26   32.63
  -4  -1  -3  366.67   30.73
   4   1  -3  392.38   25.25
  -4   1   3  439.22   30.77
   4   1  -3  395.11   29.71
  -4   1   3  391.69   29.25
   4   1  -3  394.14   24.66
  -4  -1  -3  342.66   31.09
  -4  -1  -3  373.63   30.51
   4   1  -3  365.71   30.77
  -4  -1  -3  412.45   31.66
  -4   1   3  408.19   29.29
   4  -1   3  390.32   31.81
   4   1  -3  420.68   30.93
  -4   1   3  414.69   30.38
  -4  -1  -3  420.99   33.15
   4  -1   3  433.47   27.78
  -4   1   3  401.84   27.01
   4   1  -3  405.43   24.29
   4   1  -3  438.07   27.97
  -4  -1  -3  390.90   27.45
   4  -1   3  423.92   27.17
  -4   1   3  329.71   41.08
  -4  -1  -3  361.89   29.62
   4   1   3  370.15   25.85
  -4  -1   3  375.48   30.33
  -4   1  -3  370.27   30.26
  -4  -1   3  402.87   29.25
  -4   1  -3  384.63   32.56
  -4   1  -3  379.33   30.96
  -4  -1   3  437.61   33.85
  -4   1  -3  353.92   29.67
   4   1   3  380.24   25.90
   4  -1  -3  373.45   22.15
   4  -1  -3  408.34   27.05
   4   1   3  393.54   26.26
   4   1   3  372.56   32.27
  -4  -1   3  399.40   24.65
   4  -1  -3  358.38   27.23
   4  -1  -3  398.50   32.77
  -4   1  -3  414.52   36.04
   4   1   3  357.43   25.05
   4  -1  -3  382.82   26.31
  -4   1  -3  402.83   30.82
  -4  -1   3  362.34   28.91
  -4   1  -3  412.54   44.49
   4  -1  -3  366.54   29.61
  -4   1  -3  385.35   31.62
  -4  -1   3  349.46   29.73
  -4  -1   3  365.01   29.87
  -4  -1   3  448.68   43.32
  -4   1  -3  377.23   30.26
   4  -1  -3  391.17   29.73
   4   1   3  426.53   30.16
   4   1   3  459.08   26.73
  -4  -1  -4   71.13   18.17
  -4   1   4  105.42   33.99
  -4  -1  -4   72.59   15.99
  -4   1   4   78.24   18.61
  -4   1   4   74.12   13.52
   4   1  -4   55.15   13.64
  -4   1   4   64.33   15.53
   4  -1   4   83.11   19.43
   4  -1   4   72.36   11.90
  -4   1   4   51.28   12.13
   4  -1   4   79.80   16.28
  -4  -1  -4   86.91   19.00
  -4  -1   4   38.92   11.58
   4  -1  -4   48.17   10.57
  -4  -1   4   46.41   16.41
  -4  -1   4   43.75   15.25
  -4  -1   4   42.15   23.13
  -4   1  -4   44.81   14.86
   4   1   4   30.53   12.77
   4   1   4   46.47   10.16
  -4  -1   4   45.71   11.84
   4  -1  -4   42.93   11.44
   4   1   4   52.70   17.20
  -4   1  -4   43.25   16.33
  -4   1  -4   30.77   13.18
   4   1   4   39.49    7.55
   4  -1  -4   31.02   14.01
  -4   1  -4   29.19   14.93
   4   1   4   49.93    8.24
  -4   1   5   35.17   12.94
  -4  -1  -5   79.59   18.69
  -4  -1  -5   56.51   17.50
  -4   1   5   79.64   19.78
  -4   1   5   78.14   35.27
  -4  -1  -5   44.41   19.97
   4  -1   5   50.86   18.04
  -4  -1  -5   36.50   19.24
   4  -1   5   54.72    9.97
   4   1  -5   33.52   18.34
  -4   1   5   72.54   23.88
   4   1  -5   51.77   16.74
  -4   1  -5   73.23   22.75
   4   1   5   51.11   17.24
  -4  -1   5   87.10   24.81
  -4   1  -5   61.78   21.06
   4   1   5   35.04    7.06
   4  -1  -5   51.10   19.47
  -4  -1   5   39.12   18.58
  -4  -1   5   64.65   14.45
  -4   1  -5   56.48   16.41
   5   1   0 7734.10  416.86
  -5  -1   0 7915.31  419.78
   5   1   0 7235.21  421.75
  -5  -1   0 7590.53  422.97
   5  -1   0 7591.58  420.23
  -5   1   0 7778.16  419.54
   5  -1   0 7471.26  417.09
  -5  -1   0 7674.19  421.40
  -5   1   0 7852.67  421.53
   5  -1   0 7403.42  421.95
   5   1   0 7536.26  420.07
  -5   1   0 7457.33  422.98
  -5   1   1 1899.89  105.04
  -5  -1  -1 1840.70  102.18
  -5   1   1 1776.88  102.84
   5  -1   1 1678.79  100.75
  -5  -1  -1 1880.78  103.28
  -5   1   1 1874.54  103.27
  -5   1   1 1960.33  100.42
   5   1  -1 1913.78  101.39
   5   1  -1 1770.78  101.59
  -5   1   1 1833.30   98.33
  -5  -1  -1 1821.49  101.65
   5  -1   1 1907.94  104.49
   5  -1   1 1910.21  102.65
  -5   1   1 1727.02  101.42
  -5  -1  -1 1918.62  104.28
  -5   1   1 1805.48  100.96
   5   1  -1 1840.64   99.50
   5  -1   1 1811.45  101.92
   5   1  -1 1896.76  100.97
   5  -1   1 1850.09  103.10
  -5  -1  -1 1821.00  101.97
   5   1  -1 1868.16  102.61
  -5  -1  -1 1843.80   99.06
  -5  -1  -1 1990.95  103.27
   5   1  -1 1823.37  104.31
  -5   1   1 1841.91  106.34
  -5   1   1 1915.47  101.08
   5  -1   1 1824.75  103.85
   5   1  -1 1897.85  100.27
  -5  -1  -1 1781.65  103.90
   5  -1   1 1950.11  102.61
   5  -1   1 1826.70  104.18
   5  -1   1 1875.22  103.18
  -5   1   1 1872.01  102.68
  -5  -1  -1 1824.97  100.61
   5   1  -1 1882.74  104.32
   5   1  -1 1923.34  103.36
   5   1   1 1609.96  101.40
  -5  -1   1 1658.07   99.91
  -5  -1   1 1678.73  100.84
  -5  -1   1 1623.61  103.77
  -5   1  -1 1664.10  102.45
  -5   1  -1 1701.44  101.77
  -5  -1   1 1727.79  102.75
  -5   1  -1 1633.77  101.26
   5   1   1 1673.96  102.62
  -5   1  -1 1711.93  102.36
  -5  -1   1 1597.28  100.97
   5  -1  -1 1626.18  100.10
  -5  -1   1 1642.77   98.69
   5   1   1 1635.67  104.46
   5   1   1 1705.73  101.92
   5  -1  -1 1626.17  100.05
  -5   1  -1 1675.37  104.25
  -5   1  -1 1744.51  103.17
   5   1   1 1563.79  102.60
  -5  -1   1 1654.85  104.66
   5  -1  -1 1694.91  102.22
   5  -1  -1 1709.47  104.46
  -5   1  -1 1628.45   97.93
   5   1   1 1686.60  101.79
  -5  -1   1 1711.85  102.89
  -5   1  -1 1731.51  101.36
  -5   1  -1 1596.56  102.26
   5  -1  -1 1681.37  100.91
  -5   1  -1 1744.34  102.43
   5  -1  -1 1596.32  103.31
   5   1   1 1577.78  102.45
   5  -1  -1 1721.60  102.42
  -5  -1   1 1669.10   99.67
  -5  -1   1 1627.46  102.11
   5  -1  -1 1642.68  101.28
   5  -1   2 1804.24  100.55
   5   1  -2 1871.92   99.40
  -5   1   2 1776.49   99.27
  -5   1   2 1944.19  108.83
   5  -1   2 1871.35   98.12
   5  -1   2 1671.18  104.72
  -5  -1  -2 1795.95   96.68
   5   1  -2 1819.13   94.91
  -5  -1  -2 1828.09  101.11
  -5   1   2 1828.75   99.83
  -5  -1  -2 1871.32  100.61
   5   1  -2 1867.20   98.66
  -5  -1  -2 1827.42   98.79
   5  -1   2 1776.16   92.84
   5   1  -2 1879.58   98.77
  -5  -1  -2 1810.47  101.10
  -5  -1  -2 1868.63  100.49
  -5   1   2 1788.76  101.15
  -5  -1  -2 1857.28  101.42
   5  -1   2 1769.32   99.01
   5   1  -2 1720.23  100.86
   5  -1   2 1821.72  100.52
  -5   1   2 1652.74   97.83
   5   1  -2 1864.88  101.25
  -5   1   2 1715.70   99.03
   5   1  -2 1852.72   97.69
   5   1  -2 1782.74   99.61
  -5   1   2 1714.84  100.92
  -5   1   2 1822.94   97.99
  -5  -1  -2 1696.77   98.33
   5  -1   2 1889.47   98.28
  -5  -1  -2 1775.68   95.70
   5   1  -2 1794.92   93.59
  -5   1   2 1619.24   99.89
   5  -1   2 1740.21  101.09
  -5   1  -2 1704.71   99.82
  -5   1  -2 1479.92   97.71
  -5  -1   2 1561.75   98.13
  -5   1  -2 1557.34  100.11
  -5  -1   2 1536.87   98.79
   5  -1  -2 1486.24   98.65
   5  -1  -2 1544.75   97.51
   5  -1  -2 1613.18   98.19
   5  -1  -2 1615.39  100.43
   5  -1  -2 1549.93   95.37
   5   1   2 1623.44   97.27
  -5  -1   2 1638.60   99.08
  -5  -1   2 1459.84   97.96
   5   1   2 1593.60   98.07
   5   1   2 1538.41   99.15
   5   1   2 1601.47   99.74
   5   1   2 1614.69   97.06
  -5   1  -2 1567.51   93.49
  -5   1  -2 1568.61   96.37
   5   1   2 1529.61  105.40
  -5   1  -2 1536.81   93.04
   5   1   2 1584.32   99.44
   5   1   2 1574.11   95.63
  -5  -1   2 1542.94   97.44
  -5   1  -2 1612.54   98.52
  -5   1  -2 1549.18  100.27
  -5  -1   2 1630.62  100.56
   5   1   2 1599.78  100.49
   5  -1  -2 1520.00  100.66
  -5   1  -2 1495.54   98.65
  -5  -1   2 1533.10  100.16
   5  -1  -2 1619.04   97.97
  -5   1  -2 1538.90   98.92
   5  -1  -2 1671.97   96.59
  -5  -1   2 1559.12   93.27
  -5  -1   2 1624.71   97.76
  -5  -1   2 1553.09  104.20
  -5  -1  -3  710.58   55.26
  -5   1   3  759.51   54.12
  -5   1   3  740.80   68.37
   5  -1   3  779.08   52.67
  -5  -1  -3  896.16   59.59
  -5  -1  -3  722.01   55.26
  -5  -1  -3  776.09   56.54
   5   1  -3  774.97   54.79
   5   1  -3  777.68   56.82
   5  -1   3  759.27   57.11
   5  -1   3  768.97   56.11
  -5   1   3  759.68   54.66
   5   1  -3  800.12   55.47
  -5   1   3  838.95   56.66
   5  -1   3  758.49   51.96
  -5  -1  -3  799.18   56.44
   5  -1   3  787.49   52.68
   5   1  -3  790.01   53.62
   5  -1   3  698.60   63.25
  -5   1   3  792.99   58.88
   5  -1   3  766.91   51.81
  -5   1   3  795.63   51.84
  -5  -1   3  855.77   56.25
  -5  -1   3  972.89   71.60
  -5   1  -3  996.85   60.18
   5   1   3  843.26   68.37
   5   1   3  938.48   56.62
   5   1   3 1009.48   59.56
  -5   1  -3  955.97   57.56
  -5  -1   3  948.07   55.95
   5   1   3  921.86   52.60
   5   1   3  965.50   52.94
  -5  -1   3  947.18   59.78
   5  -1  -3  958.48   55.87
   5  -1  -3  897.84   53.22
  -5   1  -3  922.07   50.94
  -5   1  -3  964.35   57.15
   5   1   3  939.12   52.75
  -5  -1   3  987.83   58.12
   5  -1  -3  974.66   56.92
  -5   1  -3  858.00   57.48
  -5   1   4  405.14   33.88
  -5   1   4  377.64   59.93
   5  -1   4  434.05   30.06
   5   1  -4  424.54   34.51
   5  -1   4  390.45   29.34
  -5   1   4  409.95   39.69
   5   1  -4  388.99   32.57
  -5  -1  -4  498.11   39.34
  -5   1   4  484.16   37.62
   5  -1   4  453.52   40.93
  -5   1   4  384.53   33.31
  -5  -1  -4  397.98   39.35
  -5  -1  -4  429.55   38.14
   5  -1   4  438.99   36.12
   5   1  -4  403.77   35.77
   5   1   4  452.22   40.65
  -5  -1   4  504.88   41.56
  -5   1  -4  454.04   40.31
  -5  -1   4  406.74   34.57
   5  -1  -4  402.55   36.37
  -5  -1   4  426.13   34.26
   5   1   4  431.59   29.07
  -5   1  -4  408.69   35.42
  -5   1  -4  373.92   35.15
   5  -1  -4  434.95   32.36
   5   1   4  460.99   36.44
  -5  -1   4  436.21   54.28
  -5  -1   4  398.62   36.01
   5   1   4  421.91   28.07
   5  -1  -4  424.52   32.65
  -5  -1  -5  321.87   37.78
  -5   1   5  227.53   30.31
   5  -1   5  254.70   31.00
   5   1  -5  235.50   39.09
  -5   1   5  267.12   37.89
  -5  -1  -5  308.38   33.15
   5   1  -5  263.55   31.92
  -5  -1  -5  245.14   34.30
  -5   1   5  233.45   53.23
   5  -1   5  260.10   21.88
  -5   1   5  228.27   27.20
  -5   1  -5  236.84   34.18
   5  -1  -5  238.03   30.39
   5   1   5  202.19   27.27
  -5   1  -5  212.59   33.13
  -5  -1   5  211.54   30.28
   5   1   5  200.44   19.53
  -5   1  -5  217.91   29.66
  -5  -1   5  198.33   34.21
  -5  -1   5  236.09   28.25
   6   1   0  156.24   15.61
   6  -1   0  149.06   15.12
  -6   1   0  152.84   14.85
  -6  -1   0  159.58   14.78
   6   1   0  166.34   17.34
  -6  -1   0  152.35   14.89
  -6  -1   0  134.37   15.05
  -6   1   0  156.97   14.24
   6  -1   0  167.17   17.17
   6  -1   0  176.16   11.92
  -6   1   0  137.32   14.55
   6  -1   0  146.96   14.65
  -6   1   0  160.58   14.98
  -6   1   0  174.73   17.69
  -6  -1   0  161.60   14.33
   6   1   0  171.48   14.19
  -6  -1   0  153.55   18.02
   6  -1   0  172.04   15.34
   6  -1   0  160.23   13.21
  -6   1   0  164.27   17.00
   6   1   0  152.63   16.56
   6  -1   0  168.50   15.80
  -6  -1   0  154.27   18.06
  -6   1   0  161.55   18.13
   6   1   0  171.60   15.38
  -6  -1   0  172.55   17.39
  -6   1   0  150.45   14.88
   6   1   0  158.59   15.48
   6  -1   0  159.02   16.84
   6   1   0  149.63   14.92
  -6  -1   0  145.76   17.44
   6  -1   0  139.44   16.29
  -6  -1   0  168.18   11.46
   6   1   0  155.90   11.29
   6  -1   0  163.85   18.69
   6  -1   0  157.02   11.34
  -6   1   0  119.66   17.84
  -6   1   0  149.97   15.01
   6   1   0  146.20   17.53
  -6  -1   0  153.15   14.91
   6   1   0  156.41   17.99
  -6  -1  -1  192.67   17.52
  -6   1   1  192.80   14.75
   6   1  -1  200.00   19.13
  -6  -1  -1  194.16   20.75
   6   1  -1  200.86   16.22
   6  -1   1  201.20   18.79
   6   1  -1  188.05   20.47
  -6  -1  -1  211.36   21.10
  -6   1   1  223.64   23.10
   6   1  -1  196.93   15.70
   6  -1   1  197.06   17.41
   6   1  -1  226.10   17.97
   6  -1   1  193.12   21.00
   6   1  -1  216.00   17.92
  -6   1   1  212.63   18.08
  -6   1   1  197.25   14.38
   6  -1   1  173.96   19.41
  -6  -1  -1  199.08   16.60
  -6  -1  -1  186.45   18.37
  -6   1   1  211.63   16.38
   6  -1   1  190.71   19.60
  -6  -1  -1  220.39   19.76
  -6   1   1  196.70   17.75
  -6   1   1  192.89   19.40
  -6   1   1  199.93   20.06
  -6  -1  -1  203.83   15.09
  -6   1   1  214.75   17.12
   6  -1   1  206.94   18.92
  -6   1   1  213.82   19.18
  -6   1   1  178.99   20.30
   6  -1   1  204.65   19.01
  -6  -1  -1  219.47   19.37
   6   1  -1  207.87   19.78
   6   1  -1  198.93   18.86
   6   1  -1  198.30   17.27
  -6  -1  -1  197.26   18.46
   6  -1   1  190.72   18.04
  -6  -1   1  209.45   17.54
  -6  -1   1  209.37   15.32
  -6  -1   1  194.06   17.59
   6   1   1  211.69   19.13
   6  -1  -1  197.17   16.57
  -6   1  -1  219.59   20.40
  -6   1  -1  195.74   17.54
  -6   1  -1  194.11   18.93
  -6  -1   1  184.41   20.39
   6  -1  -1  177.16   17.27
   6   1   1  161.66   18.65
   6  -1  -1  193.93   16.95
  -6   1  -1  217.85   19.89
   6   1   1  181.40   18.39
   6   1   1  184.76   18.59
   6  -1  -1  190.05   19.37
   6   1   1  198.16   19.01
  -6   1  -1  196.84   14.15
   6   1   1  169.21   19.59
  -6   1  -1  213.08   21.07
  -6  -1   1  185.42   21.24
   6   1   1  201.86   19.57
   6   1   1  198.02   20.77
  -6  -1   1  212.94   16.52
  -6   1  -1  209.84   18.55
   6   1   1  208.64   20.04
  -6  -1   1  180.42   19.27
   6  -1  -1  187.11   17.45
  -6  -1   1  212.80   19.62
   6  -1  -1  178.14   19.02
  -6   1  -1  198.88   18.64
   6  -1  -1  208.37   21.54
  -6   1  -1  181.03   17.79
  -6  -1   1  214.19   20.29
  -6  -1   1  180.27   15.81
   6  -1  -1  210.97   19.44
  -6   1  -1  210.46   19.39
  -6   1   2   25.39    9.06
  -6   1   2   46.99   12.13
  -6  -1  -2   36.78    8.89
   6  -1   2   39.46   12.56
  -6   1   2   34.88   11.16
   6  -1   2   40.70   10.40
  -6   1   2   30.77    9.42
  -6  -1  -2   36.36   11.45
   6   1  -2   30.36    9.50
   6   1  -2   34.47   11.32
   6  -1   2   35.27    9.22
  -6   1   2   36.67   10.92
  -6   1   2   14.16   13.80
   6  -1   2   37.17   13.55
  -6  -1  -2   47.82    6.40
  -6   1   2   36.39   11.34
  -6  -1  -2   34.14   11.38
   6   1  -2   36.11    9.33
   6   1  -2   45.48    7.42
  -6  -1  -2   45.73    9.92
   6  -1   2   41.76   12.40
   6   1  -2   37.35   10.05
   6  -1   2   17.98    8.76
  -6   1   2   40.39   11.59
   6  -1   2   37.20   10.28
   6   1  -2   29.02   11.38
  -6  -1  -2   34.13   10.91
  -6  -1  -2   30.22   10.25
   6   1  -2   39.91   11.17
   6   1  -2   34.15    4.90
  -6  -1  -2   19.45    8.19
   6   1  -2   31.90   10.28
  -6  -1  -2   22.28   10.29
  -6  -1  -2   48.69   13.34
  -6   1   2   45.19   11.38
  -6   1  -2   29.33   10.80
  -6  -1   2   29.42   14.41
   6  -1  -2   21.10    9.06
  -6   1  -2   28.72    8.71
   6  -1  -2   32.60    8.69
   6   1   2   37.14    7.35
   6   1   2   36.31   11.16
   6   1   2   33.27    9.22
  -6  -1   2   23.90    9.72
   6   1   2   40.79   10.54
   6   1   2   40.63   10.18
   6   1   2   26.05   11.00
   6   1   2   43.78   13.08
  -6  -1   2   35.78   11.61
  -6   1  -2   21.09   10.47
  -6   1  -2   34.51   12.02
   6  -1  -2   46.43   13.08
  -6   1  -2   33.69    3.96
  -6   1  -2   18.24    9.77
  -6   1  -2   31.63   10.18
  -6   1  -2   20.97    8.51
   6  -1  -2   30.31   11.11
  -6  -1   2   32.53    4.58
   6  -1  -2   37.69   10.47
   6   1   2   32.33   11.63
  -6  -1   2   36.36   10.00
  -6  -1   2   34.83   11.90
  -6  -1   2   43.70   11.85
  -6   1  -2   13.96    8.20
   6  -1  -2   43.42   10.42
  -6   1  -2   32.55    4.43
   6  -1  -2   25.98   10.46
  -6  -1   2   40.04   10.63
  -6  -1   2   39.37   10.40
   6   1   2   33.76   16.11
  -6  -1   2   42.03   10.79
   6  -1  -2   33.10    7.51
  -6   1   3    0.50    8.59
   6  -1   3   -0.28    6.90
   6  -1   3    1.03   11.03
   6   1  -3    4.64    9.07
  -6   1   3   -8.01    8.71
   6   1  -3    1.82    9.92
  -6   1   3   14.30   17.40
  -6   1   3   -9.34   10.56
  -6  -1  -3    0.74    9.79
   6   1  -3   -0.98    8.97
   6  -1   3   14.11   15.38
  -6  -1  -3   -2.46   10.20
  -6   1   3    3.60    9.80
   6  -1   3   -1.00    7.66
  -6  -1  -3    5.80   11.88
  -6  -1  -3   -9.79    8.06
   6  -1   3   -8.07    9.60
  -6   1   3    9.65    8.37
  -6  -1   3   -1.88    9.57
  -6  -1   3    1.86   10.30
   6  -1  -3   16.49    9.49
   6   1   3   15.73   12.46
  -6  -1   3    6.01   11.23
  -6  -1   3   -8.77   10.13
  -6   1  -3    5.53   11.63
  -6   1  -3   13.20   11.54
  -6  -1   3  -11.59   15.09
  -6   1  -3   -3.22    8.90
   6   1   3    4.05    7.40
   6  -1  -3   10.29   10.20
   6  -1  -3    2.00   10.02
   6   1   3   11.27    8.39
   6   1   3  -10.53    8.68
  -6  -1  -4   68.86   17.18
  -6   1   4   75.07   32.60
   6  -1   4   54.60   11.03
  -6   1   4   50.50   15.81
  -6   1   4   80.38   19.27
   6  -1   4   69.33   17.70
   6   1  -4   65.32   15.56
   6   1  -4   76.22   17.57
   6  -1   4  101.53   22.32
  -6   1   4   51.61   20.02
   6  -1   4   74.05   12.34
  -6  -1  -4  118.45   24.34
  -6   1  -4   39.26   16.20
   6  -1  -4   92.12   17.51
   6   1   4   49.61   15.87
   6   1   4   49.61   11.20
  -6  -1   4   86.81   20.69
   6  -1  -4   46.47   13.27
   6   1   4   22.61   16.63
   6   1   4   56.84   10.52
  -6   1  -4   53.74   18.71
  -6  -1   4   31.26   23.54
  -6   1  -4   73.57   16.30
  -6  -1   4   29.86   15.74
  -6  -1   4   53.00   15.53
  -7  -1   0  516.07   36.50
  -7  -1   0  510.75   33.22
  -7   1   0  479.81   33.44
   7   1   0  459.12   33.42
  -7  -1   0  510.81   36.18
   7  -1   0  463.94   33.81
   7  -1   0  487.16   35.82
   7   1   0  469.55   28.72
   7   1   0  492.77   37.46
  -7   1   0  478.56   33.77
  -7  -1   0  451.82   37.27
   7  -1   0  435.93   30.61
   7   1   0  419.37   35.70
  -7  -1   0  477.44   33.09
   7  -1   0  497.79   33.95
  -7   1   0  468.47   35.66
  -7   1   0  494.76   38.29
   7  -1   0  535.83   36.52
  -7   1   0  484.74   33.12
  -7   1   0  485.99   33.65
  -7  -1   0  517.05   33.81
   7  -1   0  462.56   33.80
   7   1   0  467.35   33.88
   7  -1   0  464.48   28.94
  -7   1   0  466.90   33.08
   7   1   0  494.92   34.02
  -7   1   0  484.54   36.19
  -7   1   0  473.28   37.54
  -7  -1   0  508.04   33.57
   7  -1   0  483.92   37.92
   7  -1   0  475.62   36.22
   7   1   0  457.41   31.85
   7   1   0  513.92   36.03
   7   1   0  428.00   35.77
  -7  -1   0  502.73   37.91
  -7   1   0  475.76   32.30
   7   1   0  569.29   35.26
  -7  -1   0  470.69   32.49
   7   1  -1 1208.72   73.64
  -7   1   1 1263.41   67.90
   7  -1   1 1164.89   74.92
   7   1  -1 1165.41   74.46
   7  -1   1 1231.18   73.24
   7  -1   1 1354.77   75.95
  -7  -1  -1 1224.00   73.79
  -7  -1  -1 1315.88   73.39
   7  -1   1 1349.62   73.57
   7  -1   1 1159.68   72.73
  -7  -1  -1 1226.63   73.14
  -7   1   1 1151.49   75.90
  -7   1   1 1165.66   73.58
   7   1  -1 1164.42   69.91
   7  -1   1 1269.99   75.64
  -7  -1  -1 1216.60   68.39
  -7  -1  -1 1181.85   74.70
  -7  -1  -1 1184.14   69.91
   7  -1   1 1242.77   72.35
   7  -1   1 1189.30   71.00
  -7   1   1 1195.76   72.18
  -7   1   1 1182.13   71.41
  -7   1   1 1320.82   69.07
   7   1  -1 1234.00   71.09
  -7   1   1 1101.73   73.15
   7   1  -1 1141.88   68.77
   7   1  -1 1137.91   70.43
  -7  -1  -1 1227.33   72.64
   7   1  -1 1255.93   71.25
   7   1  -1 1162.59   72.71
  -7  -1  -1 1282.13   76.19
  -7  -1  -1 1172.37   72.49
  -7   1   1 1249.11   71.07
  -7   1   1 1244.54   71.21
  -7   1   1 1171.29   77.52
   7   1  -1 1230.32   76.10
  -7   1   1 1218.20   68.19
  -7  -1   1 1158.31   68.59
   7   1   1 1122.05   73.91
  -7  -1   1 1124.75   68.01
   7   1   1 1093.66   72.55
   7  -1  -1 1136.60   75.53
  -7   1  -1 1124.85   72.65
   7  -1  -1 1193.13   73.69
  -7  -1   1 1073.37   70.72
   7   1   1 1119.21   72.35
   7  -1  -1 1129.29   70.80
   7  -1  -1 1129.62   70.34
  -7  -1   1 1143.14   75.67
  -7   1  -1 1087.71   66.93
  -7   1  -1 1107.77   72.72
  -7   1  -1 1090.06   72.00
   7   1   1 1116.34   71.77
   7   1   1 1184.31   74.17
  -7  -1   1 1175.58   72.35
   7  -1  -1 1097.28   70.25
  -7  -1   1 1059.78   75.76
   7   1   1 1052.93   75.00
  -7   1  -1 1121.33   70.37
   7  -1  -1 1108.50   72.66
   7   1   1 1011.34   72.45
  -7  -1   1 1238.63   70.20
   7   1   1 1062.40   71.60
  -7  -1   1 1149.52   73.68
  -7   1  -1 1036.99   70.52
   7   1   1 1094.52   72.49
  -7   1  -1 1090.52   75.39
  -7   1  -1 1088.85   71.80
  -7  -1   1 1211.85   74.31
   7  -1  -1 1103.46   69.93
  -7   1  -1 1158.33   74.35
  -7   1  -1 1221.91   72.78
  -7  -1   1 1066.53   70.11
  -7   1   2  603.17   50.44
  -7  -1  -2  616.41   42.93
  -7   1   2  569.24   43.50
   7   1  -2  598.62   40.54
  -7   1   2  576.10   44.81
   7  -1   2  594.14   47.73
  -7   1   2  605.71   39.59
  -7  -1  -2  633.17   44.74
  -7   1   2  583.47   42.75
   7  -1   2  568.09   44.19
   7  -1   2  576.35   42.78
   7   1  -2  557.66   38.95
  -7   1   2  563.95   40.21
  -7  -1  -2  528.81   38.84
   7   1  -2  602.11   44.27
   7  -1   2  583.83   41.03
  -7   1   2  495.02   41.30
  -7  -1  -2  580.05   43.78
  -7  -1   2  560.99   45.23
  -7   1  -2  600.44   42.49
  -7   1  -2  582.79   44.48
   7   1   2  583.36   41.00
   7   1   2  581.77   43.25
  -7  -1   2  612.13   40.89
   7  -1  -2  571.70   40.33
   7   1   2  575.15   43.33
  -7  -1   2  667.45   45.18
   7   1   2  580.64   42.67
  -7  -1   2  575.57   48.65
   7  -1  -2  552.56   43.57
  -7   1  -2  611.80   43.20
  -7  -1   2  529.68   42.62
   7  -1  -2  611.64   39.34
  -7  -1   2  576.55   42.59
  -7   1  -2  482.49   41.47
  -7  -1   2  575.64   39.60
   7  -1   3  193.76   26.31
  -7   1   3  185.92   22.73
   7   1  -3  246.22   24.63
  -7  -1  -3  222.35   25.65
  -7  -1  -3  254.33   26.28
   7  -1   3  189.05   21.04
   7   1  -3  207.67   25.65
  -7   1   3  198.09   26.92
  -7   1   3  230.88   27.54
   7   1  -3  244.59   23.65
  -7   1   3  204.24   24.41
   7  -1   3  226.21   22.48
  -7   1   3  209.78   36.65
  -7  -1  -3  258.15   29.20
   7  -1   3  266.42   27.96
  -7  -1   3  180.84   24.46
  -7   1  -3  174.92   26.86
  -7  -1   3  205.82   22.60
  -7   1  -3  172.47   23.08
  -7   1  -3  192.77   25.01
  -7  -1   3  155.45   32.20
   7   1   3  197.93   21.66
  -7  -1   3  180.91   25.28
   7   1   3  169.64   20.80
   7  -1  -3  179.81   20.16
   7  -1  -3  195.62   23.80
   7   1   3  189.86   25.11
   7   1   3  220.12   27.69
  -7  -1   3  203.05   27.83
   7  -1  -3  191.39   25.08
  -7  -1  -4  144.60   27.78
  -7   1   4  140.04   27.69
  -7   1   4  149.29   38.84
  -7  -1  -4  169.41   25.72
  -7   1   4  134.63   22.31
   7  -1   4  168.54   29.32
   7  -1   4  178.00   25.95
  -7   1   4  149.10   23.55
   7   1  -4  138.28   20.85
   7  -1   4  128.93   18.24
  -7  -1  -4  131.65   23.61
   7   1  -4  152.84   23.34
  -7   1  -4  139.19   24.02
   7  -1  -4  122.21   21.94
  -7  -1   4   70.18   34.40
  -7   1  -4  177.35   29.09
   7   1   4  149.16   22.58
   7   1   4  135.22   18.33
  -7  -1   4  122.43   22.04
   7   1   4  143.32   26.96
  -7  -1   4  129.88   23.18
  -7  -1   4  117.88   26.49
   8  -1   0   93.29   17.78
   8   1   0   86.84   14.05
   8   1   0   80.38   12.51
  -8   1   0   93.56   15.15
   8  -1   0  111.89   16.12
  -8   1   0   93.45   13.89
  -8   1   0  101.36   17.04
  -8  -1   0  113.50   18.46
  -8  -1   0  122.86   20.94
  -8   1   0   92.41   12.95
   8   1   0   88.01   16.77
  -8   1   0   97.85   14.38
   8   1   0  100.15   15.47
  -8  -1   0   95.78   17.49
  -8  -1   0   93.85   13.74
  -8  -1   0   86.03   14.50
  -8   1   0  150.05   20.46
   8   1   0   86.89   14.48
  -8   1   0  116.75   20.14
  -8  -1   0  102.52   14.06
   8  -1   0  128.60   17.05
   8   1   0   94.54   17.78
   8   1   0   95.54   15.23
  -8  -1   0   84.54   17.75
   8  -1   0  108.59   19.88
   8  -1   0   71.27   13.78
  -8   1   0   99.84   19.40
   8  -1   1  521.74   38.06
   8   1  -1  510.59   36.89
  -8   1   1  499.28   43.90
   8   1  -1  532.00   34.57
   8   1  -1  516.78   41.69
  -8   1   1  533.25   33.79
  -8   1   1  528.67   37.10
   8  -1   1  561.00   39.67
   8   1  -1  543.68   39.30
  -8  -1  -1  432.12   36.55
   8   1  -1  570.59   40.48
  -8  -1  -1  533.07   38.61
  -8  -1  -1  491.40   33.44
  -8  -1  -1  505.32   40.69
  -8   1   1  502.52   42.20
  -8   1   1  500.09   39.90
   8   1  -1  528.73   37.97
   8   1  -1  504.82   35.68
  -8  -1  -1  526.96   41.42
   8  -1   1  556.98   41.40
   8   1  -1  472.27   35.38
  -8   1   1  526.28   37.94
  -8  -1   1  546.18   36.51
   8   1   1  500.89   38.55
   8  -1  -1  464.98   35.55
  -8  -1   1  498.22   41.70
   8  -1  -1  542.43   42.44
  -8   1  -1  443.09   37.08
   8  -1  -1  516.06   37.06
  -8  -1   1  536.88   33.83
  -8  -1   1  538.59   40.63
  -8   1  -1  487.05   37.86
   8   1   1  519.50   39.61
  -8  -1   1  513.95   38.77
   8   1   1  497.71   39.96
   8  -1  -1  504.50   33.65
   8  -1  -1  518.70   36.56
  -8   1  -1  480.44   40.62
   8  -1  -1  488.82   36.10
  -8  -1   1  510.96   43.43
  -8   1  -1  508.44   39.01
   8   1   1  527.33   39.26
   8  -1  -1  495.65   39.34
   8  -1  -1  535.28   39.99
  -8  -1  -2   22.44   13.26
  -8   1   2   30.47   19.10
   8  -1   2   43.08   15.82
  -8   1   2   46.86   14.60
   8  -1   2   57.90   15.41
  -8  -1  -2   32.97   13.68
  -8   1   2   56.91   12.35
   8   1  -2   15.92   11.29
  -8   1   2   41.67   15.65
  -8  -1  -2   47.41   16.64
   8  -1   2   34.59   12.80
   8   1  -2   34.75   13.98
   8   1  -2   34.21   13.78
  -8   1   2   44.34   14.47
  -8   1   2   51.70   15.47
  -8  -1   2   14.57   13.79
  -8  -1   2   58.69   20.53
  -8  -1   2   43.69   14.56
   8  -1  -2   39.00   15.45
   8   1   2   45.39   14.35
  -8   1  -2   61.28   17.40
   8   1   2   34.67   14.88
  -8   1  -2   42.91   13.71
   8   1   2   35.39   13.61
   8  -1  -2   56.36   14.70
  -8   1  -2   43.90   15.76
   8  -1  -2   50.42   11.88
  -8  -1   2   40.01   14.74
  -8  -1   2   58.03   12.23
   8  -1   3   -8.90   13.14
   8  -1   3   16.80   12.10
  -8   1   3   15.56   12.27
  -8   1   3   13.18   14.53
   8   1  -3   -6.69   12.33
   8  -1   3   25.81   15.89
  -8   1   3   16.13   14.24
   8   1  -3    3.91   13.88
  -8  -1  -3   21.02   14.51
  -8   1   3    9.64   21.66
  -8   1   3   19.16   15.68
  -8  -1  -3   15.88   13.78
  -8  -1  -3    6.41   14.69
   8   1  -3    6.94   10.94
  -8   1  -3   15.06   13.54
  -8  -1   3   -8.42   10.45
  -8  -1   3    9.71   14.93
  -8  -1   3   18.50   20.23
   8   1   3   25.07   15.85
  -8  -1   3   24.56   14.41
   8   1   3    9.31   11.38
   8  -1  -3   19.63   11.60
  -8   1  -3   10.00   14.08
  -8  -1   3   15.33   15.24
   8  -1  -3   22.78   13.95
   8   1   3   14.13   12.23
   8  -1  -3    1.33   12.86
  -8   1  -3    9.87   13.76
  -8   1   4   28.77   17.67
  -8   1   4   34.48   18.12
  -8   1   4   89.00   35.28
  -8   1   4   27.14   19.07
   8   1  -4   26.04   15.53
   8   1  -4   37.72   18.24
   8  -1   4   58.41   22.50
   8  -1   4   44.63   14.39
  -8  -1  -4   36.56   17.64
   8  -1   4   17.52   18.02
  -8  -1  -4   62.00   23.19
  -8  -1  -4   42.67   20.53
  -8   1  -4   50.70   19.38
  -8  -1   4   60.11   32.63
  -8  -1   4   54.55   23.09
   8   1   4   33.45   21.02
   8   1   4   40.00   13.73
   8  -1  -4   29.59   17.98
  -8   1  -4   56.08   22.32
  -8  -1   4   41.22   19.27
  -8  -1   4   38.81   18.25
  -9   1   0  100.33   15.93
  -9   1   0  102.19   17.57
   9   1   0  123.92   18.77
   9   1   0   99.75   16.69
  -9   1   0  100.71   15.24
   9   1   0  107.82   18.93
  -9  -1   0   95.79   20.91
  -9  -1   0  102.39   16.83
   9   1   0  114.56   18.37
  -9  -1   0  106.88   15.35
  -9   1   0   96.54   21.79
   9  -1   0  120.47   20.50
   9  -1   0  131.68   18.70
   9  -1   0  120.70   19.25
   9  -1   1   66.48   17.12
   9   1  -1  101.49   17.50
  -9  -1  -1  119.47   22.38
  -9   1   1  100.83   23.72
  -9  -1  -1   88.50   18.74
  -9   1   1   91.60   16.86
   9   1  -1  113.80   18.48
  -9   1   1   60.25   17.67
  -9   1   1   77.06   29.57
  -9   1   1   93.48   16.77
   9  -1   1  100.31   18.33
   9  -1   1   96.74   20.30
  -9  -1  -1  109.15   17.99
   9   1   1  117.12   19.64
  -9  -1   1  146.38   26.61
   9  -1  -1  121.18   13.92
   9  -1  -1  142.93   18.94
   9  -1  -1  142.00   19.85
  -9  -1   1  159.05   18.64
  -9   1  -1  187.10   26.22
   9   1   1  158.85   22.03
   9   1   1  153.92   23.22
   9  -1  -1  105.93   24.51
  -9   1  -1  144.38   20.61
   9   1   1  100.06   18.78
  -9   1  -1  134.31   19.93
  -9  -1   1  163.53   20.86
  -9   1   2  324.71   34.69
   9  -1   2  362.27   33.56
  -9   1   2  297.12   34.47
   9   1  -2  373.61   30.31
  -9   1   2  318.55   27.33
  -9   1   2  392.65   44.86
   9   1  -2  336.90   30.39
   9   1  -2  341.51   35.00
  -9  -1  -2  294.96   32.80
  -9  -1  -2  354.75   32.83
  -9  -1  -2  340.29   33.95
  -9   1   2  317.56   33.34
   9  -1   2  275.90   32.70
   9  -1   2  328.32   34.64
  -9  -1   2  275.15   33.84
   9   1   2  381.17   34.54
   9   1   2  322.26   33.38
  -9  -1   2  289.63   31.63
  -9  -1   2  332.31   33.77
  -9  -1   2  346.86   41.42
   9  -1  -2  293.43   28.07
  -9   1  -2  318.31   33.43
  -9   1  -2  296.33   30.96
   9  -1  -2  287.31   29.95
   9   1   2  315.47   31.21
  -9   1  -2  316.00   32.67
   9  -1  -2  314.60   34.51
   9  -1  -2  338.43   27.97
  -9   1   3   93.07   30.20
   9  -1   3   84.66   22.23
  -9  -1  -3   61.67   21.48
   9  -1   3   92.89   22.67
   9  -1   3   59.30   17.12
   9   1  -3   74.74   17.36
  -9   1   3  102.04   22.70
  -9   1   3   96.32   18.38
  -9   1   3   57.33   18.31
   9   1  -3   83.98   19.40
  -9  -1  -3   76.78   20.47
  -9  -1  -3   46.33   18.56
   9  -1  -3   43.10   16.17
  -9   1  -3   45.48   18.10
  -9  -1   3   86.22   17.16
   9  -1  -3   40.65   14.49
   9   1   3   19.14   18.64
  -9   1  -3   55.98   18.57
  -9  -1   3   14.72   16.39
  -9  -1   3   75.53   29.70
   9   1   3   88.38   22.66
   9   1   3   67.88   17.67
  -9  -1   3   94.38   22.61
  -9   1  -3   67.47   21.43
 -10   1   0   11.54   15.73
  10  -1   0   13.05   14.69
 -10   1   0    5.04   11.26
  10   1   0   14.16   12.82
 -10  -1   0    7.97   15.57
  10  -1   0    4.59   13.67
 -10  -1   0   -1.22   11.47
  10   1   0    2.28   13.08
  10  -1   1   37.94   15.27
 -10  -1  -1   19.49   14.06
  10  -1   1   23.29   15.16
 -10   1   1   17.40   11.89
 -10   1   1   26.52   13.67
  10  -1   1   29.65   15.12
 -10  -1  -1   20.82   15.11
  10   1  -1   32.13   13.99
  10   1  -1   22.95   14.34
 -10   1   1   40.11   20.27
 -10  -1  -1   11.67   13.92
  10   1   1   23.42   16.19
  10   1   1    1.97   15.38
  10   1   1   29.00   17.26
  10  -1  -1    5.62   12.77
 -10   1  -1   58.35   16.55
 -10  -1   1   30.61   17.68
 -10   1  -1   20.80   13.03
 -10   1  -1    1.16   16.45
 -10  -1   1   12.55   11.98
  10  -1  -1    4.42   14.00
 -10  -1   1   38.56   14.36
 -10  -1  -2   27.00   17.16
  10   1  -2   23.19   14.34
 -10   1   2   55.38   25.56
  10   1  -2   23.23   14.90
  10  -1   2   21.05   17.65
  10  -1   2   12.55   15.57
 -10  -1  -2   19.79   16.75
  10  -1   2   12.19   16.64
 -10   1   2   31.37   16.64
 -10  -1  -2   35.04   18.21
  10   1   2   14.49   16.71
  10   1   2   22.61   18.48
 -10   1  -2   47.02   17.60
  10   1   2   25.81   15.62
 -10  -1   2   28.61   16.41
  10  -1  -2   23.16   12.96
  10  -1  -2   40.68   15.36
  10  -1  -2   28.28   16.21
 -10   1  -2   26.64   18.79
 -10  -1   2  -10.02   18.04
 -10   1  -2   41.81   17.41
  11  -1   0   40.13   17.31
 -11   1   0   -0.55   13.49
  11   1   0   14.65   18.28
 -11   1   0   16.13   18.37
 -11  -1   0   -4.70   13.95
  11  -1   0   22.01   17.25
  11   1   0   13.06   17.16
 -11  -1   0   24.03   19.62
 -11  -1  -1   45.92   20.55
 -11  -1  -1   -0.80   15.72
 -11   1   1    2.31   20.54
  11   1  -1   -5.55   14.96
  11  -1   1    1.26   15.26
  11  -1   1    1.06   17.43
  11   1  -1    6.05   14.64
  11  -1   1   -9.02   16.14
 -11  -1  -1   -3.45   12.87
  11  -1  -1    3.91   16.22
  11   1   1   17.25   16.25
 -11   1  -1    1.27   19.57
  11  -1  -1   12.25   15.58
 -11   1  -1    5.06   14.78
 -11  -1   1    9.74   21.20
 -11   1  -1   -0.47   19.59
  11   1   1   12.30   15.26
  11   1   1    6.43   15.35
   0  -2   0 2510.20  139.25
   0   2   0 2483.39  139.46
   0  -2  -1 3299.57  193.71
   0  -2   1 3086.31  187.63
   0  -2  -1 3542.82  187.43
   0   2  -1 3671.07  186.86
   0  -2  -1 3535.71  186.73
   0   2   1 3043.37  193.16
   0  -2   2 2632.95  142.22
   0  -2  -2 2668.26  144.25
   0  -2   2 2586.66  144.64
   0   2  -2 2651.09  143.36
   0   2   2 2654.99  145.66
   0   2   2 2537.36  143.44
   0  -2   2 2588.13  144.49
   0  -2  -2 2461.19  143.83
   0   2  -2 2523.08  145.29
   0   2   2 2601.12  144.40
   0  -2   2 2469.68  142.39
   0   2   2 2623.10  140.81
   0   2  -2 2479.80  144.02
   0  -2  -2 2588.01  143.87
   0   2  -2 2627.47  147.88
   0   2   2 2579.14  144.03
   0  -2  -2 2398.30  154.53
   0  -2  -2 2587.52  145.29
   0   2   2 2537.66  140.80
   0  -2   2 2607.53  144.81
   0   2  -2 2530.45  142.95
   0  -2  -2 2536.49  143.70
   0  -2  -2 2514.33  144.37
   0   2  -2 2664.42  146.77
   0  -2  -2 2611.57  144.23
   0   2  -2 2540.46  144.86
   0  -2   2 2396.82  149.78
   0   2   2 2391.98  155.91
   0   2  -2 2597.35  140.73
   0  -2   2 2597.97  143.92
   0   2  -2 2564.79  140.72
   0   2  -2 2569.15  144.03
   0   2  -2 2501.72  142.70
   0  -2   2 2683.91  142.27
   0   2  -3 4688.37  264.15
   0   2  -3 4572.51  262.91
   0   2   3 4712.04  264.20
   0  -2   3 5152.90  273.63
   0   2  -3 4638.64  260.84
   0  -2  -3 4536.59  262.47
   0   2  -3 4842.92  263.15
   0   2  -3 4729.29  259.23
   0   2  -3 4447.03  261.86
   0   2   3 4930.95  281.01
   0   2   3 4605.25  257.22
   0  -2   3 4745.12  258.21
   0  -2   3 4766.00  258.46
   0  -2  -3 4736.82  262.25
   0   2   3 4797.46  261.51
   0  -2  -3 4782.07  262.07
   0   2  -3 4656.67  260.31
   0   2  -3 4677.28  264.87
   0  -2  -3 4445.60  263.12
   0   2  -3 4654.68  267.36
   0   2   3 4714.36  257.16
   0   2  -3 4516.19  261.99
   0   2   3 4792.45  262.21
   0  -2   3 4723.87  261.93
   0  -2   3 4819.66  263.55
   0  -2   3 4776.70  259.67
   0  -2  -3 4639.76  262.15
   0   2  -3 4572.85  263.38
   0  -2  -3 4559.10  262.11
   0  -2  -3 4737.37  262.79
   0  -2  -3 4484.41  275.45
   0  -2  -3 4651.62  261.83
   0   2  -4 1520.05   95.13
   0   2   4 1488.15   84.76
   0   2   4 1745.01  116.18
   0  -2  -4 1614.40   91.90
   0  -2   4 1442.22   93.51
   0   2  -4 1621.22   89.64
   0   2  -4 1485.50   92.45
   0  -2  -4 1469.35   91.29
   0  -2  -4 1641.46   96.96
   0  -2   4 1518.77   91.66
   0   2  -4 1473.67   91.48
   0  -2  -4 1585.42   92.19
   0   2  -4 1415.58   91.27
   0  -2  -4 1487.27  104.44
   0  -2  -4 1296.27  104.72
   0   2   4 1477.87   94.59
   0  -2   4 1676.33   89.87
   0   2   4 1439.95   90.42
   0   2  -4 1511.71   93.26
   0  -2  -4 1455.36   91.82
   0  -2  -4 1568.72   91.39
   0  -2   4 1493.16   86.23
   0   2   4 1526.64   84.66
   0  -2  -4 1562.50   92.25
   0  -2  -4 1520.42   93.32
   0  -2   5  623.89   46.89
   0   2  -5  647.41   46.86
   0  -2  -5  529.44   63.10
   0   2  -5  641.76   52.69
   0  -2  -5  622.84   48.19
   0  -2   5  600.22   38.44
   0  -2  -5  671.84   49.40
   0   2  -5  721.14   51.79
   0  -2   5  588.10   48.60
   0   2   5  642.08   45.84
   0  -2  -5  637.26   52.61
  -1  -2  -1 4089.27  240.84
  -1   2   1 4183.31  248.07
   1  -2   1 4501.46  243.77
  -1  -2  -1 4384.95  246.60
  -1   2  -1 4533.63  243.30
   1  -2  -1 4453.77  242.75
   1  -2  -1 4543.77  246.77
  -1  -2  -2 1228.71   83.15
   1  -2   2 1351.11   75.34
   1   2  -2 1317.58   73.49
   1   2  -2 1339.76   76.35
   1  -2   2 1272.46   76.31
  -1   2   2 1285.23   75.46
  -1   2   2 1318.10   73.35
  -1  -2  -2 1347.07   75.42
   1  -2   2 1346.34   75.33
   1   2  -2 1305.66   73.68
  -1  -2  -2 1331.38   77.20
  -1   2   2 1294.77   73.26
  -1   2   2 1328.43   75.31
   1   2  -2 1329.63   73.35
   1  -2   2 1399.39   73.78
  -1   2   2 1160.06   86.84
   1   2  -2 1357.48   74.34
   1  -2   2 1298.86   76.27
   1   2  -2 1364.18   75.00
   1   2  -2 1348.76   76.29
  -1  -2  -2 1192.11   86.45
  -1   2   2 1314.60   75.27
   1   2  -2 1262.68   76.90
   1  -2   2 1390.89   74.02
   1  -2   2 1316.74   74.75
  -1  -2  -2 1315.58   76.24
   1   2  -2 1284.71   73.12
   1   2  -2 1340.31   76.71
   1   2  -2 1325.54   75.99
  -1  -2  -2 1333.77   76.32
  -1  -2  -2 1290.11   75.98
  -1   2   2 1358.82   77.52
   1  -2   2 1353.92   77.25
  -1  -2   2 1310.07   76.70
  -1  -2   2 1286.77   75.51
  -1   2  -2 1335.41   73.75
   1  -2  -2 1321.01   75.89
  -1   2  -2 1211.70   77.55
  -1   2  -2 1324.15   75.06
   1   2   2 1292.28   76.40
  -1  -2   2 1340.52   74.34
  -1   2  -2 1296.78   75.22
   1  -2  -2 1321.48   73.60
  -1  -2   2 1275.44   76.54
  -1  -2   2 1259.25   73.62
  -1   2  -2 1335.45   77.45
   1   2   2 1230.87   71.62
   1   2   2 1247.28   74.15
  -1  -2   2 1309.81   74.39
  -1  -2   2 1244.09   74.82
  -1   2  -2 1247.01   74.57
  -1   2  -2 1312.79   76.33
   1  -2  -2 1295.72   73.33
  -1  -2   2 1199.49   81.89
   1   2   2 1353.38   76.69
   1  -2  -2 1249.15   74.85
   1   2   2 1338.92   76.27
   1  -2  -2 1291.58   75.56
   1  -2  -2 1339.09   74.39
   1   2   2 1312.97   74.88
   1  -2  -2 1338.41   83.64
  -1   2  -2 1305.79   76.82
   1  -2  -2 1263.86   75.18
   1  -2  -2 1328.45   76.97
  -1   2  -2 1274.90   76.53
   1  -2  -2 1276.65   74.02
  -1   2  -2 1212.01   76.02
  -1  -2  -3  352.72   27.69
   1  -2   3  352.70   24.19
  -1  -2  -3  313.14   36.83
  -1   2   3  343.52   24.65
   1   2  -3  351.93   22.45
  -1  -2  -3  341.66   25.40
   1  -2   3  358.33   26.20
  -1  -2  -3  369.57   26.28
   1   2  -3  328.96   26.78
   1  -2   3  369.15   19.92
  -1   2   3  334.55   27.95
   1   2  -3  378.51   26.64
  -1  -2  -3  332.80   24.86
   1   2  -3  330.54   24.33
   1   2  -3  359.08   21.94
   1   2  -3  311.94   27.06
  -1   2   3  354.61   21.12
   1  -2   3  357.82   25.66
  -1   2   3  365.53   24.36
   1   2  -3  342.06   25.59
   1  -2   3  346.98   21.51
  -1  -2  -3  356.28   25.44
  -1  -2  -3  354.37   25.45
  -1  -2  -3  359.44   25.73
  -1  -2  -3  304.50   34.63
  -1   2   3  342.60   20.88
  -1   2   3  308.91   38.95
  -1  -2  -3  373.30   24.64
   1   2  -3  312.22   26.02
   1   2  -3  329.32   25.31
  -1  -2  -3  345.75   25.99
   1   2  -3  349.94   24.09
   1  -2   3  338.53   25.95
   1   2  -3  347.66   22.60
  -1  -2  -3  323.18   24.87
   1  -2  -3  279.35   24.31
  -1   2  -3  284.66   29.95
   1  -2  -3  306.37   19.47
  -1   2  -3  295.98   25.08
  -1   2  -3  330.53   27.21
  -1  -2   3  305.41   24.60
  -1  -2   3  310.09   25.19
   1  -2  -3  333.11   25.31
  -1   2  -3  308.92   24.00
   1  -2  -3  299.47   19.75
   1  -2  -3  314.90   24.63
  -1   2  -3  293.26   23.38
   1  -2  -3  340.98   23.31
  -1  -2   3  274.89   33.57
  -1  -2   3  296.32   21.85
   1   2   3  275.98   23.20
   1  -2  -3  285.77   22.76
   1  -2  -3  315.92   24.72
  -1  -2   3  261.84   25.20
  -1   2  -3  305.00   25.23
  -1   2  -3  289.26   28.02
  -1  -2   3  280.34   21.12
  -1   2  -3  302.88   26.21
   1  -2  -3  378.74   33.53
  -1   2  -3  314.62   23.67
   1  -2  -3  276.19   25.02
  -1  -2   3  282.51   21.34
  -1   2  -3  297.17   25.40
   1  -2  -3  302.68   24.30
   1   2  -4  247.69   24.08
  -1   2   4  241.04   18.86
  -1   2   4  242.95   24.08
  -1   2   4  203.84   42.28
  -1  -2  -4  258.84   25.29
   1   2  -4  247.93   26.29
  -1  -2  -4  240.64   38.22
   1  -2   4  227.35   24.58
  -1  -2  -4  250.92   23.99
  -1  -2  -4  226.41   23.85
   1   2  -4  272.07   21.25
   1  -2   4  258.00   26.05
  -1  -2  -4  287.95   29.45
  -1  -2  -4  257.42   24.10
  -1  -2  -4  283.15   24.89
  -1   2   4  280.33   28.25
   1  -2   4  253.02   24.19
  -1  -2  -4  296.96   27.17
   1  -2   4  269.40   18.40
  -1  -2  -4  293.18   28.57
  -1  -2  -4  264.15   25.24
  -1   2   4  265.18   18.92
   1   2  -4  226.48   19.10
   1   2  -4  249.03   26.21
  -1  -2  -4  341.38   35.53
  -1  -2  -4  221.63   24.61
  -1  -2   4  314.03   26.31
   1  -2  -4  313.02   25.87
  -1  -2   4  304.11   18.68
   1  -2  -4  345.36   25.06
  -1   2  -4  290.01   27.91
  -1   2  -4  332.80   24.03
  -1   2  -4  278.74   28.22
  -1  -2   4  315.67   21.84
  -1   2  -4  309.23   26.02
   1  -2  -4  321.61   33.18
   1  -2  -4  264.92   23.02
  -1   2  -4  254.46   23.29
   1  -2  -4  265.37   24.03
   1  -2  -4  311.69   25.56
  -1   2  -4  295.31   30.62
  -1  -2   4  316.41   29.56
  -1   2  -4  286.78   26.37
   1   2   4  304.17   24.75
  -1  -2   4  325.22   40.62
  -1  -2  -5   94.44   19.51
   1   2  -5   81.88   19.88
   1  -2   5   85.98   10.04
  -1   2   5  122.04   21.11
  -1  -2  -5  132.63   32.82
  -1   2   5  130.76   40.19
  -1   2   5  115.71   22.00
   1  -2   5  104.27   19.82
   1  -2   5   97.85   20.11
   1  -2   5   77.50   16.94
  -1  -2  -5   94.79   21.21
   1   2  -5   98.46   20.76
  -1  -2  -5  116.75   18.90
  -1   2   5   80.43    9.93
  -1  -2  -5   89.23   19.23
  -1  -2  -5   73.93   21.19
  -1  -2   5   82.63   11.56
  -1   2  -5   84.38   22.23
  -1   2  -5   99.90   20.37
   1  -2  -5   78.93   21.00
   1  -2  -5  101.65   19.31
   1   2   5   96.49   18.39
  -1   2  -5   85.40   20.98
  -1   2  -5   34.70   18.60
  -1  -2   5   78.35   19.89
   1  -2  -5   86.33   19.59
  -1  -2   5   93.20   19.62
  -2  -2  -2 1787.56  114.27
   2   2  -2 2132.34  115.67
  -2   2   2 2121.15  114.75
  -2   2   2 2050.91  126.96
  -2  -2  -2 2188.97  112.36
   2   2  -2 2124.55  116.03
   2   2  -2 2074.88  115.40
   2  -2   2 2224.02  116.50
   2   2  -2 1992.49  112.22
   2  -2   2 2156.30  113.87
  -2  -2  -2 2288.12  117.47
   2  -2   2 2187.78  114.30
  -2  -2  -2 1992.74  114.17
   2   2  -2 2086.57  112.92
   2  -2   2 2120.31  113.27
  -2  -2  -2 2097.50  115.95
  -2   2   2 2092.84  114.42
   2   2  -2 2104.49  115.19
  -2   2   2 2045.26  114.13
  -2   2   2 2026.97  114.93
   2  -2   2 2184.04  114.13
   2   2  -2 2154.74  115.93
   2  -2   2 2201.26  117.28
  -2  -2  -2 2191.54  121.81
   2   2  -2 2103.81  113.51
  -2  -2  -2 2030.59  115.69
  -2  -2  -2 1923.47  112.63
   2   2  -2 2152.78  113.61
   2  -2   2 2074.89  113.40
   2   2  -2 2149.43  114.43
  -2   2   2 2078.73  113.38
   2  -2   2 2044.58  115.04
  -2   2   2 1987.44  113.34
   2  -2   2 2077.05  112.57
  -2   2   2 2010.48  116.60
  -2   2   2 2033.23  114.33
  -2  -2  -2 2069.92  114.96
  -2  -2  -2 2123.67  116.04
  -2   2  -2 2206.44  123.49
   2   2   2 1982.68  111.77
   2  -2  -2 1917.80  112.29
   2  -2  -2 1926.32  115.96
   2  -2  -2 1905.58  112.36
  -2  -2   2 1984.14  120.57
  -2   2  -2 1958.81  116.06
   2  -2  -2 1900.43  115.61
  -2  -2   2 1888.08  114.48
  -2   2  -2 2048.20  111.83
   2  -2  -2 1964.62  113.22
  -2  -2   2 1946.71  114.35
   2   2   2 1875.09  111.51
  -2   2  -2 1986.50  114.72
   2   2   2 1959.70  111.66
   2  -2  -2 1892.66  111.76
  -2   2  -2 1814.34  114.73
  -2  -2   2 1796.47  115.17
   2   2   2 1996.90  116.21
  -2  -2   2 1975.95  113.55
  -2  -2   2 1953.45  113.99
  -2  -2   2 1834.76  114.57
  -2   2  -2 1991.37  115.85
   2  -2  -2 1902.05  114.30
  -2   2  -2 1912.11  115.84
  -2   2  -2 1904.26  112.63
   2  -2  -2 2005.35  120.22
  -2   2  -2 1969.10  111.27
  -2   2  -2 2053.80  116.67
   2  -2  -2 1967.29  111.83
  -2  -2   2 1913.34  116.03
   2   2   2 1948.06  115.52
   2   2   2 1860.29  112.40
  -2  -2   2 1830.47  112.85
   2   2   2 1884.79  113.81
   2  -2  -2 1992.71  114.08
   2  -2   3 2345.97  132.54
  -2   2   3 2389.85  136.65
   2   2  -3 2453.28  135.02
   2   2  -3 2457.71  134.73
   2   2  -3 2428.12  134.46
   2   2  -3 2482.05  135.58
  -2  -2  -3 2527.47  146.72
   2  -2   3 2475.93  138.30
  -2  -2  -3 2485.35  139.57
   2  -2   3 2462.98  132.84
  -2   2   3 2337.95  135.96
   2   2  -3 2394.87  132.78
   2   2  -3 2418.85  132.51
  -2   2   3 2343.69  135.20
  -2  -2  -3 2442.21  138.92
   2   2  -3 2474.09  137.76
   2  -2   3 2481.62  136.30
   2  -2   3 2515.58  134.85
   2   2  -3 2298.87  133.04
  -2  -2  -3 2405.62  138.10
  -2   2   3 2069.54  153.78
  -2  -2  -3 2165.87  153.07
  -2  -2  -3 2385.12  137.01
   2  -2   3 2104.94  134.62
   2   2  -3 2347.67  138.57
  -2  -2  -3 2428.51  137.60
   2   2  -3 2329.00  137.52
  -2   2   3 2375.41  133.89
  -2  -2  -3 2388.69  136.50
   2   2  -3 2285.79  137.58
  -2  -2  -3 2450.88  138.12
  -2   2   3 2428.09  134.16
   2  -2   3 2439.49  133.46
  -2  -2  -3 2480.32  138.17
  -2   2   3 2414.73  139.90
   2   2  -3 2375.99  137.71
  -2   2  -3 2277.28  136.61
  -2   2  -3 2353.68  138.48
  -2   2  -3 2405.22  138.37
  -2   2  -3 2320.34  134.93
  -2   2  -3 2314.04  136.08
  -2   2  -3 2392.22  139.24
   2  -2  -3 2386.94  135.62
   2  -2  -3 2361.16  137.48
  -2  -2   3 2049.57  148.38
  -2  -2   3 2422.03  135.10
   2  -2  -3 2357.52  144.03
   2  -2  -3 2354.97  137.22
   2   2   3 2397.05  131.35
   2   2   3 2359.58  134.49
  -2  -2   3 2434.79  135.16
   2  -2  -3 2315.47  133.67
  -2  -2   3 2283.30  137.82
  -2  -2   3 2441.82  137.35
  -2  -2   3 2345.22  139.05
  -2  -2   3 2398.48  134.40
  -2   2  -3 2415.04  138.75
   2  -2  -3 2451.74  133.98
   2  -2  -3 2306.29  138.54
   2   2   3 2358.60  136.08
   2  -2  -3 2406.61  136.84
   2   2   3 2492.11  131.42
   2  -2  -3 2231.13  137.09
   2   2   3 2543.05  139.83
  -2   2  -3 2400.35  139.00
  -2   2  -3 2399.29  139.12
   2  -2  -3 2338.34  133.83
  -2   2   4 1227.91   79.05
  -2  -2  -4 1302.89   79.55
  -2   2   4  979.90   96.43
   2  -2   4 1245.75   76.61
   2  -2   4 1270.30   70.09
  -2   2   4 1249.23   72.88
   2   2  -4 1215.02   76.70
  -2  -2  -4 1165.58   91.49
  -2  -2  -4 1116.78   75.42
  -2  -2  -4 1206.82   75.61
  -2   2   4 1248.59   74.86
  -2   2   4 1225.65   70.43
  -2  -2  -4 1220.57   77.07
   2  -2   4 1196.26   73.33
  -2  -2  -4 1259.61   86.14
  -2  -2  -4 1200.73   74.12
   2   2  -4 1224.05   72.69
  -2   2   4 1245.27   70.73
  -2  -2  -4 1180.06   74.82
   2   2  -4 1236.29   71.33
   2  -2   4 1229.29   69.37
   2   2  -4 1141.43   75.95
  -2  -2  -4 1240.02   77.46
   2   2   4 1173.47   72.31
   2  -2  -4 1166.26   74.94
  -2  -2   4 1103.33   92.07
  -2   2  -4 1133.18   74.11
  -2  -2   4 1226.02   78.15
   2  -2  -4 1190.54   68.43
  -2   2  -4 1168.81   76.54
  -2   2  -4 1200.76   78.77
  -2   2  -4 1245.70   76.65
  -2  -2   4 1211.73   71.76
   2  -2  -4 1104.34   67.99
  -2   2  -4 1154.77   73.54
   2  -2  -4 1185.55   73.71
  -2  -2   4 1202.78   70.67
  -2   2  -4 1180.93   78.17
   2  -2  -4 1155.86   71.29
  -2  -2   4 1253.80   71.32
  -2  -2   4 1215.50   75.55
   2  -2  -4 1161.71   75.10
  -2  -2  -5  495.01   39.39
  -2  -2  -5  447.20   41.44
  -2  -2  -5  488.01   40.03
   2  -2   5  467.48   37.59
  -2   2   5  318.89   60.84
  -2  -2  -5  478.27   44.64
   2   2  -5  462.01   39.92
  -2  -2  -5  454.23   39.76
  -2   2   5  521.15   31.67
   2  -2   5  438.01   27.62
   2   2  -5  471.39   41.06
  -2   2   5  525.02   40.73
  -2   2   5  405.68   44.15
  -2  -2  -5  495.02   50.98
  -2  -2   5  454.19   39.61
  -2   2  -5  511.76   44.68
   2   2   5  381.40   35.07
  -2  -2   5  419.50   31.72
   2  -2  -5  436.32   36.87
  -2   2  -5  399.89   39.46
  -2  -2   5  394.97   41.31
   2  -2  -5  399.58   39.53
  -2   2  -5  504.85   41.43
  -3  -2   0   18.84    4.55
   3  -2   0   30.79    6.59
  -3  -2   0   22.89    4.22
   3  -2   0   30.11    5.77
  -3  -2   0   25.13    5.31
   3   2   0   29.19    5.12
   3   2   0   30.90    4.83
   3   2   0   22.06    4.74
  -3   2   0   27.19    4.96
  -3  -2   0   29.98    3.52
  -3   2   0   29.84    5.75
  -3  -2   0   29.24    6.09
  -3   2   0   21.40    4.15
   3  -2   0   31.50    3.58
  -3  -2   0   27.00    4.24
   3  -2   0   27.53    5.37
  -3   2   0   22.82    3.80
  -3  -2   0   28.48    4.95
   3  -2   0   31.22    3.78
   3  -2   0   26.79    4.88
  -3  -2   0   22.15    4.36
   3   2   0   33.54    5.88
  -3   2   0   29.76    5.94
  -3   2   0   21.69    5.93
   3   2   0   27.94    5.74
  -3  -2   0   34.10    5.86
  -3  -2   0   24.90    5.68
  -3   2   0   23.81    5.56
   3   2   0   26.41    3.12
   3   2   0   32.04    5.04
   3  -2   0   26.55    4.84
   3   2   0   32.16    4.54
  -3   2   0   32.13    4.93
  -3   2   0   28.67    4.93
   3  -2   0   22.16    3.66
   3  -2   0   24.78    5.16
   3   2   0   28.73    5.34
  -3   2   0   26.85    4.48
   3  -2   0   29.07    4.62
   3   2   0   32.57    5.92
  -3   2   1  992.01   55.05
  -3  -2  -1  946.61   56.09
   3  -2   1  970.49   56.46
  -3   2   1  985.76   56.73
  -3  -2  -1 1046.20   56.91
   3   2  -1  953.78   55.99
  -3  -2  -1  963.10   56.72
   3   2  -1  972.76   53.50
  -3   2   1  972.54   57.49
  -3  -2  -1 1006.90   55.21
  -3   2   1  952.46   56.55
   3  -2   1  985.09   56.33
   3   2  -1  982.90   57.10
   3  -2   1  965.47   56.40
  -3  -2  -1 1016.02   56.45
  -3  -2  -1  999.22   54.84
  -3  -2  -1  965.83   55.18
   3   2  -1  956.01   56.50
   3  -2   1  952.82   55.46
  -3  -2  -1 1016.40   57.08
  -3  -2  -1  886.17   52.76
  -3  -2  -1  947.56   57.57
  -3   2   1 1045.14   56.55
  -3   2   1  960.75   55.58
   3  -2   1  959.77   52.99
   3  -2   1  959.77   56.06
  -3   2   1  974.43   54.55
  -3   2   1 1008.15   56.31
   3   2  -1  923.33   55.61
  -3  -2  -1  918.20   52.35
   3  -2   1  972.45   57.82
   3   2  -1  973.46   54.05
   3   2  -1 1011.09   55.64
   3   2  -1 1020.79   55.59
  -3  -2  -1  977.48   55.50
   3   2  -1  955.34   56.17
  -3   2   1 1057.00   60.79
   3   2   1  981.80   56.05
  -3  -2   1  947.08   55.44
  -3  -2   1  896.45   56.12
   3   2   1  952.34   55.41
   3  -2  -1  928.42   57.04
   3  -2  -1  940.58   56.31
  -3   2  -1  865.50   53.91
   3  -2  -1  898.98   55.62
  -3  -2   1  872.49   54.25
   3   2   1  893.29   56.73
  -3   2  -1  913.65   56.56
   3   2   1  888.60   54.79
  -3  -2   1  941.46   57.18
  -3   2  -1  855.72   56.53
  -3   2  -1  901.77   56.65
   3   2   1  864.06   55.54
   3   2   1  951.08   58.04
  -3   2  -1  894.48   55.61
  -3   2  -1  956.28   56.09
  -3   2  -1  951.92   55.30
  -3   2  -1  986.76   56.29
   3  -2  -1  954.17   55.40
  -3  -2   1  888.62   54.86
   3  -2  -1  908.09   54.04
  -3  -2   1  943.56   57.25
   3  -2  -1  916.76   57.90
   3  -2  -1  949.56   55.04
  -3  -2   1  918.48   53.36
   3   2   1  962.43   59.65
  -3  -2   1  895.88   55.35
  -3  -2   1 1004.64   56.81
   3  -2  -1 1018.28   56.06
   3   2   1  843.02   55.74
  -3   2  -1  895.95   56.09
  -3  -2   1  918.70   55.97
  -3  -2  -2  276.59   24.29
  -3   2   2  307.79   21.91
  -3   2   2  287.42   21.65
   3  -2   2  275.44   20.26
  -3  -2  -2  249.07   21.47
   3  -2   2  274.48   19.57
   3  -2   2  280.49   18.77
  -3  -2  -2  256.08   20.74
  -3   2   2  261.19   29.28
  -3  -2  -2  283.95   22.49
   3   2  -2  273.68   21.92
   3  -2   2  279.74   20.63
  -3  -2  -2  279.05   22.37
   3  -2   2  255.60   21.56
   3  -2   2  285.71   20.72
   3  -2   2  296.02   23.18
  -3   2   2  243.78   20.35
   3   2  -2  297.63   22.38
  -3  -2  -2  292.29   22.92
  -3  -2  -2  275.68   19.96
  -3   2   2  284.15   21.13
   3   2  -2  267.75   21.01
   3  -2   2  264.59   25.37
  -3   2   2  277.35   20.95
  -3  -2  -2  271.97   20.61
  -3   2   2  257.09   20.43
   3   2  -2  261.62   19.22
  -3  -2  -2  248.21   17.99
  -3   2   2  290.22   23.50
  -3  -2  -2  263.88   18.06
  -3   2   2  247.32   21.52
   3   2  -2  272.87   21.64
   3   2  -2  279.83   17.02
   3  -2   2  300.71   22.98
   3   2  -2  280.06   21.91
  -3  -2  -2  291.10   24.86
   3   2  -2  268.80   19.98
   3   2  -2  275.67   20.73
  -3  -2  -2  298.64   17.95
  -3   2  -2  285.40   18.21
  -3  -2   2  273.86   21.33
   3   2   2  301.44   18.27
   3   2   2  307.91   22.69
  -3  -2   2  309.02   18.87
   3  -2  -2  298.28   22.94
  -3  -2   2  333.24   22.89
  -3  -2   2  309.12   22.37
   3  -2  -2  340.17   19.97
  -3   2  -2  309.44   23.53
  -3   2  -2  282.80   23.77
   3   2   2  317.09   29.58
  -3   2  -2  282.33   23.26
   3  -2  -2  308.62   21.39
  -3  -2   2  325.64   23.78
  -3  -2   2  329.59   21.81
   3  -2  -2  315.99   25.43
  -3  -2   2  318.93   17.45
  -3   2  -2  325.03   18.99
   3   2   2  321.70   24.04
  -3   2  -2  304.47   21.93
   3   2   2  312.47   21.32
  -3   2  -2  345.10   23.99
   3   2   2  320.71   19.87
  -3  -2   2  327.13   26.66
   3   2   2  294.12   19.12
  -3   2  -2  314.45   22.75
  -3   2  -2  306.29   21.45
   3   2   2  331.52   19.57
  -3  -2   2  297.20   22.12
  -3   2  -2  262.62   18.00
  -3   2  -2  342.73   20.35
   3  -2  -2  317.77   20.49
  -3  -2   2  294.88   21.54
   3  -2  -2  346.27   22.85
  -3   2   3  187.93   17.26
   3   2  -3  172.91   17.35
   3  -2   3  162.00   14.59
  -3  -2  -3  177.51   16.67
  -3  -2  -3  184.19   20.45
   3   2  -3  166.41   14.95
  -3   2   3  152.00   16.97
  -3   2   3  167.07   16.14
  -3  -2  -3  168.35   16.90
   3   2  -3  156.28   13.71
   3   2  -3  185.54   18.12
  -3   2   3  162.20   31.00
   3   2  -3  172.30   11.60
  -3  -2  -3  152.22   17.89
   3   2  -3  172.43   17.24
   3   2  -3  158.57   15.66
   3  -2   3  172.77   19.37
   3   2  -3  146.20   16.80
   3  -2   3  171.27   14.98
  -3   2   3  181.31   16.50
  -3   2   3  181.41   20.56
  -3   2   3  159.01   14.65
  -3   2   3  165.99   15.00
   3   2  -3  155.43   16.60
  -3  -2  -3  157.82   17.58
   3   2  -3  147.85   13.21
  -3  -2  -3  178.28   17.55
  -3  -2  -3  135.79   28.90
  -3  -2  -3  152.70   18.92
   3  -2   3  174.28   13.32
   3  -2   3  170.11   13.28
   3  -2   3  148.30   19.77
  -3   2   3  163.90   15.09
  -3  -2  -3  186.21   21.86
   3   2  -3  153.71   10.99
   3  -2   3  149.15   13.73
  -3  -2  -3  162.07   15.83
  -3  -2   3  177.90   21.33
   3  -2  -3  145.70   14.71
  -3  -2   3  148.32   15.45
  -3   2  -3  158.71   16.40
   3   2   3  154.83   11.25
   3  -2  -3  159.65   15.23
  -3  -2   3  144.67   27.62
  -3  -2   3  145.24   15.44
  -3   2  -3  150.46   18.31
  -3   2  -3  163.49   17.97
   3  -2  -3  144.79   15.81
  -3  -2   3  161.70   17.50
   3   2   3  138.30   18.71
   3   2   3  160.14   18.71
   3  -2  -3  133.19   18.17
   3  -2  -3  149.99   12.43
  -3  -2   3  146.99   15.32
  -3  -2   3  146.58   17.06
  -3  -2   3  134.78   13.47
   3   2   3  133.94   13.22
  -3   2  -3  127.47   18.43
   3  -2  -3  166.65   20.48
   3  -2  -3  180.46   17.66
   3  -2  -3  159.87   11.68
  -3   2  -3  151.43   27.09
   3   2   3  140.11   11.83
  -3   2  -3  149.02   13.30
  -3   2  -3  148.68   16.99
  -3   2  -3  127.00   17.15
  -3   2  -3  169.53   16.91
   3   2   3  134.24   11.85
   3   2   3  137.68   15.86
   3  -2  -3  127.93   11.69
  -3   2  -3  151.00   17.74
   3  -2  -3  141.20   11.59
   3   2   3  145.08   10.47
  -3   2   4   30.08   24.07
   3  -2   4   69.57   15.49
  -3  -2  -4   48.99   14.74
  -3  -2  -4   67.69   16.84
   3   2  -4   57.83   14.22
   3   2  -4   25.16   13.48
   3   2  -4   37.77    9.35
   3  -2   4   49.65    8.97
  -3  -2  -4   37.93   13.90
   3  -2   4   47.09   11.80
  -3   2   4   68.84   19.26
  -3  -2  -4   50.47   18.25
  -3   2   4   60.29   14.82
  -3  -2  -4   50.38   15.61
  -3   2   4   43.15   10.08
   3  -2   4   54.02    8.78
  -3   2   4   66.42   10.96
  -3  -2  -4   54.64   15.54
   3   2   4   50.50   16.82
   3  -2  -4   73.53   14.99
  -3   2  -4   49.11   16.46
   3   2   4   47.62    6.08
   3   2   4   45.08    5.78
   3  -2  -4   41.06    8.53
   3  -2  -4   65.26   12.96
  -3   2  -4   47.27   13.54
  -3   2  -4   72.08   14.77
  -3  -2   4   36.45   14.40
   3   2   4   51.44   10.84
  -3  -2   4   38.87   11.12
  -3  -2   4   40.42   10.43
  -3   2  -4   42.67   13.14
  -3  -2   4   41.56   14.95
  -3   2  -4   66.13   17.18
  -3  -2   4   38.05   23.13
   3   2   4   66.55   13.71
  -3  -2  -5   23.47   17.06
   3  -2   5   19.85   15.84
  -3  -2  -5   12.33   12.90
  -3   2   5   17.86   15.74
   3  -2   5    5.21   12.70
   3  -2   5   19.91    6.92
  -3   2   5   60.00   32.41
  -3  -2  -5   29.74   18.94
  -3   2   5   14.14   10.47
  -3  -2  -5   39.18   17.04
  -3  -2  -5   23.45   15.13
   3   2  -5   22.63   15.14
   3   2  -5    4.89   15.10
  -3   2   5   17.09   17.35
   3  -2  -5   70.10   18.89
  -3   2  -5   57.44   15.03
  -3  -2   5   40.28   17.45
  -3   2  -5   10.28   17.21
  -3  -2   5   35.46   18.27
   3   2   5   24.24   12.66
  -3   2  -5   77.82   21.86
  -3   2  -5   35.10   18.27
   4   2  -1 4617.72  259.62
  -4   2   1 4653.14  257.68
   4  -2   1 4649.55  260.12
  -4   2   1 4838.97  258.90
  -4   2   1 4664.36  258.71
  -4  -2  -1 4845.33  257.93
  -4   2   1 4764.17  254.43
  -4   2   1 4710.61  260.35
  -4  -2  -1 4797.86  256.61
  -4  -2  -1 4644.11  259.83
   4   2  -1 4696.37  259.32
   4   2  -1 4791.62  258.31
   4   2  -1 4676.23  258.01
   4  -2   1 4611.40  258.14
  -4  -2  -1 4879.81  257.85
  -4  -2  -1 4941.29  259.41
   4  -2   1 4516.48  254.11
   4  -2   1 4822.30  254.35
  -4  -2  -1 4902.68  259.09
  -4   2   1 4538.19  262.14
   4   2  -1 4782.02  258.91
  -4   2   1 4715.36  256.69
   4   2  -1 4729.13  256.05
  -4   2   1 4720.66  256.67
   4  -2   1 4709.05  258.79
  -4   2   1 4674.58  254.33
  -4  -2  -1 4526.13  258.92
   4  -2   1 4528.45  258.94
   4   2  -1 4714.72  255.84
  -4   2   1 4584.49  258.43
  -4   2   1 4436.32  257.67
  -4  -2  -1 4655.98  256.21
  -4  -2  -1 4621.17  257.43
  -4   2  -1 4630.87  260.33
  -4  -2   1 4278.98  259.29
   4   2   1 4136.32  258.17
  -4   2  -1 4619.24  258.59
  -4  -2   1 4621.88  258.80
  -4   2  -1 4705.07  254.30
   4  -2  -1 4815.03  258.48
   4   2   1 4619.98  261.98
  -4  -2   1 4874.81  258.97
  -4   2  -1 4582.02  253.81
   4  -2  -1 4658.94  258.35
  -4  -2   1 4658.85  255.93
   4   2   1 4397.22  258.40
  -4   2  -1 4592.31  258.98
   4   2   1 4792.98  259.56
  -4   2  -1 4567.65  258.78
  -4  -2   1 4687.56  258.73
   4  -2  -1 4563.47  260.16
  -4  -2   1 4517.34  256.59
  -4  -2   1 4476.59  257.38
  -4  -2   1 4553.24  255.55
  -4   2  -1 4808.43  258.69
  -4   2  -1 4318.85  257.95
  -4   2  -1 4267.92  257.89
  -4   2  -1 4625.17  257.79
   4  -2  -1 4516.37  256.67
  -4   2  -1 4581.97  257.84
  -4  -2   1 4574.20  257.27
   4  -2  -1 4622.02  258.13
  -4  -2   1 4747.40  260.34
   4   2   1 4590.76  257.74
   4  -2  -1 4521.08  259.94
  -4  -2  -2 1238.54   69.58
   4   2  -2 1201.35   68.82
   4  -2   2 1234.83   65.96
   4  -2   2 1165.87   69.57
  -4  -2  -2 1169.19   66.93
  -4   2   2 1017.19   65.84
  -4  -2  -2 1167.58   62.49
   4   2  -2 1130.84   66.08
   4   2  -2 1194.53   62.77
   4   2  -2 1277.91   69.06
  -4   2   2 1158.56   76.80
   4  -2   2 1148.44   66.13
  -4   2   2 1140.12   68.69
  -4  -2  -2 1160.11   69.83
   4   2  -2 1216.16   67.60
  -4  -2  -2 1214.68   69.21
  -4  -2  -2 1138.29   67.23
  -4  -2  -2 1199.23   62.43
  -4  -2  -2 1165.28   70.09
   4  -2   2 1155.39   67.14
   4   2  -2 1112.95   67.85
  -4   2   2 1135.36   66.43
  -4   2   2 1184.87   67.68
   4  -2   2 1181.27   63.40
   4  -2   2 1178.55   68.67
   4  -2   2 1281.10   69.55
   4   2  -2 1156.01   67.08
  -4   2   2 1178.03   68.64
  -4  -2  -2 1242.60   67.33
  -4   2   2 1167.43   69.53
   4   2  -2 1214.01   63.60
   4  -2   2 1147.12   72.27
  -4   2   2 1178.79   67.29
  -4  -2  -2 1141.34   64.25
   4  -2   2 1151.09   66.36
   4  -2  -2 1092.67   68.53
   4  -2  -2 1008.75   69.75
  -4  -2   2 1100.23   69.22
  -4  -2   2 1017.92   66.96
  -4   2  -2 1107.70   64.88
  -4  -2   2 1105.64   63.51
   4   2   2 1097.35   68.09
   4  -2  -2 1037.12   67.92
  -4   2  -2 1046.28   68.57
   4   2   2 1165.52   69.84
  -4   2  -2 1054.70   68.84
  -4   2  -2 1036.61   63.20
   4  -2  -2 1045.51   66.15
   4   2   2 1115.17   67.13
  -4  -2   2 1043.82   67.04
  -4   2  -2 1010.68   67.92
  -4  -2   2 1068.00   67.06
   4  -2  -2 1097.36   64.73
   4  -2  -2 1055.05   65.90
  -4  -2   2 1032.66   67.10
   4  -2  -2 1006.23   64.78
  -4   2  -2 1121.26   67.25
  -4   2  -2 1043.15   62.23
  -4  -2   2 1123.61   72.29
   4   2   2 1045.73   65.71
  -4   2  -2 1018.00   62.84
   4  -2  -2 1071.84   65.89
  -4  -2   2 1079.34   66.61
   4   2   2 1069.67   65.08
   4   2   2  983.82   74.27
  -4   2  -2 1024.31   68.64
  -4   2  -2 1047.05   67.37
  -4  -2   2 1017.44   68.12
   4   2   2 1146.33   66.04
  -4  -2   2 1030.68   63.29
   4   2   2 1076.76   65.35
  -4   2  -2 1061.57   67.45
  -4  -2  -3 1345.69   86.54
  -4  -2  -3 1277.23   82.22
  -4   2   3 1398.35   82.50
  -4   2   3 1353.33   80.29
  -4  -2  -3 1327.00   81.17
   4   2  -3 1416.81   81.57
   4  -2   3 1387.45   78.33
  -4   2   3 1390.20   79.59
  -4  -2  -3 1391.41   79.98
   4   2  -3 1446.53   81.20
  -4  -2  -3 1351.63   85.94
  -4  -2  -3 1367.73   83.66
  -4   2   3 1378.52   80.68
   4   2  -3 1455.89   82.74
   4   2  -3 1388.66   77.25
  -4   2   3 1362.87   84.99
  -4   2   3 1402.95   81.37
  -4   2   3 1328.16   80.81
  -4  -2  -3 1413.25   85.13
  -4   2   3 1313.60   98.45
   4  -2   3 1406.14   78.92
   4   2  -3 1356.92   79.46
   4  -2   3 1280.28   79.50
  -4  -2  -3 1416.31   86.39
  -4  -2  -3 1415.84   83.50
   4  -2   3 1299.90   82.22
   4  -2   3 1352.90   84.41
   4  -2   3 1374.22   77.78
   4   2  -3 1285.98   82.64
   4  -2   3 1426.25   79.24
   4  -2   3 1432.73   83.85
  -4  -2  -3 1609.50  103.05
  -4  -2   3 1364.94   75.17
  -4   2  -3 1285.55   81.14
  -4   2  -3 1248.23   81.36
  -4   2  -3 1198.17   83.31
   4   2   3 1325.36   84.10
  -4  -2   3 1340.77   84.48
  -4  -2   3 1337.94   94.22
   4  -2  -3 1350.92   79.07
   4  -2  -3 1383.26   81.37
   4   2   3 1360.71   77.41
   4  -2  -3 1331.18   81.12
  -4  -2   3 1340.98   80.84
   4   2   3 1356.58   80.76
  -4   2  -3 1485.12   97.76
  -4   2  -3 1261.07   80.46
  -4  -2   3 1316.01   81.09
   4   2   3 1333.72   77.65
   4   2   3 1327.46   77.46
  -4  -2   3 1297.33   77.00
   4   2   3 1277.70   76.57
  -4   2  -3 1434.80   85.21
   4  -2  -3 1258.53   85.32
  -4   2  -3 1273.54   76.82
   4   2   3 1282.78   83.51
  -4  -2   3 1182.92   82.05
  -4  -2   3 1303.63   81.58
   4  -2  -3 1355.45   78.86
   4  -2  -3 1286.34   78.16
   4   2   3 1308.84   77.09
  -4   2  -3 1297.61   82.54
   4  -2   4  405.16   28.62
   4  -2   4  376.01   26.35
   4  -2   4  365.23   37.42
   4   2  -4  358.47   32.40
   4  -2   4  369.28   29.48
   4   2  -4  392.87   34.94
   4  -2   4  362.85   25.71
  -4   2   4  354.21   37.44
   4   2  -4  364.71   30.25
  -4  -2  -4  358.91   37.95
  -4   2   4  356.22   30.56
  -4  -2  -4  374.76   34.92
   4  -2   4  389.43   35.17
  -4   2   4  429.83   34.31
  -4   2   4  292.51   53.52
  -4  -2  -4  423.75   38.23
  -4  -2  -4  346.28   36.62
   4   2   4  440.29   26.69
   4  -2  -4  426.31   30.36
   4   2   4  455.19   26.77
  -4   2  -4  457.81   37.86
   4  -2  -4  439.48   34.23
  -4  -2   4  481.47   33.17
  -4  -2   4  473.56   32.73
   4   2   4  435.90   32.89
  -4   2  -4  470.71   34.59
   4   2   4  512.34   40.19
  -4  -2   4  474.97   40.56
  -4   2  -4  431.75   34.03
  -4   2  -4  397.46   37.45
   4   2   4  422.80   28.84
   4  -2  -4  481.08   31.61
  -4  -2   4  444.26   53.13
  -4  -2   4  401.24   35.16
   4  -2   5  358.87   26.02
  -4  -2  -5  383.89   40.90
   4   2  -5  417.37   37.99
  -4  -2  -5  415.59   36.36
  -4   2   5  366.05   35.18
   4   2  -5  353.58   33.22
   4  -2   5  340.30   36.93
  -4  -2  -5  407.52   39.52
  -4   2   5  227.56   54.20
  -4   2   5  359.34   40.85
  -4   2   5  335.34   29.96
  -4  -2  -5  396.71   34.40
  -4   2  -5  283.14   37.71
  -4  -2   5  279.57   35.42
   4  -2  -5  286.82   32.94
  -4   2  -5  260.71   30.88
  -4  -2   5  276.97   29.35
  -4  -2   5  255.51   36.85
  -4   2  -5  358.11   41.08
   5  -2   0   62.97    7.68
  -5  -2   0   67.10   10.77
  -5  -2   0   71.88    8.29
  -5  -2   0   60.57    6.56
  -5   2   0   65.15   11.08
  -5   2   0   60.17   12.16
   5   2   0   40.97    9.65
   5  -2   0   60.34   10.61
  -5   2   0   68.14    9.22
   5   2   0   65.75   10.11
  -5  -2   0   69.96    9.70
  -5   2   0   65.93    8.25
   5  -2   0   64.18   10.61
   5   2   0   45.10    9.50
   5  -2   0   70.97    6.95
  -5  -2   0   65.61   11.91
   5  -2   0   60.44    9.08
  -5  -2   0   59.84    8.60
  -5   2   0   67.15   10.54
   5  -2   0   71.97    9.94
   5   2   0   62.57    9.39
  -5  -2   0   63.77   10.61
   5   2   0   69.18   10.08
   5   2   0   71.45   11.43
   5   2   0   54.57    6.00
   5   2   0   70.63    9.92
  -5   2   0   63.53    9.25
  -5   2   0   58.62    8.66
   5  -2   0   71.41    6.65
  -5   2   0   73.04    9.59
   5  -2   0   64.80   10.56
  -5  -2   0   70.85    9.36
  -5  -2   0   58.34    8.70
   5  -2   0   58.48   11.17
  -5   2   0   70.28    9.97
   5   2   0   90.99    9.43
   5   2   0   62.97    8.07
   5  -2   0   83.96   10.56
  -5   2   0   70.25   12.07
  -5  -2   0   57.45   10.79
   5   2  -1   59.62   10.96
  -5  -2  -1   51.31    7.02
   5  -2   1   49.19   10.04
   5   2  -1   54.68    9.20
   5  -2   1   50.21    9.55
  -5  -2  -1   55.01    9.60
  -5   2   1   69.81   10.87
  -5  -2  -1   59.09   10.09
  -5  -2  -1   48.32    9.80
  -5   2   1   54.88    8.19
  -5   2   1   61.36   10.74
  -5  -2  -1   62.56    9.35
   5  -2   1   50.23    4.69
   5   2  -1   54.32   10.03
  -5  -2  -1   50.01    9.76
  -5   2   1   61.27    9.26
   5  -2   1   79.47   12.97
  -5  -2  -1   53.49   10.76
  -5   2   1   54.72    6.23
   5  -2   1   44.51    8.98
  -5   2   1   65.97   13.61
   5  -2   1   59.87    7.73
  -5   2   1   59.18   10.06
   5  -2   1   54.24    9.45
  -5  -2  -1   54.64    7.58
  -5   2   1   78.26    9.23
   5   2  -1   57.71    9.53
   5  -2   1   54.89   10.53
  -5   2   1   68.93   10.17
   5  -2   1   52.76    9.91
  -5  -2  -1   59.23   11.37
   5  -2   1   53.58    4.47
  -5   2   1   53.40   11.27
   5   2  -1   59.33    7.67
   5   2  -1   60.52    9.48
   5   2  -1   57.47    7.78
   5   2  -1   45.69   10.65
   5   2  -1   52.52   10.10
  -5   2  -1   61.06   11.58
  -5   2  -1   61.29   10.37
   5   2   1   54.86    9.76
  -5  -2   1   67.58    7.91
   5   2   1   63.95   12.45
  -5   2  -1   61.44   10.83
  -5   2  -1   49.63   10.11
  -5   2  -1   51.50    9.60
  -5  -2   1   53.42    9.75
   5  -2  -1   50.81   10.87
   5  -2  -1   55.45    7.90
  -5   2  -1   45.50    8.88
   5  -2  -1   58.20   10.45
  -5   2  -1   46.00    8.84
  -5   2  -1   48.31    9.98
   5   2   1   44.95   10.00
   5  -2  -1   59.39    8.57
  -5  -2   1   60.16    7.65
   5  -2  -1   61.77   11.55
   5   2   1   51.48    9.67
   5   2   1   54.04   11.65
   5  -2  -1   50.91    8.80
  -5  -2   1   67.27   11.26
  -5  -2   1   58.99    9.09
  -5  -2   1   60.76    9.35
  -5  -2   1   48.81   10.82
  -5  -2   1   41.91    7.73
  -5   2  -1   51.49    5.17
  -5  -2   1   42.03    9.75
   5   2   1   51.74   10.12
   5   2   1   58.28   10.32
  -5  -2   1   61.99   12.02
  -5   2  -1   46.44    9.68
   5   2   1   52.78    8.99
   5   2   1   66.84   10.26
   5  -2  -1   67.32    9.86
  -5  -2  -2    2.46    4.91
   5  -2   2    0.51    6.46
  -5  -2  -2   -2.04    7.37
   5   2  -2   -4.81    6.12
  -5  -2  -2    5.45    5.77
  -5   2   2    4.62    5.91
   5   2  -2    3.26    6.44
   5   2  -2   -0.11    6.15
  -5  -2  -2    2.76    6.62
   5  -2   2    4.21    2.87
  -5  -2  -2    6.62    6.62
  -5  -2  -2    7.72    5.22
  -5   2   2    1.08    6.73
  -5  -2  -2   -0.87    4.93
   5   2  -2    6.86    3.86
   5   2  -2    3.01    3.27
  -5   2   2  -14.38    6.58
  -5   2   2    7.16    6.83
   5  -2   2    5.00    8.41
  -5   2   2    6.50    7.04
   5   2  -2    0.35    6.09
   5  -2   2    3.84    6.26
  -5   2   2   -0.12    6.19
  -5   2   2  -14.34    8.83
   5  -2   2    5.28    6.38
   5   2  -2    5.85    7.58
   5   2  -2    1.37    6.38
  -5  -2  -2    3.88    8.06
  -5   2   2    2.10    6.70
   5  -2   2    4.27    6.28
   5  -2   2   -9.43    6.58
  -5  -2  -2    3.58    7.40
   5  -2   2   16.61    9.81
  -5  -2  -2   13.79    8.37
   5   2  -2   15.16    9.16
  -5   2   2   -0.15    8.14
   5  -2   2   -0.03    6.82
   5  -2  -2    0.49    4.17
   5   2   2    1.05    7.30
  -5   2  -2   -0.08    6.57
  -5   2  -2   -0.03    6.21
  -5  -2   2   13.78    8.93
  -5  -2   2    3.94    9.86
  -5   2  -2   -3.36    6.81
   5  -2  -2   -1.71    6.40
  -5   2  -2   -1.13    7.12
  -5   2  -2   -2.14    7.82
   5   2   2    1.55    8.35
  -5  -2   2    5.36    3.60
   5  -2  -2    2.10    6.45
  -5  -2   2   -6.19    6.48
  -5   2  -2    1.13    4.71
  -5  -2   2    0.32    6.88
  -5  -2   2   -9.76    5.14
   5   2   2    6.20    5.72
  -5   2  -2    0.28    5.93
   5  -2  -2    5.14    7.02
   5  -2  -2    1.79    6.43
   5  -2  -2    0.16    5.59
  -5  -2   2   -2.17    5.97
   5   2   2    2.08    6.11
   5   2   2    4.69    7.06
  -5  -2   2    1.60    6.63
   5   2   2   -0.86    5.86
  -5  -2   2   -0.96    6.78
   5  -2  -2   -1.42    5.81
   5  -2  -2   -1.85    7.12
   5   2   2   -0.87    7.86
   5   2   2    2.68    5.28
  -5  -2   2    6.25    6.67
  -5   2  -2    0.47    5.76
   5  -2   3   37.46   13.42
   5  -2   3   27.98    8.61
  -5  -2  -3   22.38   10.71
  -5   2   3   27.73   10.61
  -5   2   3   52.80   11.21
   5  -2   3   40.53    9.94
   5  -2   3   27.13    9.01
   5  -2   3   37.04    9.30
   5  -2   3   34.97   12.88
  -5  -2  -3   47.02   13.79
   5  -2   3   28.92    6.84
  -5   2   3   28.06   11.08
  -5  -2  -3   47.50   14.03
   5   2  -3   17.05   10.28
   5   2  -3   20.02   10.57
  -5   2   3   27.56   13.08
  -5  -2  -3   24.51    9.85
  -5   2   3   18.37   10.76
   5  -2   3   25.99   14.15
   5   2  -3   26.52   10.66
   5   2  -3   30.44   10.40
  -5  -2  -3   28.89   13.77
  -5   2   3   36.61   10.29
  -5   2   3   42.66   20.85
  -5  -2   3   69.59   13.08
   5   2   3   44.89   13.62
   5   2   3   48.52    9.03
   5  -2  -3   55.99    9.92
  -5  -2   3   49.61   12.90
  -5  -2   3   51.84   19.25
   5   2   3   43.93    9.17
  -5   2  -3   59.61   13.06
   5   2   3   75.64   21.75
  -5  -2   3   34.91   13.18
   5  -2  -3   57.27   12.04
   5   2   3   44.94    8.68
  -5   2  -3   63.93   15.05
   5   2   3   61.43    9.99
   5   2   3   43.87   13.86
   5  -2  -3   45.53   11.68
  -5   2  -3   40.68   11.24
   5   2   3   70.62   13.01
  -5   2  -3   38.52   14.71
  -5  -2   3   47.09   12.06
  -5  -2   3   57.45   12.94
   5  -2   4   73.58   19.57
  -5   2   4   63.35   15.18
   5  -2   4   76.99   11.81
  -5  -2  -4   64.16   18.71
   5   2  -4   50.37   12.63
  -5   2   4   64.13   30.77
   5  -2   4   56.42   10.64
  -5   2   4   75.64   19.78
  -5   2   4   69.50   16.60
   5  -2   4   52.35   15.69
  -5  -2  -4   48.07   18.37
   5   2  -4   59.78   15.30
  -5  -2  -4   70.25   17.87
   5   2  -4   76.38   17.24
  -5   2  -4   88.29   19.33
   5  -2  -4   43.08   11.69
   5   2   4   73.87    9.52
  -5  -2   4   62.13   17.11
   5  -2  -4   53.79   12.56
  -5   2  -4   60.36   14.37
   5   2   4   54.83   17.95
  -5   2  -4   53.24   15.75
   5   2   4   48.97    9.51
  -5  -2   4   47.76   13.77
   5   2   4   53.69   14.14
  -5  -2   4   55.37   14.26
  -5  -2   4   67.49   28.61
   5   2   4   51.92    6.66
   5  -2  -4   51.72   15.16
  -5  -2   4   63.93   19.64
  -5   2   5   30.14   19.06
  -5  -2  -5   32.40   19.67
  -5   2   5   45.15   18.84
  -5   2   5   53.36   16.03
  -5  -2  -5   18.93   17.08
   5  -2   5   39.32   11.20
  -5   2   5  103.53   33.62
   5   2  -5   58.07   19.73
   5   2  -5   49.26   17.27
   5  -2   5   32.65   16.70
  -5  -2  -5   18.68   20.13
  -5   2  -5   25.29   21.78
   5   2   5   33.73    8.30
  -5  -2   5   33.51   15.12
  -5  -2   5   42.76   20.18
  -5   2  -5   14.17   19.23
   5  -2  -5   19.06   16.36
  -5  -2   5   13.20   19.67
  -5   2  -5   32.13   16.36
   6   2   0 1078.72   63.35
  -6  -2   0 1074.31   66.90
  -6   2   0 1206.67   71.84
   6   2   0 1109.35   66.33
   6  -2   0 1163.56   70.36
  -6   2   0 1084.41   71.49
   6  -2   0 1107.71   67.06
  -6  -2   0 1208.57   71.52
  -6   2   0 1173.80   67.87
   6   2   0 1100.38   67.82
  -6  -2   0 1066.24   66.77
  -6  -2   0 1146.13   67.10
   6   2   0 1152.73   69.50
   6  -2   0 1223.23   69.69
   6   2   0 1259.83   67.76
  -6   2   0 1133.39   65.98
   6  -2   0 1250.49   68.42
  -6   2   0 1059.72   67.03
   6   2   0 1094.00   70.25
  -6   2   0 1118.00   66.94
   6   2   0 1121.14   67.64
   6  -2   0 1150.92   63.88
  -6   2   0 1078.87   66.69
   6  -2   0 1114.16   68.17
   6   2   0 1046.18   69.73
  -6  -2   0 1132.03   63.71
  -6   2   0 1157.93   69.83
   6   2   0 1131.14   67.59
  -6   2   0 1090.19   66.68
   6  -2   0 1136.43   71.51
  -6  -2   0 1091.59   66.14
  -6  -2   0 1066.07   70.67
  -6  -2   0 1207.40   67.75
  -6   2   0 1121.01   69.09
  -6  -2   0 1097.88   69.03
  -6  -2   0 1115.51   69.11
   6  -2   0 1074.29   65.04
   6   2   0 1061.67   68.35
   6  -2   0 1177.68   69.36
   6  -2   0 1070.09   64.08
  -6  -2  -1 1271.65   74.40
  -6  -2  -1 1316.22   77.38
  -6  -2  -1 1323.01   76.10
   6   2  -1 1289.58   77.25
  -6  -2  -1 1365.73   73.91
  -6  -2  -1 1298.16   76.85
   6   2  -1 1405.41   78.50
  -6   2   1 1246.78   76.03
   6   2  -1 1308.22   75.72
   6   2  -1 1270.55   75.80
   6  -2   1 1329.50   79.48
  -6   2   1 1334.47   82.29
  -6  -2  -1 1319.17   79.21
   6  -2   1 1299.44   77.45
   6  -2   1 1270.62   76.86
  -6  -2  -1 1358.94   77.83
  -6   2   1 1259.37   75.89
   6  -2   1 1444.65   80.32
   6   2  -1 1158.97   77.70
   6  -2   1 1270.82   78.58
   6   2  -1 1373.03   75.96
   6  -2   1 1285.86   70.29
   6  -2   1 1330.30   70.55
   6   2  -1 1348.40   74.48
  -6   2   1 1278.59   77.82
  -6   2   1 1209.53   79.57
  -6   2   1 1326.25   78.40
  -6   2   1 1423.29   74.42
  -6   2   1 1355.92   72.86
  -6   2   1 1342.61   77.10
   6   2  -1 1265.46   79.28
  -6   2   1 1342.50   75.45
  -6  -2  -1 1361.80   77.44
  -6  -2  -1 1281.37   79.34
  -6   2   1 1308.56   72.51
   6  -2   1 1327.16   77.73
   6   2  -1 1309.88   74.55
   6  -2   1 1244.66   74.07
   6  -2   1 1295.23   76.71
   6   2   1 1227.19   76.32
  -6  -2   1 1212.85   73.96
   6   2   1 1261.90   78.06
  -6   2  -1 1212.37   75.80
   6  -2  -1 1191.19   78.64
   6  -2  -1 1314.27   74.90
  -6  -2   1 1271.28   75.82
   6  -2  -1 1303.52   77.63
  -6   2  -1 1178.18   79.44
   6  -2  -1 1201.23   74.97
   6   2   1 1175.40   77.67
  -6   2  -1 1310.53   77.52
   6   2   1 1146.72   76.52
   6   2   1 1189.25   79.95
  -6   2  -1 1179.79   75.79
   6   2   1 1234.31   76.85
  -6  -2   1 1200.68   76.87
  -6   2  -1 1195.10   76.97
   6  -2  -1 1265.87   77.33
  -6  -2   1 1244.60   73.43
  -6  -2   1 1308.97   74.23
   6  -2  -1 1250.89   75.71
   6  -2  -1 1204.46   73.73
  -6   2  -1 1191.62   77.22
  -6  -2   1 1253.59   77.95
  -6  -2   1 1260.59   80.28
   6   2   1 1252.52   78.03
  -6  -2   1 1170.32   78.92
   6  -2  -1 1223.03   79.49
  -6   2  -1 1314.96   77.24
   6   2   1 1371.53   77.43
  -6  -2   1 1236.83   75.57
  -6  -2   1 1308.84   78.21
  -6   2  -1 1158.82   76.24
  -6   2  -1 1258.52   78.29
   6  -2  -1 1250.24   75.57
  -6   2  -1 1159.41   71.54
   6  -2   2 1149.69   78.66
   6   2  -2 1118.39   68.47
  -6  -2  -2 1118.47   74.76
  -6  -2  -2 1158.96   69.40
  -6   2   2 1135.13   76.00
   6  -2   2 1183.50   73.97
   6   2  -2 1129.04   73.80
   6   2  -2 1212.92   76.67
   6  -2   2 1104.14   76.11
  -6   2   2 1133.71   76.69
  -6  -2  -2 1233.44   76.29
   6  -2   2 1254.71   73.67
  -6   2   2 1158.17   74.36
  -6  -2  -2 1102.16   74.90
   6   2  -2 1145.46   69.19
   6  -2   2 1190.30   79.22
   6   2  -2 1176.62   74.51
   6  -2   2 1190.04   74.73
   6   2  -2 1133.55   73.26
  -6  -2  -2 1167.57   71.68
   6   2  -2 1166.79   72.26
  -6  -2  -2 1214.88   75.35
  -6  -2  -2 1077.14   71.63
  -6   2   2 1043.10   72.09
  -6   2   2 1154.06   74.39
  -6  -2  -2 1111.36   74.73
   6  -2   2 1172.59   72.91
  -6   2   2 1199.81   72.12
  -6   2   2 1176.97   82.83
  -6   2   2 1225.85   75.98
   6   2  -2 1139.24   73.06
   6   2  -2 1100.33   75.16
   6  -2   2 1069.36   74.22
  -6   2  -2 1127.44   73.54
   6  -2  -2 1242.59   73.12
   6  -2  -2 1275.87   74.08
   6  -2  -2 1223.93   74.70
  -6  -2   2 1289.11   75.66
  -6  -2   2 1254.85   80.77
  -6  -2   2 1205.71   73.77
   6   2   2 1291.93   75.43
  -6  -2   2 1279.17   73.11
   6   2   2 1300.29   75.77
  -6  -2   2 1321.19   69.15
   6   2   2 1212.58   82.85
  -6  -2   2 1151.41   71.97
  -6   2  -2 1248.26   76.23
  -6   2  -2 1312.99   75.44
   6   2   2 1274.17   74.39
  -6   2  -2 1199.30   74.61
   6  -2  -2 1242.29   77.11
   6   2   2 1254.40   72.78
   6  -2  -2 1253.69   71.20
  -6  -2   2 1306.91   75.46
   6  -2  -2 1233.17   77.18
  -6  -2   2 1257.27   76.40
  -6   2  -2 1286.22   75.45
   6  -2  -2 1224.32   73.73
   6   2   2 1340.93   73.69
  -6  -2   2 1244.44   73.90
   6  -2  -2 1207.02   70.86
  -6   2  -2 1362.43   77.25
   6   2   2 1277.64   76.99
  -6  -2   2 1273.94   77.44
   6   2   2 1300.05   72.24
  -6   2   3  748.92   54.05
   6  -2   3  749.23   53.13
  -6  -2  -3  732.15   51.91
  -6   2   3  683.16   64.69
   6  -2   3  741.48   48.84
   6   2  -3  715.89   48.31
  -6  -2  -3  759.24   53.36
   6   2  -3  708.42   51.58
   6  -2   3  681.79   60.35
   6  -2   3  712.34   47.49
  -6   2   3  752.90   49.74
   6  -2   3  754.97   53.27
  -6  -2  -3  688.68   53.68
  -6   2   3  754.88   49.15
   6   2  -3  737.60   50.03
  -6  -2  -3  725.20   48.69
  -6   2   3  695.03   52.14
  -6   2   3  691.14   49.84
   6   2   3  762.90   53.05
   6  -2  -3  713.87   49.51
   6   2   3  757.94   47.77
   6   2   3  755.93   50.31
  -6  -2   3  733.36   53.62
   6   2   3  755.51   53.92
  -6  -2   3  686.47   52.08
   6  -2  -3  705.77   46.69
   6  -2  -3  795.42   52.62
  -6  -2   3  757.54   49.95
  -6  -2   3  729.06   62.62
  -6   2  -3  751.32   50.78
  -6   2  -3  737.18   51.14
  -6  -2   3  678.59   50.42
  -6   2  -3  846.17   55.06
  -6  -2  -4  150.25   26.12
  -6   2   4  125.83   20.50
  -6  -2  -4  129.72   23.44
   6  -2   4  125.90   22.25
   6   2  -4  100.71   20.82
  -6  -2  -4  120.85   22.47
  -6   2   4  162.27   22.82
   6  -2   4  143.18   25.19
   6  -2   4  136.82   23.97
  -6   2   4  163.17   27.29
  -6   2   4  146.73   37.58
   6   2  -4  143.23   20.06
   6  -2   4  149.66   17.47
   6   2   4   96.14   22.38
   6   2   4  132.52   15.57
   6   2   4  148.40   20.19
  -6  -2   4   94.76   31.75
  -6  -2   4  153.48   22.49
  -6  -2   4  156.96   27.57
  -6  -2   4  110.07   22.36
  -6   2  -4  146.95   23.15
  -6   2  -4  162.97   26.23
   6  -2  -4  143.32   21.55
   6  -2  -4  114.36   22.54
   6   2   4  171.77   17.28
   7  -2   0   20.32    8.01
  -7  -2   0   22.64   10.51
  -7   2   0   21.34    8.67
   7  -2   0   29.99    9.56
  -7  -2   0   15.74    8.62
   7  -2   0   20.54    9.52
  -7  -2   0   12.96    7.21
   7   2   0   -5.11    7.58
  -7  -2   0    8.54    9.10
   7  -2   0    8.57    9.18
   7   2   0   14.05    8.82
   7  -2   0    8.17    8.41
  -7  -2   0   13.71    7.81
   7   2   0   18.45   10.81
   7   2   0   15.72    8.34
   7  -2   0    7.48    5.35
   7   2   0   11.77    6.49
  -7   2   0   22.15   11.30
  -7   2   0   17.32    6.86
  -7   2   0   14.56    7.19
  -7   2   0   20.97   11.30
  -7  -2   0   32.84    9.01
  -7   2   0    7.74   10.30
  -7   2   0   12.52    7.48
   7   2   0   16.35    9.79
  -7  -2   0   12.68    7.85
   7  -2   0   12.50    4.81
  -7  -2   0   18.15   10.24
   7  -2   0   18.19   10.39
   7   2   0   17.93    8.41
  -7   2   0   13.94    7.58
  -7   2   0   17.07    9.22
  -7  -2   0   13.39    4.58
   7   2   0   21.08    8.58
  -7  -2   0   14.05    6.70
   7   2   0   19.53    9.28
   7  -2   0   19.99    8.49
  -7   2   0   21.82    8.56
   7   2  -1   55.01   13.40
   7  -2   1   45.38   13.27
   7  -2   1   42.69   12.74
  -7  -2  -1   69.37   14.33
   7   2  -1   85.96   13.45
  -7  -2  -1   59.95   12.45
   7   2  -1   49.33   10.47
   7  -2   1   52.44   11.72
   7  -2   1   49.24    9.16
  -7  -2  -1   68.09   10.68
   7   2  -1   69.48   10.46
  -7   2   1   53.33    8.20
  -7  -2  -1   64.95    9.41
  -7   2   1   60.30   11.79
   7   2  -1   45.96   13.35
  -7   2   1   48.22   13.15
  -7  -2  -1   66.80   12.40
   7  -2   1   50.00   11.67
   7   2  -1   54.61    9.56
   7   2  -1   69.27   13.36
  -7   2   1   55.39   12.80
   7   2  -1   92.68   16.21
  -7  -2  -1   52.02   13.43
  -7  -2  -1   41.32   11.63
   7  -2   1   35.32   12.57
   7   2  -1   77.19   12.22
  -7   2   1   54.65   11.26
   7  -2   1   50.13   11.44
  -7   2   1   56.08   14.74
  -7   2   1   44.06   11.12
  -7   2   1   60.72   16.31
  -7   2   1   56.06    8.30
  -7   2   1   49.88   11.65
   7  -2   1   59.05   12.56
  -7  -2  -1   61.71   12.98
  -7   2  -1   68.32    7.81
  -7  -2   1   51.97    8.89
   7   2   1   60.78   13.28
  -7  -2   1   71.35   12.14
   7  -2  -1   62.54   12.96
  -7   2  -1   70.41   12.70
  -7  -2   1   34.44   13.12
  -7  -2   1   71.15   14.99
  -7   2  -1   63.04   13.08
  -7   2  -1   69.63   14.63
   7  -2  -1   59.11   13.65
   7   2   1   59.21   12.71
   7   2   1   68.14   14.33
   7  -2  -1   57.18   10.78
   7   2   1   65.66   12.91
  -7  -2   1   70.25   11.72
  -7   2  -1   62.95   12.22
  -7   2  -1   55.60   12.11
   7   2   1   66.06   13.26
   7  -2  -1   56.93    9.21
   7   2   1   40.69   13.30
  -7  -2   1   52.39   11.98
   7  -2  -1   60.97   10.67
   7  -2  -1   54.87   10.68
   7   2   1   62.70   12.11
  -7  -2   1   70.70   14.95
  -7  -2   1   59.76   10.23
   7   2   1   48.09   12.60
  -7  -2   1   63.38   10.46
  -7   2  -1   73.09   16.19
  -7   2  -1   96.46   15.12
   7  -2  -1   70.39   12.36
  -7   2  -1   50.35   11.91
   7  -2  -1   60.39   16.08
   7   2   1   56.19   13.81
  -7   2  -1   69.57   13.08
  -7  -2   1   64.95   13.59
  -7   2   2   88.91   17.39
  -7   2   2   72.56   12.91
   7  -2   2   85.72   17.84
  -7   2   2   61.30   21.17
   7   2  -2   91.47   17.42
  -7  -2  -2   86.89   10.46
   7  -2   2   72.88   14.45
   7   2  -2   97.12   15.63
   7   2  -2   77.26   14.22
  -7  -2  -2   81.34   12.70
  -7  -2  -2   85.53   16.92
  -7   2   2   75.59   13.60
   7  -2   2   59.33   13.32
   7  -2   2   49.73   17.63
  -7  -2  -2   73.97   15.49
  -7   2   2   81.10   16.33
  -7   2   2   81.83   16.57
   7  -2   2   70.99   15.25
  -7  -2   2   74.80   15.96
  -7  -2   2  107.55   19.01
   7   2   2   82.23   15.11
   7   2   2   82.67   16.88
   7  -2  -2   99.85   14.98
  -7  -2   2  103.21   17.26
  -7  -2   2  100.07   14.30
  -7   2  -2  105.27   17.73
  -7   2  -2  114.80   17.58
   7   2   2   76.07   15.56
  -7  -2   2   88.33   20.37
  -7  -2   2   80.45   13.40
  -7   2  -2   95.11   16.27
   7  -2  -2   81.42   12.21
   7   2   2  111.09   18.24
   7  -2  -2  101.57   18.89
   7  -2   3   19.86   13.58
  -7  -2  -3   26.32   13.76
   7  -2   3   12.50    9.87
   7  -2   3   14.78   10.45
   7   2  -3   17.22   11.10
  -7   2   3   12.54   12.77
   7   2  -3   20.01   12.31
  -7  -2  -3   16.44   13.58
   7  -2   3    4.61   13.08
   7   2  -3   19.29   13.30
  -7  -2  -3   21.82   15.49
  -7   2   3   44.67   13.68
  -7   2   3   23.73   14.06
  -7   2   3   12.72   11.22
  -7   2   3   22.19   19.55
  -7  -2   3   24.96   14.02
  -7   2  -3    9.79   11.86
   7   2   3   30.67   16.03
   7  -2  -3    0.22   11.92
  -7  -2   3   12.53   13.61
   7   2   3   10.68    9.62
   7  -2  -3   16.86   12.07
   7   2   3   16.23   12.78
  -7   2  -3    9.94   12.54
  -7  -2   3    0.79   18.70
  -7   2  -3    2.64    9.93
  -7  -2   3   31.92   12.75
   7  -2  -3   23.01    9.45
   7   2  -4   37.74   15.93
  -7   2   4   45.92   18.03
  -7   2   4   53.06   21.34
  -7   2   4   60.48   29.59
  -7   2   4   37.38   17.49
  -7  -2  -4   30.06   17.07
   7   2  -4   39.95   16.63
   7  -2   4   23.23   15.86
  -7  -2  -4   71.65   22.34
  -7  -2  -4   45.38   18.28
   7  -2   4   57.33   20.80
   7  -2   4   32.31   12.65
   7   2   4   26.55   18.78
  -7   2  -4   45.52   16.75
  -7  -2   4   62.61   27.58
  -7  -2   4   42.27   16.44
  -7  -2   4   53.76   17.60
   7   2   4   48.58   12.27
  -7   2  -4   52.54   19.62
  -7  -2   4   31.79   19.59
   7  -2  -4   19.59   15.14
  -8  -2   0   -1.54    8.01
   8  -2   0   -9.59    9.74
  -8   2   0  -11.51    9.75
  -8   2   0    8.01   11.63
   8  -2   0    9.62   10.99
   8   2   0   -5.91    7.42
   8  -2   0   -4.03    9.06
  -8  -2   0    4.70   10.09
  -8   2   0   -6.43   10.68
  -8   2   0   -0.52    8.52
  -8   2   0    0.32    6.43
   8   2   0    4.10   10.54
   8   2   0   -2.10    8.32
  -8  -2   0    2.08   10.28
  -8  -2   0    1.65    6.86
   8   2   0   -2.36    9.54
  -8  -2   0    7.03    8.88
   8   2   0   15.37    9.41
   8  -2   0    9.67    9.97
  -8   2   0    2.31    7.78
  -8   2   0    0.85    8.53
  -8  -2   0    7.87    9.28
   8   2   0    1.11    7.95
  -8   2   0   -0.64    9.35
  -8  -2   0    8.05    8.48
  -8  -2   0   15.49    8.84
   8   2   0    9.86    7.82
   8  -2   1  710.77   45.89
  -8   2   1  714.67   45.66
  -8   2   1  682.20   44.63
  -8  -2  -1  647.41   42.67
  -8   2   1  694.39   48.06
  -8   2   1  698.59   41.91
   8   2  -1  649.38   43.49
   8   2  -1  671.05   42.41
  -8  -2  -1  685.09   46.06
  -8   2   1  634.21   49.91
   8   2  -1  763.70   48.74
   8   2  -1  711.46   44.65
  -8   2   1  676.60   46.55
   8  -2   1  771.38   49.86
   8   2  -1  692.19   49.48
  -8  -2  -1  690.51   41.75
   8  -2   1  721.70   46.98
  -8   2   1  703.39   52.90
   8   2  -1  728.52   47.79
  -8  -2  -1  675.33   48.93
   8   2  -1  693.67   45.04
   8   2   1  646.68   45.95
   8   2   1  621.81   46.71
   8  -2  -1  608.88   44.49
   8   2   1  630.39   46.12
  -8  -2   1  572.61   46.46
  -8   2  -1  583.69   44.95
  -8   2  -1  612.45   45.59
   8  -2  -1  590.73   43.03
  -8  -2   1  611.28   42.48
  -8  -2   1  656.59   46.33
   8  -2  -1  615.47   49.07
   8  -2  -1  611.27   43.33
   8  -2  -1  643.41   46.47
  -8   2  -1  637.10   45.74
   8  -2  -1  572.44   40.34
  -8   2  -1  567.25   47.31
   8  -2  -1  578.82   46.66
  -8  -2   1  605.64   49.84
   8  -2  -1  608.07   43.04
  -8  -2   1  535.53   48.07
  -8  -2   1  576.74   40.44
  -8  -2  -2  595.45   47.36
  -8   2   2  555.51   46.81
   8  -2   2  578.45   49.31
   8   2  -2  555.40   43.70
  -8  -2  -2  581.91   47.94
   8   2  -2  589.97   48.68
  -8   2   2  571.25   47.40
  -8   2   2  583.66   42.16
  -8   2   2  595.69   47.75
   8   2  -2  598.97   44.77
  -8   2   2  544.12   54.63
   8  -2   2  656.54   48.46
   8  -2   2  615.05   46.07
   8  -2   2  561.27   45.60
   8   2   2  635.95   46.49
   8  -2  -2  738.09   44.56
  -8   2  -2  704.41   49.31
   8   2   2  680.64   48.61
   8   2   2  660.86   49.62
   8  -2  -2  697.36   51.69
   8  -2  -2  706.77   43.49
  -8  -2   2  693.80   54.95
  -8  -2   2  746.14   50.17
  -8  -2   2  667.94   43.79
   8   2   2  708.23   48.58
  -8  -2   2  706.59   51.71
  -8   2  -2  717.85   48.84
  -8  -2   2  687.25   49.03
   8  -2  -2  681.83   45.44
  -8   2  -2  690.25   47.46
  -8  -2  -3  104.38   20.97
  -8   2   3  113.74   21.25
   8  -2   3  122.92   23.90
  -8   2   3  118.89   23.63
   8  -2   3   91.00   17.12
  -8  -2  -3   97.29   21.77
   8   2  -3   89.22   19.03
   8  -2   3  128.75   23.31
  -8   2   3   94.30   20.56
  -8   2   3   92.88   16.98
  -8   2   3  180.35   36.97
   8   2  -3   78.16   18.29
  -8  -2  -3   59.88   20.26
   8   2  -3   92.45   17.86
   8  -2  -3  112.04   16.34
  -8   2  -3  110.23   20.07
  -8  -2   3  143.26   30.51
   8   2   3  141.71   24.06
  -8  -2   3   87.60   20.85
  -8  -2   3   84.94   17.96
  -8  -2   3  117.96   22.69
   8  -2  -3  121.04   18.97
  -8  -2   3   82.85   19.31
   8   2   3  135.55   20.88
   8   2   3   88.30   17.01
  -8   2  -3   97.39   22.22
   8  -2  -3  116.14   22.18
  -8   2  -3   95.61   18.30
   8  -2   4  108.54   25.78
  -8  -2  -4  119.48   28.37
  -8   2   4  112.83   23.89
   8  -2   4  112.81   19.42
  -8   2   4  130.46   39.31
   8   2  -4  124.61   23.65
  -8  -2  -4  105.13   23.86
   8   2  -4  113.49   20.40
  -8   2   4  119.76   22.54
  -8  -2  -4  111.67   24.28
   8  -2   4   77.83   23.28
  -8   2   4  134.06   28.59
  -8  -2   4  148.22   26.10
  -8  -2   4  149.45   23.57
   8   2   4  162.95   28.92
   8   2   4  134.13   19.95
  -8  -2   4  196.05   42.40
  -8  -2   4  183.55   31.65
   8  -2  -4  133.36   23.48
  -8   2  -4  146.18   26.26
  -8   2  -4  151.68   28.69
   9  -2   0   -8.21   10.15
  -9   2   0   -0.10    9.96
   9   2   0    2.22    9.98
  -9  -2   0   -3.02   10.13
   9   2   0   -1.05   10.71
  -9  -2   0   -3.68    8.02
  -9   2   0   -4.22    8.12
  -9   2   0  -18.66   11.26
   9  -2   0    4.45   12.10
   9   2   0    2.64   11.77
   9  -2   0    6.46   11.13
  -9  -2   0    1.87   12.17
   9   2   0   -2.97    8.76
  -9   2   1   15.36   18.02
  -9  -2  -1   16.72   13.92
   9   2  -1   22.51   11.96
  -9  -2  -1   23.49   12.63
   9  -2   1   20.25   13.59
  -9   2   1   35.12   13.04
  -9   2   1   34.81   17.70
   9  -2   1   16.85   12.06
  -9   2   1   25.69   14.41
  -9   2   1    5.00   10.08
   9   2  -1   15.01   12.16
   9  -2   1   19.32   13.42
  -9   2  -1   17.59   13.15
   9  -2  -1   20.07    8.40
   9  -2  -1   26.00   17.08
   9   2   1    9.06   12.17
  -9   2  -1   27.36   15.81
   9   2   1   10.63   12.81
   9   2   1   17.28   11.42
   9  -2  -1   15.71   11.85
   9  -2  -1    8.69   11.72
  -9  -2   1    7.16   11.17
   9   2   1    4.89   12.77
  -9   2  -1   13.27   11.83
  -9  -2   1   22.74   10.76
  -9  -2   1   13.17   15.25
  -9  -2  -2  153.81   26.21
  -9   2   2  219.14   36.64
  -9   2   2  161.64   24.82
   9   2  -2  151.59   22.37
  -9  -2  -2  146.84   25.22
   9  -2   2  142.89   23.57
  -9   2   2  181.88   25.05
   9  -2   2  151.13   24.67
   9   2  -2  183.18   27.66
   9  -2   2  152.23   26.26
  -9   2   2  163.89   27.17
  -9  -2  -2  164.39   24.92
   9   2  -2  178.62   23.46
   9  -2   2  172.11   23.11
  -9   2  -2  190.24   25.92
  -9   2  -2  143.47   23.73
  -9  -2   2  173.65   24.93
  -9  -2   2  153.59   26.34
  -9  -2   2  176.12   20.35
   9   2   2  228.83   28.48
  -9  -2   2  164.04   24.71
   9   2   2  162.95   25.64
   9   2   2  189.80   25.88
   9  -2  -2  187.26   23.18
   9  -2  -2  191.03   20.97
   9  -2  -2  196.25   28.70
   9  -2  -2  165.18   22.28
  -9  -2   2  166.25   31.66
   9   2   2  193.68   24.95
  -9   2  -2  152.08   22.81
  -9  -2  -3    7.65   15.36
   9  -2   3   12.30   14.72
   9   2  -3   15.84   13.88
  -9   2   3   11.02   15.37
  -9   2   3   34.78   25.18
  -9  -2  -3   35.79   21.19
   9  -2   3   31.40   18.32
   9   2  -3   32.12   16.42
  -9   2   3   11.57   15.96
  -9  -2  -3   22.78   15.87
  -9   2   3   13.82   13.80
   9  -2   3   34.99   17.59
   9  -2  -3    9.17   15.61
  -9   2  -3   21.79   14.74
  -9  -2   3    3.50   13.71
   9  -2  -3   -8.87   13.40
  -9  -2   3   37.61   23.57
   9   2   3   18.06   14.67
  -9   2  -3   10.77   15.13
   9   2   3   17.82   23.78
  -9   2  -3  -10.70   15.44
   9   2   3    4.80   16.45
  -9  -2   3   23.43   16.85
  -9  -2   3   26.85   17.66
 -10  -2   0   17.54   17.87
  10  -2   0   21.18   13.64
 -10   2   0   35.31   14.01
  10   2   0   27.79   14.71
 -10   2   0   31.36   19.44
  10  -2   0   52.86   15.64
  10   2   0   56.60   15.78
  10   2   0   43.70   15.70
 -10  -2   0   24.06   11.90
 -10  -2  -1  142.36   25.37
 -10   2   1   96.57   18.52
  10  -2   1   94.64   21.77
 -10   2   1   93.15   27.34
  10   2  -1  110.17   20.99
  10  -2   1  104.72   19.74
 -10  -2  -1   95.13   19.08
  10   2  -1   62.15   17.61
 -10  -2  -1   79.52   18.65
  10  -2   1   84.91   19.32
  10   2   1   59.38   18.58
 -10   2  -1   84.36   22.51
  10   2   1   89.84   19.07
  10   2   1   91.34   19.78
 -10  -2   1   41.75   21.52
 -10   2  -1  111.37   18.89
 -10  -2   1   67.67   16.70
  10  -2  -1   95.31   19.28
 -10   2  -1   98.87   18.96
  10  -2  -1   83.53   17.77
  10   2   1  115.52   21.35
 -10   2   2   82.34   19.31
 -10   2   2   84.26   28.45
  10  -2   2   65.13   20.95
 -10  -2  -2   81.60   23.31
 -10  -2  -2   62.71   19.35
  10  -2   2   95.12   23.69
  10   2  -2   19.75   16.23
  10   2  -2   71.93   18.26
 -10  -2  -2   82.64   22.52
  10  -2   2   38.77   17.24
 -10   2  -2   37.10   16.70
  10  -2  -2   44.43   14.85
 -10  -2   2   53.70   18.79
 -10  -2   2   76.40   26.37
  10  -2  -2   51.70   16.62
  10   2   2   53.50   17.94
  10   2   2   37.04   20.34
 -10   2  -2   56.64   18.37
 -10   2  -2   33.82   17.26
  10  -2  -2   43.27   14.02
  10   2   2   46.47   19.99
 -11  -2   0   -2.36   13.26
  11  -2   0   27.49   16.85
 -11  -2   0   15.49   19.44
 -11   2   0   24.64   19.29
  11  -2   0   20.55   17.95
 -11   2   0   -2.68   14.26
  11   2   0    0.70   16.21
  11   2   0   11.58   15.28
  11  -2   1    1.38   15.45
 -11  -2  -1   19.84   15.11
 -11  -2  -1   11.18   14.02
  11   2  -1    5.09   15.86
 -11   2   1   39.49   22.86
  11  -2   1   23.72   19.66
  11   2  -1   20.29   16.19
  11  -2   1   27.35   19.19
 -11  -2  -1   17.20   18.77
 -11  -2   1   35.40   23.89
 -11   2  -1   28.50   19.04
  11   2   1    4.84   14.55
  11  -2  -1   18.12   15.43
  11   2   1   -0.37   15.07
  11   2   1   -1.02   15.45
  11  -2  -1   -3.79   14.30
 -11   2  -1  -12.05   13.53
   0  -3   0    1.69    1.61
   0  -3   0    0.75    1.79
   0   3   0    2.30    3.01
   0  -3   0    1.42    3.35
   0  -3   0   -0.87    1.01
   0  -3   0   -1.63    1.44
   0   3   0   -1.43    1.58
   0   3   0    4.49    2.28
   0  -3   0    8.98    3.62
   0  -3   0    0.20    1.01
   0   3   0    0.71    1.18
   0  -3   0   -0.39    1.81
   0  -3   0    1.62    2.45
   0   3   0   -0.65    2.76
   0   3   0   -1.36    1.68
   0   3   0   -1.25    1.76
   0   3   0    2.45    2.20
   0  -3   0    1.55    2.55
   0   3   0   -1.64    1.48
   0   3   1 4025.72  238.91
   0  -3  -1 4398.72  239.78
   0  -3   1 4098.29  230.05
   0  -3  -2  350.68   23.78
   0  -3  -2  382.84   26.72
   0  -3  -2  308.15   23.32
   0   3  -2  359.91   25.02
   0   3   2  362.14   24.74
   0   3   2  361.57   21.31
   0   3   2  382.33   21.49
   0   3  -2  353.13   22.40
   0  -3  -2  389.01   25.28
   0  -3  -2  352.74   23.74
   0   3  -2  374.42   26.82
   0   3  -2  371.91   22.94
   0   3  -2  351.99   24.11
   0  -3   2  333.61   27.74
   0  -3   2  371.73   23.71
   0  -3  -2  357.03   23.61
   0   3  -2  398.90   26.20
   0   3  -2  332.78   23.56
   0  -3   2  373.94   25.49
   0   3  -2  372.01   22.07
   0  -3   2  361.91   24.55
   0  -3   2  365.54   22.66
   0  -3  -2  361.42   25.38
   0  -3  -2  374.89   21.06
   0  -3  -2  370.08   21.04
   0   3   2  367.53   23.63
   0   3   2  321.22   23.69
   0   3  -2  380.94   21.89
   0  -3   2  364.47   24.07
   0  -3  -2  376.55   23.53
   0   3   2  308.89   34.57
   0  -3  -2  359.89   34.12
   0   3  -2  337.77   24.14
   0   3  -2  362.55   25.27
   0  -3   2  361.26   24.65
   0  -3   2  371.43   22.94
   0  -3   2  367.46   25.21
   0  -3   3   60.79   10.69
   0  -3  -3   66.31   11.31
   0   3  -3   65.11   12.56
   0   3   3   63.85    5.93
   0   3  -3   60.27   10.00
   0  -3   3   55.44   15.96
   0   3   3   77.47   24.24
   0  -3   3   58.02   10.84
   0  -3  -3   56.28    9.84
   0   3  -3   67.08    9.34
   0   3  -3   61.75   12.55
   0   3   3   73.47   11.34
   0  -3  -3   79.09   12.44
   0  -3  -3   71.04   10.79
   0  -3  -3   78.83   11.92
   0   3   3   55.28    6.23
   0  -3  -3   72.52   13.38
   0   3   3   70.28   12.42
   0  -3   3   74.04   12.24
   0   3  -3   58.00   11.71
   0  -3  -3   65.67   11.60
   0   3   3   65.45   11.27
   0  -3  -3   54.74    9.71
   0  -3  -3   73.46   20.08
   0  -3   3   79.86    8.63
   0  -3   3   69.13   12.20
   0   3  -3   62.26    8.76
   0  -3   3   70.31    9.97
   0   3  -3   65.66   11.79
   0  -3  -3   80.35   11.66
   0   3  -3   70.70    9.57
   0   3  -3   67.74   11.82
   0   3  -3   65.71   13.14
   0   3  -3   62.24   10.83
   0  -3   3   79.37    8.19
   0   3   4  211.77   41.72
   0  -3  -4  144.83   17.66
   0  -3  -4  211.45   27.04
   0  -3  -4  133.45   19.07
   0   3  -4  151.07   19.54
   0  -3  -4  161.29   20.43
   0   3  -4  127.88   18.28
   0  -3  -4  157.91   19.04
   0   3  -4  151.90   17.97
   0   3   4  149.78   18.34
   0  -3   4  145.33   13.32
   0  -3   4  173.10   18.96
   0  -3  -4  178.55   20.51
   0  -3  -4  146.82   16.89
   0  -3   4  138.67   18.98
   0   3  -4  156.95   15.53
   0  -3  -4  121.96   30.16
   0  -3  -4  160.78   29.09
   0   3   4  148.07   10.76
   0  -3   4  160.64   11.32
   0   3  -4  191.91   23.45
   0   3  -4  155.03   21.31
   0   3  -4  156.44   11.52
   0   3  -4  107.37   21.26
   0  -3  -4  161.74   19.18
   0  -3   4  179.13   22.32
   0  -3   5   35.40   15.92
   0  -3   5   35.13    8.01
   0  -3   5   30.57   15.54
   0   3   5   20.43   14.34
   0  -3  -5   33.51   15.23
   0  -3  -5   15.74   17.79
   0   3  -5   28.97   13.41
   0   3  -5   19.81   15.74
   0   3  -5   26.21   17.19
   0  -3  -5   35.71   23.91
   0  -3  -5   30.37   14.97
   1   3  -2 3021.36  170.75
  -1  -3  -2 3291.49  171.46
   1  -3   2 3351.59  170.09
   1  -3   2 3262.19  172.11
   1   3  -2 3259.82  171.22
  -1   3   2 3242.83  172.95
  -1   3   2 3331.80  171.27
  -1  -3  -2 3164.67  171.92
  -1   3   2 2761.37  184.11
  -1   3   2 3190.98  168.69
   1   3  -2 3251.24  168.24
   1   3  -2 3163.10  167.89
  -1  -3  -2 3250.08  171.76
   1  -3   2 3123.12  169.39
   1   3  -2 3292.50  169.12
  -1  -3  -2 2932.05  184.01
  -1   3   2 3142.48  169.52
   1   3  -2 3213.42  169.54
  -1  -3  -2 3159.09  169.96
  -1  -3  -2 3267.57  173.32
  -1  -3  -2 3315.24  169.87
   1  -3   2 3249.16  170.37
   1  -3   2 3374.93  174.42
  -1   3   2 3138.73  168.47
   1  -3   2 3159.60  171.91
   1   3  -2 3430.87  172.15
  -1   3   2 3164.21  170.55
   1   3  -2 3194.94  170.04
   1   3  -2 3131.90  170.27
   1   3  -2 3283.48  171.78
  -1  -3  -2 2960.01  180.14
  -1  -3  -2 3149.78  167.02
  -1  -3  -2 3274.04  170.46
  -1   3   2 3215.94  170.33
   1   3  -2 3319.41  172.48
   1  -3   2 3160.74  170.19
   1  -3   2 3192.30  169.99
  -1   3  -2 2892.75  171.74
   1   3   2 2987.69  171.19
   1  -3  -2 2914.42  168.71
  -1  -3   2 2901.62  171.37
   1  -3  -2 2982.83  168.85
  -1   3  -2 2910.76  171.28
   1  -3  -2 2718.19  166.82
   1   3   2 2879.84  169.16
  -1  -3   2 2936.51  170.55
  -1  -3   2 2774.95  169.90
   1  -3  -2 2902.32  167.09
  -1   3  -2 2812.21  169.53
   1  -3  -2 2804.82  171.86
  -1  -3   2 2915.37  169.66
   1  -3  -2 2956.29  169.11
   1   3   2 2908.60  169.45
  -1   3  -2 2744.03  169.16
  -1   3  -2 2750.34  172.20
  -1  -3   2 2841.93  171.74
  -1  -3   2 2756.98  169.41
   1  -3  -2 2819.98  169.84
   1  -3  -2 2831.46  169.38
  -1   3  -2 2753.53  171.27
   1   3   2 2966.93  171.38
   1   3   2 3018.88  168.58
  -1  -3   2 2832.25  168.92
  -1   3  -2 2860.99  171.06
   1   3   2 2945.26  171.28
  -1   3  -2 2998.82  167.74
  -1   3  -2 2974.00  167.85
  -1   3  -2 3025.94  169.94
  -1  -3   2 2763.14  175.45
   1  -3  -2 3036.52  180.62
   1  -3  -2 2937.72  171.32
   1   3   2 2985.19  167.09
   1  -3  -2 2966.67  169.90
   1   3   2 2992.67  166.94
   1   3  -3 2084.13  117.32
  -1  -3  -3 2070.10  116.92
  -1  -3  -3 2059.14  116.71
  -1   3   3 1717.06  132.80
  -1   3   3 1966.10  114.86
   1   3  -3 1997.76  119.33
  -1  -3  -3 1949.59  114.77
   1  -3   3 1834.09  111.55
   1  -3   3 2085.36  115.22
  -1   3   3 2025.83  111.90
  -1   3   3 1959.10  111.78
   1  -3   3 1967.95  112.84
   1   3  -3 2003.87  110.29
   1  -3   3 2042.49  115.79
   1   3  -3 2010.21  113.99
  -1   3   3 2002.11  118.51
  -1   3   3 2080.95  115.74
  -1  -3  -3 1964.35  115.89
   1   3  -3 2026.87  110.51
   1   3  -3 2017.75  112.95
   1  -3   3 2005.62  116.97
  -1  -3  -3 2003.01  116.55
   1  -3   3 2085.21  118.42
   1   3  -3 1952.61  115.79
  -1  -3  -3 1734.00  130.42
   1   3  -3 2004.87  116.93
   1   3  -3 1952.19  112.06
  -1  -3  -3 1975.63  118.64
  -1  -3  -3 1960.79  116.84
  -1  -3  -3 2055.74  115.82
   1   3  -3 1925.67  116.61
  -1  -3  -3 1865.62  127.57
   1   3  -3 2062.49  115.13
   1   3  -3 1879.50  116.96
   1   3   3 2040.38  116.65
  -1  -3   3 2019.65  117.15
   1  -3  -3 2009.20  114.28
  -1  -3   3 2045.58  115.43
  -1  -3   3 2035.34  113.76
  -1  -3   3 1970.11  113.10
  -1   3  -3 2027.77  114.25
   1   3   3 1977.59  113.87
   1  -3  -3 2043.63  116.18
  -1  -3   3 2022.98  115.86
  -1   3  -3 1902.07  114.15
  -1   3  -3 2025.29  117.12
   1  -3  -3 1954.54  117.32
  -1   3  -3 1976.51  116.42
  -1   3  -3 1999.77  117.17
  -1  -3   3 2042.64  112.73
  -1   3  -3 1929.64  121.50
  -1   3  -3 2066.34  118.70
   1  -3  -3 1972.76  113.83
  -1   3  -3 1999.23  114.72
   1  -3  -3 2011.41  115.12
  -1   3  -3 2126.08  118.59
   1   3   3 2042.90  116.43
  -1   3  -3 2112.74  112.37
   1  -3  -3 2020.09  127.28
   1  -3  -3 1950.96  115.04
   1  -3  -3 2043.49  110.89
   1  -3  -3 2086.77  111.43
  -1  -3   3 1879.23  125.72
   1  -3  -3 2030.78  114.99
  -1   3  -3 1918.39  118.38
  -1  -3   3 2049.17  117.33
   1  -3  -3 1996.05  116.21
   1   3  -4 1131.93   73.59
  -1  -3  -4 1119.14   73.86
  -1  -3  -4 1051.38   88.34
  -1   3   4 1137.21   72.88
   1   3  -4 1117.85   69.84
   1  -3   4 1150.91   73.05
   1  -3   4 1199.31   75.28
  -1   3   4 1157.55   76.96
   1   3  -4 1193.46   75.51
  -1  -3  -4 1002.23   73.65
  -1  -3  -4 1157.43   72.59
  -1  -3  -4 1227.63   74.84
   1   3  -4 1090.53   70.03
   1  -3   4 1238.13   75.57
  -1  -3  -4 1110.01   73.98
  -1  -3  -4 1189.41   74.34
  -1   3   4 1190.88   68.04
  -1  -3  -4 1230.38   78.80
  -1   3   4 1204.52   98.83
  -1  -3  -4 1166.97   89.33
  -1   3   4 1222.37   73.21
  -1  -3  -4 1179.47   75.54
   1  -3   4 1203.86   68.21
   1   3  -4 1070.64   74.91
   1  -3   4 1254.68   75.16
   1   3  -4 1247.93   73.28
  -1  -3  -4 1209.42   73.16
  -1   3   4 1161.45   68.00
  -1  -3  -4 1146.33   73.53
  -1  -3   4 1266.39   68.76
   1  -3  -4 1170.77   71.84
  -1   3  -4 1243.11   75.73
  -1   3  -4 1177.20   75.43
  -1   3  -4 1068.68   71.51
   1  -3  -4 1271.49   79.29
  -1  -3   4 1311.79   71.61
   1  -3  -4 1095.17   84.03
   1  -3  -4 1211.05   73.57
  -1   3  -4 1234.83   78.73
  -1   3  -4 1125.83   71.16
  -1   3  -4 1234.32   77.53
  -1  -3   4 1219.39   74.81
   1  -3  -4 1129.04   72.43
  -1  -3   4 1344.07   89.11
   1   3   4 1244.80   72.33
  -1  -3   4 1211.24   76.71
   1  -3  -4 1180.96   73.21
  -1  -3   4 1243.11   69.55
   1  -3   5  434.81   38.20
   1  -3   5  443.55   40.24
  -1  -3  -5  428.77   37.00
  -1  -3  -5  468.43   45.35
  -1   3   5  413.39   38.39
   1  -3   5  450.19   28.92
  -1  -3  -5  461.41   39.71
  -1  -3  -5  405.28   38.29
  -1  -3  -5  387.90   37.65
  -1   3   5  497.88   63.75
   1   3  -5  399.50   42.05
  -1  -3  -5  420.25   52.60
   1  -3  -5  433.12   45.88
  -1   3  -5  449.55   43.01
  -1  -3   5  462.72   42.50
  -1   3  -5  505.24   40.24
   1  -3  -5  475.10   39.17
  -1   3  -5  453.28   40.89
   1  -3  -5  472.53   36.57
  -1  -3   5  430.14   39.91
   1   3   5  515.84   37.75
  -1  -3   5  480.27   31.48
  -2  -3   0  184.75   12.76
   2  -3   0  184.76   12.00
   2  -3   0  178.26   12.51
   2   3   0  169.88   11.06
   2  -3   0  184.03   13.31
  -2  -3   0  181.60   11.16
   2  -3   0  185.43   11.80
   2   3   0  175.90   12.58
  -2  -3   0  182.98   12.48
   2  -3   0  184.12   12.82
  -2  -3   0  164.71   12.30
   2  -3   0  190.80   14.38
   2  -3   0  178.36   11.77
  -2   3   0  177.75   11.76
  -2   3   0  175.15   12.71
  -2   3   0  172.55   11.44
   2   3   0  173.29   13.04
   2   3   0  179.69   13.46
  -2  -3   0  175.39   13.19
  -2  -3   0  174.10   11.32
   2  -3   0  181.77   11.73
   2  -3   0  182.42   12.10
   2   3   0  176.83   12.76
   2  -3   0  175.91   12.38
   2   3   0  180.93   11.40
   2   3   0  181.36   12.61
  -2   3   0  196.87   12.77
  -2  -3   0  179.42   13.19
  -2   3   0  163.37   12.49
  -2  -3   0  182.12   12.21
   2  -3   0  185.08   13.37
  -2   3   0  182.44   12.07
  -2   3   0  188.84   13.80
   2   3   0  188.60   12.38
   2  -3   0  189.49   13.26
  -2  -3   0  176.45   12.18
  -2  -3   0  187.80   13.51
  -2  -3   0  183.49   12.12
   2   3   0  200.63   13.53
  -2   3   1  234.18   15.11
   2  -3   1  243.42   18.22
   2  -3   1  236.02   16.14
   2  -3   1  238.13   15.00
  -2  -3  -1  220.51   19.82
   2  -3   1  248.37   16.85
  -2   3   1  235.60   16.64
  -2  -3  -1  236.97   16.37
  -2  -3  -1  238.88   14.70
   2   3  -1  233.51   16.82
  -2   3   1  234.12   21.78
  -2   3   1  263.25   16.55
   2  -3   1  249.46   16.39
  -2  -3  -1  242.62   16.03
   2  -3   1  244.78   17.45
   2   3  -1  281.96   17.36
   2   3  -1  255.50   17.13
  -2  -3  -1  242.39   15.99
  -2  -3  -1  229.05   14.63
  -2  -3  -1  240.56   15.56
  -2  -3  -1  241.33   17.37
  -2   3   1  255.47   16.33
  -2  -3  -1  242.54   15.72
   2   3  -1  241.46   16.40
  -2   3   1  221.97   18.62
   2   3  -1  251.21   17.36
   2   3  -1  249.68   16.99
   2  -3   1  242.44   17.53
   2  -3   1  235.48   14.03
  -2  -3  -1  271.68   20.73
   2  -3   1  235.91   17.17
   2   3  -1  255.76   16.84
  -2  -3  -1  268.80   17.72
  -2  -3  -1  222.27   17.22
   2   3  -1  243.09   16.49
   2   3  -1  255.59   16.53
  -2   3   1  262.79   17.93
   2  -3  -1  250.45   14.26
  -2   3  -1  247.93   14.02
   2  -3  -1  253.23   14.82
   2  -3  -1  252.86   16.33
   2  -3  -1  219.54   17.19
   2   3   1  226.27   15.49
   2   3   1  247.94   19.11
  -2   3  -1  231.51   15.74
   2   3   1  243.51   17.66
   2   3   1  240.14   15.56
  -2   3  -1  245.65   15.24
  -2   3  -1  210.88   17.77
  -2  -3   1  249.85   16.63
   2  -3  -1  251.36   17.65
  -2  -3   1  247.37   17.34
   2  -3  -1  242.23   17.68
   2   3   1  246.76   17.43
   2   3   1  266.86   16.93
   2   3   1  248.87   16.18
  -2  -3   1  247.00   17.22
   2  -3  -1  237.23   16.46
  -2  -3   1  257.22   17.60
  -2   3  -1  257.05   17.25
  -2   3  -1  243.36   19.51
  -2  -3   1  254.95   16.80
  -2  -3   1  233.36   17.01
  -2  -3   1  263.37   16.53
  -2   3  -1  217.05   17.11
  -2  -3   1  240.80   16.84
   2  -3  -1  252.04   16.17
  -2   3  -1  255.96   16.90
   2   3   1  221.94   20.90
   2  -3  -1  278.99   20.74
   2   3   1  236.36   15.98
  -2   3  -1  241.31   16.15
  -2  -3   1  222.41   16.24
  -2   3  -1  239.63   17.39
   2   3  -2  112.41   10.13
   2  -3   2  118.20    9.72
  -2   3   2  106.32   10.83
   2   3  -2  113.41   10.64
   2  -3   2   92.63   10.50
   2   3  -2  113.42   10.96
   2   3  -2  107.25    9.46
   2  -3   2  105.77   10.76
  -2  -3  -2  106.39   11.94
   2   3  -2   90.56   10.48
  -2  -3  -2  107.18   11.81
   2   3  -2  101.93    6.41
  -2   3   2  107.67   10.91
   2   3  -2   98.66   11.77
   2   3  -2  128.13   12.55
  -2   3   2  101.87    9.96
  -2   3   2  105.11   22.06
  -2  -3  -2  106.66    8.27
   2   3  -2  101.92   11.27
  -2  -3  -2  103.13   11.69
   2  -3   2  120.90   11.95
  -2   3   2   77.93   12.23
  -2  -3  -2  113.51   21.19
   2  -3   2  115.97   12.83
  -2   3   2  113.20   11.29
   2  -3   2  114.09    9.70
  -2  -3  -2   97.59   10.01
   2  -3   2  126.56   12.68
  -2  -3  -2  118.94   11.71
   2  -3   2  117.14   13.25
   2  -3   2  110.29    9.71
  -2  -3  -2  112.52   17.77
  -2   3   2  108.39   10.15
   2   3  -2  114.49   10.82
  -2   3   2   94.83    9.96
  -2  -3  -2  109.92   10.78
  -2  -3  -2  123.77   14.26
   2   3  -2  110.06    6.15
   2   3   2   99.42    7.80
  -2   3  -2   76.55   11.79
   2   3   2   88.47    8.57
  -2  -3   2   98.88   15.36
  -2   3  -2   77.91   10.02
  -2   3  -2  101.18   12.17
  -2   3  -2   96.83    9.82
   2   3   2   85.89   11.89
  -2  -3   2  105.33   12.12
   2  -3  -2   75.85   15.05
   2  -3  -2   76.61   11.56
  -2   3  -2  115.55   12.63
   2  -3  -2   83.62    8.85
  -2  -3   2   98.61   11.95
   2  -3  -2  103.77   10.68
  -2  -3   2   90.35    9.42
   2  -3  -2  104.12    9.14
   2  -3  -2   80.45    8.29
  -2  -3   2  107.47   13.33
   2   3   2   97.05    7.83
   2   3   2  120.88   11.87
   2  -3  -2  100.47   13.13
   2   3   2   94.81    8.15
  -2   3  -2  109.33   17.26
   2   3   2   91.45   12.77
  -2   3  -2   88.26    8.34
  -2  -3   2  111.79   10.86
   2  -3  -2   98.86   10.14
   2  -3  -2   94.50    7.71
  -2   3  -2   93.76    7.97
  -2   3  -2   87.69   12.10
  -2  -3   2   93.22   10.63
   2   3   2   84.57    9.56
  -2   3  -2   95.14    9.68
  -2  -3   2   92.66    9.96
   2  -3   3  149.01   13.10
   2   3  -3  156.59   10.82
  -2  -3  -3  131.19   14.85
   2   3  -3  133.85   16.52
  -2  -3  -3  165.04   26.52
   2   3  -3  142.95   12.05
  -2   3   3  137.09   13.23
  -2  -3  -3  129.70   14.99
  -2  -3  -3  153.50   15.89
  -2  -3  -3  167.68   28.61
  -2   3   3  159.06   15.64
  -2  -3  -3  164.19   16.83
   2   3  -3  141.68   12.58
  -2   3   3  154.01   13.43
   2   3  -3  133.82   15.98
  -2  -3  -3  136.18   16.37
   2  -3   3  144.14   14.91
  -2  -3  -3  144.50   16.63
   2  -3   3  168.70   17.97
  -2  -3  -3  141.82   19.10
   2  -3   3  157.65   12.93
  -2   3   3  157.77   15.88
   2   3  -3  160.15   14.33
  -2   3   3  143.19   19.17
   2   3  -3  178.04   16.43
   2   3  -3  173.04   15.23
   2   3  -3  144.62   17.18
   2   3  -3  147.56   17.29
   2  -3   3  144.55   13.37
   2  -3   3  157.15   15.82
  -2   3   3  113.47   29.84
   2   3  -3  131.52   12.13
   2  -3   3  137.16   14.97
  -2   3   3  142.55   16.68
   2   3   3  153.29   18.90
  -2  -3   3  174.87   18.31
   2  -3  -3  170.88   15.87
   2   3   3  141.03   10.06
  -2   3  -3  145.58   17.48
   2  -3  -3  149.22   12.67
  -2   3  -3  165.39   18.81
  -2  -3   3  119.08   24.19
   2   3   3  160.72   14.71
   2   3   3  149.90   10.37
  -2  -3   3  158.89   14.77
  -2   3  -3  156.30   17.82
  -2   3  -3  133.80   14.74
  -2   3  -3  149.62   15.43
   2  -3  -3  132.86   12.59
  -2   3  -3  171.81   17.69
   2  -3  -3  154.59   15.65
   2  -3  -3  146.95   12.74
  -2   3  -3  158.76   13.42
   2  -3  -3  181.13   22.57
   2  -3  -3  156.18   13.09
   2  -3  -3  166.98   15.00
   2  -3  -3  142.06   15.80
  -2  -3   3  175.14   18.36
  -2  -3   3  146.95   14.34
   2  -3  -3  182.20   18.43
  -2   3  -3  158.05   16.25
   2   3   3  160.98   18.45
  -2   3  -3  145.37   24.31
  -2  -3   3  163.05   14.71
   2   3   3  166.26   14.42
   2  -3  -3  155.55   16.97
  -2   3  -3  130.73   17.06
  -2  -3   3  168.52   14.68
  -2  -3   3  148.70   16.63
   2  -3   4  119.07   14.45
  -2   3   4  100.71   14.79
   2  -3   4  114.22   16.65
   2  -3   4  139.00   19.63
   2  -3   4  120.63   13.34
   2   3  -4   98.88   13.51
  -2  -3  -4  119.47   17.11
  -2  -3  -4  124.77   20.49
  -2  -3  -4  112.45   16.60
   2  -3   4  139.68   18.07
  -2   3   4  150.36   38.39
  -2   3   4  115.22   21.01
  -2   3   4  115.88   13.28
  -2   3   4  125.49   13.52
   2   3  -4  124.81   19.78
   2   3  -4  122.87   15.76
  -2  -3  -4  132.38   18.79
   2   3  -4  112.59   18.07
  -2  -3  -4  119.66   18.71
  -2  -3  -4  135.35   20.11
  -2  -3  -4  126.55   18.33
  -2   3   4  107.67   17.68
  -2  -3  -4  110.22   26.21
  -2   3  -4  138.33   20.56
  -2  -3   4  124.14   19.18
  -2  -3   4  102.63   13.39
  -2   3  -4  104.27   17.44
   2  -3  -4  112.14   15.96
  -2  -3   4  120.88   14.43
   2  -3  -4  111.01   10.44
  -2  -3   4  122.23   20.72
  -2   3  -4  112.05   15.90
   2  -3  -4  128.06   18.15
  -2   3  -4  127.12   21.22
   2  -3  -4   93.51    9.42
   2   3   4  113.95   15.31
  -2   3  -4  121.59   16.31
   2  -3  -4   93.34   14.36
  -2  -3   4  117.58   29.04
  -2  -3  -5   56.92   16.14
  -2  -3  -5   47.40   17.82
  -2   3   5   67.98   19.46
   2  -3   5   51.29    8.23
  -2   3   5   50.97   17.93
  -2   3   5   26.92   29.57
   2  -3   5   59.37   17.21
  -2  -3  -5   79.12   21.29
  -2  -3  -5   68.01   26.48
   2   3  -5   75.07   20.57
  -2  -3  -5   86.34   21.54
  -2  -3  -5   87.18   19.14
   2   3  -5   60.31    8.60
   2   3  -5   89.07   19.53
  -2   3  -5   47.95   18.99
  -2  -3   5   55.94   18.78
  -2  -3   5   34.37   16.79
  -2   3  -5   50.48   17.63
   2   3   5   46.31   14.06
  -2  -3   5   48.28   11.33
  -2   3  -5   59.66   21.01
   2  -3  -5   45.83   17.84
   2  -3  -5   43.35   18.87
   3   3   0 2554.42  146.27
  -3  -3   0 2584.51  146.41
   3   3   0 2501.50  142.73
   3  -3   0 2709.56  143.79
   3   3   0 2775.14  146.13
  -3  -3   0 2611.90  145.69
   3  -3   0 2489.25  144.77
  -3  -3   0 2607.82  143.05
   3  -3   0 2475.86  144.27
   3   3   0 2565.74  146.12
   3   3   0 2555.94  143.66
  -3   3   0 2608.67  144.81
   3   3   0 2552.76  145.01
  -3  -3   0 2640.94  145.42
   3  -3   0 2749.24  145.55
   3  -3   0 2643.83  143.34
   3  -3   0 2725.17  147.31
  -3   3   0 2711.51  144.15
  -3  -3   0 2499.05  145.99
  -3   3   0 2634.44  145.54
  -3  -3   0 2426.13  143.46
  -3   3   0 2541.61  143.26
  -3  -3   0 2522.02  144.52
   3  -3   0 2648.05  145.77
  -3  -3   0 2515.33  144.51
  -3  -3   0 2488.08  144.32
   3   3   0 2539.71  145.03
  -3   3   0 2532.68  144.39
  -3   3   0 2600.24  144.30
  -3   3   0 2839.72  146.46
  -3   3   0 2612.02  144.99
  -3   3   0 2536.81  146.37
   3  -3   0 2722.25  144.24
   3   3   0 2465.32  144.64
   3  -3   0 2510.84  145.75
  -3  -3   0 2612.11  144.60
  -3  -3   0 2556.72  144.59
  -3   3   0 2665.49  143.94
  -3   3   1 5046.60  267.80
  -3  -3  -1 5106.15  267.55
   3   3  -1 5288.03  265.96
   3  -3   1 5044.61  268.03
   3   3  -1 4983.22  265.96
  -3   3   1 5079.18  264.86
  -3   3   1 4290.98  262.29
   3   3  -1 5086.06  267.03
  -3  -3  -1 5187.29  268.75
  -3   3   1 4879.27  267.68
  -3   3   1 4988.64  271.23
   3   3  -1 5158.59  266.64
  -3   3   1 4934.02  266.51
  -3  -3  -1 5018.80  265.14
  -3  -3  -1 5111.27  266.72
  -3   3  -1 4301.28  264.33
   3   3   1 4301.30  265.00
   3  -3  -1 4796.50  267.36
  -3   3  -1 4279.89  266.65
   3   3   1 4483.52  264.55
   3   3   1 4379.06  269.85
  -3  -3   1 4670.31  265.78
   3  -3  -1 4767.12  266.21
  -3  -3   1 4808.74  266.42
  -3   3  -1 4648.62  266.55
  -3  -3   1 4715.52  265.28
   3  -3  -1 4727.31  265.32
  -3   3  -1 4620.94  266.86
  -3  -3   1 4644.53  264.79
  -3   3  -1 4854.97  265.37
   3  -3  -1 4748.73  268.58
  -3  -3   1 4558.87  264.62
   3  -3  -1 4832.50  265.56
   3   3   1 4710.23  265.59
  -3  -3  -2 3649.26  189.47
   3  -3   2 3593.50  187.56
   3   3  -2 3696.31  188.25
  -3  -3  -2 3721.02  186.25
  -3   3   2 3402.80  186.12
  -3  -3  -2 3521.93  183.96
  -3   3   2 3696.31  201.10
   3  -3   2 3494.31  184.80
   3  -3   2 3378.85  187.85
  -3   3   2 3428.26  186.72
   3  -3   2 3453.83  191.99
  -3  -3  -2 3455.58  184.26
   3  -3   2 3598.36  187.25
  -3  -3  -2 3731.17  193.61
  -3  -3  -2 3408.49  187.30
   3   3  -2 3602.34  187.12
   3   3  -2 3522.02  185.99
  -3  -3  -2 3620.66  189.28
  -3  -3  -2 3426.63  186.69
  -3  -3  -2 3580.33  192.45
  -3   3   2 3498.41  186.80
  -3   3   2 3637.03  186.94
   3  -3   2 3612.98  189.56
   3  -3   2 3405.56  189.19
   3  -3   2 3553.73  186.74
   3   3  -2 3390.32  185.64
  -3   3   2 3390.51  188.31
  -3   3   2 3609.90  189.95
   3   3  -2 3695.10  188.26
   3   3  -2 3672.41  187.68
   3  -3   2 3652.62  185.91
   3   3  -2 3634.73  188.23
   3   3  -2 3470.30  188.08
  -3   3   2 3575.24  187.80
  -3  -3  -2 3644.13  189.18
  -3   3  -2 3091.25  186.97
  -3  -3   2 2993.45  184.79
   3  -3  -2 3281.45  186.53
   3  -3  -2 3010.13  187.15
  -3  -3   2 2994.25  190.55
   3  -3  -2 3018.34  185.35
   3   3   2 3175.78  184.96
  -3  -3   2 3248.59  188.91
  -3   3  -2 3026.20  186.05
  -3   3  -2 3081.59  189.29
   3  -3  -2 3161.11  192.07
  -3   3  -2 3180.84  189.12
  -3   3  -2 3095.59  188.31
   3  -3  -2 3098.81  188.49
   3   3   2 3076.90  187.05
   3  -3  -2 3081.70  184.49
   3   3   2 3091.88  188.70
  -3  -3   2 3031.63  187.52
   3  -3  -2 3121.79  185.44
  -3   3  -2 3030.76  187.81
  -3  -3   2 3063.01  187.57
   3   3   2 3010.22  184.43
  -3   3  -2 2989.20  183.29
  -3   3  -2 3094.56  184.68
   3   3   2 3201.18  187.76
  -3  -3   2 3041.18  187.08
   3  -3  -2 3009.61  187.08
   3   3   2 3078.12  184.83
  -3   3  -2 3156.31  184.45
  -3  -3   2 3137.49  186.85
   3   3   2 3048.81  185.76
   3   3  -3 1675.71  102.16
   3   3  -3 1627.36  101.21
  -3   3   3 1690.57  101.37
  -3   3   3 1628.56  122.73
  -3   3   3 1720.61  102.00
   3  -3   3 1648.73  100.25
   3  -3   3 1736.81  105.08
   3   3  -3 1704.79  103.91
   3   3  -3 1611.97  100.17
  -3   3   3 1537.99  102.18
  -3  -3  -3 1613.97  102.70
   3   3  -3 1619.95  104.10
   3   3  -3 1677.45   96.78
   3  -3   3 1672.06  103.54
  -3  -3  -3 1845.40  108.24
  -3   3   3 1769.73  106.91
  -3  -3  -3 1617.70  104.61
  -3  -3  -3 1672.04  121.06
   3   3  -3 1737.02  100.65
   3   3  -3 1693.88  103.52
   3  -3   3 1757.87  100.93
  -3  -3  -3 1650.70  102.53
  -3  -3  -3 1627.11  103.38
   3  -3   3 1723.02  100.95
  -3   3   3 1720.14  101.58
  -3  -3  -3 1657.77  104.47
  -3   3   3 1608.45  103.18
  -3  -3  -3 1833.98  111.78
  -3   3   3 1702.09  102.14
   3  -3   3 1746.56  102.00
   3  -3   3 1760.62  106.62
   3   3  -3 1571.69   96.74
   3   3  -3 1706.32  104.20
  -3  -3  -3 1690.61  105.02
   3   3  -3 1645.11  103.78
  -3  -3   3 1841.89  106.46
  -3   3  -3 1742.57  105.97
   3  -3  -3 1765.48  102.93
  -3   3  -3 1891.01  102.51
  -3   3  -3 1800.48  104.19
  -3   3  -3 1905.80  103.93
   3  -3  -3 1868.96  111.18
   3  -3  -3 1926.79  101.11
  -3  -3   3 1869.41  104.23
  -3  -3   3 1992.52  117.38
   3  -3  -3 1795.72   98.14
   3  -3  -3 1826.23   98.40
  -3   3  -3 1796.32  105.53
   3   3   3 1956.15  106.52
   3   3   3 1834.26  106.02
  -3  -3   3 1839.45  101.13
   3  -3  -3 1839.25  106.04
  -3   3  -3 1871.60  106.02
  -3  -3   3 1673.84  104.51
   3   3   3 1874.98  102.53
   3   3   3 1869.54   99.08
   3   3   3 1774.85   99.95
   3  -3  -3 1735.51   98.80
   3  -3  -3 1838.89   99.54
   3   3   3 1790.71   97.77
   3   3   3 1863.16   98.02
  -3   3  -3 1836.53  100.03
  -3  -3   3 1838.41  102.18
  -3   3  -3 1859.09  103.15
   3  -3  -3 1816.88  104.91
   3  -3  -3 1903.62  102.30
  -3  -3   3 1802.92  102.79
   3   3   3 1831.96   98.71
  -3  -3   3 1885.30  103.35
  -3   3  -3 1815.12  106.36
  -3  -3  -4  524.03   41.53
  -3  -3  -4  595.73   53.49
  -3   3   4  407.42   64.66
  -3   3   4  512.85   37.61
   3  -3   4  527.78   36.03
  -3  -3  -4  541.12   45.24
   3  -3   4  527.07   35.34
   3   3  -4  466.59   36.42
   3  -3   4  506.03   32.52
   3   3  -4  562.31   41.43
   3  -3   4  544.24   37.79
  -3   3   4  473.39   39.14
   3   3  -4  527.01   41.65
  -3  -3  -4  506.87   41.91
  -3   3   4  480.59   36.07
  -3  -3  -4  494.89   42.73
  -3  -3  -4  513.91   38.82
   3  -3   4  547.85   42.38
   3  -3   4  534.95   32.42
  -3   3   4  498.06   45.35
  -3  -3  -4  510.32   49.46
  -3   3  -4  635.75   49.48
  -3   3  -4  552.57   39.78
   3  -3  -4  624.27   37.84
   3  -3  -4  556.32   35.31
  -3  -3   4  596.73   38.29
   3   3   4  627.78   46.61
   3   3   4  584.21   32.00
   3  -3  -4  531.90   40.20
  -3  -3   4  601.41   44.76
  -3   3  -4  613.07   43.99
  -3  -3   4  485.66   40.77
   3   3   4  574.02   39.34
   3   3   4  588.63   36.73
  -3   3  -4  643.04   46.74
  -3  -3   4  615.84   38.47
   3   3   4  596.66   31.94
  -3   3  -4  550.61   39.99
  -3  -3   4  529.76   55.41
  -3  -3  -5  601.46   48.54
   3  -3   5  592.00   43.20
  -3   3   5  582.06   40.49
  -3   3   5  623.10   75.33
   3  -3   5  587.39   36.96
  -3   3   5  594.36   52.86
  -3  -3  -5  506.52   48.77
  -3  -3  -5  580.09   44.04
  -3  -3  -5  574.01   49.12
  -3   3   5  580.64   45.95
   3   3  -5  507.38   45.82
   3  -3   5  576.71   47.59
  -3  -3  -5  606.36   56.88
   3   3  -5  605.49   48.12
  -3  -3   5  575.26   40.69
  -3   3  -5  688.16   50.65
  -3  -3   5  525.42   46.74
   3   3   5  544.65   43.00
  -3   3  -5  583.56   49.19
  -3  -3   5  524.94   51.03
  -3   3  -5  582.60   51.44
  -4  -3   0  527.68   35.61
   4  -3   0  555.40   32.61
  -4   3   0  572.55   34.06
  -4   3   0  583.19   34.18
  -4   3   0  568.58   36.38
   4  -3   0  548.92   33.04
  -4   3   0  540.46   34.11
  -4  -3   0  583.46   35.69
  -4  -3   0  521.10   34.07
  -4   3   0  543.94   33.31
   4  -3   0  593.68   34.18
   4   3   0  507.58   35.91
   4   3   0  574.36   33.75
   4   3   0  566.21   35.33
  -4   3   0  556.27   34.55
   4   3   0  486.19   31.66
   4   3   0  573.68   35.16
   4  -3   0  487.68   35.31
   4   3   0  517.17   34.07
   4   3   0  578.22   34.70
  -4  -3   0  575.80   34.49
   4  -3   0  574.13   34.81
  -4  -3   0  568.42   34.25
  -4  -3   0  566.26   36.43
  -4  -3   0  512.99   33.94
   4  -3   0  616.07   37.95
   4  -3   0  595.45   36.00
  -4   3   0  562.96   35.66
  -4  -3   0  550.75   36.81
  -4   3   0  613.89   38.28
   4   3   0  518.03   34.04
  -4   3   0  556.96   34.83
   4  -3   0  531.56   34.63
   4  -3   0  552.66   32.46
   4   3   0  559.58   35.87
   4   3   0  557.19   36.28
  -4  -3   0  539.99   32.18
   4  -3   0  553.65   35.56
  -4   3   0  575.37   36.87
  -4   3   1 2426.99  144.01
   4   3  -1 2579.69  143.73
  -4   3   1 2495.75  146.77
  -4   3   1 2646.09  140.54
  -4  -3  -1 2572.75  141.55
   4  -3   1 2460.89  141.45
  -4  -3  -1 2559.37  139.68
   4   3  -1 2628.97  142.78
  -4  -3  -1 2725.64  144.68
   4   3  -1 2478.17  139.21
  -4  -3  -1 2592.76  142.73
   4  -3   1 2559.19  142.14
   4   3  -1 2561.54  141.72
  -4  -3  -1 2614.47  141.44
   4   3  -1 2545.56  142.90
   4  -3   1 2451.14  142.25
   4   3  -1 2561.22  141.03
  -4   3   1 2434.17  142.16
  -4  -3  -1 2512.04  141.11
  -4  -3  -1 2446.63  142.78
   4   3  -1 2728.46  141.85
   4   3  -1 2590.70  140.14
   4  -3   1 2522.98  138.32
  -4   3   1 2561.76  142.64
   4  -3   1 2440.01  141.91
   4  -3   1 2454.10  142.16
  -4   3   1 2502.19  137.97
  -4   3   1 2669.59  142.95
  -4  -3  -1 2487.09  142.68
  -4  -3  -1 2538.23  140.80
  -4  -3  -1 2609.41  137.14
  -4   3   1 2568.52  140.15
  -4   3   1 2519.28  138.08
   4  -3   1 2493.30  142.56
  -4   3   1 2543.70  141.50
  -4   3   1 2528.32  142.33
  -4  -3  -1 2586.21  142.76
   4  -3   1 2426.48  143.26
   4  -3   1 2677.48  144.56
   4   3  -1 2518.07  141.84
   4   3   1 2371.40  145.82
  -4   3  -1 2394.11  142.72
   4  -3  -1 2395.08  139.53
   4  -3  -1 2475.10  143.89
  -4   3  -1 2492.18  143.01
  -4  -3   1 2526.20  142.47
   4  -3  -1 2551.05  140.98
  -4  -3   1 2375.34  140.29
  -4  -3   1 2389.44  138.93
  -4   3  -1 2354.50  138.55
   4   3   1 2443.42  141.65
  -4  -3   1 2402.88  141.06
  -4  -3   1 2433.68  143.79
   4  -3  -1 2484.83  140.30
  -4  -3   1 2514.36  142.85
   4  -3  -1 2540.77  142.28
  -4  -3   1 2516.92  141.31
  -4  -3   1 2404.90  143.32
  -4   3  -1 2315.38  141.25
   4   3   1 2447.53  142.98
   4   3   1 2484.40  141.71
  -4   3  -1 2453.90  142.08
   4  -3  -1 2582.45  142.00
  -4   3  -1 2488.33  142.00
  -4  -3   1 2526.60  140.22
  -4   3  -1 2468.37  141.67
  -4  -3   1 2481.29  142.33
   4  -3  -1 2440.35  141.86
  -4   3  -1 2440.00  142.33
   4  -3  -1 2466.88  144.31
   4  -3  -1 2427.50  140.77
  -4  -3  -2  557.31   36.72
   4  -3   2  579.70   39.11
   4  -3   2  566.29   36.33
   4  -3   2  529.74   37.09
  -4   3   2  556.57   37.63
  -4   3   2  490.47   35.68
  -4  -3  -2  543.35   38.75
  -4  -3  -2  579.08   41.01
   4   3  -2  561.55   38.44
   4  -3   2  571.00   33.97
   4  -3   2  558.62   39.86
  -4   3   2  572.26   36.91
  -4  -3  -2  564.26   34.88
  -4  -3  -2  576.55   36.82
   4   3  -2  564.13   34.51
  -4   3   2  511.83   39.21
  -4  -3  -2  535.49   40.81
  -4   3   2  543.63   46.74
  -4   3   2  560.98   39.16
   4  -3   2  565.40   37.99
  -4  -3  -2  512.52   32.82
  -4  -3  -2  559.20   38.92
  -4  -3  -2  544.60   34.62
   4   3  -2  515.13   37.63
   4  -3   2  586.77   41.68
  -4  -3  -2  569.09   32.93
   4   3  -2  590.04   38.15
  -4   3   2  513.58   39.37
   4   3  -2  542.76   37.31
   4   3  -2  606.18   37.60
   4   3  -2  535.38   32.18
   4   3  -2  560.27   36.64
   4   3  -2  577.69   38.70
  -4  -3  -2  545.42   38.90
   4  -3   2  570.83   38.51
  -4   3   2  539.52   37.14
   4  -3   2  565.67   37.06
   4  -3  -2  610.35   39.22
   4   3   2  584.38   36.45
   4  -3  -2  615.71   37.44
  -4  -3   2  596.90   38.45
  -4   3  -2  624.70   40.09
  -4   3  -2  609.32   41.49
   4  -3  -2  598.94   36.85
  -4  -3   2  610.14   38.42
   4   3   2  605.24   37.95
  -4  -3   2  568.50   39.90
  -4   3  -2  570.80   35.60
   4   3   2  571.10   35.70
   4   3   2  594.81   36.26
  -4   3  -2  599.16   38.49
  -4  -3   2  578.59   37.94
   4  -3  -2  602.46   35.27
   4   3   2  633.25   39.04
  -4  -3   2  605.17   42.17
   4  -3  -2  570.82   36.34
   4  -3  -2  586.65   41.76
  -4   3  -2  561.77   33.89
   4   3   2  528.81   45.66
  -4  -3   2  614.61   37.69
  -4   3  -2  592.45   40.11
  -4  -3   2  590.06   38.29
   4   3   2  598.08   37.03
   4  -3  -2  602.67   36.95
  -4  -3   2  595.10   39.51
  -4  -3   2  593.44   32.56
  -4   3  -2  538.40   36.88
  -4  -3   2  587.16   34.82
   4   3   2  600.06   40.28
  -4   3  -2  581.78   40.07
  -4   3  -2  614.86   38.49
   4  -3  -2  629.88   39.57
  -4  -3  -3  350.64   24.11
  -4   3   3  333.09   28.35
  -4  -3  -3  429.12   46.38
   4  -3   3  336.72   26.68
  -4   3   3  320.44   47.66
   4   3  -3  383.70   30.11
  -4   3   3  364.27   27.97
   4   3  -3  353.50   28.90
   4  -3   3  352.98   31.10
  -4  -3  -3  357.05   27.64
  -4  -3  -3  367.79   34.36
   4   3  -3  338.11   25.37
  -4   3   3  342.03   27.84
   4   3  -3  384.00   30.36
   4  -3   3  375.61   32.33
  -4   3   3  330.65   27.12
  -4  -3  -3  323.31   28.56
  -4  -3  -3  333.78   27.75
   4  -3   3  331.28   26.42
   4  -3   3  356.00   29.46
  -4   3   3  375.96   28.36
  -4  -3  -3  349.47   30.69
  -4  -3  -3  342.82   34.16
   4   3  -3  370.11   28.74
   4  -3   3  353.04   25.54
   4  -3   3  345.82   26.14
  -4   3   3  329.52   28.66
  -4   3   3  370.82   32.61
  -4  -3  -3  393.13   33.42
   4  -3  -3  383.92   28.01
   4   3   3  428.67   24.93
   4  -3  -3  397.49   28.95
   4  -3  -3  381.77   28.80
   4  -3  -3  399.93   26.43
   4   3   3  451.49   29.11
  -4  -3   3  412.56   32.85
   4   3   3  417.16   32.53
   4   3   3  395.47   25.17
  -4   3  -3  407.74   27.76
   4   3   3  398.11   31.98
  -4  -3   3  384.45   25.35
  -4  -3   3  397.86   29.28
  -4   3  -3  395.82   40.94
  -4   3  -3  372.40   31.74
   4   3   3  403.01   25.78
  -4  -3   3  448.52   40.75
  -4   3  -3  416.11   28.99
  -4  -3   3  400.63   29.55
  -4  -3   3  418.42   31.20
  -4  -3   3  376.96   29.77
   4  -3  -3  413.42   34.25
  -4  -3   3  406.12   30.34
  -4   3  -3  389.65   22.24
  -4   3  -3  412.19   32.22
   4  -3  -3  413.46   26.37
  -4   3  -3  419.01   29.88
  -4   3   4  453.53   60.92
   4   3  -4  538.83   36.65
   4  -3   4  511.14   41.40
   4  -3   4  547.21   34.81
   4  -3   4  519.45   33.97
  -4   3   4  520.50   36.74
  -4  -3  -4  528.60   45.65
  -4  -3  -4  609.52   46.61
  -4   3   4  577.93   46.35
  -4   3   4  553.11   39.22
   4  -3   4  514.23   34.97
  -4  -3  -4  544.80   41.59
   4   3  -4  565.79   41.28
   4  -3   4  517.13   33.14
  -4  -3  -4  525.06   43.17
   4   3  -4  510.12   39.99
  -4   3  -4  502.80   44.72
  -4  -3   4  384.90   51.08
   4  -3  -4  484.48   38.15
  -4   3  -4  480.71   42.07
   4   3   4  494.06   44.13
  -4  -3   4  506.46   37.66
  -4  -3   4  518.76   37.71
  -4  -3   4  484.90   43.05
  -4   3  -4  497.46   42.04
  -4   3  -4  429.83   37.93
   4  -3  -4  469.87   34.77
   4   3   4  484.53   31.31
  -4  -3   4  421.29   38.98
   4  -3  -4  488.13   34.84
   4   3   4  468.39   31.27
   4   3   4  493.48   37.37
  -4   3   5   18.40   17.79
  -4  -3  -5   22.77   18.13
  -4   3   5   39.83   13.59
  -4  -3  -5   26.60   17.68
  -4   3   5   35.29   24.79
   4   3  -5   21.01   17.44
  -4  -3  -5    7.45   18.28
  -4  -3  -5   43.96   19.00
   4  -3   5   33.49   10.53
   4   3  -5   39.92   18.59
  -4   3   5   11.49   19.60
   4  -3   5   37.05   17.83
   4  -3  -5   47.38   16.58
  -4  -3   5   91.54   21.02
  -4   3  -5   54.52   16.32
  -4   3  -5   66.68   23.21
  -4  -3   5   53.24   14.26
  -4  -3   5   36.29   20.37
  -4   3  -5   76.58   21.21
  -5  -3   0  364.30   25.93
  -5   3   0  375.98   29.07
  -5  -3   0  392.10   29.39
   5   3   0  437.30   27.94
  -5   3   0  383.76   25.97
  -5  -3   0  385.37   26.35
  -5  -3   0  345.43   24.72
   5  -3   0  393.81   28.22
  -5   3   0  366.51   29.77
  -5  -3   0  386.46   23.60
   5  -3   0  365.08   27.47
  -5   3   0  379.16   27.88
   5   3   0  413.84   27.15
   5  -3   0  390.69   29.81
   5   3   0  405.35   27.42
   5  -3   0  377.58   23.81
  -5   3   0  409.04   26.89
  -5   3   0  385.27   26.08
  -5   3   0  383.51   25.97
   5  -3   0  383.84   24.58
  -5  -3   0  380.78   26.17
   5   3   0  379.51   23.09
   5   3   0  399.20   28.92
  -5   3   0  412.99   29.00
   5   3   0  368.01   25.91
  -5   3   0  386.02   25.16
   5   3   0  392.96   28.15
   5  -3   0  396.37   24.24
   5  -3   0  403.28   26.18
   5  -3   0  445.23   27.40
   5   3   0  426.99   26.12
  -5  -3   0  369.02   28.22
   5  -3   0  375.78   27.86
   5  -3   0  394.12   26.81
   5   3   0  365.20   26.06
  -5  -3   0  389.37   26.32
  -5  -3   0  355.06   27.49
  -5  -3   0  417.94   29.30
  -5   3   0  405.56   27.15
   5   3  -1 1765.67   99.73
  -5   3   1 1604.47  100.16
   5  -3   1 1648.22   95.80
  -5   3   1 1534.91  100.13
  -5  -3  -1 1542.40   97.67
   5   3  -1 1686.03  100.72
  -5  -3  -1 1586.12   99.27
   5  -3   1 1635.55  100.94
  -5  -3  -1 1628.52  100.87
   5   3  -1 1581.57  102.00
   5   3  -1 1619.04  101.45
  -5   3   1 1582.78   99.65
   5   3  -1 1528.12   99.48
   5   3  -1 1563.40   97.65
  -5  -3  -1 1508.04  101.21
  -5  -3  -1 1558.88  101.88
   5  -3   1 1736.40  103.06
   5  -3   1 1594.51  101.05
  -5   3   1 1587.22   96.37
  -5   3   1 1622.69  101.12
  -5  -3  -1 1555.07   97.88
  -5   3   1 1664.07   96.41
  -5  -3  -1 1654.53  100.94
  -5  -3  -1 1610.43  101.12
   5  -3   1 1619.38  102.31
   5  -3   1 1614.82  100.07
   5  -3   1 1587.70   95.85
  -5   3   1 1527.53  104.56
   5   3  -1 1675.09   98.52
  -5   3   1 1634.33   98.60
  -5   3   1 1549.23  102.81
   5   3  -1 1609.52  101.17
   5  -3   1 1652.93  100.27
  -5  -3  -1 1674.70  100.28
  -5   3   1 1570.15  100.85
  -5  -3  -1 1612.77   99.84
   5  -3   1 1645.36  100.76
   5   3  -1 1625.79   99.63
   5  -3  -1 1854.90  101.20
  -5   3  -1 1941.42  101.37
   5   3   1 1763.76  101.17
   5   3   1 1873.89  105.77
   5  -3  -1 1903.07   98.78
   5  -3  -1 1935.21   98.81
   5  -3  -1 1914.97  103.87
  -5  -3   1 1892.62  101.65
  -5  -3   1 1903.34  100.24
  -5  -3   1 1714.02  102.83
   5  -3  -1 1942.53  101.99
  -5  -3   1 1920.09  100.12
   5   3   1 1910.97  101.15
  -5  -3   1 1843.97  103.52
  -5   3  -1 1821.39   96.02
   5   3   1 1879.30  101.13
  -5   3  -1 1903.39  101.35
  -5  -3   1 1951.75  102.41
   5   3   1 1952.43  102.81
   5  -3  -1 1878.72  100.62
   5   3   1 1606.96  104.20
   5   3   1 1839.79  100.45
  -5  -3   1 1942.12   98.05
  -5   3  -1 1932.37  102.20
  -5   3  -1 1928.52  102.22
  -5   3  -1 1859.00  101.09
   5  -3  -1 1923.30   99.81
  -5   3  -1 1897.31  100.72
   5  -3  -1 1939.85  104.16
   5  -3  -1 1881.25   99.85
   5   3   1 1564.16  100.63
  -5  -3   1 1861.18   98.92
  -5  -3   1 1921.87   98.55
  -5   3   2 1009.52   60.73
   5   3  -2 1009.41   57.19
   5   3  -2 1021.87   57.88
  -5  -3  -2 1042.80   61.44
  -5   3   2 1056.02   58.68
   5   3  -2  996.40   52.53
   5   3  -2  988.09   53.91
  -5  -3  -2 1025.27   55.82
  -5   3   2  899.03   56.00
   5  -3   2 1041.37   57.01
   5  -3   2  983.24   59.00
  -5   3   2  985.85   68.68
   5   3  -2 1006.59   59.42
  -5  -3  -2 1022.55   57.42
  -5  -3  -2  947.73   59.44
  -5   3   2 1062.98   58.98
   5   3  -2 1024.02   58.66
  -5  -3  -2 1005.58   55.54
   5  -3   2 1061.92   61.66
  -5   3   2 1054.38   60.59
  -5  -3  -2 1012.32   58.75
  -5   3   2  961.01   61.24
   5  -3   2 1035.02   59.72
   5  -3   2 1029.71   57.67
   5  -3   2 1016.75   62.55
  -5   3   2  973.62   58.10
   5  -3  -2  818.51   54.98
   5   3   2  851.64   56.06
  -5   3  -2  832.82   57.66
  -5  -3   2  848.30   61.64
  -5  -3   2  788.98   57.34
   5   3   2  774.14   64.57
  -5  -3   2  786.05   58.55
   5  -3  -2  837.13   60.42
   5   3   2  801.68   56.40
  -5   3  -2  853.58   58.91
   5  -3  -2  799.37   56.23
   5   3   2  813.43   57.72
   5  -3  -2  799.86   57.85
  -5  -3   2  799.76   56.09
  -5  -3   2  845.76   57.05
   5   3   2  836.81   56.73
   5   3   2  807.74   59.22
   5   3   2  794.08   55.23
  -5  -3   2  851.46   59.54
  -5   3  -2  837.66   56.91
  -5   3  -2  823.05   57.54
   5  -3  -2  864.21   56.75
   5   3  -3 1660.43  101.02
   5  -3   3 1613.82  102.89
  -5   3   3 1689.11   99.71
  -5  -3  -3 1485.27   99.11
  -5  -3  -3 1680.07  104.52
  -5   3   3 1541.20  101.66
  -5  -3  -3 1834.86  133.90
   5  -3   3 1568.99   95.08
   5   3  -3 1556.97  100.11
   5  -3   3 1476.24   99.50
   5  -3   3 1531.85   97.26
  -5  -3  -3 1491.22   97.89
   5  -3   3 1532.89   98.69
  -5   3   3 1621.90   99.07
  -5   3   3 1559.80   99.02
   5  -3   3 1546.00  109.73
  -5  -3  -3 1572.32  103.48
  -5   3   3 1550.29   99.20
   5   3  -3 1604.53   99.27
  -5   3   3 1675.07  104.01
  -5   3   3 1557.71  117.11
  -5  -3  -3 1628.29  102.28
   5  -3   3 1543.83  102.12
   5  -3   3 1542.12   98.46
   5   3   3 1847.02   97.37
  -5  -3   3 1873.69  101.35
   5   3   3 1769.78   97.41
   5   3   3 1861.43  100.09
   5   3   3 1807.53   97.10
   5   3   3 1484.67  113.65
  -5   3  -3 1784.36  100.24
   5  -3  -3 1728.14   99.75
  -5  -3   3 1804.75  101.10
   5  -3  -3 1831.18  101.74
   5   3   3 1842.38  103.51
  -5   3  -3 1768.76  101.24
   5   3   3 1796.70  104.32
  -5  -3   3 1903.16  113.90
   5  -3  -3 1816.98   96.96
  -5  -3   3 1810.96  104.59
  -5   3  -3 1876.01  104.33
  -5  -3   3 1861.79  102.92
  -5  -3  -4  357.66   35.41
   5  -3   4  293.41   24.74
  -5   3   4  315.06   29.15
  -5   3   4  290.49   34.18
   5  -3   4  344.03   24.94
   5   3  -4  311.70   27.49
  -5   3   4  299.05   27.66
  -5  -3  -4  307.94   33.97
  -5   3   4  310.39   55.16
   5   3  -4  304.42   30.68
   5   3  -4  312.91   28.82
   5  -3   4  322.28   34.40
   5  -3   4  284.26   31.37
  -5  -3  -4  291.80   31.84
   5  -3  -4  281.05   26.09
  -5  -3   4  265.49   32.18
  -5   3  -4  242.39   27.78
   5   3   4  291.57   19.57
  -5  -3   4  296.74   28.62
   5   3   4  298.24   22.34
  -5   3  -4  301.07   34.96
  -5  -3   4  243.45   43.62
   5   3   4  268.43   18.43
   5  -3  -4  280.08   27.91
   5   3   4  272.16   32.45
  -5  -3   4  267.71   29.57
   5   3   4  288.46   27.37
  -5  -3   4  299.21   28.62
   5  -3  -4  255.89   25.46
  -5   3   5  307.07   33.54
  -5   3   5  368.97   41.84
   5   3  -5  310.95   32.27
  -5  -3  -5  290.12   37.89
   5  -3   5  294.76   25.97
  -5   3   5  328.57   61.72
  -5  -3  -5  353.13   39.68
  -5   3   5  323.88   31.33
   5   3  -5  313.47   35.77
  -5  -3  -5  294.26   34.73
   5  -3   5  251.22   33.94
  -5   3  -5  261.98   36.98
   5   3   5  274.24   39.26
  -5  -3   5  247.36   33.28
   5  -3  -5  247.45   30.82
  -5  -3   5  256.87   36.60
   5   3   5  270.91   20.87
  -5  -3   5  273.27   29.72
  -5   3  -5  253.20   30.40
  -5   3  -5  285.99   39.48
  -6  -3   0   34.28    7.04
  -6   3   0   28.13   10.94
   6   3   0   22.41    8.18
  -6   3   0   31.85    9.94
   6  -3   0   33.51    7.89
  -6   3   0   24.09    8.62
   6   3   0   19.05    7.84
   6   3   0   32.00    9.96
  -6   3   0   26.31    7.45
  -6  -3   0   27.37    5.07
  -6  -3   0   16.72    8.55
  -6  -3   0   28.92    9.42
   6  -3   0   25.36    8.04
  -6  -3   0   26.93    9.57
  -6  -3   0   35.12    7.70
   6   3   0   28.49    4.53
   6  -3   0   25.38   10.42
   6   3   0   19.22    7.92
  -6  -3   0   38.80    8.14
  -6   3   0   28.27    9.08
   6  -3   0   28.27    9.47
   6  -3   0   26.50    9.17
  -6   3   0   19.74    6.80
  -6  -3   0   22.37    7.12
   6  -3   0   17.93    8.30
   6  -3   0   32.96    5.88
  -6  -3   0   20.46    9.31
  -6  -3   0   26.70    7.66
   6  -3   0   30.98    8.87
   6   3   0   18.65    8.13
   6   3   0   14.39    8.67
  -6   3   0   21.35    9.71
   6   3   0   21.36    7.31
  -6   3   0   29.25    8.04
  -6   3   0   18.39    5.89
   6  -3   0   26.45    5.87
   6   3   0   31.36    7.67
   6   3   0   28.72    7.42
  -6   3   0   26.24    7.60
  -6  -3  -1   81.09   13.49
  -6   3   1   56.21   10.22
   6   3  -1   57.09   12.49
  -6   3   1   51.29   11.77
   6  -3   1   53.74    7.11
   6   3  -1   65.05   10.49
  -6  -3  -1   63.32    8.79
   6  -3   1   62.05   12.10
   6   3  -1   49.46   11.17
   6   3  -1   42.90    8.83
   6   3  -1   49.21   11.11
  -6   3   1   75.86   12.37
  -6  -3  -1   51.81   10.82
  -6   3   1   57.94    6.90
  -6  -3  -1   42.54   11.60
  -6   3   1   60.28   14.95
  -6  -3  -1   56.52   10.49
  -6   3   1   52.29    6.77
  -6  -3  -1   64.01   11.67
  -6   3   1   31.39   10.20
  -6  -3  -1   51.40    9.71
  -6  -3  -1   64.61    8.71
   6  -3   1   58.94   10.66
  -6  -3  -1   76.60   12.71
   6   3  -1   56.75   10.30
   6  -3   1   53.51   12.44
   6  -3   1   52.46    5.15
   6   3  -1   60.82   12.79
  -6  -3  -1   56.85   12.69
  -6   3   1   47.90    9.59
   6  -3   1   53.19   12.05
   6   3  -1   55.20    8.49
   6  -3   1   53.19   11.26
   6   3  -1   51.99    8.80
   6  -3   1   36.71    9.87
  -6   3   1   56.63    9.55
   6  -3   1   65.22   11.54
  -6   3   1   39.90   11.93
  -6  -3   1   41.91    9.45
   6   3   1   40.52   11.43
  -6  -3   1   43.25    7.88
   6  -3  -1   53.02   12.34
  -6   3  -1   44.08    5.24
  -6  -3   1   59.32   10.46
   6  -3  -1   41.32    8.70
   6  -3  -1   50.27   11.35
   6   3   1   39.18   10.70
   6   3   1   51.09   11.66
   6  -3  -1   41.57    9.32
  -6   3  -1   56.02   11.62
   6  -3  -1   43.12   10.51
  -6   3  -1   39.78   11.50
   6  -3  -1   52.09   11.93
   6  -3  -1   38.63    9.21
  -6  -3   1   36.17    7.52
   6   3   1   37.95    9.31
  -6  -3   1   55.17    9.15
  -6  -3   1   51.63   13.01
   6  -3  -1   46.03    8.43
  -6  -3   1   39.48   11.47
   6   3   1   42.86   10.40
  -6   3  -1   42.05   10.96
   6  -3  -1   41.89    8.41
  -6  -3   1   52.35   11.22
  -6   3  -1   66.97   11.84
  -6  -3   1   53.21   12.00
   6   3   1   36.33    9.69
  -6  -3   1   44.82   11.29
   6   3   1   47.65    9.80
   6   3   1   37.48   11.69
  -6   3  -1   49.63   10.06
  -6   3  -1   35.25    9.15
  -6   3  -1   60.80   11.70
   6   3   1   46.00   11.10
  -6   3  -1   49.98   11.03
  -6  -3  -2  213.39   22.93
  -6  -3  -2  230.94   22.49
   6  -3   2  209.82   21.27
   6  -3   2  211.76   21.63
  -6  -3  -2  222.79   18.35
   6  -3   2  210.86   23.69
  -6   3   2  218.29   26.36
  -6   3   2  196.26   30.92
  -6   3   2  202.94   18.74
   6   3  -2  201.91   15.91
   6   3  -2  199.37   20.77
   6   3  -2  175.15   20.23
   6   3  -2  191.50   21.10
  -6  -3  -2  211.92   21.57
   6  -3   2  204.84   21.69
   6  -3   2  225.24   20.69
  -6   3   2  193.91   21.98
   6   3  -2  232.91   24.03
   6  -3   2  192.65   22.99
  -6   3   2  172.01   21.09
  -6  -3  -2  192.39   19.01
   6   3  -2  197.61   20.48
   6   3  -2  250.62   21.06
   6   3  -2  220.16   16.28
  -6   3   2  173.40   18.76
  -6   3   2  216.42   22.75
  -6  -3  -2  228.72   17.24
   6   3  -2  228.34   21.35
  -6   3   2  211.95   23.32
   6  -3  -2  213.78   17.40
   6  -3  -2  183.25   20.24
   6   3   2  212.86   21.37
   6   3   2  228.89   20.67
  -6   3  -2  181.29   20.36
  -6  -3   2  248.94   23.79
   6   3   2  222.09   21.99
   6  -3  -2  228.92   18.22
  -6  -3   2  194.54   20.06
  -6  -3   2  193.49   19.81
  -6  -3   2  232.20   23.07
   6   3   2  224.24   19.70
  -6   3  -2  215.53   20.69
   6  -3  -2  234.14   20.31
   6  -3  -2  228.24   20.37
   6   3   2  201.59   20.25
  -6  -3   2  194.20   19.81
  -6  -3   2  218.16   16.75
  -6   3  -2  217.91   22.83
   6   3   2  211.40   23.68
   6  -3  -2  197.83   20.32
   6  -3  -2  257.41   24.77
  -6   3  -2  207.01   21.05
  -6  -3   2  195.63   24.52
   6   3   2  188.46   28.77
  -6   3  -2  207.03   22.39
  -6  -3   2  185.84   21.26
   6   3   2  219.98   19.98
  -6  -3   2  215.82   22.58
  -6  -3   2  205.38   17.97
  -6  -3  -3  215.24   26.18
   6  -3   3  169.00   19.58
  -6   3   3  210.00   21.20
  -6   3   3  167.04   25.39
  -6   3   3  216.55   38.41
  -6   3   3  187.50   22.51
   6  -3   3  183.81   20.40
   6  -3   3  172.87   24.35
   6  -3   3  219.97   26.54
   6   3  -3  152.83   20.08
   6   3  -3  179.16   21.61
  -6   3   3  185.28   23.32
   6   3  -3  160.25   21.90
  -6  -3  -3  243.11   25.34
  -6   3   3  154.14   20.75
  -6  -3   3  162.21   23.98
   6  -3  -3  206.03   18.33
  -6  -3   3  179.92   22.75
   6   3   3  245.03   22.01
  -6   3  -3  194.25   24.40
  -6   3  -3  203.11   20.68
  -6   3  -3  190.71   22.53
   6  -3  -3  181.59   21.37
   6   3   3  156.68   24.12
  -6  -3   3  191.79   23.00
  -6  -3   3  235.78   34.18
   6   3   3  187.38   24.36
  -6  -3   3  185.81   22.44
   6   3   3  193.07   19.15
   6  -3  -3  179.38   21.75
   6  -3   4   37.24   17.83
  -6   3   4   47.49   14.99
  -6   3   4   33.59   28.38
  -6   3   4   30.01   14.65
  -6  -3  -4   40.72   16.66
   6   3  -4   30.82   15.08
  -6  -3  -4   53.13   19.38
  -6   3   4   17.29   17.40
   6   3  -4   35.11   13.89
   6  -3   4   29.92   10.90
   6  -3   4   22.01   16.50
  -6  -3  -4   16.65   15.16
   6   3   4   25.23   12.67
   6   3   4   15.31    8.93
   6   3   4   18.81    7.93
  -6   3  -4    9.55   13.68
  -6  -3   4   15.52   16.86
  -6  -3   4   35.01   14.33
  -6  -3   4   44.40   17.21
  -6  -3   4   50.85   23.12
   6  -3  -4   37.45   14.97
  -6   3  -4   21.72   17.03
   6   3   4    6.61   15.55
  -7  -3   0  998.78   62.40
  -7   3   0 1042.28   64.03
   7  -3   0 1021.15   64.97
   7   3   0 1055.59   65.65
   7   3   0  976.64   62.72
   7  -3   0 1010.63   63.75
  -7  -3   0  976.97   64.70
   7  -3   0 1009.67   67.43
  -7   3   0  995.73   60.96
   7   3   0  969.09   66.17
  -7  -3   0  987.79   61.33
   7   3   0 1109.64   63.06
  -7   3   0 1041.21   66.15
   7  -3   0 1007.42   65.73
   7   3   0 1024.94   64.20
  -7  -3   0  965.78   62.56
   7  -3   0 1068.22   63.11
  -7   3   0 1031.34   62.30
  -7   3   0  989.13   68.04
   7   3   0 1019.74   62.66
  -7  -3   0  982.11   66.74
  -7  -3   0 1023.28   58.36
   7  -3   0 1025.38   64.85
  -7  -3   0 1035.41   62.76
  -7   3   0 1012.63   63.08
   7   3   0 1065.56   66.79
  -7  -3   0  985.34   67.08
   7   3   0 1099.43   64.22
  -7   3   0  930.45   64.43
   7   3   0 1015.89   63.75
  -7  -3   0 1060.84   66.03
  -7  -3   0 1043.28   63.18
  -7   3   0 1005.87   62.57
  -7   3   0 1016.92   67.63
  -7   3   0 1037.04   62.35
   7  -3   0 1082.07   64.13
   7  -3   0 1037.19   59.09
   7  -3   0  966.39   59.91
  -7  -3  -1  292.78   28.23
  -7  -3  -1  317.43   29.04
  -7   3   1  271.27   27.43
  -7   3   1  315.45   27.51
  -7  -3  -1  296.75   26.62
  -7  -3  -1  344.78   27.24
  -7  -3  -1  278.97   22.93
  -7   3   1  307.04   26.62
   7  -3   1  317.45   26.40
   7   3  -1  263.81   23.02
   7  -3   1  293.89   28.72
  -7   3   1  281.38   25.64
   7   3  -1  264.54   28.54
   7   3  -1  304.43   27.50
  -7  -3  -1  315.28   26.66
  -7   3   1  290.41   31.38
   7   3  -1  280.96   27.26
   7   3  -1  286.56   23.78
   7  -3   1  302.54   28.66
   7   3  -1  341.40   25.59
   7   3  -1  255.44   23.93
   7  -3   1  286.55   26.36
  -7   3   1  268.92   29.09
   7  -3   1  272.29   26.92
   7   3  -1  269.49   28.17
  -7  -3  -1  288.06   26.74
  -7   3   1  295.55   24.44
  -7  -3  -1  277.69   23.06
  -7   3   1  295.85   21.51
  -7   3   1  290.85   21.47
  -7  -3  -1  269.00   27.50
   7   3  -1  295.15   26.18
   7   3   1  397.94   29.01
   7   3   1  375.80   28.09
  -7  -3   1  367.62   24.11
   7  -3  -1  366.57   28.35
  -7  -3   1  280.60   23.15
  -7  -3   1  362.96   25.52
   7  -3  -1  342.98   25.21
   7   3   1  345.80   27.83
  -7  -3   1  342.44   23.59
  -7   3  -1  330.24   26.91
  -7   3  -1  368.43   28.06
   7  -3  -1  343.56   25.38
  -7  -3   1  370.73   31.12
  -7   3  -1  329.41   27.28
   7   3   1  363.22   28.68
  -7  -3   1  321.63   29.61
  -7   3  -1  342.06   20.29
  -7   3  -1  280.88   25.32
  -7  -3   1  355.84   25.94
  -7  -3   1  356.54   27.65
   7  -3  -1  370.71   25.20
   7   3   1  352.43   27.30
   7   3   1  308.22   29.54
   7   3   1  372.87   28.41
   7  -3  -1  351.79   28.63
  -7   3  -1  341.68   28.58
  -7  -3   1  330.90   28.68
  -7   3  -1  369.24   29.18
   7   3   1  370.29   36.97
   7  -3  -1  364.43   23.45
  -7   3  -1  375.71   27.08
   7  -3  -1  359.15   30.92
  -7  -3   1  352.66   28.73
  -7   3  -1  361.91   27.77
  -7   3   2  354.50   31.15
   7   3  -2  403.10   29.72
   7  -3   2  360.51   30.18
   7  -3   2  294.98   32.49
  -7   3   2  311.02   27.71
   7  -3   2  379.22   33.47
  -7   3   2  365.59   39.55
   7   3  -2  374.40   32.72
  -7  -3  -2  339.09   26.00
  -7  -3  -2  367.33   32.30
  -7   3   2  369.30   33.54
  -7  -3  -2  371.82   25.11
   7   3  -2  414.15   30.66
  -7   3   2  336.87   31.78
  -7  -3  -2  409.12   33.03
  -7   3   2  378.93   27.54
   7  -3   2  370.92   31.91
   7  -3   2  381.82   29.36
  -7   3   2  391.40   34.34
  -7  -3   2  404.13   33.01
  -7   3  -2  359.90   31.57
   7  -3  -2  340.77   27.14
   7   3   2  363.47   29.86
  -7  -3   2  350.95   27.24
  -7  -3   2  332.61   31.46
   7  -3  -2  363.06   28.11
   7   3   2  335.31   30.65
   7   3   2  347.84   30.76
   7   3   2  397.19   33.46
  -7  -3   2  317.76   33.02
   7  -3  -2  362.57   33.19
   7  -3  -2  361.85   28.87
   7  -3  -2  355.72   26.81
  -7  -3   2  386.26   28.31
  -7  -3   2  344.52   35.45
  -7   3  -2  370.41   31.58
  -7   3  -2  389.23   30.78
  -7   3   3  435.26   37.67
   7  -3   3  460.22   35.77
  -7   3   3  459.90   52.63
  -7  -3  -3  484.18   40.92
   7  -3   3  463.43   40.43
  -7   3   3  398.05   39.30
   7  -3   3  490.09   42.77
  -7   3   3  443.14   41.67
  -7  -3  -3  479.68   40.63
   7   3  -3  483.81   36.85
   7   3  -3  442.15   37.08
  -7   3   3  439.10   35.22
  -7  -3  -3  517.18   43.90
   7  -3   3  438.71   36.55
   7   3  -3  428.89   38.16
  -7  -3   3  467.44   39.87
  -7  -3   3  476.01   36.68
   7   3   3  447.88   35.04
  -7  -3   3  465.84   48.28
   7   3   3  515.60   41.39
   7   3   3  500.17   41.96
   7  -3  -3  496.97   37.01
  -7   3  -3  492.38   38.27
   7  -3  -3  468.28   33.15
  -7   3  -3  491.83   37.82
   7   3   3  482.02   36.73
  -7  -3   3  503.74   41.64
  -7   3  -3  488.44   41.09
   7  -3  -3  468.13   39.56
  -7  -3   3  480.16   38.57
  -7   3   4  160.59   23.44
  -7  -3  -4  130.13   25.91
   7   3  -4  151.96   23.77
  -7   3   4  154.78   23.80
  -7  -3  -4  138.23   25.70
   7  -3   4  123.87   26.07
  -7  -3  -4  165.82   30.82
   7  -3   4  139.28   19.43
  -7   3   4  142.11   39.44
   7   3  -4  159.41   22.90
   7  -3   4  186.98   30.55
  -7   3   4   97.14   25.99
   7  -3  -4  193.70   26.13
  -7  -3   4  172.43   40.91
   7   3   4  155.46   19.04
  -7  -3   4  156.35   24.02
   7   3   4  189.22   30.56
  -7  -3   4  176.17   31.10
  -7   3  -4  165.38   29.38
  -7   3  -4  157.57   25.00
  -7  -3   4  150.23   25.35
  -8  -3   0  318.24   32.53
  -8  -3   0  366.48   33.38
   8   3   0  388.35   29.92
   8   3   0  328.21   27.94
  -8   3   0  320.78   27.28
  -8  -3   0  329.84   33.30
  -8   3   0  362.95   32.31
   8   3   0  364.12   28.68
   8  -3   0  359.98   30.79
   8  -3   0  340.69   33.03
  -8   3   0  374.50   26.69
  -8   3   0  360.91   27.64
  -8  -3   0  298.96   26.42
   8   3   0  364.83   29.80
   8  -3   0  377.75   30.33
   8  -3   0  382.47   28.99
  -8  -3   0  389.79   28.56
  -8   3   0  377.15   31.35
  -8  -3   0  329.83   27.54
  -8   3   0  351.19   33.91
   8   3   0  365.75   29.53
  -8   3   0  379.74   29.55
  -8   3   0  379.41   34.46
   8  -3   0  328.01   23.94
   8   3   0  318.88   30.39
  -8  -3   0  353.12   28.06
  -8  -3   0  386.97   32.01
   8   3   0  391.33   33.54
   8  -3   1   87.84   18.29
   8   3  -1   94.44   17.08
  -8   3   1  130.91   17.78
  -8   3   1  108.55   23.17
  -8  -3  -1  103.42   13.32
  -8  -3  -1  111.21   17.17
  -8  -3  -1  115.28   21.00
   8   3  -1  103.29   15.87
   8   3  -1  121.85   16.37
   8  -3   1  117.29   17.39
  -8   3   1   86.62   14.52
   8   3  -1   77.43   13.57
  -8   3   1   82.23   18.50
   8   3  -1   96.92   17.95
  -8   3   1  115.61   16.87
   8   3  -1   98.49   18.92
  -8  -3  -1   98.23   13.84
   8  -3   1   68.46   15.31
  -8   3   1  101.86   19.05
   8   3  -1   91.01   13.61
   8  -3  -1   86.60   14.17
  -8   3  -1  114.07   16.80
   8   3   1  130.80   20.07
  -8  -3   1   82.30   18.76
   8  -3  -1  109.08   17.03
  -8  -3   1  123.97   22.11
   8  -3  -1   96.20   17.11
   8  -3  -1  108.00   19.69
   8  -3  -1  119.61   15.06
  -8  -3   1  131.61   15.45
  -8   3  -1  111.29   19.83
   8  -3  -1   88.25   19.26
   8  -3  -1  121.14   13.47
   8   3   1  123.54   18.28
  -8  -3   1   96.25   18.19
  -8   3  -1  113.37   17.45
  -8  -3   1  112.07   17.24
   8  -3  -1  108.73   15.01
   8   3   1  139.09   19.54
   8   3   1  135.32   19.26
  -8  -3   1  111.83   13.20
  -8   3  -1  138.95   18.31
   8  -3   2   86.04   17.43
  -8  -3  -2  108.57   18.83
   8  -3   2   78.50   16.39
   8  -3   2   88.26   17.60
   8   3  -2   74.09   14.81
  -8   3   2   80.93   19.33
  -8   3   2   80.57   17.14
  -8   3   2   62.86   22.90
   8   3  -2   71.02   17.32
  -8   3   2   71.28   17.11
  -8  -3  -2   60.64   17.42
  -8   3   2  105.56   20.86
   8  -3   2   34.71   16.14
   8   3  -2   66.38   15.23
   8   3   2   53.48   15.53
   8   3   2   48.23   13.62
  -8  -3   2   56.25   20.37
  -8   3  -2   99.57   18.54
  -8  -3   2   57.71   17.70
   8  -3  -2   75.63   13.93
  -8  -3   2   56.93   13.15
   8   3   2   47.23   15.11
  -8  -3   2   55.92   16.67
  -8  -3   2   74.28   17.25
   8  -3  -2   83.43   15.38
  -8   3  -2   60.87   15.56
   8   3   2   58.02   17.70
   8  -3  -2   65.70   13.20
  -8   3  -2   72.76   17.69
   8  -3  -2   66.60   18.59
  -8  -3  -3   -2.20   14.07
  -8  -3  -3   27.96   14.58
  -8   3   3   31.87   23.11
  -8   3   3   15.85   11.71
   8  -3   3  -18.64   14.84
   8  -3   3    2.05   11.27
  -8  -3  -3   -1.58   15.64
   8   3  -3    1.70   12.74
  -8   3   3   13.60   13.69
  -8   3   3   -1.71   13.01
   8   3  -3  -13.87   10.92
   8  -3   3    4.91   15.57
  -8   3   3   -2.98   12.17
   8   3  -3    1.50   13.39
   8  -3  -3    3.14   10.56
  -8  -3   3    6.26   17.05
   8  -3  -3   13.03   14.05
   8   3   3    0.61   12.85
  -8  -3   3   11.01   13.64
  -8  -3   3    8.50   13.22
  -8  -3   3    2.01   13.19
  -8   3  -3   14.01   12.24
  -8   3  -3   22.98   15.95
  -8   3  -3   14.03   13.77
   8   3   3    7.58   11.22
   8   3   3   -3.66   15.17
   8   3   3   19.99   15.56
   8  -3  -3   11.90   13.15
   8  -3  -3   -3.16   11.70
  -8  -3   3   16.80   14.11
   8  -3   4   -4.17   12.08
  -8   3   4  -16.23   15.21
   8   3  -4   -9.35   15.09
  -8  -3   4   -0.53   16.09
   8   3   4   -0.34   11.55
   8  -3  -4    1.00   14.38
  -9   3   0  182.08   27.69
   9  -3   0  145.53   21.17
  -9   3   0  168.92   22.21
  -9  -3   0  136.80   18.72
  -9   3   0  134.66   17.39
   9  -3   0  136.57   19.64
   9   3   0  140.10   19.88
  -9  -3   0  182.76   26.62
  -9  -3   0  148.29   18.93
   9   3   0  140.93   21.31
   9   3   0  132.44   19.61
   9  -3   0  139.29   22.12
   9   3   0  134.91   20.32
   9  -3   1  447.41   41.09
   9  -3   1  430.15   36.96
  -9   3   1  389.31   38.63
   9   3  -1  494.96   37.23
  -9   3   1  458.73   35.57
  -9   3   1  433.65   35.83
  -9  -3  -1  443.98   40.44
   9   3  -1  508.86   38.51
   9  -3   1  414.00   36.66
  -9   3   1  387.42   43.38
  -9  -3  -1  413.67   37.08
   9  -3  -1  473.09   36.31
   9   3   1  436.82   37.31
  -9  -3   1  480.96   37.96
   9   3   1  415.85   38.50
  -9   3  -1  448.72   36.97
  -9   3  -1  426.79   41.46
   9   3   1  474.08   40.06
  -9  -3   1  440.13   33.41
   9  -3  -1  450.72   46.28
   9  -3  -1  461.68   31.12
   9  -3  -1  465.90   35.11
  -9  -3   1  508.86   43.94
  -9   3  -1  479.41   37.15
   9   3   1  465.95   38.04
   9   3  -2  127.03   25.20
  -9   3   2  168.03   24.15
  -9   3   2  196.64   37.31
   9  -3   2  169.29   24.80
   9   3  -2  145.83   20.69
  -9  -3  -2  106.76   20.69
   9  -3   2  162.41   24.09
   9  -3   2  113.16   19.65
  -9  -3  -2  147.28   24.96
   9   3  -2  148.78   21.48
  -9   3   2  165.89   32.99
   9  -3   2  184.76   28.26
  -9   3   2  154.61   26.06
  -9   3   2  146.51   22.50
   9   3   2  118.43   21.41
  -9  -3   2  127.18   28.09
   9   3   2  105.69   21.58
  -9   3  -2   99.77   19.68
  -9  -3   2  102.88   21.78
   9  -3  -2  110.14   17.05
   9  -3  -2  125.09   17.60
  -9   3  -2  100.73   20.77
  -9  -3   2  114.22   17.05
   9   3   2  125.51   22.02
  -9  -3   2   87.55   21.53
  -9  -3   2  134.59   22.83
   9  -3  -2   87.51   21.63
   9   3   2   91.30   19.95
  -9   3  -2  113.40   21.52
   9  -3  -2  136.25   20.75
  -9  -3  -3   95.73   22.28
  -9   3   3   29.12   26.17
   9  -3   3   76.89   22.37
  -9  -3  -3   79.68   22.99
   9  -3   3   83.62   18.14
   9   3  -3   37.63   15.56
   9   3  -3   57.36   18.24
   9  -3   3   59.28   20.81
  -9   3   3   49.91   18.79
  -9  -3  -3   64.11   21.10
  -9   3   3   69.72   21.18
  -9   3  -3   89.62   23.52
  -9  -3   3   45.64   18.31
   9   3   3   97.36   23.06
  -9  -3   3   79.12   27.57
   9  -3  -3  116.25   20.55
  -9   3  -3   91.13   20.19
  -9   3  -3   73.34   20.59
  -9  -3   3  101.86   23.26
   9  -3  -3   42.34   16.27
   9   3   3  119.82   20.43
  -9  -3   3   57.13   16.81
  10  -3   0   23.93   14.33
 -10  -3   0   43.12   14.40
 -10   3   0   57.85   20.44
 -10   3   0   53.74   17.34
  10   3   0   29.88   12.68
  10  -3   0   16.27   14.26
 -10  -3   0   38.77   18.45
  10   3   0   44.50   17.64
  10   3   0   57.58   17.50
 -10   3   1   18.68   13.34
  10   3  -1   18.66   15.55
 -10  -3  -1   14.59   16.44
  10  -3   1   37.99   19.50
  10   3  -1   10.89   12.76
  10  -3   1    1.27   14.61
 -10   3   1   24.51   18.90
  10  -3   1    6.11   13.02
 -10  -3  -1    6.92   11.11
 -10  -3   1   10.75   12.07
 -10   3  -1   14.94   16.02
  10  -3  -1    3.04   12.25
  10   3   1   24.58   15.43
  10   3   1    7.88   13.98
 -10  -3   1    0.29   17.09
  10   3   1    8.25   14.14
  10  -3  -1   11.43   13.58
 -10   3  -1    9.85   14.26
 -10   3  -1   20.38   13.59
  10   3   1    0.99   14.03
  10  -3   2   26.14   17.83
  10  -3   2   49.67   21.52
  10   3  -2   10.66   14.95
  10  -3   2   11.91   14.58
 -10   3   2   18.34   13.80
 -10  -3  -2   -1.23   15.72
 -10  -3  -2    3.98   15.45
  10   3  -2    5.11   14.33
 -10  -3  -2   12.64   15.62
 -10   3   2    9.16   23.36
  10   3   2   14.75   15.98
 -10   3  -2    7.71   16.30
  10   3   2   27.17   16.18
 -10   3  -2    5.80   13.59
 -10  -3   2    5.95   19.80
  10  -3  -2    1.29   15.81
  10   3   2   15.99   15.09
  10  -3  -2    6.28   13.36
  10   3   2    2.16   15.01
  10  -3  -2    9.02   12.29
 -10  -3   2   -1.67   14.45
 -10   3  -2   10.33   16.45
  11   3   0   78.98   21.17
 -11  -3   0   90.15   19.21
 -11   3   0  112.29   27.69
  11  -3   0   75.74   19.36
 -11  -3   0  123.82   27.98
  11   3   0  104.69   24.09
 -11   3   0   53.50   18.24
  11  -3   0   88.41   21.82
 -11  -3  -1   53.88   16.92
 -11   3   1   48.69   20.16
 -11  -3  -1   25.13   16.59
  11  -3   1   61.94   21.87
 -11  -3  -1   20.86   19.90
  11  -3   1   67.27   23.01
 -11   3   1   31.39   23.31
  11   3  -1   25.62   16.84
  11   3  -1   29.80   17.86
 -11   3  -1   31.16   19.60
  11  -3  -1   15.59   16.16
  11   3   1   40.33   18.63
 -11  -3   1   52.95   23.05
  11   3   1   20.91   18.50
 -11   3  -1   13.86   17.04
  11   3   1   16.89   16.89
  11   3   1   21.34   14.67
  11  -3  -1   26.63   16.87
   0   4   0 1525.33   80.93
   0  -4   0 1420.00   80.74
   0  -4   0 1501.08   82.87
   0   4   0 1397.80   79.16
   0   4   0 1494.83   84.06
   0  -4   0 1530.14   81.55
   0  -4   0 1396.59   79.15
   0   4   0 1367.97   81.19
   0  -4   0 1434.03   84.33
   0   4   0 1312.73   80.74
   0  -4   0 1497.66   81.38
   0   4   0 1604.17   84.80
   0   4   0 1350.69   82.94
   0  -4   0 1416.59   79.36
   0   4   0 1301.50   80.36
   0  -4   0 1377.36   80.33
   0  -4   0 1341.15   83.28
   0   4   0 1331.62   79.41
   0   4   0 1508.63   81.79
   0  -4   0 1467.03   80.55
   0  -4   2 4991.59  274.32
   0  -4  -2 4894.54  275.56
   0   4  -2 4893.99  276.87
   0   4   2 4827.29  272.81
   0   4  -2 4931.89  273.25
   0   4  -2 5066.42  271.92
   0  -4   2 4902.09  272.16
   0   4   2 5011.78  273.86
   0  -4  -2 4822.83  272.31
   0  -4  -2 4981.71  272.93
   0  -4  -2 5169.96  273.33
   0   4  -2 4870.64  272.96
   0  -4   2 4925.78  276.24
   0  -4  -2 4976.02  276.53
   0  -4   2 4842.64  275.09
   0   4  -2 4828.80  274.51
   0   4   2 5060.59  274.91
   0  -4   2 5077.81  272.94
   0   4  -2 4951.58  272.49
   0  -4   2 5007.33  274.07
   0   4  -2 4912.83  272.05
   0  -4   2 4914.66  274.84
   0  -4   2 4699.69  274.15
   0  -4  -2 5086.05  271.50
   0  -4  -2 4370.67  286.10
   0   4  -2 4789.81  274.63
   0  -4  -2 4736.56  272.59
   0   4  -2 4964.98  274.27
   0  -4   2 4973.10  273.49
   0   4   2 4876.59  272.02
   0  -4  -2 5076.21  275.12
   0  -4  -2 5268.55  273.52
   0   4  -2 5170.33  275.82
   0   4   2 4845.41  271.60
   0  -4   3  486.41   37.19
   0   4  -3  457.00   24.71
   0  -4   3  420.52   31.13
   0   4   3  482.58   31.30
   0   4   3  467.98   31.69
   0   4  -3  431.86   28.74
   0  -4  -3  453.86   34.40
   0  -4  -3  437.34   30.50
   0   4   3  438.04   26.84
   0  -4  -3  411.17   31.45
   0   4  -3  443.22   31.15
   0  -4   3  457.30   31.28
   0  -4  -3  459.67   29.73
   0  -4  -3  454.57   31.03
   0   4  -3  420.30   32.37
   0   4  -3  430.23   34.21
   0  -4  -3  465.00   33.15
   0   4   3  446.38   49.89
   0   4   3  478.83   30.67
   0  -4  -3  428.20   29.82
   0   4  -3  444.13   33.48
   0   4  -3  401.21   31.59
   0   4   3  427.12   25.97
   0  -4   3  463.92   31.72
   0  -4   3  434.61   28.15
   0  -4  -3  432.36   43.12
   0  -4   3  435.99   32.54
   0   4  -3  399.41   29.83
   0  -4   3  451.64   28.24
   0   4  -3  398.23   29.99
   0   4  -3  436.37   31.08
   0  -4   3  459.82   31.22
   0  -4  -3  423.41   30.17
   0   4  -3  427.92   28.00
   0  -4  -4 1211.30   75.29
   0   4  -4 1225.90   69.65
   0   4  -4 1115.10   74.69
   0  -4  -4 1205.26   74.73
   0  -4  -4 1172.33   72.77
   0   4  -4 1104.88   72.43
   0  -4  -4 1119.54   73.57
   0   4  -4 1120.07   79.17
   0   4   4 1269.01   74.88
   0   4  -4 1240.64   77.96
   0   4   4 1163.90   68.36
   0  -4   4 1281.61   75.87
   0  -4  -4 1162.81   74.71
   0   4   4 1134.60   66.82
   0  -4   4 1202.48   68.65
   0  -4   4 1231.90   76.11
   0  -4   4 1278.03   74.99
   0  -4  -4 1004.92   89.06
   0   4  -4 1180.91   70.39
   0   4   4 1214.13   73.03
   0   4   4 1471.89  103.80
   0  -4  -4 1250.22   73.98
   0  -4   4 1155.35   69.38
   0   4  -4 1188.34   76.36
   0   4  -4 1223.83   74.52
   0  -4  -4 1187.32   79.71
   0  -4  -4 1189.68   74.44
   0   4  -5  548.07   43.73
   0  -4   5  538.39   44.57
   0  -4   5  557.25   35.85
   0  -4  -5  579.53   52.07
   0  -4   5  565.03   46.17
   0  -4  -5  533.71   43.08
   0   4   5  548.15   42.51
   0  -4  -5  459.30   59.43
   0   4  -5  596.49   48.94
   0  -4  -5  528.73   41.80
  -1   4   0  821.90   49.94
  -1  -4   0  858.93   50.40
   1  -4   0  945.36   51.13
  -1   4   0  823.72   51.58
  -1  -4   0  808.34   48.07
   1  -4   0  890.21   49.10
   1  -4   0  890.15   49.68
   1   4   0  845.57   48.92
  -1  -4   0  834.69   49.99
  -1   4   0  881.90   48.20
   1   4   0  829.61   48.71
   1   4   0  886.28   51.21
  -1  -4   0  847.49   48.90
   1  -4   0  880.10   49.75
  -1   4   0  878.79   49.70
   1   4   0  810.10   47.46
  -1   4   0  942.83   52.51
   1   4   0  875.37   49.27
  -1   4   0  839.07   48.99
   1  -4   0  891.30   49.56
   1  -4   0  852.82   50.85
  -1  -4   0  853.47   49.51
   1   4   0  856.57   48.37
   1   4   0  820.59   49.68
   1  -4   0  839.11   48.93
   1  -4   0  907.21   50.58
   1   4   0  814.31   50.82
  -1  -4   0  849.84   50.16
   1  -4   0  866.82   50.49
  -1  -4   0  856.69   48.79
   1   4   0  841.21   48.88
  -1   4   0  792.14   48.59
  -1   4   0  850.61   50.12
   1   4   0  838.16   49.37
   1   4   0  875.98   47.55
   1  -4   0  851.36   48.13
  -1   4   0  744.94   48.75
  -1   4   0  848.73   50.39
  -1  -4   0  848.13   48.94
  -1  -4   0  866.69   48.50
  -1   4   1 8417.60  507.53
  -1  -4  -1 9845.21  508.51
  -1  -4  -1 8864.61  500.51
   1  -4  -1 9192.00  505.97
   1  -4   2   26.90    6.15
  -1  -4  -2   27.95    5.07
   1  -4   2   28.48    6.02
  -1  -4  -2   35.07    7.39
  -1  -4  -2   32.36    7.42
   1   4  -2   23.61    3.47
   1   4  -2   29.38    6.37
   1  -4   2   34.27    6.29
  -1   4   2   20.83    7.01
  -1  -4  -2   33.25    5.73
   1  -4   2    4.90    8.26
  -1   4   2   32.53    5.05
  -1   4   2   30.39    5.16
  -1  -4  -2   29.96    7.83
  -1   4   2   21.78    5.27
  -1   4   2   31.15    7.06
  -1   4   2   21.76    6.81
  -1  -4  -2   33.02    5.96
   1  -4   2   26.84    6.26
   1  -4   2   38.59    6.51
   1  -4   2   32.14    7.84
  -1   4   2   30.04    6.16
   1  -4   2   27.62    6.87
   1   4  -2   35.91    8.12
  -1  -4  -2   23.03    5.31
   1   4  -2   29.71    4.04
   1   4  -2   34.76    5.91
   1   4  -2   40.40    6.34
  -1  -4  -2   33.64   12.71
  -1  -4  -2   29.49   12.30
  -1   4   2   41.73   15.89
   1   4  -2   31.52    7.08
   1   4  -2   18.55    6.60
   1   4  -2   22.05    5.56
  -1  -4  -2   29.64    3.78
  -1  -4  -2   28.58    6.88
   1   4  -2   22.06    6.06
   1   4  -2   32.00    5.56
   1  -4  -2   15.55    5.18
   1   4   2   31.90    4.36
  -1  -4   2   23.82    7.14
   1   4   2   21.23    3.43
  -1   4  -2   24.19    5.09
   1  -4  -2   26.49    7.80
   1  -4  -2   22.21    4.95
  -1   4  -2   18.48    4.40
   1  -4  -2   24.07    4.91
  -1   4  -2   20.80    5.25
  -1   4  -2   25.00    7.80
  -1  -4   2   32.28    7.01
   1   4   2   23.63    5.41
   1  -4  -2   22.72    4.98
  -1  -4   2   16.14    6.92
  -1  -4   2   17.55    8.67
   1  -4  -2   25.33    3.63
  -1   4  -2   23.04    4.25
  -1   4  -2   28.04    7.94
  -1  -4   2   25.95    5.59
  -1   4  -2   18.04    4.67
  -1   4  -2   21.79    6.67
   1  -4  -2   27.78    5.25
   1   4   2   23.87    6.63
  -1  -4   2   32.58    6.64
   1  -4  -2   23.61    7.37
  -1  -4   2   26.66    6.12
   1   4   2   30.35    6.60
   1   4   2   31.14    6.34
   1  -4  -2   33.25    5.65
   1   4   2   32.00    7.60
   1  -4  -2   15.13   10.36
   1  -4  -2   20.71    6.75
  -1   4  -2   30.00    6.71
   1  -4  -2   26.29    3.32
  -1   4  -2   38.20    7.96
  -1  -4   2   26.59    5.45
  -1   4  -2   15.26    6.63
  -1  -4  -3   71.10   12.41
  -1  -4  -3   82.17   12.79
  -1   4   3   87.11   26.66
   1  -4   3   64.04    8.35
   1   4  -3   69.01   12.54
   1  -4   3   68.87    9.58
  -1   4   3   71.58    8.20
   1   4  -3   69.47    7.35
  -1  -4  -3   64.09    9.63
   1   4  -3   72.34   10.57
   1   4  -3   76.74   11.04
  -1  -4  -3   74.32   14.00
   1   4  -3   75.21    6.96
   1  -4   3   73.00   11.21
   1   4  -3   75.21   13.98
   1   4  -3   84.55   11.69
   1   4  -3   70.66    7.56
  -1   4   3   67.12    7.99
   1   4  -3   65.36    8.01
   1  -4   3   66.76   12.81
   1   4  -3   67.14   11.08
   1  -4   3   83.90   15.29
  -1   4   3   53.79   10.85
   1  -4   3   65.63   11.48
   1   4  -3   69.03   12.86
   1   4  -3   57.76   11.33
  -1  -4  -3   75.15   10.42
  -1  -4  -3   54.53   11.13
  -1  -4  -3   70.62   11.70
  -1   4   3   77.00   11.69
  -1  -4  -3   42.31   17.73
  -1  -4  -3   85.47   21.60
  -1  -4  -3   59.39    9.72
   1  -4   3   62.07   10.59
  -1   4   3   74.13   13.85
   1  -4  -3   51.43   10.77
  -1   4  -3   51.41    8.45
   1   4   3   56.34    7.12
  -1   4  -3   46.93   10.45
   1  -4  -3   59.37   17.74
   1  -4  -3   43.70   10.91
  -1   4  -3   55.79    9.60
  -1  -4   3   34.05   10.04
  -1   4  -3   62.43   11.78
  -1  -4   3   42.00   10.61
  -1   4  -3   57.58    9.40
   1   4   3   43.14    9.34
   1   4   3   44.95   11.15
  -1   4  -3   65.53   12.37
  -1   4  -3   50.34   12.49
  -1   4  -3   52.76    8.87
  -1   4  -3   48.95   12.17
   1  -4  -3   71.74   14.66
   1  -4  -3   61.95    9.69
   1  -4  -3   75.18   10.67
  -1   4  -3   58.73   12.23
   1  -4  -3   38.00    9.29
  -1  -4   3   33.59   10.08
   1  -4  -3   49.66   10.09
  -1  -4   3   65.32    8.67
  -1  -4   3   51.44    9.47
   1   4   3   35.18    9.71
  -1  -4   3   44.97   15.90
  -1  -4   3   39.28    9.15
   1  -4  -3   46.57    6.32
  -1   4  -3   59.71   11.87
   1  -4  -3   48.66    8.62
   1   4   3   44.10    5.75
  -1  -4   3   66.01    8.92
   1  -4  -3   56.36    7.36
   1  -4  -3   63.82    9.98
  -1   4   4  231.19   24.01
   1   4  -4  263.00   27.81
  -1  -4  -4  256.85   25.83
   1  -4   4  242.83   24.18
   1   4  -4  276.94   24.96
   1  -4   4  256.66   28.34
  -1  -4  -4  249.55   23.56
  -1  -4  -4  273.26   25.81
  -1   4   4  307.48   24.85
   1   4  -4  294.57   28.53
  -1  -4  -4  281.45   25.79
   1   4  -4  308.97   25.56
  -1  -4  -4  308.32   25.92
  -1  -4  -4  279.15   26.22
  -1   4   4  298.95   19.61
  -1  -4  -4  265.87   25.00
   1  -4   4  288.25   27.61
   1   4  -4  266.55   23.02
   1  -4   4  298.02   26.77
  -1  -4  -4  277.77   42.28
  -1   4   4  213.82   45.72
  -1  -4  -4  315.22   28.15
   1  -4   4  283.24   18.73
   1  -4   4  286.57   20.92
  -1  -4  -4  294.91   29.68
  -1  -4   4  267.42   21.03
  -1  -4   4  303.52   28.98
  -1   4  -4  257.84   25.86
  -1  -4   4  312.01   24.46
  -1  -4   4  271.22   21.39
  -1  -4   4  290.64   26.19
  -1   4  -4  290.61   27.44
   1   4   4  260.87   24.04
   1  -4  -4  284.78   23.68
   1  -4  -4  278.98   26.07
  -1  -4   4  308.31   35.71
  -1   4  -4  299.15   31.17
  -1   4  -4  245.40   23.00
  -1   4  -4  274.13   22.43
   1  -4  -4  320.96   26.78
   1  -4  -4  290.01   30.62
   1  -4  -4  270.11   24.51
  -1   4  -4  296.96   28.33
   1   4  -5   85.20   21.54
  -1  -4  -5   56.95   14.77
  -1   4   5   94.56   38.15
  -1   4   5   67.38   18.07
  -1  -4  -5   68.71   17.89
  -1  -4  -5   46.16   14.79
  -1  -4  -5   92.87   19.66
   1  -4   5   56.36    8.96
  -1  -4  -5  100.81   31.48
  -1   4   5   45.56    8.99
   1  -4   5   63.47   24.57
   1  -4   5   51.49   16.81
  -1  -4  -5   65.79   23.15
   1   4  -5   54.90   19.13
  -1  -4   5   57.16   19.55
   1  -4  -5   72.89   16.12
   1  -4  -5   45.48   20.41
  -1  -4   5   40.06   17.02
  -1   4  -5   38.26   15.72
   1   4   5   56.61   14.87
  -1  -4   5   57.35   10.79
  -1   4  -5   19.36   16.68
  -1   4  -5   51.82   20.06
  -2   4   0 2515.99  145.92
  -2   4   0 2487.26  144.72
  -2  -4   0 2607.88  145.40
  -2  -4   0 2674.94  145.66
   2  -4   0 2635.94  145.58
   2   4   0 2644.01  145.26
   2  -4   0 2559.69  144.66
  -2  -4   0 2529.17  145.05
   2  -4   0 2618.61  145.51
  -2   4   0 2691.03  146.46
   2   4   0 2561.40  144.57
   2  -4   0 2674.41  145.74
  -2   4   0 2653.06  145.07
  -2   4   0 2607.61  144.03
   2  -4   0 2599.36  144.29
   2   4   0 2541.27  146.05
   2   4   0 2439.13  143.96
   2   4   0 2547.00  145.03
  -2  -4   0 2576.14  144.18
   2  -4   0 2692.47  144.17
   2   4   0 2509.93  144.27
  -2   4   0 2673.77  143.72
  -2  -4   0 2681.79  144.73
   2  -4   0 2434.64  143.92
  -2   4   0 2785.51  143.62
   2   4   0 2456.97  145.43
  -2  -4   0 2648.80  144.83
  -2   4   0 2508.08  145.50
   2   4   0 2663.70  143.34
  -2   4   0 2581.32  144.46
   2  -4   0 2588.22  143.87
  -2   4   1 5084.60  259.30
  -2  -4  -1 4856.29  251.10
  -2  -4  -1 4638.05  249.90
  -2  -4  -1 4457.99  254.71
  -2   4   1 4413.55  252.91
   2   4   1 4251.74  256.01
   2  -4  -1 4597.27  254.91
   2  -4  -1 4594.88  251.39
  -2   4  -1 4421.99  254.87
  -2  -4   1 4601.03  250.61
  -2   4  -1 4594.48  248.23
  -2   4  -1 4371.09  251.60
  -2  -4   1 4109.91  249.73
  -2  -4   1 4681.03  247.32
   2   4   1 4268.84  247.80
   2  -4  -1 4591.05  250.91
   2   4   1 4493.29  253.67
   2  -4  -1 4296.13  251.18
  -2   4  -1 4466.88  248.80
   2   4  -2 6150.89  357.40
   2  -4   2 5974.09  356.62
  -2  -4  -2 6327.31  371.43
  -2   4   2 6628.35  358.36
  -2   4   2 6454.43  355.99
  -2   4   2 5908.08  356.47
  -2  -4  -2 6446.26  354.76
   2   4  -2 6201.88  356.59
  -2  -4  -2 5816.83  357.35
   2  -4   2 6163.67  358.79
   2  -4   2 6170.57  357.43
  -2  -4  -2 6209.54  357.69
   2  -4   2 6217.38  358.49
  -2  -4  -2 6295.98  365.67
   2  -4   2 6067.07  354.85
   2   4  -2 5984.52  357.36
   2   4  -2 6056.29  357.06
  -2   4   2 6208.07  358.91
  -2  -4  -2 6267.61  355.83
   2   4  -2 6238.52  355.66
  -2  -4  -2 5785.94  355.67
  -2  -4  -2 6354.19  360.97
  -2  -4  -2 6226.68  358.29
   2  -4   2 6245.65  358.53
   2   4  -2 6071.94  356.12
   2  -4   2 6377.23  358.82
  -2  -4   2 5968.16  355.93
  -2   4  -2 7043.78  362.78
  -2  -4   2 7276.72  357.55
   2  -4  -2 7021.32  359.46
  -2  -4   2 6801.48  358.67
   2  -4  -2 7037.35  355.02
  -2   4  -2 7105.54  359.59
  -2   4  -2 7029.02  359.51
   2  -4  -2 7248.39  366.91
   2  -4  -2 7240.04  355.53
  -2  -4   2 7210.38  361.39
   2  -4  -2 6873.34  360.01
   2   4   2 7005.18  358.85
  -2   4   3 1484.16   85.84
   2  -4   3 1398.63   85.70
   2   4  -3 1527.56   85.72
   2   4  -3 1468.04   86.68
  -2   4   3 1470.64   86.60
   2  -4   3 1461.07   84.11
   2   4  -3 1395.53   87.40
   2   4  -3 1464.07   83.10
   2   4  -3 1430.68   87.53
  -2  -4  -3 1289.97   83.45
  -2  -4  -3 1436.84   87.56
   2   4  -3 1383.75   81.76
   2   4  -3 1410.09   83.83
  -2   4   3 1538.97   86.66
   2  -4   3 1554.59   88.75
   2  -4   3 1524.03   84.44
   2   4  -3 1457.40   85.96
   2   4  -3 1387.45   87.20
  -2  -4  -3 1455.47   85.94
  -2  -4  -3 1459.01   84.77
  -2  -4  -3 1457.78   90.69
  -2  -4  -3 1439.98   87.21
  -2  -4  -3 1398.76   97.46
  -2  -4  -3 1462.63   87.24
  -2   4   3 1465.90   83.68
   2  -4   3 1544.84   85.39
   2   4  -3 1449.72   80.68
   2  -4   3 1467.40   87.36
   2  -4   3 1476.32   85.23
  -2  -4  -3 1411.77   84.93
  -2  -4  -3 1413.08  104.85
  -2   4   3 1418.31   89.36
  -2   4   3 1517.33   83.93
  -2  -4  -3 1551.96   88.59
   2   4  -3 1467.96   85.12
  -2  -4   3 1419.61   88.17
   2  -4  -3 1408.64   83.55
   2   4   3 1254.77   83.10
  -2   4  -3 1376.72   84.85
   2   4   3 1483.07   80.86
  -2   4  -3 1418.49   85.84
   2  -4  -3 1469.75   83.28
  -2  -4   3 1421.13   96.70
  -2  -4   3 1494.43   85.47
   2  -4  -3 1424.25   95.86
   2   4   3 1458.15   88.08
   2   4   3 1496.50   81.34
  -2   4  -3 1493.83   89.02
   2  -4  -3 1526.33   88.82
   2  -4  -3 1512.30   83.76
  -2   4  -3 1505.39   87.99
  -2  -4   3 1462.83   84.34
   2   4   3 1550.70   88.73
  -2  -4   3 1400.81   87.99
   2  -4  -3 1413.66   82.74
  -2  -4   3 1434.74   85.17
  -2   4  -3 1464.77   85.27
  -2  -4   3 1444.78   86.80
  -2   4  -3 1416.35   83.49
  -2   4  -3 1419.08   88.84
  -2   4  -3 1401.79   88.09
   2  -4  -3 1459.13   85.71
   2  -4  -3 1479.12   83.73
   2  -4  -3 1499.22   85.26
   2  -4  -3 1453.09   88.65
  -2   4  -3 1465.06   88.83
  -2  -4   3 1422.43   85.11
  -2  -4  -4  826.13   55.75
   2   4  -4  785.06   56.01
   2  -4   4  836.95   47.59
   2   4  -4  753.90   51.50
  -2   4   4  739.86   49.37
   2  -4   4  837.02   53.30
   2  -4   4  826.17   54.12
  -2  -4  -4  812.17   67.31
  -2  -4  -4  747.23   52.21
  -2  -4  -4  885.07   60.93
   2  -4   4  850.10   57.07
   2   4  -4  880.18   53.39
   2   4  -4  800.39   56.14
  -2   4   4  845.62   50.29
   2  -4   4  812.23   47.82
  -2  -4  -4  832.15   53.39
  -2  -4  -4  744.30   54.26
  -2  -4  -4  858.66   56.50
  -2   4   4  754.82   57.68
   2  -4   4  858.61   53.13
  -2   4   4  824.78   53.21
  -2  -4  -4  821.74   56.37
   2  -4   4  809.84   50.29
  -2   4   4  769.32   53.40
  -2  -4  -4  745.57   53.94
  -2   4   4  743.96   78.51
   2  -4  -4  792.91   51.35
   2  -4  -4  805.78   47.13
  -2  -4   4  816.44   51.11
  -2   4  -4  871.75   62.11
  -2  -4   4  822.01   51.09
  -2   4  -4  817.26   52.49
  -2  -4   4  835.27   58.37
  -2  -4   4  782.62   67.77
  -2   4  -4  838.45   56.56
  -2  -4   4  859.15   55.72
   2  -4  -4  848.15   48.10
   2  -4  -4  881.84   54.97
   2   4   4  838.42   51.65
  -2   4  -4  893.26   59.46
   2   4  -5  571.39   47.57
  -2   4   5  576.14   44.70
   2   4  -5  538.13   47.71
   2  -4   5  565.64   44.41
  -2  -4  -5  572.23   47.91
  -2  -4  -5  563.63   59.88
  -2  -4  -5  552.24   46.18
  -2   4   5  604.08   74.85
  -2  -4  -5  599.07   53.64
  -2  -4  -5  563.78   46.81
  -2  -4  -5  570.59   42.57
  -2  -4  -5  516.43   42.55
   2  -4  -5  655.40   56.41
   2   4   5  616.64   42.43
   2  -4  -5  594.64   44.91
  -2   4  -5  587.57   48.04
  -2  -4   5  591.92   46.76
  -2  -4   5  661.05   40.73
  -2  -4   5  487.03   48.50
   3  -4   0 1078.13   64.67
  -3   4   0 1072.80   64.94
   3  -4   0 1119.93   66.67
   3  -4   0 1096.80   62.71
  -3  -4   0 1081.22   63.38
  -3  -4   0 1064.16   63.05
   3  -4   0 1120.51   64.29
  -3  -4   0 1106.40   63.65
   3  -4   0 1048.93   63.71
  -3   4   0 1077.99   65.59
   3   4   0 1121.01   64.64
  -3  -4   0 1137.91   65.54
  -3  -4   0 1069.32   64.96
  -3  -4   0 1105.43   63.66
  -3  -4   0 1090.32   64.13
   3  -4   0 1105.30   64.85
   3   4   0 1021.04   61.62
  -3  -4   0 1116.30   64.73
   3  -4   0 1047.99   63.14
  -3   4   0 1142.20   62.94
   3   4   0 1112.08   65.60
  -3   4   0 1174.18   64.21
   3   4   0 1117.52   65.05
  -3  -4   0 1087.70   61.87
   3   4   0 1126.10   62.33
   3  -4   0 1086.01   62.89
   3   4   0 1136.94   64.46
  -3   4   0 1133.98   64.23
  -3  -4   0 1106.01   63.41
   3  -4   0 1151.09   64.00
   3  -4   0 1033.92   62.47
   3   4   0 1088.82   63.98
  -3   4   0 1106.63   64.42
   3  -4   0 1149.74   62.71
   3   4   0 1124.74   64.02
  -3  -4   0 1093.44   62.29
  -3   4   0 1156.38   63.35
  -3   4   0 1035.61   62.18
  -3   4   0 1076.04   62.73
   3   4   0 1135.94   63.65
   3  -4   1 1693.84   95.15
   3   4  -1 1548.94   95.11
   3  -4   1 1561.04   95.36
  -3   4   1 1593.34   95.35
  -3  -4  -1 1725.34   96.50
  -3  -4  -1 1635.77   96.00
  -3  -4  -1 1646.98   95.76
   3  -4   1 1680.20   93.10
  -3   4   1 1698.52   96.07
  -3  -4  -1 1591.85   94.70
   3   4  -1 1652.08   94.43
   3  -4   1 1633.84   94.85
   3  -4   1 1614.99   96.09
   3  -4   1 1609.96   95.96
   3   4  -1 1586.09   96.12
  -3  -4  -1 1551.07   93.21
   3  -4   1 1583.16   95.76
   3  -4   1 1627.45   97.29
   3   4  -1 1712.64   96.16
  -3  -4  -1 1553.82   94.21
  -3  -4  -1 1599.47   94.29
   3   4  -1 1672.94   94.91
   3   4  -1 1658.75   95.09
   3   4  -1 1659.60   95.53
  -3   4   1 1698.31  102.00
  -3  -4  -1 1635.24   95.92
  -3   4   1 1612.88   96.06
  -3   4   1 1512.92   93.03
   3  -4   1 1566.72   95.38
  -3  -4  -1 1655.28   98.41
   3   4  -1 1711.22   95.31
  -3   4   1 1597.89   94.73
  -3  -4  -1 1687.08   92.91
  -3   4   1 1586.30   97.80
  -3  -4  -1 1662.30   97.71
   3   4   1 1639.80   92.23
   3   4   1 1754.87   95.33
   3   4   1 1643.88   94.20
   3   4   1 1660.23   94.43
   3  -4  -1 1717.61   92.32
   3   4   1 1757.11   95.47
  -3  -4   1 1693.21   95.12
  -3   4  -1 1794.25   96.42
  -3  -4   1 1697.32   96.23
  -3   4  -1 1708.40   98.17
   3  -4  -1 1723.07   95.61
  -3   4  -1 1563.33   94.57
  -3  -4   1 1682.28   94.44
  -3  -4   1 1800.57   97.32
  -3  -4   1 1682.66   96.15
   3   4   1 1444.75   99.06
  -3  -4   1 1669.42   94.84
  -3   4  -1 1599.35   96.84
   3   4   1 1685.18   96.52
  -3   4  -1 1767.76   95.08
   3  -4  -1 1735.10   94.57
   3  -4  -1 1725.40   95.63
   3   4   1 1718.39  101.41
  -3   4  -1 1709.48   95.26
   3  -4  -1 1765.80   99.32
  -3  -4   1 1758.58   96.13
   3  -4  -1 1689.81   92.86
  -3  -4   1 1742.02   92.40
   3  -4  -1 1721.08   94.37
  -3  -4   1 1742.53   95.81
   3  -4  -1 1687.95   95.93
  -3   4  -1 1775.93   95.76
  -3   4  -1 1680.89   95.47
  -3  -4   1 1667.32   92.49
   3  -4  -1 1667.99   97.09
   3   4   1 1805.36   95.38
   3  -4  -1 1717.21   96.28
   3  -4  -1 1663.80   95.14
  -3  -4   1 1681.29   94.85
  -3   4   2   69.44   10.21
   3   4  -2   50.13    9.08
  -3  -4  -2   65.94    8.58
  -3  -4  -2   55.76    8.76
   3  -4   2   75.91    8.55
  -3  -4  -2  103.27   22.34
  -3  -4  -2   66.60   11.00
   3   4  -2   67.34   10.17
   3   4  -2   50.82    7.90
   3   4  -2   60.20   10.37
   3   4  -2   50.28    8.64
   3   4  -2   49.96    9.35
   3  -4   2   62.48   12.05
   3  -4   2   63.99   10.11
  -3   4   2   44.93   17.28
   3  -4   2   49.08    9.25
   3  -4   2   66.44   10.65
  -3  -4  -2   57.29   13.64
  -3  -4  -2   54.56    6.15
  -3  -4  -2   46.46   10.12
  -3  -4  -2   72.95    8.80
   3  -4   2   54.83    8.34
  -3  -4  -2   55.27   10.44
   3  -4   2   61.62   11.69
  -3  -4  -2   65.45    9.02
  -3   4   2   53.74    9.34
   3   4  -2   72.73   11.10
   3   4  -2   62.35    9.21
  -3  -4  -2   60.62    6.78
   3   4  -2   54.45    9.96
  -3   4   2   60.43   11.67
  -3   4   2   61.14   11.84
  -3   4   2   71.04   10.26
  -3  -4  -2   61.46    6.93
   3  -4   2   63.09   11.11
  -3   4   2   58.20    9.15
  -3   4   2   66.79    8.15
  -3  -4  -2   46.67   12.85
   3   4   2   77.85    8.49
  -3   4  -2   75.40   12.04
  -3  -4   2   76.59   11.06
   3   4   2   62.60    8.29
  -3  -4   2   64.20   10.68
   3   4   2   66.51    7.88
  -3   4  -2   66.74   10.21
   3  -4  -2   55.24   10.31
   3   4   2   64.60   11.79
  -3   4  -2   72.81    8.35
   3  -4  -2   78.44   11.61
   3  -4  -2   68.56    8.94
   3  -4  -2   77.89    9.09
  -3  -4   2   71.30   12.82
  -3  -4   2   62.96    9.84
  -3  -4   2   71.18   11.74
  -3   4  -2   67.32    5.72
  -3   4  -2   70.70   12.28
   3  -4  -2   73.21   10.02
   3  -4  -2   76.82    7.57
   3   4   2   72.41   10.77
   3   4   2   82.07   18.26
  -3   4  -2   72.89    8.72
  -3   4  -2   70.21   14.12
  -3   4  -2   64.08   11.89
  -3  -4   2   82.50   10.93
   3  -4  -2   51.02    8.57
   3   4   2   72.87    8.33
  -3  -4   2   68.04    8.33
   3  -4  -2   72.35   10.78
  -3  -4   2   68.86   11.00
   3  -4  -2   78.04   15.28
  -3   4  -2   73.02   11.68
   3   4   2   72.67   11.17
   3   4  -3  327.21   25.00
  -3   4   3  335.93   25.70
  -3   4   3  316.51   23.66
  -3  -4  -3  349.99   33.31
   3   4  -3  315.63   24.25
   3   4  -3  325.74   26.62
   3   4  -3  331.06   24.81
   3  -4   3  316.13   23.02
   3   4  -3  321.93   22.70
   3   4  -3  316.19   26.04
  -3  -4  -3  347.11   31.09
  -3  -4  -3  278.80   26.30
   3   4  -3  317.30   25.63
  -3   4   3  329.53   25.30
  -3   4   3  327.86   25.87
  -3  -4  -3  298.88   26.99
  -3  -4  -3  294.31   25.19
   3  -4   3  300.75   23.09
   3  -4   3  308.88   28.53
  -3  -4  -3  314.05   24.81
  -3   4   3  308.36   28.63
  -3  -4  -3  296.06   26.23
   3  -4   3  290.81   24.20
   3  -4   3  339.33   23.87
  -3   4   3  307.26   23.21
  -3  -4  -3  336.39   21.93
  -3  -4  -3  317.46   24.18
  -3  -4  -3  314.63   39.00
   3  -4   3  347.12   28.13
   3   4  -3  303.24   22.81
  -3   4   3  274.59   44.19
  -3   4   3  310.68   23.78
   3  -4   3  298.11   25.26
   3   4  -3  334.05   27.05
   3  -4  -3  341.66   21.47
   3   4   3  316.76   28.25
  -3   4  -3  354.66   23.76
  -3  -4   3  320.55   24.36
   3  -4  -3  301.11   19.39
   3  -4  -3  315.58   27.00
   3   4   3  305.25   27.51
  -3   4  -3  308.20   27.60
  -3  -4   3  371.62   27.47
  -3  -4   3  281.38   25.79
   3  -4  -3  314.98   23.55
   3   4   3  314.64   20.92
   3  -4  -3  315.88   23.93
   3   4   3  322.74   23.64
   3   4   3  310.43   20.36
   3  -4  -3  322.66   22.28
  -3  -4   3  322.16   25.01
   3  -4  -3  303.30   26.90
  -3  -4   3  340.24   35.41
  -3   4  -3  308.14   27.39
  -3  -4   3  312.13   23.08
  -3   4  -3  292.03   24.83
  -3   4  -3  310.62   21.03
  -3   4  -3  326.19   27.70
  -3   4  -3  335.33   23.58
   3  -4  -3  333.33   20.03
  -3   4  -3  330.77   27.84
   3  -4  -3  333.38   31.80
   3   4   3  310.77   19.85
  -3  -4   3  351.75   28.65
  -3   4  -3  320.28   18.26
  -3   4  -3  348.51   28.16
  -3   4  -3  266.19   32.00
   3  -4  -3  329.86   24.83
  -3   4  -3  279.12   18.10
   3  -4  -3  304.72   20.57
   3   4  -4  142.13   20.41
  -3  -4  -4  148.97   15.32
  -3  -4  -4  192.82   30.48
   3  -4   4  151.64   16.12
  -3   4   4  138.76   19.08
   3   4  -4  130.34   16.10
   3   4  -4  151.90   18.11
  -3   4   4  146.07   17.50
  -3   4   4  151.88   16.41
   3  -4   4  155.80   12.84
  -3  -4  -4  151.71   21.10
   3  -4   4  157.70   21.78
  -3  -4  -4  148.30   17.62
  -3  -4  -4  191.85   26.97
   3   4  -4  146.12   20.87
  -3   4   4   95.06   35.00
   3  -4   4  133.12   16.62
  -3   4   4  169.89   24.91
   3  -4   4  148.07   12.58
  -3  -4  -4  140.63   21.78
  -3  -4   4  135.33   22.43
   3   4   4  101.21    9.81
  -3  -4   4   95.44   14.88
  -3  -4   4  104.74   19.67
   3  -4  -4   91.17   13.74
  -3   4  -4   99.31   16.59
  -3  -4   4  150.06   33.23
   3  -4  -4  106.89   13.23
  -3   4  -4   85.95   18.28
   3  -4  -4   94.23   16.86
  -3   4  -4   98.52   20.78
   3   4   4   97.99    9.54
   3   4   4  115.06   22.21
  -3   4   5   84.47   34.72
  -3  -4  -5  117.70   23.30
  -3   4   5   60.77   22.01
   3  -4   5   91.12   12.66
  -3   4   5   83.45   20.27
  -3  -4  -5   64.24   26.99
   3  -4   5   91.23   21.95
   3   4  -5  132.21   24.57
  -3   4   5   73.09   14.36
   3  -4   5  109.88   18.92
  -3  -4  -5   87.06   22.31
   3   4  -5   94.30   21.69
  -3  -4  -5   81.03   20.06
   3  -4  -5   90.34   19.94
  -3  -4   5   83.49   22.10
  -3   4  -5   57.53   21.96
  -3  -4   5   89.50   15.87
  -3  -4   5   94.82   24.04
   3  -4  -5  104.18   27.58
  -3   4  -5   93.84   23.64
  -4   4   0 1972.36  112.45
   4   4   0 1846.70  108.60
   4  -4   0 1914.80  111.51
   4  -4   0 2037.53  114.58
   4   4   0 2024.57  111.57
  -4  -4   0 2005.93  111.08
  -4   4   0 1791.42  109.27
  -4  -4   0 1913.88  111.11
  -4   4   0 2012.60  111.69
  -4  -4   0 1919.83  109.83
   4   4   0 1939.39  110.01
   4  -4   0 1996.56  110.62
  -4  -4   0 2014.62  112.73
  -4  -4   0 2000.62  111.24
  -4   4   0 2053.17  110.76
  -4   4   0 1979.62  111.01
   4  -4   0 1874.35  112.65
   4  -4   0 2086.18  109.78
  -4  -4   0 1928.98  109.05
   4   4   0 1926.69  111.85
   4  -4   0 1950.61  109.88
   4   4   0 1932.45  112.67
   4   4   0 1965.72  113.10
  -4   4   0 1917.51  110.61
   4  -4   0 2049.08  112.83
  -4   4   0 1923.80  111.80
   4   4   0 1955.06  111.77
   4  -4   0 1879.02  111.90
  -4  -4   0 2022.60  113.66
   4   4   0 2001.30  112.04
  -4  -4   0 2013.81  113.89
   4  -4   0 1913.29  109.40
  -4   4   0 1940.71  113.05
  -4  -4   0 1970.30  111.17
   4  -4   0 2002.88  111.72
  -4  -4   0 1933.10  112.13
  -4   4   0 1986.56  110.25
  -4  -4   0 1974.60  111.34
   4   4   0 1942.11  113.76
  -4   4   0 1892.35  113.71
   4   4  -1 3780.95  213.46
   4  -4   1 3914.38  215.56
   4   4  -1 4034.64  214.38
   4  -4   1 3853.79  214.57
   4  -4   1 4161.68  217.66
  -4  -4  -1 3964.24  213.99
   4  -4   1 3805.11  214.82
   4   4  -1 3745.26  214.15
  -4  -4  -1 3777.01  210.11
  -4  -4  -1 3879.95  215.21
  -4   4   1 3758.21  217.34
   4  -4   1 3972.02  216.87
   4   4  -1 3756.80  215.88
  -4   4   1 3687.88  210.81
  -4   4   1 3721.59  220.04
   4   4  -1 3954.19  215.51
  -4  -4  -1 3934.70  214.34
  -4  -4  -1 3884.94  215.22
  -4  -4  -1 3899.59  215.69
   4   4  -1 3932.97  214.60
  -4   4   1 3991.64  215.77
  -4  -4  -1 3828.26  214.06
  -4  -4  -1 3933.16  217.19
   4   4  -1 3613.74  214.86
  -4   4   1 3754.12  212.31
   4   4  -1 3809.47  212.94
  -4  -4  -1 3890.79  215.41
   4  -4   1 3752.45  214.55
  -4  -4  -1 3804.27  211.70
  -4  -4  -1 3772.28  213.43
  -4   4   1 3789.99  213.94
   4  -4   1 3838.22  215.09
   4  -4   1 3841.15  214.26
  -4   4   1 3763.99  210.80
  -4   4   1 3767.05  214.90
   4  -4   1 3922.64  211.41
  -4   4   1 4015.03  216.36
  -4   4   1 3696.20  214.72
   4  -4  -1 4096.81  218.33
  -4   4  -1 3466.39  214.83
   4  -4  -1 3772.26  211.93
   4   4   1 3838.65  214.26
  -4  -4   1 3830.26  215.07
   4   4   1 3719.93  219.70
  -4  -4   1 3768.83  213.75
  -4   4  -1 3399.98  211.60
  -4   4  -1 3785.97  214.56
  -4   4  -1 3944.58  214.65
  -4   4  -1 3859.61  214.47
   4  -4  -1 3868.91  214.03
  -4  -4   1 3822.97  215.58
  -4  -4   1 3842.94  215.99
   4   4   1 3975.33  214.67
   4   4   1 3997.44  216.36
  -4  -4   1 3805.92  213.71
  -4   4  -1 3761.88  216.23
   4  -4  -1 3907.36  212.92
  -4  -4   1 3904.55  215.21
   4   4   1 3634.79  210.10
  -4  -4   1 3797.27  213.11
   4  -4  -1 3952.83  214.65
   4  -4  -1 3814.59  216.84
  -4   4  -1 3888.70  215.05
   4  -4  -1 3883.71  214.92
  -4   4  -1 3679.94  215.20
  -4  -4   1 3750.53  211.62
  -4  -4   1 3965.80  213.38
  -4  -4   1 3818.09  211.41
   4  -4  -1 3720.56  214.42
  -4  -4   1 3773.51  216.47
  -4   4  -1 3994.34  214.94
   4  -4  -1 3836.35  213.40
   4   4  -2 1232.05   79.42
  -4  -4  -2 1158.59   82.55
  -4  -4  -2 1197.10   76.71
   4  -4   2 1232.20   80.41
  -4  -4  -2 1302.79   77.55
   4  -4   2 1263.23   79.75
   4  -4   2 1229.91   77.81
   4   4  -2 1229.04   77.96
   4   4  -2 1275.48   76.73
  -4   4   2 1257.07   81.10
  -4  -4  -2 1180.50   74.77
   4  -4   2 1256.92   79.28
  -4  -4  -2 1257.02   76.24
   4  -4   2 1182.56   79.39
   4   4  -2 1282.47   80.15
   4   4  -2 1203.59   78.85
  -4  -4  -2 1236.11   74.98
   4  -4   2 1309.61   82.37
   4   4  -2 1246.17   79.41
   4   4  -2 1306.50   79.20
  -4  -4  -2 1187.23   77.94
   4  -4   2 1213.92   81.41
   4  -4   2 1281.14   75.85
  -4   4   2 1147.06   81.10
   4   4  -2 1248.04   79.23
  -4  -4  -2 1227.03   80.39
  -4   4   2 1269.90   90.48
  -4  -4  -2 1194.29   80.44
  -4  -4  -2 1277.75   80.61
   4  -4   2 1239.26   78.92
  -4   4   2 1239.21   78.23
  -4   4   2 1192.01   78.89
  -4  -4  -2 1248.35   83.13
  -4   4   2 1221.71   79.02
  -4   4  -2 1506.40   82.88
  -4  -4   2 1546.11   84.66
   4  -4  -2 1522.01   79.36
   4   4   2 1468.60   78.15
   4   4   2 1442.05   82.35
   4  -4  -2 1525.72   81.79
  -4  -4   2 1456.96   77.49
  -4  -4   2 1537.67   79.90
   4   4   2 1467.44   78.37
   4  -4  -2 1432.80   78.74
   4   4   2 1416.42   77.26
   4   4   2 1406.27   90.73
   4  -4  -2 1512.41   85.90
  -4   4  -2 1436.93   80.88
  -4  -4   2 1477.59   80.22
   4  -4  -2 1434.23   78.71
  -4  -4   2 1494.96   80.74
  -4   4  -2 1489.74   80.22
  -4   4  -2 1401.44   85.26
  -4   4  -2 1473.65   81.67
  -4  -4   2 1488.33   80.29
  -4   4  -2 1447.70   78.05
   4  -4  -2 1453.98   81.44
   4  -4  -2 1472.94   76.34
  -4  -4   2 1441.60   80.71
   4  -4  -2 1428.05   79.05
  -4  -4   2 1455.25   81.85
  -4   4  -2 1417.08   82.63
  -4  -4  -3 1872.94  111.03
   4  -4   3 1992.57  112.72
   4   4  -3 1899.15  115.98
   4  -4   3 2004.82  118.96
   4  -4   3 1863.55  113.31
  -4   4   3 1895.86  119.44
   4   4  -3 1926.59  113.15
  -4  -4  -3 1781.34  115.15
  -4  -4  -3 1829.70  115.07
   4  -4   3 1965.39  115.65
  -4   4   3 1956.83  115.91
  -4   4   3 1843.36  114.98
  -4  -4  -3 1986.64  118.27
  -4  -4  -3 1914.67  112.75
   4  -4   3 1895.17  114.27
   4   4  -3 1833.90  115.84
  -4   4   3 1940.50  115.02
   4  -4   3 1983.22  114.85
  -4  -4  -3 1983.65  122.63
  -4  -4  -3 1872.58  122.24
   4  -4   3 1902.95  118.90
   4  -4   3 1775.17  115.93
  -4  -4  -3 1858.20  114.67
   4   4  -3 1930.64  116.84
  -4   4   3 1941.82  114.08
  -4   4   3 1851.18  116.25
   4   4  -3 1894.32  115.60
  -4  -4  -3 1990.45  136.87
   4   4   3 2082.66  114.39
  -4  -4   3 2135.72  116.20
   4   4   3 2069.23  112.52
   4  -4  -3 2109.86  116.00
  -4   4  -3 2075.09  114.80
  -4   4  -3 2101.88  112.27
   4   4   3 2067.54  112.01
   4  -4  -3 2072.06  112.43
  -4   4  -3 2108.91  116.54
  -4   4  -3 2082.95  119.15
  -4  -4   3 2091.60  119.75
   4   4   3 2030.49  111.64
   4  -4  -3 2081.36  116.84
  -4   4  -3 1858.50  110.42
  -4   4  -3 2032.68  113.33
  -4   4  -3 1751.54  118.98
   4  -4  -3 1797.95  122.00
  -4  -4   3 2232.20  128.69
  -4  -4   3 1973.38  116.73
  -4   4  -3 1938.45  128.43
  -4  -4   3 2165.23  117.26
   4   4   3 2182.86  119.36
   4  -4  -3 2159.75  116.70
  -4  -4   3 1911.24  117.63
   4  -4  -3 2097.73  115.65
  -4  -4   3 2012.84  112.77
   4  -4  -3 2069.83  115.35
   4   4   3 2137.36  119.93
  -4  -4  -4  824.38   55.91
  -4  -4  -4  830.11   56.77
   4   4  -4  740.39   53.25
  -4   4   4  708.75   51.15
  -4   4   4  788.12   56.95
   4  -4   4  759.04   54.48
  -4  -4  -4  804.91   60.41
  -4   4   4  671.86   76.50
  -4  -4  -4  783.13   60.19
   4   4  -4  776.44   52.68
   4  -4   4  713.91   46.93
  -4   4   4  760.79   49.70
   4   4  -4  732.70   49.66
   4  -4   4  778.69   48.52
   4  -4   4  843.31   48.65
  -4  -4   4  696.57   67.74
   4   4   4  700.87   49.14
   4   4   4  776.08   57.31
  -4  -4   4  724.87   49.97
   4   4   4  691.37   44.41
   4  -4  -4  712.76   48.24
  -4   4  -4  719.04   50.70
  -4  -4   4  722.95   50.42
   4   4   4  752.30   44.32
   4  -4  -4  705.36   51.32
  -4   4  -4  785.39   55.62
   4  -4  -4  692.77   46.74
  -4   4  -4  773.97   56.00
  -4  -4   4  684.04   52.59
  -4  -4   4  826.25   57.41
  -4   4   5  130.48   23.29
   4   4  -5  150.87   25.39
  -4  -4  -5  123.42   24.67
  -4   4   5  124.45   19.03
  -4  -4  -5  134.76   24.57
   4  -4   5  165.12   28.51
   4   4  -5  139.77   26.00
  -4  -4  -5  114.27   29.02
   4  -4   5  159.30   19.20
  -4   4   5  138.07   27.91
  -4  -4  -5  181.79   28.80
  -4   4   5   86.86   41.98
  -4  -4   5  132.76   25.02
  -4   4  -5  165.66   29.85
  -4   4  -5  124.94   27.69
  -4  -4   5  132.29   26.95
   4  -4  -5  123.40   21.46
  -4   4  -5  127.07   21.67
  -4  -4   5  118.61   19.47
  -5   4   0 1167.25   67.80
   5  -4   0 1143.59   67.23
   5   4   0 1264.19   68.38
   5   4   0 1156.66   69.85
  -5  -4   0 1203.10   69.06
   5   4   0 1142.83   69.40
  -5  -4   0 1127.20   68.63
  -5  -4   0 1223.74   69.27
  -5   4   0 1157.53   70.54
   5  -4   0 1189.46   69.65
   5  -4   0 1216.25   67.01
  -5   4   0 1140.15   68.41
   5   4   0 1235.68   69.80
  -5  -4   0 1146.12   68.97
  -5   4   0 1166.68   72.43
  -5  -4   0 1194.23   70.93
   5  -4   0 1164.26   69.64
   5   4   0 1093.29   65.70
  -5   4   0 1266.39   71.96
  -5  -4   0 1153.73   66.34
  -5  -4   0 1110.70   68.93
  -5   4   0 1201.03   68.93
   5  -4   0 1218.24   70.45
  -5  -4   0 1191.43   71.96
   5   4   0 1144.94   69.83
   5  -4   0 1188.26   70.84
   5  -4   0 1251.15   73.42
  -5  -4   0 1158.71   67.70
   5  -4   0 1168.72   71.12
  -5  -4   0 1196.35   70.57
   5   4   0 1148.09   71.50
  -5  -4   0 1099.60   71.85
   5   4   0 1170.47   70.89
  -5   4   0 1201.13   68.66
  -5   4   0 1128.02   69.36
   5   4   0 1102.14   71.63
   5  -4   0 1159.16   68.52
  -5   4   0 1113.17   69.69
   5  -4   1  663.88   43.30
  -5   4   1  624.05   42.90
  -5   4   1  626.58   47.12
  -5   4   1  563.22   41.65
  -5   4   1  584.37   37.35
   5  -4   1  691.84   44.70
  -5   4   1  630.28   42.34
   5   4  -1  605.78   38.52
   5  -4   1  591.02   41.67
  -5  -4  -1  635.19   41.56
   5  -4   1  607.20   43.62
   5   4  -1  614.29   40.84
  -5  -4  -1  624.16   41.99
  -5  -4  -1  623.40   40.26
   5   4  -1  593.39   42.07
  -5   4   1  574.01   44.10
  -5  -4  -1  618.07   42.15
  -5  -4  -1  609.28   43.62
   5   4  -1  625.88   39.91
   5   4  -1  597.51   40.17
  -5  -4  -1  578.94   35.55
  -5  -4  -1  649.07   35.69
   5  -4   1  593.63   41.67
   5   4  -1  578.72   41.98
   5   4  -1  642.43   41.76
  -5  -4  -1  662.77   42.31
   5   4  -1  657.38   43.65
  -5   4   1  538.24   40.98
  -5   4   1  587.45   40.65
  -5  -4  -1  643.06   39.92
  -5  -4  -1  605.88   38.42
  -5   4   1  605.95   39.39
   5  -4   1  588.46   41.66
  -5   4   1  623.13   37.27
   5  -4   1  647.34   37.56
  -5  -4  -1  624.98   43.06
   5  -4   1  648.59   41.71
  -5  -4  -1  598.80   40.88
   5   4  -1  654.69   41.32
   5   4   1  674.53   42.07
  -5  -4   1  694.46   40.98
   5  -4  -1  649.82   42.24
  -5   4  -1  651.21   42.07
   5  -4  -1  730.53   42.54
  -5   4  -1  654.98   41.95
  -5  -4   1  675.09   39.01
  -5  -4   1  669.73   40.95
   5  -4  -1  662.24   44.45
  -5  -4   1  680.13   38.55
  -5   4  -1  723.44   44.01
   5   4   1  677.75   43.44
   5   4   1  677.39   47.05
   5  -4  -1  665.02   39.23
   5  -4  -1  671.79   41.60
  -5  -4   1  726.47   42.89
  -5   4  -1  728.20   43.05
  -5   4  -1  691.50   42.30
  -5   4  -1  656.11   41.41
   5  -4  -1  698.32   39.61
  -5  -4   1  748.73   40.38
   5   4   1  752.43   42.63
  -5   4  -1  684.14   37.52
   5   4   1  592.26   41.98
  -5  -4   1  669.82   44.03
  -5   4  -1  706.94   42.32
  -5  -4   1  680.62   43.31
   5   4   1  588.88   41.12
   5  -4  -1  718.53   41.18
   5  -4  -1  687.10   44.67
  -5  -4   1  683.19   43.62
   5  -4  -1  650.50   40.62
  -5  -4   1  618.56   44.06
  -5  -4   1  703.83   40.04
   5   4   1  644.27   40.97
   5   4   1  613.15   46.44
  -5   4  -1  662.20   42.71
  -5   4   2  169.29   15.93
   5   4  -2  215.90   18.72
   5  -4   2  185.34   17.71
  -5   4   2  171.92   19.05
   5   4  -2  162.73   18.47
  -5  -4  -2  172.38   18.55
  -5  -4  -2  176.63   19.55
  -5  -4  -2  177.21   19.32
   5  -4   2  187.30   21.09
   5  -4   2  197.84   13.73
   5   4  -2  165.49   16.91
   5  -4   2  184.64   18.07
   5   4  -2  184.67   18.16
   5   4  -2  191.97   14.95
  -5  -4  -2  183.82   15.93
  -5  -4  -2  169.48   15.22
   5  -4   2  166.15   18.27
   5  -4   2  185.98   20.79
  -5   4   2  180.69   16.87
  -5  -4  -2  187.87   21.00
  -5   4   2  167.96   19.93
  -5   4   2  180.22   18.04
  -5  -4  -2  174.00   17.87
  -5  -4  -2  173.87   11.67
   5   4  -2  150.43   17.52
  -5   4   2  199.22   19.10
   5  -4   2  204.91   20.14
   5   4  -2  151.42   17.62
  -5   4   2  179.52   28.56
   5  -4   2  197.69   18.09
   5  -4   2  201.38   19.88
  -5  -4  -2  168.27   15.64
  -5  -4  -2  175.16   16.99
  -5  -4  -2  175.86   19.47
  -5   4   2  169.88   23.36
   5   4  -2  202.94   20.68
  -5   4   2  195.11   21.05
   5   4   2  210.53   17.62
  -5  -4   2  189.07   12.11
   5   4   2  200.74   16.73
   5  -4  -2  216.35   19.49
  -5  -4   2  192.00   20.16
  -5  -4   2  199.11   18.63
   5  -4  -2  207.47   17.75
   5  -4  -2  205.78   20.34
   5  -4  -2  194.98   14.95
  -5   4  -2  170.31   16.25
  -5  -4   2  212.07   20.27
   5  -4  -2  170.56   17.52
  -5  -4   2  181.50   17.99
   5   4   2  217.92   21.50
   5   4   2  227.39   19.81
   5   4   2  200.15   20.15
  -5  -4   2  171.93   21.14
  -5  -4   2  196.18   17.95
  -5  -4   2  154.21   14.94
   5   4   2  188.80   17.39
  -5   4  -2  196.53   21.52
  -5   4  -2  202.90   19.29
   5   4   2  197.04   25.48
   5   4   2  197.44   17.57
  -5  -4   2  196.28   13.70
  -5  -4   2  185.18   19.73
  -5   4  -2  190.72   17.36
   5  -4  -2  216.63   17.17
   5  -4  -2  202.81   17.62
  -5   4  -2  185.89   19.84
  -5  -4   2  217.01   20.59
  -5   4  -2  184.93   20.03
  -5   4  -2  193.25   19.82
  -5   4  -2  206.46   19.29
   5  -4  -2  205.00   22.02
  -5   4   3   42.26   14.56
   5   4  -3   54.99   12.47
  -5  -4  -3   49.01   14.05
   5  -4   3   43.30    8.23
  -5  -4  -3   29.13    8.46
   5   4  -3   45.17   12.52
  -5   4   3   47.18   12.31
  -5   4   3   70.68   25.50
   5   4  -3   59.00   13.92
  -5   4   3   43.50   12.26
   5  -4   3   54.15   15.63
   5  -4   3   25.13   12.16
  -5   4   3   56.24   12.20
   5   4  -3   41.54    7.87
  -5  -4  -3   67.12   16.26
  -5  -4  -3   43.79   14.76
   5  -4   3   29.64    9.16
   5  -4   3   42.08   10.71
  -5  -4  -3   30.10    9.54
   5   4  -3   32.32   10.32
  -5  -4   3   30.11   13.22
   5   4   3   31.46   13.07
  -5  -4   3   67.10   20.36
  -5  -4   3   27.12   11.91
   5  -4  -3   45.07   11.81
  -5   4  -3   37.83   10.30
   5  -4  -3   43.45   11.51
   5   4   3   30.88    8.01
  -5  -4   3   37.51   12.76
   5  -4  -3   35.20    8.79
  -5  -4   3   27.50   11.50
  -5   4  -3   42.67   13.75
   5   4   3   31.32    8.88
   5   4   3   38.90   14.16
   5   4   3   39.46    8.23
  -5   4  -3   28.22   11.06
   5   4   3   48.15   10.61
   5   4  -4   64.63   13.84
   5  -4   4   84.42   13.30
  -5   4   4   89.41   21.26
  -5   4   4   75.33   33.64
   5   4  -4  108.37   19.46
  -5  -4  -4  113.65   21.26
   5  -4   4   75.66   20.93
   5  -4   4   88.39   20.22
   5  -4   4   75.57   13.28
   5   4  -4   65.33   18.26
  -5  -4  -4  106.34   22.03
  -5  -4  -4  112.07   22.72
  -5   4   4   70.82   15.03
  -5   4   4   72.92   16.62
  -5  -4   4   81.50   16.58
  -5   4  -4   80.85   20.04
   5  -4  -4   59.97   16.36
   5   4   4   67.62   20.24
  -5  -4   4   83.23   28.85
   5   4   4   66.65    8.07
  -5  -4   4   51.71   17.62
   5  -4  -4   41.28   12.23
  -5   4  -4   65.32   16.09
  -5   4  -4   59.07   18.08
   5   4   4   68.21   14.37
  -5  -4   4   70.04   18.18
   5   4   4   54.48    9.97
  -5  -4   4   74.97   15.66
   5   4   4   76.69    8.73
   5   4  -5   19.51   18.76
   5   4   5   41.89    7.76
   5  -4  -5   21.13   17.56
   6  -4   0 2235.70  120.40
   6  -4   0 1816.47  116.39
   6  -4   0 2016.89  120.97
   6   4   0 2156.30  119.98
   6  -4   0 2097.27  116.44
  -6   4   0 1969.53  119.50
   6  -4   0 2009.07  119.73
  -6   4   0 2061.97  123.43
   6   4   0 1930.76  118.80
   6  -4   0 2153.12  120.82
   6   4   0 2320.69  120.95
   6   4   0 2129.02  118.71
  -6  -4   0 2036.66  122.53
  -6  -4   0 2083.96  119.09
  -6  -4   0 2079.97  115.72
  -6  -4   0 2112.69  121.12
  -6  -4   0 1990.25  118.45
  -6  -4   0 2105.13  123.68
   6   4   0 2066.39  120.25
   6   4   0 2026.54  119.42
  -6   4   0 2030.00  124.45
  -6   4   0 2103.95  120.12
  -6   4   0 2145.80  122.27
  -6   4   0 2124.62  118.53
  -6   4   0 2141.91  117.71
  -6  -4   0 1967.75  118.69
  -6  -4   0 2290.00  119.74
   6  -4   0 2193.41  119.05
   6  -4   0 2108.53  123.65
  -6   4   0 2061.20  121.14
  -6   4   0 2058.40  118.78
   6   4   0 1950.37  115.18
   6  -4   0 1964.62  121.35
  -6  -4   0 1996.84  121.00
  -6  -4   0 1994.51  117.61
  -6   4   0 2002.14  118.41
   6   4   0 1922.15  122.15
   6   4   0 2118.67  122.48
  -6  -4   0 2159.96  119.68
   6   4   0 2161.41  121.66
   6  -4   1 1603.36   97.52
  -6  -4  -1 1769.20   97.29
  -6  -4  -1 1831.56   98.42
  -6  -4  -1 1845.01  100.69
   6  -4   1 1699.70  100.11
  -6  -4  -1 1718.95   93.93
  -6   4   1 1733.83   97.87
  -6  -4  -1 1687.59   99.45
  -6   4   1 1691.49  101.46
   6   4  -1 1794.65   95.96
  -6   4   1 1780.40   99.47
  -6   4   1 1602.96   98.03
   6   4  -1 1712.01   98.93
   6  -4   1 1866.23  101.00
   6  -4   1 1730.47   99.16
  -6  -4  -1 1767.64   98.35
   6   4  -1 1738.68   99.85
   6   4  -1 1688.44   94.07
  -6   4   1 1709.48   96.80
   6   4  -1 1757.04   98.81
   6  -4   1 1678.10   97.86
  -6   4   1 1634.82   96.73
  -6   4   1 1746.93   95.27
  -6  -4  -1 1782.32   98.10
   6   4  -1 1781.40   96.69
   6   4  -1 1749.77   97.65
   6  -4   1 1809.00   97.82
  -6   4   1 1788.02   92.52
   6   4  -1 1717.02   96.38
  -6  -4  -1 1692.61   95.72
  -6  -4  -1 1834.78   97.85
   6   4  -1 1833.65   95.74
   6  -4   1 1725.99   97.13
   6  -4   1 1670.42   98.44
   6  -4   1 1758.41   91.22
  -6  -4  -1 1767.51   94.89
  -6   4   1 1724.14  104.11
   6  -4   1 1797.01   92.00
  -6   4   1 1751.85   92.68
  -6   4  -1 1528.77   97.44
   6   4   1 1450.33   96.44
   6   4   1 1499.02   97.52
  -6   4  -1 1509.72   96.08
   6  -4  -1 1599.23   94.36
  -6   4  -1 1622.41   97.12
   6   4   1 1678.73   97.38
  -6   4  -1 1450.92   96.42
  -6  -4   1 1541.93   94.10
  -6  -4   1 1448.40   95.05
  -6  -4   1 1546.96   93.58
   6  -4  -1 1581.08   95.76
   6  -4  -1 1446.71   95.26
   6   4   1 1460.34   95.59
  -6   4  -1 1564.93   98.07
   6   4   1 1462.34  101.18
  -6  -4   1 1494.61   95.24
   6  -4  -1 1505.20   99.15
  -6  -4   1 1543.15   98.04
  -6  -4   1 1510.92   99.24
   6  -4  -1 1457.65   95.40
   6  -4  -1 1490.48   97.09
  -6  -4   1 1579.21   97.96
   6   4   1 1539.35   97.95
  -6   4  -1 1515.25   96.55
  -6   4  -1 1486.26   96.62
  -6  -4   1 1495.33   99.32
  -6  -4   1 1525.36   94.01
   6  -4  -1 1462.21   93.54
   6  -4  -1 1459.09   99.18
  -6  -4   1 1555.65   97.07
   6  -4  -1 1507.94   96.76
   6   4  -2  685.83   47.11
  -6  -4  -2  681.36   47.09
   6   4  -2  600.25   45.87
   6  -4   2  686.84   47.45
  -6   4   2  654.16   44.13
   6   4  -2  714.76   45.76
  -6  -4  -2  650.22   43.00
   6   4  -2  653.95   44.89
   6   4  -2  654.89   41.76
  -6   4   2  657.69   49.09
  -6  -4  -2  687.54   47.45
   6   4  -2  669.54   48.48
  -6   4   2  674.04   46.66
  -6   4   2  588.10   54.87
   6  -4   2  708.38   49.73
  -6   4   2  648.52   47.57
   6  -4   2  620.99   46.58
   6  -4   2  631.41   44.57
   6   4  -2  694.65   45.27
  -6  -4  -2  664.58   48.62
  -6  -4  -2  685.70   42.58
   6  -4   2  643.65   49.31
  -6   4   2  716.21   51.12
  -6   4  -2  694.70   47.48
  -6  -4   2  643.62   45.06
  -6  -4   2  695.82   45.78
   6   4   2  669.14   44.17
   6   4   2  675.84   55.68
  -6  -4   2  654.89   41.77
   6   4   2  768.77   47.81
   6   4   2  716.14   45.72
  -6   4  -2  775.44   47.22
  -6  -4   2  700.99   47.68
  -6  -4   2  757.71   49.92
   6  -4  -2  664.66   43.50
   6  -4  -2  769.04   42.98
  -6   4  -2  670.16   51.78
  -6  -4   2  697.54   51.46
  -6   4  -2  748.78   46.93
   6  -4  -2  662.06   44.16
  -6  -4   2  705.79   45.28
  -6  -4   2  645.41   42.32
   6  -4  -2  643.93   45.42
  -6  -4   2  743.53   48.75
   6  -4  -2  683.06   48.44
   6   4   2  765.94   49.95
   6   4   2  753.05   47.41
   6   4   2  666.54   45.21
   6  -4  -2  707.91   44.95
  -6   4  -2  566.94   46.04
   6   4   2  705.00   45.75
   6  -4  -2  692.80   46.38
  -6   4   3  422.20   32.54
   6  -4   3  431.76   37.00
   6  -4   3  425.24   33.29
  -6   4   3  410.46   34.52
  -6   4   3  388.81   37.10
   6   4  -3  447.68   36.03
  -6  -4  -3  422.35   33.72
  -6  -4  -3  471.06   37.22
   6  -4   3  440.70   32.09
   6   4  -3  437.01   34.52
   6  -4   3  389.09   36.63
  -6  -4  -3  426.55   37.67
  -6   4   3  409.69   50.42
  -6   4   3  415.51   35.56
   6   4  -3  439.65   33.85
   6   4   3  406.03   31.03
  -6  -4   3  411.80   38.76
  -6  -4   3  449.17   45.05
   6  -4  -3  412.80   29.65
   6  -4  -3  413.76   35.08
  -6   4  -3  438.92   37.17
   6   4   3  462.72   37.37
  -6  -4   3  401.39   33.96
   6  -4  -3  451.62   34.11
  -6  -4   3  443.64   34.33
  -6   4  -3  427.52   33.19
  -6   4  -3  424.51   34.07
   6   4   3  409.20   31.96
  -6  -4   3  391.00   35.95
   6   4   3  443.30   37.99
  -6   4   4  237.04   49.02
   6  -4   4  176.40   20.88
   6   4  -4  186.01   23.76
  -6  -4  -4  126.31   26.08
  -6  -4  -4  149.14   26.86
   6   4  -4  166.60   25.22
  -6   4   4  108.85   20.81
  -6   4   4  178.99   24.44
   6  -4   4  180.13   26.99
   6  -4   4  214.44   29.99
  -6   4   4  189.34   29.85
  -6  -4  -4  236.92   30.23
  -6  -4   4  159.29   27.22
   6  -4  -4  215.28   25.17
  -6   4  -4  200.40   29.59
   6   4   4  176.80   28.78
  -6  -4   4  253.08   27.07
  -6  -4   4  179.95   26.51
  -6  -4   4  107.19   34.35
  -6   4  -4  154.55   23.87
   6   4   4  173.09   16.76
   7   4   0 1733.34   95.61
  -7   4   0 1615.30   98.06
  -7   4   0 1586.61  100.75
  -7   4   0 1642.06   99.15
  -7   4   0 1647.85   94.85
  -7  -4   0 1477.38   94.91
   7   4   0 1673.48   96.48
  -7   4   0 1705.54  102.54
  -7  -4   0 1618.42  100.35
   7  -4   0 1609.75   98.78
   7  -4   0 1779.77   97.63
   7  -4   0 1710.67   98.60
   7   4   0 1692.06   97.10
  -7   4   0 1696.61   97.03
  -7   4   0 1542.50   94.77
   7   4   0 1550.48   95.48
   7   4   0 1630.58   98.30
  -7  -4   0 1649.71  100.14
  -7  -4   0 1670.95   95.61
  -7  -4   0 1623.94   96.12
   7  -4   0 1617.11   97.27
   7  -4   0 1625.62  100.64
   7   4   0 1485.28   95.64
  -7   4   0 1512.37   95.81
   7   4   0 1690.36   97.39
   7  -4   0 1674.29   95.60
   7   4   0 1643.42   99.47
  -7   4   0 1689.23   93.98
  -7  -4   0 1632.93   97.97
  -7  -4   0 1686.27   95.88
  -7  -4   0 1576.52   95.04
   7  -4   0 1670.01   92.45
  -7   4   0 1590.19   95.11
   7   4   0 1452.30   99.02
  -7  -4   0 1535.53   93.98
   7  -4   0 1565.59   92.66
  -7  -4   0 1561.35   97.89
   7  -4   0 1518.88   96.31
  -7  -4   0 1623.27   91.37
  -7  -4  -1  307.84   23.17
  -7  -4  -1  315.52   26.61
  -7   4   1  309.36   27.67
   7   4  -1  332.33   28.40
  -7   4   1  317.16   26.48
   7   4  -1  332.27   25.18
   7   4  -1  321.04   29.37
  -7  -4  -1  309.02   28.87
  -7  -4  -1  315.64   26.24
  -7   4   1  341.95   29.34
  -7   4   1  299.65   24.04
  -7   4   1  260.93   31.41
   7  -4   1  295.44   26.56
  -7   4   1  290.14   29.39
   7   4  -1  325.67   27.17
  -7   4   1  305.90   21.21
   7   4  -1  307.30   25.89
  -7  -4  -1  313.98   27.50
   7   4  -1  276.68   22.44
   7   4  -1  324.03   24.42
  -7  -4  -1  350.01   24.28
   7  -4   1  276.14   26.91
  -7  -4  -1  324.47   29.71
   7  -4   1  331.83   26.67
   7  -4   1  316.41   19.23
   7  -4   1  348.84   29.92
   7  -4   1  308.61   27.83
  -7  -4  -1  298.64   26.60
  -7   4   1  335.78   26.52
   7  -4   1  302.76   28.87
   7   4  -1  301.83   24.54
   7  -4  -1  333.32   28.13
   7   4   1  327.71   27.96
  -7  -4   1  319.27   22.97
  -7  -4   1  296.76   23.34
   7  -4  -1  342.77   30.61
  -7   4  -1  264.61   25.70
   7  -4  -1  333.57   27.55
   7   4   1  323.73   28.24
  -7  -4   1  322.69   27.68
   7  -4  -1  296.80   24.63
  -7   4  -1  307.31   26.55
  -7   4  -1  293.71   25.80
  -7  -4   1  287.50   29.29
   7   4   1  349.93   32.07
   7  -4  -1  372.16   26.75
   7   4   1  316.01   27.81
   7  -4  -1  316.79   23.70
  -7  -4   1  316.90   29.88
   7   4   1  341.55   27.98
  -7  -4   1  287.04   22.89
   7  -4  -1  297.65   24.32
  -7   4  -1  297.94   26.37
  -7  -4   1  293.94   27.83
  -7  -4   1  318.63   27.99
  -7  -4   1  308.92   25.04
   7  -4  -1  313.17   22.78
  -7   4  -1  318.18   27.12
   7   4   1  348.78   27.46
  -7   4  -1  349.90   28.96
  -7   4   2   74.72   15.66
   7   4  -2   55.02   13.33
   7   4  -2   77.88   14.71
  -7  -4  -2   37.47   14.52
   7  -4   2   66.15   13.40
  -7   4   2   60.32   14.75
  -7   4   2   58.70   15.65
  -7  -4  -2   61.70   10.28
  -7   4   2   69.21   17.98
  -7   4   2   44.14   10.95
   7  -4   2   42.94   13.36
   7  -4   2   82.40   15.70
  -7  -4  -2   58.09   14.71
  -7   4   2   62.68   21.54
   7  -4   2   62.14   16.58
  -7  -4  -2   56.76   11.29
   7   4  -2   57.20   15.02
   7  -4   2   66.13   17.10
   7   4   2   70.70   14.12
   7   4   2   85.90   15.41
   7   4   2   58.35   15.85
  -7   4  -2   54.11   15.18
  -7   4  -2   55.72   13.25
   7   4   2   52.84   14.03
  -7  -4   2   71.88   13.17
  -7  -4   2   86.14   16.87
   7  -4  -2   53.33   11.02
  -7  -4   2   63.19   16.51
  -7  -4   2   56.03   15.40
   7  -4  -2   47.36   14.86
  -7   4  -2   58.24   13.72
   7  -4  -2   62.54   11.63
   7  -4  -2   86.72   14.03
   7  -4  -2   65.97   11.66
  -7  -4   2   72.90   18.10
   7  -4   3   16.67   10.34
  -7   4   3   30.00   13.08
   7   4  -3    8.88   11.85
  -7  -4  -3   18.84   12.98
  -7  -4  -3   12.56   13.86
   7  -4   3   17.84   11.41
  -7   4   3   -2.46   20.24
  -7   4   3   34.10   17.90
   7  -4   3   17.66   15.45
   7   4  -3   17.79   12.81
  -7   4   3   -1.04   12.43
   7   4  -3   14.56   12.34
   7  -4   3   10.06   14.58
  -7  -4   3   50.79   20.85
  -7  -4   3   23.39   13.53
   7  -4  -3   17.67   11.86
  -7  -4   3   13.10   12.06
  -7  -4   3    1.82   14.14
   7  -4  -3    5.08   12.05
  -7   4  -3   10.04   10.58
   7   4   3    9.31   13.20
   7   4   3    6.83   10.37
  -7  -4   3   15.10   11.98
  -7   4  -3   -2.68   13.30
   7   4   3   12.28   14.31
   7   4   3   15.95    9.99
   7  -4  -3   19.77    9.03
  -7   4  -3   16.38   11.10
   7  -4  -3    8.73   10.96
  -7  -4  -4   20.71   19.27
   7   4  -4    3.47   13.50
  -7  -4  -4   24.06   16.74
  -7   4   4    9.73   26.47
   7   4  -4    3.56   15.49
  -7   4   4   28.80   17.32
   7  -4   4   18.08   18.18
  -7   4   4   17.70   19.46
  -7   4   4   24.28   15.20
   7  -4   4   18.52   12.37
   7  -4   4   21.54   19.13
  -7  -4  -4    5.61   15.81
  -7  -4   4   78.39   26.69
  -7  -4   4   35.36   17.08
   7   4   4   38.14   22.14
   7  -4  -4   22.53   15.69
   7  -4  -4   50.87   16.55
  -7  -4   4   14.71   17.00
  -7  -4   4   29.51   20.31
   7   4   4   29.84   11.70
  -7   4  -4   20.37   16.18
  -7   4  -4   72.70   21.76
   8   4   0  831.80   54.32
   8  -4   0  903.96   55.37
  -8   4   0  761.89   54.88
   8   4   0  886.80   53.87
   8  -4   0  789.08   54.70
   8   4   0  784.46   53.91
  -8   4   0  792.17   51.72
   8   4   0  825.00   54.31
  -8  -4   0  842.15   55.88
  -8   4   0  841.67   56.91
  -8  -4   0  797.87   57.80
  -8   4   0  780.80   59.28
  -8  -4   0  813.63   52.42
   8   4   0  815.13   56.52
   8  -4   0  903.05   53.63
  -8  -4   0  809.92   53.27
  -8  -4   0  784.11   52.60
  -8   4   0  803.42   59.00
   8   4   0  753.44   52.11
  -8   4   0  878.24   54.81
  -8  -4   0  718.03   50.90
   8  -4   0  838.43   58.42
  -8  -4   0  769.16   52.12
  -8   4   0  743.31   50.26
   8  -4   0  821.92   49.10
  -8  -4  -1  358.63   31.08
   8  -4   1  330.02   27.35
   8   4  -1  319.67   24.43
  -8   4   1  319.69   25.69
  -8   4   1  283.12   33.40
   8  -4   1  320.74   27.14
   8   4  -1  302.49   29.88
  -8   4   1  293.48   30.75
  -8   4   1  358.28   30.09
  -8  -4  -1  330.75   23.16
   8   4  -1  305.03   27.33
  -8   4   1  311.32   25.98
   8   4  -1  331.22   30.22
   8  -4   1  302.69   29.86
  -8   4   1  311.79   26.59
   8  -4  -1  255.73   21.15
  -8  -4   1  295.97   30.57
  -8  -4   1  255.13   22.41
  -8   4  -1  230.13   27.41
  -8  -4   1  262.47   25.82
  -8  -4   1  273.73   27.96
   8   4   1  253.02   27.09
  -8   4  -1  240.96   24.39
   8  -4  -1  231.28   23.87
  -8  -4   1  219.26   28.13
   8  -4  -1  247.42   28.76
  -8   4  -1  269.25   26.09
  -8  -4   1  257.84   21.77
   8   4   1  266.43   26.63
   8   4   1  245.13   26.29
  -8   4  -1  262.30   25.92
   8  -4  -1  219.69   22.45
   8  -4  -1  230.51   22.82
   8  -4  -1  239.02   24.60
   8   4   1  222.54   25.80
   8  -4  -1  247.32   26.65
   8   4  -2  266.92   29.36
   8  -4   2  285.09   29.12
  -8   4   2  305.88   31.52
  -8  -4  -2  291.36   30.11
   8  -4   2  304.89   29.38
  -8  -4  -2  289.59   28.46
   8   4  -2  321.21   27.16
   8  -4   2  296.71   27.31
   8  -4   2  334.84   34.28
  -8   4   2  331.26   33.25
   8   4  -2  341.34   27.42
  -8   4   2  319.31   38.95
  -8   4   2  347.57   33.34
  -8   4   2  283.19   28.97
   8  -4  -2  243.49   30.80
   8   4   2  245.66   27.13
  -8  -4   2  200.37   27.77
  -8   4  -2  258.60   27.48
  -8  -4   2  223.70   29.48
   8  -4  -2  234.95   23.28
  -8   4  -2  246.96   28.46
   8  -4  -2  254.05   23.48
  -8  -4   2  241.76   34.61
  -8  -4   2  271.11   29.05
   8  -4  -2  282.99   26.38
   8   4   2  232.57   27.85
   8   4   2  254.91   29.16
  -8   4  -2  277.38   27.95
   8   4   2  222.49   26.84
  -8  -4   2  257.08   24.71
  -8  -4  -3  130.03   23.21
  -8  -4  -3  175.77   26.96
   8   4  -3  192.67   23.48
  -8   4   3  138.04   35.09
  -8   4   3  151.08   24.71
   8   4  -3  183.57   24.94
   8  -4   3  157.29   26.39
  -8   4   3  106.25   21.62
   8  -4   3  145.84   25.56
   8   4  -3  155.82   23.85
   8  -4   3  162.89   22.44
  -8  -4  -3   97.39   22.43
   8  -4  -3  134.63   19.80
  -8  -4   3  115.67   23.31
  -8   4  -3  178.28   23.47
  -8  -4   3  230.72   37.99
  -8  -4   3  149.33   25.15
   8   4   3  182.34   26.97
  -8  -4   3  190.18   26.42
   8   4   3  107.37   17.98
  -8   4  -3   95.99   20.46
  -8  -4   3  131.76   20.27
   8  -4  -3  155.34   21.75
   8  -4  -3  108.24   21.46
   9  -4   0   24.66   13.48
  -9  -4   0   20.56   14.69
   9   4   0   28.38   12.27
  -9   4   0   18.74   15.32
   9  -4   0   23.32   12.63
   9  -4   0   11.94   11.22
  -9   4   0   23.69   10.89
  -9  -4   0   26.75   10.89
  -9   4   0   13.24   11.87
   9   4   0   30.99   12.16
   9   4   0   35.71   13.70
  -9  -4   0   26.62   11.18
   9   4   0   18.02   12.99
  -9   4   1   48.64   13.67
  -9   4   1   38.26   17.89
   9  -4   1   48.67   16.81
  -9   4   1   42.28   13.54
   9  -4   1   33.91   15.52
  -9   4   1   66.93   23.12
   9   4  -1   59.56   15.68
   9  -4   1   56.79   15.75
  -9  -4  -1   53.39   15.07
   9   4  -1   46.23   14.92
   9  -4   1   32.21   14.86
  -9  -4  -1   39.92   17.18
   9  -4  -1   56.23   11.18
   9  -4  -1   33.85   12.52
  -9   4  -1   56.19   14.55
  -9  -4   1   69.10   15.53
   9  -4  -1   66.06   15.67
  -9  -4   1   60.69   12.78
   9   4   1   67.98   16.37
  -9  -4   1   52.57   19.20
   9   4   1   62.53   17.04
   9   4   1   56.82   16.52
   9   4   1   57.66   16.78
  -9   4  -1   61.00   17.92
  -9   4  -1   45.97   14.80
  -9   4   2  181.11   28.59
  -9   4   2   89.81   20.72
   9  -4   2  114.56   23.42
   9  -4   2   99.77   20.86
   9   4  -2  110.37   19.43
   9  -4   2  141.02   23.09
   9   4  -2  110.13   23.01
   9   4  -2  104.63   19.48
  -9  -4  -2  141.52   24.96
   9  -4   2  143.89   21.97
  -9   4   2  109.77   30.00
  -9   4   2  125.30   21.13
  -9   4   2  124.55   23.65
  -9  -4  -2   84.13   19.66
   9  -4  -2   96.00   16.35
  -9   4  -2  144.40   22.16
  -9  -4   2   89.43   16.17
   9  -4  -2  109.68   16.87
  -9  -4   2  107.71   24.81
  -9  -4   2  103.90   21.71
  -9  -4   2  112.74   21.36
   9  -4  -2  118.60   19.91
   9  -4  -2   63.59   20.03
  -9  -4   2   98.48   23.14
   9   4   2  111.96   23.67
   9   4   2   99.97   20.19
  -9   4  -2  101.93   21.14
   9   4   2   89.30   19.78
  -9   4  -2   70.35   17.56
   9   4   2  117.41   21.30
  -9  -4  -3   51.53   22.10
   9  -4   3   53.02   17.75
  -9   4   3   60.09   19.08
  -9   4   3   62.49   27.88
  -9  -4  -3   55.57   20.13
   9   4  -3   33.82   16.76
  -9  -4  -3   73.85   21.56
   9   4  -3   39.19   15.88
   9  -4   3   65.34   21.89
  -9   4   3   60.67   20.96
   9  -4   3   40.39   20.14
  -9  -4   3  125.08   31.22
  -9  -4   3   86.50   21.75
   9   4   3   55.09   17.05
   9  -4  -3   52.84   17.96
  -9  -4   3   83.24   23.24
   9   4   3   87.60   25.07
  -9  -4   3   48.17   15.90
  -9   4  -3   58.76   21.08
   9   4   3   50.75   19.86
   9  -4  -3   45.36   16.15
  -9   4  -3   94.57   22.47
 -10   4   0  115.62   20.97
 -10  -4   0  126.71   19.94
  10  -4   0  105.16   19.95
 -10   4   0  110.37   26.09
  10   4   0  110.96   20.42
  10  -4   0  123.60   22.32
  10   4   0  124.76   19.43
  10   4   0  127.58   21.64
 -10  -4   0  115.36   26.23
 -10  -4  -1   20.63   17.22
  10   4  -1   25.54   14.49
  10   4  -1   25.13   15.23
 -10   4   1   37.93   15.40
  10  -4   1   55.15   19.04
 -10  -4  -1   44.61   16.05
  10  -4   1    5.99   13.87
  10  -4   1   37.96   16.27
 -10   4   1   50.03   22.58
  10  -4   1   23.99   15.56
  10   4   1   12.82   14.21
 -10   4  -1   18.99   12.33
 -10  -4   1   36.96   13.87
  10   4   1   13.34   15.52
 -10  -4   1   23.66   20.73
  10   4   1    6.26   15.55
  10   4   1   12.25   14.59
  10  -4  -1   32.10   14.47
 -10   4  -1   25.80   15.41
 -10   4  -1   25.42   17.45
  10  -4  -1   33.56   15.53
 -10   4   2   46.13   26.49
  10   4  -2   27.06   16.12
 -10   4   2   21.32   14.85
  10  -4   2    7.05   17.51
 -10  -4  -2   33.96   18.84
  10   4  -2   21.11   15.50
  10  -4   2   47.48   20.24
  10  -4   2   -0.80   15.14
 -10  -4  -2   32.25   16.99
  10   4   2   17.64   14.64
  10  -4  -2    7.80   14.82
 -10   4  -2   15.95   15.14
  10  -4  -2   17.67   13.40
 -10   4  -2   -5.83   13.60
 -10  -4   2   30.90   20.59
 -10   4  -2   17.88   16.25
  10   4   2   25.56   17.28
 -10  -4   2   26.95   16.21
  10   4   2   18.64   16.80
  11  -4   0   36.04   19.21
 -11  -4   0   20.07   20.97
  11   4   0   14.64   17.09
  11   4   0   22.51   15.48
 -11   4   0    3.33   14.54
  11  -4   0   19.75   16.83
 -11  -4   0   17.57   14.62
 -11   4   0   32.60   20.93
 -11  -4  -1   21.20   15.00
 -11  -4  -1   33.29   21.00
 -11   4   1   45.42   18.09
  11  -4   1  -10.47   18.83
  11   4  -1   22.13   16.77
  11   4  -1    2.55   16.82
  11  -4   1   33.68   21.63
 -11   4   1   38.14   22.76
  11  -4  -1   29.01   16.02
 -11   4  -1   24.75   17.39
 -11   4  -1    8.31   18.49
  11  -4  -1   39.93   18.02
  11   4   1   35.85   19.49
 -11  -4   1   42.56   23.79
  11   4   1   12.82   16.68
  11   4   1   16.35   15.23
   0   5   0   -0.70    2.83
   0  -5   0   -1.34    2.66
   0  -5   0    2.44    3.63
   0  -5   0    4.81    4.35
   0   5   0   11.82    5.26
   0   5   0   -1.35    1.73
   0  -5   0    0.60    2.81
   0   5   0    0.80    5.14
   0   5   0   -0.12    5.35
   0   5   0    0.09    3.41
   0  -5   0    3.14    3.37
   0   5   0    0.85    3.48
   0   5   0    4.23    3.23
   0  -5   0    1.65    5.19
   0   5   0    0.85    1.83
   0  -5   0    1.47    2.89
   0   5   0    2.59    3.11
   0  -5   0    2.41    1.92
   0  -5   0    1.95    3.57
   0  -5   0    2.63    1.95
   0   5   1 1735.28   96.16
   0  -5   1 1726.62   97.13
   0  -5   1 1668.07   95.60
   0   5  -1 1583.32   96.21
   0   5   1 1681.50  100.27
   0   5  -1 1663.71   95.59
   0   5  -1 1725.79   97.12
   0  -5  -1 1750.86   95.47
   0   5   1 1507.11  105.90
   0   5   1 1715.63   98.82
   0   5  -1 1682.89   96.91
   0  -5   1 1662.51   94.96
   0  -5   1 1654.01   95.73
   0  -5   1 1737.37   96.84
   0  -5  -1 1691.07   95.40
   0   5   1 1797.38   94.40
   0   5  -1 1708.14   95.39
   0  -5  -1 1704.19   96.90
   0  -5   1 1744.71   97.05
   0  -5  -1 1781.80   96.87
   0  -5  -1 1659.16   94.19
   0   5   1 1680.51   97.72
   0  -5   1 1758.30   96.87
   0   5  -1 1801.36   97.93
   0  -5  -1 1481.93  104.87
   0  -5  -1 1713.64   93.93
   0  -5  -1 1790.93   99.60
   0  -5   1 1731.77   97.38
   0   5   1 1681.16   94.54
   0   5   1 1750.98   97.31
   0   5   1 1768.83   96.36
   0   5  -1 1714.83   98.19
   0  -5  -1 1715.20   97.70
   0  -5  -1 1648.55   95.60
   0   5  -1 1737.76   97.23
   0   5   2  286.93   22.47
   0  -5   2  309.08   21.68
   0  -5  -2  298.44   23.09
   0  -5  -2  285.71   18.99
   0   5  -2  285.82   21.89
   0  -5   2  309.73   22.65
   0   5   2  266.31   33.50
   0  -5  -2  316.00   20.01
   0  -5   2  334.61   23.74
   0   5   2  285.90   19.56
   0   5  -2  287.39   21.66
   0   5  -2  297.71   20.66
   0   5  -2  290.35   19.90
   0   5  -2  291.57   18.49
   0  -5  -2  304.17   20.41
   0  -5   2  299.10   20.81
   0  -5   2  297.92   21.84
   0  -5  -2  310.49   19.69
   0  -5   2  295.39   22.77
   0   5  -2  275.56   22.46
   0  -5  -2  289.79   22.34
   0   5   2  314.59   19.22
   0   5  -2  270.46   20.25
   0  -5  -2  328.32   25.07
   0   5  -2  298.92   19.01
   0  -5  -2  296.79   19.75
   0  -5   2  285.92   20.74
   0  -5   2  293.72   21.14
   0   5   2  270.72   21.07
   0   5   2  302.00   21.46
   0   5  -2  330.45   23.75
   0  -5   2  294.99   21.02
   0  -5   2  292.20   19.35
   0  -5  -2  300.65   20.70
   0   5  -2  323.78   24.78
   0  -5  -2  295.74   20.22
   0  -5  -2  285.45   31.96
   0  -5   3  328.28   26.83
   0  -5  -3  317.85   22.74
   0  -5  -3  322.20   37.82
   0   5  -3  307.52   22.18
   0   5  -3  305.99   22.86
   0  -5  -3  345.65   28.90
   0   5   3  330.09   20.49
   0  -5  -3  304.68   25.69
   0  -5   3  311.27   25.48
   0  -5  -3  317.31   26.61
   0   5   3  309.92   25.79
   0  -5   3  346.97   26.99
   0   5   3  329.07   22.59
   0   5  -3  314.35   25.94
   0  -5   3  333.99   23.00
   0  -5   3  345.58   25.28
   0  -5   3  323.38   25.39
   0  -5  -3  327.27   24.11
   0   5  -3  277.21   25.72
   0  -5  -3  332.78   24.12
   0   5  -3  351.92   29.33
   0  -5  -3  355.39   24.17
   0   5   3  326.90   23.63
   0   5  -3  309.11   21.69
   0  -5   3  367.37   23.22
   0   5   3  374.57   44.28
   0   5  -3  321.56   20.22
   0   5  -3  328.44   25.43
   0   5  -3  339.22   28.00
   0   5  -3  295.56   23.47
   0   5  -3  319.25   20.30
   0   5   3  331.16   25.22
   0  -5  -3  326.85   24.24
   0   5  -3  303.43   24.90
   0  -5  -4  298.59   26.36
   0  -5   4  265.07   20.70
   0  -5  -4  310.65   25.96
   0   5  -4  312.48   30.20
   0  -5   4  310.55   29.01
   0   5  -4  301.07   21.67
   0   5  -4  283.60   22.71
   0   5   4  286.41   18.43
   0  -5  -4  309.74   27.45
   0   5   4  281.23   26.16
   0  -5  -4  312.51   26.14
   0   5  -4  262.59   25.59
   0  -5   4  281.24   27.07
   0  -5   4  302.95   21.91
   0   5   4  309.39   22.87
   0   5  -4  261.96   25.42
   0  -5   4  248.02   27.24
   0   5   4  310.32   52.03
   0   5   4  243.29   23.57
   0   5  -4  285.60   24.42
   0  -5  -4  355.73   34.08
   0  -5  -4  254.56   24.64
   0   5  -4  273.77   28.57
   0  -5  -4  277.21   44.87
   0  -5  -5   15.74   13.60
   0   5  -5   12.27   16.85
   0   5   5    9.72   13.71
   0   5  -5   33.22   19.18
   0   5  -5   19.67   13.55
   0  -5   5   15.00    8.18
   0  -5  -5   13.78   17.76
   0  -5  -5   24.34   13.82
   0  -5   5   17.78   14.78
   0  -5  -5   25.91   15.22
   0  -5   5    6.05   13.32
   0  -5  -5   17.19   22.90
  -1   5   1 2331.71  131.17
  -1  -5  -1 2499.15  120.50
   1  -5   1 2484.61  120.32
  -1  -5  -1 2571.69  123.49
   1  -5  -1 2051.50  126.64
   1  -5  -1 2092.59  121.38
   1  -5  -1 2000.13  119.91
   1   5   1 2052.60  117.46
   1   5   1 2091.60  120.24
  -1   5  -1 2143.57  119.28
  -1   5  -1 1990.09  119.07
   1  -5  -1 2009.26  118.49
   1  -5  -1 2056.33  118.43
  -1  -5   1 2149.08  119.43
   1  -5  -1 1998.43  120.45
  -1  -5   1 2009.08  119.68
  -1   5  -1 2001.77  119.17
   1   5   1 1991.28  119.00
   1  -5  -1 1995.28  117.82
   1   5   1 2017.49  119.66
  -1  -5   1 2016.03  118.53
   1   5   1 2031.54  122.04
   1  -5   2 5513.94  328.23
  -1  -5  -2 5718.56  330.00
   1   5  -2 5552.61  329.73
   1   5  -2 5407.44  325.24
  -1  -5  -2 5782.22  327.30
  -1   5   2 5867.70  330.16
  -1   5   2 5622.70  326.92
  -1   5   2 5669.15  327.41
  -1  -5  -2 5650.31  330.28
  -1  -5  -2 5742.45  326.15
   1   5  -2 5572.74  326.54
   1   5  -2 5543.14  328.24
   1   5  -2 5771.44  327.81
  -1  -5  -2 5735.95  328.69
  -1   5   2 5328.82  327.65
   1  -5   2 5562.32  329.68
  -1  -5  -2 5413.07  339.68
  -1  -5  -2 5626.52  326.98
   1   5  -2 5638.12  328.74
   1  -5   2 5615.04  327.63
   1  -5   2 5732.13  334.25
  -1   5   2 5824.43  328.02
   1   5  -2 5465.30  328.28
  -1  -5  -2 5626.97  326.84
  -1  -5  -2 5905.81  332.68
   1   5  -2 5569.31  329.18
  -1   5  -2 5884.29  328.02
   1   5   2 6360.82  329.52
   1  -5  -2 6502.74  328.31
  -1   5  -2 6259.28  328.03
  -1   5  -2 6157.11  331.91
  -1  -5   2 6162.34  331.64
   1   5   2 6574.77  330.21
  -1   5  -2 6213.55  327.26
   1  -5  -2 6106.40  326.41
  -1   5  -2 6418.34  327.40
   1  -5  -2 6313.83  326.15
  -1  -5   2 6113.92  328.99
   1  -5  -2 6224.42  325.81
  -1  -5   2 6335.59  329.38
   1  -5  -2 6184.49  331.17
   1  -5  -2 6400.90  331.16
   1  -5  -2 6512.58  328.42
  -1   5  -2 6145.26  325.81
   1  -5  -2 5939.30  326.78
   1  -5  -2 6515.83  332.48
  -1  -5   2 6477.53  331.16
   1   5   2 6079.38  327.23
   1   5   2 6477.50  328.93
   1  -5   3 2091.90  117.96
   1  -5   3 2051.58  114.31
   1   5  -3 1963.09  111.55
  -1  -5  -3 1866.16  130.90
   1   5  -3 1976.22  113.87
   1   5  -3 1886.82  108.80
   1  -5   3 2103.55  111.89
  -1  -5  -3 2032.28  116.70
  -1  -5  -3 1965.72  113.74
   1  -5   3 2022.28  109.58
   1   5  -3 2021.20  107.36
  -1  -5  -3 2016.78  110.10
   1   5  -3 1946.45  113.38
   1  -5   3 2012.48  111.25
  -1  -5  -3 1912.24  109.51
   1   5  -3 2094.75  112.23
  -1   5   3 1969.83  110.79
   1   5  -3 1985.46  110.08
   1   5  -3 2006.18  111.72
   1  -5   3 1873.01  112.92
  -1   5   3 2064.12  112.99
  -1  -5  -3 2033.05  111.81
   1   5  -3 1945.95  113.11
   1  -5   3 1960.95  110.00
   1   5  -3 1954.33  108.05
  -1   5   3 2006.98  110.42
  -1  -5  -3 1961.46  113.28
  -1  -5  -3 2100.37  110.38
   1   5  -3 1976.73  107.98
  -1  -5  -3 1957.19  111.75
  -1  -5  -3 1744.79  125.55
  -1  -5  -3 2040.92  111.36
  -1   5   3 1912.74  107.99
  -1   5   3 1706.31  132.25
  -1   5  -3 1834.34  111.74
  -1  -5   3 1836.25  112.65
  -1  -5   3 1807.94  111.35
   1   5   3 1814.56  109.60
   1  -5  -3 1874.19  111.51
  -1   5  -3 1854.39  106.32
  -1   5  -3 1801.88  109.55
  -1   5  -3 1886.16  114.02
   1   5   3 1977.95  109.06
  -1   5  -3 1826.73  115.01
   1  -5  -3 1819.54  109.25
  -1   5  -3 1854.16  112.33
   1  -5  -3 1850.17  113.89
   1  -5  -3 1883.51  109.55
  -1   5  -3 1818.49  113.27
  -1   5  -3 1898.95  110.36
  -1  -5   3 1883.62  110.03
   1  -5  -3 1872.71  115.50
   1  -5  -3 1802.36  124.95
  -1   5  -3 1821.98  106.31
  -1   5  -3 1944.00  110.91
  -1  -5   3 1895.26  109.45
  -1   5  -3 1832.15  109.33
  -1  -5   3 1798.59  113.10
   1  -5  -3 1879.44  109.41
  -1  -5   3 1836.89  118.26
   1   5   3 1881.45  107.21
  -1   5  -3 1769.39  110.05
   1  -5  -3 1955.63  107.75
   1  -5  -3 1898.03  108.35
   1   5   3 1979.82  113.05
  -1  -5   3 1951.72  111.40
   1  -5  -3 1861.16  113.11
   1   5   3 1854.23  112.65
   1   5   3 1878.07  112.57
  -1  -5   3 1895.93  111.87
   1  -5  -3 1840.97  110.25
  -1   5   4  963.08   89.94
  -1  -5  -4 1008.82   60.09
   1  -5   4  986.36   61.04
  -1   5   4  941.48   55.57
   1  -5   4  961.30   61.85
  -1   5   4  957.52   56.73
   1  -5   4  975.22   55.97
  -1  -5  -4  923.24   78.57
   1  -5   4  971.32   66.63
  -1  -5  -4 1057.53   68.18
  -1  -5  -4  882.09   60.55
   1   5  -4  981.77   64.26
   1  -5   4 1000.81   57.64
  -1   5   4  985.26   61.40
   1   5  -4  894.78   59.81
   1  -5   4  991.61   64.40
  -1  -5  -4 1013.52   63.22
   1   5  -4  928.44   64.01
  -1   5   4  970.99   60.25
  -1  -5  -4  979.23   62.53
   1   5  -4  996.97   61.36
  -1  -5  -4 1017.01   62.76
   1   5  -4  969.87   61.85
  -1  -5  -4  963.32   59.82
  -1  -5  -4  890.22   60.50
  -1  -5   4 1008.39   71.29
   1  -5  -4  950.57   66.94
  -1   5  -4  961.89   64.22
  -1  -5   4  868.60   57.23
   1  -5  -4  882.70   62.15
   1  -5  -4  830.67   63.52
  -1   5  -4  962.01   65.63
  -1   5  -4  915.15   62.03
  -1  -5   4  937.58   57.56
   1  -5  -4  902.19   60.14
   1  -5  -4  913.08   59.19
   1   5   4  845.31   58.68
  -1   5  -4  957.80   56.60
   1  -5  -4  972.51   59.61
  -1   5  -4  925.58   58.02
   1   5   4  952.74   62.41
  -1  -5   4  925.82   61.58
  -1  -5   4  942.61   63.87
   1  -5   5  495.54   32.82
   1   5  -5  450.25   43.55
  -1  -5  -5  477.36   61.29
  -1  -5  -5  479.34   38.76
  -1  -5  -5  461.62   40.84
  -1   5   5  523.96   34.00
  -1   5   5  558.73   77.95
  -1   5   5  466.80   38.35
  -1  -5  -5  529.76   39.68
   1   5  -5  592.37   48.07
  -1  -5  -5  518.04   50.54
  -1  -5  -5  562.73   43.27
   1   5  -5  416.47   31.05
   1  -5   5  515.07   40.43
  -1   5  -5  511.85   46.84
   1  -5  -5  519.30   48.83
  -1  -5   5  473.33   42.13
  -1  -5   5  450.51   42.54
  -1   5  -5  456.14   43.79
   1  -5  -5  510.16   40.36
  -1   5  -5  472.82   42.42
  -1  -5   5  461.93   34.08
   1  -5  -5  516.07   40.42
   2  -5   1  595.81   33.22
  -2  -5  -1  590.27   33.23
  -2   5   1  576.39   33.72
   2  -5   1  615.99   35.72
  -2  -5  -1  577.29   39.98
   2   5  -1  583.21   34.99
  -2  -5  -1  612.66   33.61
  -2  -5  -1  574.53   34.95
   2   5  -1  577.54   31.65
   2   5  -1  568.96   34.76
   2   5  -1  588.07   35.41
   2   5  -1  570.41   33.87
  -2  -5  -1  579.77   35.42
   2   5  -1  617.17   35.59
   2  -5   1  594.61   36.23
   2  -5   1  579.27   31.88
  -2  -5  -1  593.14   34.56
  -2  -5  -1  592.18   33.42
  -2   5   1  587.61   43.23
   2   5  -1  588.52   34.26
   2  -5   1  576.13   34.61
   2  -5   1  557.36   35.14
  -2  -5  -1  605.80   40.21
   2  -5   1  573.21   32.81
   2   5  -1  579.43   34.23
  -2   5   1  585.82   32.68
   2  -5   1  612.13   36.41
  -2  -5  -1  582.86   35.35
   2   5  -1  555.83   34.33
   2  -5   1  600.89   37.24
   2   5  -1  572.67   34.26
  -2  -5  -1  568.98   31.40
  -2   5   1  520.91   37.53
  -2   5   1  542.96   31.50
   2  -5   1  595.99   34.46
  -2  -5   1  529.85   34.21
  -2  -5   1  539.54   33.95
   2   5   1  560.58   33.76
  -2   5  -1  531.71   35.17
   2  -5  -1  530.35   35.98
   2   5   1  513.49   34.99
   2   5   1  509.10   32.29
   2  -5  -1  509.39   35.42
  -2   5  -1  553.43   35.06
  -2  -5   1  523.72   35.10
  -2   5  -1  505.57   33.55
   2  -5  -1  521.81   34.20
  -2  -5   1  543.17   33.71
  -2  -5   1  558.31   32.34
   2  -5  -1  513.47   34.80
  -2  -5   1  539.24   34.67
   2   5   1  542.63   33.89
   2  -5  -1  549.45   33.10
  -2   5  -1  545.06   32.91
   2   5   1  528.12   31.52
   2  -5  -1  538.17   36.10
   2  -5  -1  612.46   40.36
  -2  -5   1  542.95   35.37
   2   5   1  556.60   38.96
   2   5   1  588.84   35.61
  -2   5  -1  564.36   34.23
   2  -5  -1  529.37   31.22
   2  -5  -1  534.17   33.44
   2  -5  -1  562.35   34.24
  -2   5  -1  520.02   33.61
  -2   5  -1  527.05   35.54
   2   5   1  510.60   40.39
  -2   5  -1  548.90   36.20
   2   5   1  543.96   33.22
  -2  -5   1  546.09   34.52
  -2  -5   1  524.27   34.71
   2  -5  -1  540.76   35.36
   2   5   1  515.92   34.03
   2  -5  -1  508.49   32.55
  -2   5  -1  488.74   39.89
  -2   5  -1  559.72   34.38
   2   5  -2  857.38   54.02
  -2  -5  -2  888.02   55.21
   2   5  -2  896.70   53.50
  -2   5   2  853.20   51.03
   2  -5   2  860.89   51.58
  -2   5   2  846.35   52.41
  -2   5   2  945.92   56.50
   2  -5   2  783.71   54.72
  -2   5   2  818.08   53.19
   2   5  -2  906.63   54.29
   2   5  -2  831.49   54.04
  -2  -5  -2  849.56   51.72
  -2  -5  -2  839.50   52.15
  -2   5   2  930.28   53.45
  -2  -5  -2  882.23   58.85
   2  -5   2  819.88   53.25
   2   5  -2  845.33   53.90
  -2   5   2  862.22   53.07
   2  -5   2  847.59   54.92
  -2   5   2  935.09   56.26
  -2  -5  -2  850.34   51.36
   2   5  -2  798.39   52.24
   2  -5   2  862.07   52.35
   2  -5   2  896.24   53.32
   2  -5   2  850.97   56.65
   2   5  -2  829.86   54.66
  -2  -5  -2  837.61   54.29
  -2  -5  -2  861.51   67.59
  -2  -5  -2  847.87   52.19
   2  -5   2  901.10   55.89
  -2  -5  -2  821.87   62.39
   2   5  -2  828.23   52.80
   2   5  -2  919.60   54.98
  -2   5   2  865.29   51.20
   2  -5  -2  945.64   57.22
  -2  -5   2  873.29   53.13
  -2   5  -2  924.51   51.11
  -2  -5   2  920.92   55.45
   2  -5  -2  931.58   50.74
  -2   5  -2  847.65   56.56
   2   5   2  759.12   54.45
  -2   5  -2  915.21   56.19
  -2  -5   2  911.92   56.21
  -2   5  -2  983.95   55.88
  -2   5  -2  856.50   55.15
  -2  -5   2  948.90   53.57
  -2  -5   2  909.02   53.94
   2  -5  -2  929.87   52.78
   2   5   2  933.98   51.14
   2  -5  -2  962.90   52.50
   2  -5  -2  934.24   63.21
   2  -5  -2  954.43   54.18
   2  -5  -2  898.41   51.76
   2   5   2  962.45   54.40
   2   5   2  899.14   51.48
  -2   5  -2  911.24   54.23
  -2  -5   2  899.55   55.10
   2  -5  -2  903.89   53.51
  -2   5  -2  947.33   56.35
   2  -5  -2  878.76   55.86
  -2   5  -2  944.72   52.16
   2  -5  -2  894.56   50.54
  -2  -5   2  896.32   54.23
   2   5   2  937.28   51.92
   2  -5  -2  954.39   53.73
  -2   5  -2  924.49   51.17
  -2   5  -2  867.64   52.96
   2   5   2  970.93   56.65
  -2   5  -2  936.34   55.71
   2   5   2  921.70   55.65
   2  -5   3   56.06    9.98
  -2  -5  -3   69.89   12.90
  -2   5   3   65.22   12.20
  -2   5   3   52.08    9.36
   2   5  -3   56.81    9.19
  -2   5   3   54.67   13.42
  -2  -5  -3   80.53   16.16
   2  -5   3   54.95   10.12
  -2  -5  -3   49.09   11.02
  -2  -5  -3   82.64   14.44
   2   5  -3   60.42    9.74
   2   5  -3   60.83    4.98
   2  -5   3   59.18   10.61
   2   5  -3   57.46    8.67
  -2  -5  -3   69.76   10.27
   2  -5   3   56.63   12.78
  -2  -5  -3   69.19   19.64
  -2  -5  -3   71.11   20.32
  -2  -5  -3   57.01   12.00
  -2   5   3   61.89   10.91
   2  -5   3   73.19   14.10
   2  -5   3   53.49   10.16
   2   5  -3   53.04    5.91
  -2   5   3   76.46    9.82
  -2  -5  -3   51.37    9.82
   2   5  -3   53.07   11.50
  -2   5   3   95.59   13.27
   2   5  -3   59.28   10.40
  -2  -5  -3   53.46   10.07
   2   5  -3   58.81   11.17
   2   5  -3   60.53   11.99
   2  -5   3   49.99    9.50
   2   5  -3   59.02   11.40
   2   5  -3   61.48   12.60
  -2   5   3   41.93   22.62
  -2  -5  -3   65.95   10.22
   2  -5   3   57.23   12.39
   2  -5  -3   89.02   10.18
  -2   5  -3   70.19   13.79
  -2  -5   3   83.04   12.33
  -2  -5   3   72.87   10.97
  -2   5  -3   71.27   14.32
   2  -5  -3   84.94   10.20
  -2  -5   3   89.06   11.22
  -2  -5   3   77.13   13.75
   2   5   3   64.27   12.63
   2  -5  -3   76.00    9.21
   2  -5  -3   75.41   13.04
  -2   5  -3   99.95   12.40
   2  -5  -3   75.13    8.75
   2   5   3   78.85    7.88
   2   5   3   81.16    7.21
  -2   5  -3   90.26   11.17
   2  -5  -3  112.54   21.43
  -2   5  -3   89.15   15.15
  -2   5  -3   77.22    9.17
  -2  -5   3   81.01   18.75
   2   5   3   82.19   14.99
  -2   5  -3   87.44   15.61
  -2   5  -3   77.50    6.53
   2   5   3   77.31   13.55
   2  -5  -3   84.83   10.26
  -2   5  -3   74.30    9.66
   2  -5  -3   84.24   12.33
  -2   5  -3   76.99   13.53
   2  -5  -3   78.27    9.59
   2  -5  -3   75.83   15.87
   2  -5  -3   72.97   13.50
  -2  -5   3   86.48   14.24
  -2   5  -3   76.26   13.85
  -2  -5   3   86.74   11.72
  -2   5  -3   81.19    6.48
  -2  -5   3   89.34   14.19
  -2   5   4  118.19   17.45
   2   5  -4  131.96   17.30
  -2  -5  -4  111.99   15.47
   2  -5   4  140.90   17.93
  -2   5   4  135.38   22.08
  -2  -5  -4  166.83   33.10
  -2   5   4  107.10   13.29
   2  -5   4  115.19   12.99
   2  -5   4  141.01   21.01
  -2  -5  -4  123.33   20.13
   2  -5   4  112.95   17.34
  -2  -5  -4  129.43   15.92
  -2  -5  -4  139.55   21.11
   2  -5   4  116.62   14.48
   2   5  -4  147.27   21.22
   2   5  -4   98.40   15.14
  -2  -5  -4  121.97   19.06
   2  -5   4  137.75   17.65
   2   5  -4  129.75   19.94
  -2   5   4  131.16   13.51
  -2  -5  -4  121.78   16.59
  -2   5   4  120.42   17.56
  -2   5   4  114.53   39.54
   2  -5   4  119.46   11.95
  -2  -5  -4  148.09   24.07
   2  -5  -4  113.31   14.24
  -2   5  -4  110.21   19.18
  -2  -5   4  127.16   26.07
  -2   5  -4  130.00   22.15
  -2  -5   4  109.09   14.79
  -2  -5   4  105.64   19.00
  -2   5  -4  131.28   16.22
   2  -5  -4  117.52   10.18
   2   5   4  112.49    8.57
   2   5   4  116.80   18.79
  -2  -5   4   99.15   18.97
   2  -5  -4  118.36   11.36
   2  -5  -4   93.80   16.75
   2  -5  -4  142.40   23.74
  -2  -5   4   97.38   14.13
   2   5   4  106.83    8.14
  -2  -5  -5  164.39   25.80
  -2  -5  -5  169.65   25.80
   2   5  -5  165.39   27.84
  -2   5   5  165.27   18.43
   2  -5   5  199.15   25.25
  -2  -5  -5  193.18   31.32
  -2  -5  -5  167.45   25.38
   2  -5   5  187.70   18.03
  -2  -5  -5  142.24   21.17
  -2   5   5  167.81   23.47
   2   5  -5  215.01   27.84
  -2  -5  -5  179.35   39.00
  -2   5   5  107.09   38.67
  -2  -5   5  169.83   27.08
  -2  -5   5  174.78   20.33
  -2   5  -5  218.74   29.78
  -2   5  -5  216.42   32.11
   2  -5  -5  177.42   31.53
   2  -5  -5  152.91   22.25
  -2   5  -5  152.07   24.44
  -2  -5   5  158.74   25.80
  -3   5   0 6215.47  347.78
  -3  -5   0 6300.61  347.99
   3  -5   0 6485.04  349.76
  -3   5   0 6239.18  350.43
   3  -5   1 1817.49   98.69
  -3   5   1 1892.97   98.96
   3  -5   1 1832.66   97.92
   3  -5   1 1908.55   98.38
   3  -5   1 1920.00   97.91
   3  -5   1 1842.83   98.87
  -3   5   1 1916.84   98.97
   3  -5   1 1906.11  100.30
  -3  -5  -1 1846.78   94.42
  -3   5   1 1896.11   97.22
  -3  -5  -1 1913.37   96.65
  -3   5   1 1724.76   94.81
   3   5  -1 1894.08   97.64
   3   5  -1 1865.47   97.21
  -3  -5  -1 1922.81   97.88
   3  -5   1 1924.36   99.41
  -3  -5  -1 1901.42  101.47
   3  -5   1 1827.86   93.41
  -3  -5  -1 1891.55   98.56
   3  -5   1 1902.19   97.03
   3   5  -1 1930.49   97.96
  -3   5   1 1667.36   94.99
  -3   5   1 1924.51  106.39
  -3  -5  -1 1823.28   95.99
  -3  -5  -1 1919.82   96.98
   3  -5   1 1909.06   95.77
  -3   5   1 1900.88  101.94
  -3   5   1 1910.38   98.24
  -3   5  -1 1520.07   97.25
   3  -5  -1 1605.46   97.92
  -3  -5   1 1511.28   97.47
  -3  -5   1 1549.68   94.45
  -3  -5   1 1606.66   97.59
   3  -5  -1 1542.87   94.41
   3   5   1 1553.68   96.96
  -3  -5   1 1539.10   97.98
   3   5   1 1538.59   96.98
  -3  -5   1 1531.00   96.25
   3  -5  -1 1532.17   96.95
  -3  -5   1 1555.94   96.41
  -3  -5   1 1547.22   96.86
   3  -5  -1 1540.10   94.56
   3   5   1 1515.03   95.22
   3   5   1 1537.47   96.60
   3  -5  -1 1521.40   98.94
   3   5   1 1529.54   97.89
  -3   5  -1 1564.19   97.10
   3  -5  -1 1523.85  100.79
  -3   5  -1 1547.66   97.06
   3  -5  -1 1547.92   95.96
  -3  -5   1 1481.67   98.24
   3  -5  -1 1645.96   97.66
   3   5   1 1499.74  102.90
  -3   5  -1 1584.64   97.76
   3   5   1 1505.01   98.05
  -3  -5   1 1595.95   97.66
   3   5   1 1509.18   94.39
  -3  -5   1 1569.12   94.31
  -3   5   2 5637.40  318.36
   3   5  -2 5660.49  315.16
   3   5  -2 5729.18  316.24
   3  -5   2 5540.41  317.94
  -3  -5  -2 5576.66  314.33
  -3  -5  -2 5649.70  314.16
  -3  -5  -2 5915.70  315.68
  -3  -5  -2 5643.23  316.76
   3  -5   2 5858.63  311.95
   3   5  -2 5696.29  316.18
   3   5  -2 5858.46  315.91
  -3   5   2 5740.96  313.27
  -3   5   2 5793.27  318.18
  -3   5   2 5828.72  311.22
  -3  -5  -2 5859.53  314.72
   3  -5   2 5646.59  317.82
  -3   5   2 5474.03  330.64
  -3   5   2 5861.17  315.09
  -3  -5  -2 5693.21  312.48
   3   5  -2 5527.32  314.47
  -3  -5  -2 5559.52  312.02
   3   5  -2 6006.88  316.61
  -3  -5  -2 6066.13  324.18
   3   5  -2 5663.83  316.16
   3  -5   2 5346.75  317.20
   3  -5   2 5666.68  313.39
   3  -5   2 5772.32  316.22
   3  -5   2 5675.65  314.83
   3   5  -2 5726.11  316.25
  -3   5   2 5545.08  315.55
   3   5  -2 5785.28  315.32
   3  -5   2 5598.62  316.52
  -3  -5  -2 5951.36  318.09
   3  -5   2 5863.53  317.92
  -3  -5  -2 6005.61  318.01
  -3  -5  -2 5684.86  322.76
  -3   5   2 5859.04  315.75
   3  -5   2 5950.29  317.09
   3  -5  -2 5307.92  313.99
  -3  -5   2 5813.71  317.55
  -3   5  -2 5378.97  318.30
   3  -5  -2 5360.62  316.96
  -3  -5   2 5604.59  316.83
  -3   5  -2 5462.42  311.33
   3  -5  -2 5616.00  314.93
   3  -5  -2 5876.12  323.49
   3   5   2 5854.20  318.29
  -3   5  -2 5676.76  313.65
   3   5   2 6032.83  316.36
   3  -5  -2 5583.96  317.42
   3   5   2 5514.31  313.07
   3  -5  -2 5532.16  312.00
  -3   5  -2 5607.82  317.06
  -3  -5   2 5768.43  315.81
   3  -5  -2 5592.82  316.52
  -3  -5   2 5635.66  317.00
   3   5   2 5836.98  317.80
  -3   5  -2 5595.35  317.63
   3  -5  -2 5875.22  314.66
  -3   5  -2 5330.42  313.80
  -3  -5   2 5720.02  315.63
  -3  -5   2 5314.33  315.93
   3   5   2 5691.23  317.89
   3  -5  -2 5510.26  311.11
   3   5   2 5591.44  313.88
  -3  -5   2 5349.09  314.47
   3   5   2 5619.72  313.21
   3   5   2 5501.44  313.48
  -3  -5   2 5897.34  318.60
  -3   5  -2 5614.63  315.35
   3  -5  -2 5701.58  315.77
   3  -5   3 1110.62   65.08
  -3   5   3  969.89   64.71
  -3  -5  -3  938.69   63.40
   3   5  -3  932.69   63.52
  -3  -5  -3  943.23   62.88
  -3   5   3 1010.31   62.84
   3  -5   3  944.14   66.74
  -3  -5  -3  914.69   65.61
   3  -5   3  964.80   64.28
   3   5  -3  995.23   62.60
  -3   5   3  991.76   63.77
  -3   5   3  965.75   63.05
  -3  -5  -3  927.08   65.20
  -3   5   3  938.06   61.53
   3  -5   3 1063.68   64.91
   3  -5   3  999.99   63.67
   3   5  -3  989.96   63.62
  -3  -5  -3 1048.38   83.68
  -3  -5  -3 1081.02   67.48
   3   5  -3  919.39   64.32
  -3   5   3  986.25   67.86
   3   5  -3  969.80   63.98
   3  -5   3  987.46   62.61
  -3  -5  -3 1059.96   74.93
  -3  -5  -3  923.95   64.83
  -3  -5  -3  935.98   59.85
   3  -5   3 1018.52   62.56
  -3  -5  -3  960.15   60.87
   3   5  -3 1003.44   65.62
  -3   5   3  980.61   64.89
   3   5  -3  995.68   66.16
   3  -5   3 1016.88   61.74
  -3   5   3  860.64   83.24
  -3  -5  -3  976.28   70.71
   3  -5  -3 1160.68   64.40
   3   5   3 1168.76   68.61
  -3   5  -3 1023.60   67.44
  -3  -5   3 1068.88   67.03
  -3   5  -3 1132.38   60.22
   3  -5  -3 1108.09   61.14
  -3   5  -3 1142.69   68.07
   3  -5  -3 1112.43   61.07
   3  -5  -3 1017.77   60.21
   3   5   3 1146.29   67.29
  -3  -5   3 1111.04   64.95
  -3  -5   3 1095.19   68.04
  -3   5  -3 1078.45   68.02
  -3   5  -3 1077.41   67.95
   3   5   3 1139.69   60.18
   3  -5  -3 1109.62   63.99
  -3   5  -3 1092.58   67.11
   3   5   3 1102.96   60.80
  -3   5  -3 1090.98   64.20
  -3   5  -3 1061.60   60.46
   3  -5  -3 1117.72   74.29
  -3  -5   3 1159.37   65.62
  -3   5  -3 1108.43   62.34
  -3  -5   3 1154.57   66.12
   3  -5  -3 1094.44   67.92
   3  -5  -3 1103.21   59.17
  -3  -5   3 1083.29   63.10
  -3  -5   3 1139.95   75.32
   3   5   3 1126.75   60.32
  -3   5  -3 1101.94   59.63
   3   5   3 1128.84   62.76
   3  -5  -3 1147.08   63.23
  -3   5  -3  946.22   71.89
   3  -5  -3 1118.59   59.61
   3  -5  -3 1009.08   67.31
   3  -5  -3 1101.54   63.42
  -3   5   4  464.16   63.45
   3  -5   4  661.76   44.91
   3  -5   4  606.46   35.23
  -3  -5  -4  620.13   49.35
   3  -5   4  641.88   38.85
  -3  -5  -4  617.31   38.81
   3  -5   4  566.49   37.65
  -3   5   4  572.98   46.40
  -3  -5  -4  619.88   36.58
   3   5  -4  635.31   39.83
   3   5  -4  565.64   38.44
  -3   5   4  581.84   40.55
  -3  -5  -4  640.72   44.04
   3   5  -4  583.34   42.92
  -3  -5  -4  662.26   44.86
   3  -5  -4  486.58   38.52
  -3  -5   4  462.62   37.16
  -3  -5   4  489.11   53.02
   3   5   4  464.02   43.33
   3   5   4  466.11   31.73
  -3   5  -4  502.98   45.86
  -3  -5   4  492.58   37.32
   3   5   4  483.86   31.57
   3  -5  -4  477.93   34.68
   3  -5  -4  481.58   35.35
  -3  -5   4  459.29   41.86
  -3  -5   4  469.74   40.37
   3   5   4  508.79   42.22
  -3   5  -4  460.03   41.77
   3   5  -5  464.49   43.96
  -3  -5  -5  465.89   42.27
   3   5  -5  451.82   42.95
   3  -5   5  476.62   38.52
   3  -5   5  483.92   46.69
  -3   5   5  461.07   39.15
   3  -5   5  464.39   33.60
  -3  -5  -5  428.17   42.52
  -3   5   5  490.90   76.21
  -3  -5  -5  418.73   51.26
  -3  -5  -5  485.22   44.50
  -3   5  -5  450.85   42.75
  -3  -5   5  470.30   36.23
  -3   5  -5  525.61   49.52
   3  -5  -5  470.90   38.83
  -3  -5   5  486.73   44.52
  -3  -5   5  460.03   45.84
   3  -5  -5  460.36   51.31
   4   5   0  132.10   12.37
   4  -5   0  120.48   10.70
   4  -5   0  132.49   13.11
  -4  -5   0  134.46   12.05
   4  -5   0  120.38   13.29
   4  -5   0  133.35   10.90
   4  -5   0  124.21   11.47
  -4  -5   0  123.56   10.39
  -4  -5   0  118.19   11.67
   4   5   0  130.73    9.34
  -4   5   0  129.23   12.63
   4   5   0  141.25   10.69
   4  -5   0  126.31   12.16
   4  -5   0  117.07   14.49
   4   5   0  108.27   12.72
   4   5   0  134.26   12.52
   4   5   0  106.03   13.28
   4  -5   0  126.47   11.14
  -4   5   0  124.98   11.16
  -4   5   0  141.82   15.17
  -4   5   0  118.81   12.04
  -4  -5   0  121.11   14.12
  -4   5   0  125.52   11.21
  -4   5   0  117.12   12.72
   4   5   0  119.85   12.35
   4   5   0  115.82   13.19
   4  -5   0  142.66   12.74
   4   5   0  108.58   13.07
   4  -5   0  115.19   13.39
  -4  -5   0  128.31   11.86
  -4  -5   0  128.88   11.43
  -4  -5   0  120.49   13.04
  -4  -5   0  127.93    9.80
   4  -5   0  118.36   12.82
  -4  -5   0  132.42   13.65
   4  -5   0  128.49   10.63
  -4  -5   0  120.10   11.35
  -4  -5   0  131.16   13.11
   4   5  -1   74.58    9.89
   4  -5   1   86.05   13.18
  -4   5   1   74.05   11.69
   4  -5   1   72.34   10.49
   4  -5   1   77.47   11.20
   4  -5   1   71.73    8.15
   4   5  -1   87.19   12.53
  -4  -5  -1   94.61   12.60
   4   5  -1   73.66   11.57
  -4  -5  -1   76.50   10.49
   4   5  -1   97.93   11.24
  -4   5   1   81.86   12.13
  -4   5   1   81.01   13.02
   4   5  -1   81.32   10.86
   4  -5   1   75.93   10.83
   4   5  -1   75.36   10.25
   4  -5   1   59.76   10.02
  -4  -5  -1   76.79   10.42
  -4  -5  -1   76.71   11.09
   4  -5   1   88.24   12.45
   4  -5   1   78.99   11.63
  -4  -5  -1   71.25   11.28
  -4  -5  -1   72.30   10.99
  -4   5   1   75.02    7.62
  -4   5   1   75.85    8.38
  -4   5   1   92.52   17.16
  -4  -5  -1   66.45    7.31
   4  -5   1   69.29   10.78
  -4  -5  -1   74.57    9.68
  -4   5   1   58.20   10.38
   4   5  -1   66.56   10.18
   4   5  -1   60.17    9.62
  -4   5   1   78.47   10.44
  -4  -5  -1  105.74   13.13
  -4   5  -1   79.90    9.25
  -4  -5   1   97.59   10.81
   4  -5  -1   98.45   10.65
   4  -5  -1   83.24   12.00
   4   5   1   97.86    6.97
   4   5   1   75.56   15.28
  -4  -5   1  104.97   12.34
  -4  -5   1  106.46   12.19
   4  -5  -1  100.16    9.61
  -4   5  -1   80.58   11.03
   4  -5  -1   89.80   10.77
  -4  -5   1   98.84   10.03
  -4  -5   1  100.15    9.71
   4   5   1  102.52   12.54
  -4  -5   1   99.89   12.58
   4   5   1   92.91   10.06
   4  -5  -1   87.09   11.38
   4  -5  -1   99.18   10.34
  -4  -5   1   93.64    7.88
   4  -5  -1  101.64   12.34
  -4  -5   1  100.16   12.60
  -4   5  -1   94.83   12.35
  -4   5  -1  102.24   11.23
  -4   5  -1  111.59   14.77
   4   5   1   97.66   11.20
  -4   5  -1  107.36   11.48
  -4   5  -1   98.06   12.62
   4   5   1  108.59   11.47
   4   5   1  134.27   19.24
   4  -5  -1  100.23   14.95
  -4  -5   1   89.24    7.91
  -4   5  -1  113.43   11.22
   4  -5  -1  102.62   14.10
   4  -5  -1  101.59    8.42
  -4   5  -1   93.25   11.41
  -4  -5   1  104.12   12.93
  -4  -5   1   95.15   10.64
   4  -5   2   78.23   12.23
   4  -5   2   56.02   12.62
   4   5  -2   88.70   13.00
  -4  -5  -2   88.33   10.44
  -4  -5  -2   67.56    8.48
   4  -5   2   52.59   10.11
   4   5  -2   67.65   11.58
  -4   5   2   66.30   10.36
   4  -5   2   70.32   11.40
   4   5  -2   61.49    9.41
  -4  -5  -2   67.49    8.02
   4  -5   2   72.21   10.52
  -4   5   2   71.70   20.09
   4   5  -2   72.77   10.15
  -4  -5  -2   73.05    6.93
  -4  -5  -2   84.70   15.68
   4   5  -2   67.19   11.45
   4   5  -2   43.03    9.16
  -4   5   2   73.23   11.06
   4  -5   2   78.66    8.42
  -4  -5  -2   65.19   12.06
  -4   5   2   66.78   11.61
  -4  -5  -2   86.52   13.12
   4  -5   2   61.50   10.85
  -4  -5  -2   56.23    9.33
  -4  -5  -2   67.13   12.57
  -4  -5  -2   57.83    9.77
   4   5  -2   71.47   11.71
  -4   5   2   71.60   12.93
  -4  -5  -2   68.70   14.87
   4  -5   2   84.17   13.13
   4   5  -2   74.95   11.35
  -4   5   2   74.05   15.50
   4  -5   2   61.84   11.27
  -4   5  -2   52.98   12.10
  -4   5  -2   60.92    9.30
  -4   5  -2   58.80   11.21
   4  -5  -2   46.28    8.83
   4   5   2   63.75   12.03
   4   5   2   44.87    8.33
  -4  -5   2   48.65    9.61
  -4  -5   2   42.43   10.93
  -4  -5   2   61.80   11.70
   4  -5  -2   73.77   12.22
   4  -5  -2   66.54   12.15
   4  -5  -2   65.58   10.08
  -4  -5   2   46.15    9.87
   4   5   2   41.70    9.71
   4   5   2   54.10    9.01
  -4  -5   2   48.71    8.62
  -4   5  -2   68.50   14.66
  -4  -5   2   59.40   12.60
   4  -5  -2   57.54    9.75
   4  -5  -2   52.22   10.09
  -4   5  -2   44.74   11.21
   4   5   2   58.93    8.67
  -4   5  -2   44.59    8.44
   4  -5  -2   50.17    6.89
   4  -5  -2   52.81   10.12
  -4   5  -2   62.20   12.63
  -4   5  -2   53.55   10.23
   4  -5  -2   43.43   10.33
   4   5   2   76.48   18.40
   4   5   2   61.27   12.24
  -4  -5   2   60.85   11.37
  -4  -5   2   58.01   10.76
   4   5   2   64.58    8.96
   4  -5  -2   61.99   13.74
  -4  -5   2   52.11   10.61
  -4   5   3  117.18   13.63
  -4  -5  -3  165.92   32.39
  -4  -5  -3  107.85   11.91
  -4   5   3  109.93   16.20
  -4   5   3  126.01   17.50
  -4  -5  -3  131.06   19.80
  -4  -5  -3  136.38   23.41
  -4   5   3   92.40   15.46
  -4   5   3  100.88   30.77
   4   5  -3  102.04   15.38
   4  -5   3  111.94   16.84
  -4  -5  -3  101.45   14.12
   4   5  -3  144.61   16.77
   4  -5   3  101.50   14.95
   4  -5   3  136.68   20.39
   4   5  -3  125.96   17.67
  -4  -5  -3  128.44   16.67
  -4   5   3  128.69   18.13
  -4   5   3  153.64   21.48
   4  -5   3  122.93   14.88
  -4  -5  -3  124.51   15.18
   4  -5   3  120.53   16.02
  -4   5   3  132.82   16.82
  -4  -5  -3  130.53   23.00
  -4  -5  -3  106.35   12.70
   4  -5   3  126.61   14.24
   4  -5   3  113.78   19.03
   4   5  -3  111.16   17.79
   4  -5   3  122.95   15.85
  -4   5  -3  174.32   15.27
   4   5   3  146.77   13.92
   4   5   3  171.74   20.11
   4  -5  -3  152.03   13.32
   4   5   3  165.82   13.61
  -4   5  -3  155.77   20.57
   4   5   3  189.59   21.78
   4   5   3  159.23   12.81
  -4  -5   3  123.09   19.01
   4  -5  -3  152.64   16.60
  -4  -5   3  152.58   17.44
  -4   5  -3  140.91   17.74
  -4   5  -3  160.02   15.42
  -4   5  -3  151.10   28.33
   4   5   3  150.58   14.80
   4  -5  -3  141.71   16.75
  -4  -5   3  184.49   18.78
  -4  -5   3  176.94   14.77
  -4   5  -3  168.35   15.14
  -4  -5   3  155.51   18.71
   4  -5  -3  177.15   18.20
  -4  -5   3  163.86   26.46
   4  -5  -3  152.70   16.93
  -4   5   4   91.62   15.51
  -4  -5  -4   80.13   14.06
   4  -5   4   79.20   13.57
  -4  -5  -4   79.32   18.41
   4   5  -4   61.01   16.58
  -4   5   4  117.57   38.23
   4  -5   4   91.91   13.45
   4   5  -4   82.07   14.56
   4   5  -4   78.11   17.82
  -4  -5  -4   98.80   19.89
  -4   5   4  116.92   17.20
  -4   5   4   68.91   19.32
   4  -5   4   91.36   19.06
  -4  -5  -4   72.21   20.68
  -4  -5  -4   71.40   21.88
   4  -5   4   80.97   12.84
  -4   5   4   84.60   16.44
   4   5   4   73.63   17.33
  -4  -5   4   64.06   17.70
  -4  -5   4   79.97   15.47
   4  -5  -4   60.28   11.66
   4   5   4   48.72   18.94
  -4  -5   4   46.67   16.37
   4  -5  -4   60.86   14.77
   4   5   4   56.93    8.68
   4   5   4   46.52   12.10
   4   5   4   53.40    8.80
  -4   5  -4   60.83   18.21
  -4  -5   4   60.87   23.46
  -4   5  -4   53.77   14.00
  -4   5  -4   83.89   18.69
  -4  -5   4   42.14   12.90
  -4   5   5  163.36   30.34
  -4  -5  -5   88.43   27.88
  -4   5   5  191.53   55.06
   4   5  -5  123.23   24.00
   4   5  -5  176.90   29.16
  -4  -5  -5  145.52   26.64
   4  -5   5  147.10   18.26
   4  -5   5  116.17   25.12
  -4   5   5  152.93   20.31
  -4  -5  -5  148.00   26.27
  -4  -5  -5  122.37   24.16
  -4   5   5  139.12   23.39
  -4  -5   5  146.26   21.34
  -4  -5   5  174.84   29.95
  -4   5  -5  175.95   31.43
  -4  -5   5  131.22   25.34
  -4   5  -5  153.98   28.25
   4  -5  -5  153.78   33.60
   4  -5  -5  166.71   23.00
   4  -5  -5  151.38   25.83
   5  -5   0  797.12   49.45
  -5  -5   0  765.89   49.36
  -5  -5   0  754.62   46.62
   5  -5   0  712.67   48.15
  -5   5   0  682.84   49.41
   5   5   0  759.90   48.80
   5  -5   0  746.79   47.99
  -5  -5   0  746.92   44.89
   5   5   0  755.38   47.45
   5   5   0  803.30   45.52
  -5   5   0  720.67   46.81
   5   5   0  754.52   48.71
  -5   5   0  765.88   45.27
  -5  -5   0  720.44   43.63
  -5   5   0  799.03   47.90
  -5  -5   0  754.59   48.25
  -5  -5   0  785.02   46.55
  -5  -5   0  717.80   45.69
   5  -5   0  784.27   49.02
   5   5   0  744.62   47.35
   5   5   0  700.06   43.15
   5   5   0  747.32   47.04
  -5  -5   0  729.25   46.54
  -5   5   0  769.96   46.32
   5  -5   0  694.90   46.62
   5   5   0  731.81   49.49
  -5   5   0  796.54   46.18
   5  -5   0  784.60   47.48
  -5  -5   0  807.17   48.71
  -5   5   0  776.76   46.01
  -5  -5   0  718.23   49.41
   5   5   0  717.63   47.33
   5  -5   0  755.45   44.76
   5  -5   0  785.92   50.72
   5  -5   0  723.05   45.35
  -5   5   0  705.49   47.74
   5  -5   0  763.91   44.84
  -5  -5   0  735.84   46.33
  -5   5   0  790.59   49.42
  -5   5   1 3311.40  190.81
  -5   5   1 3371.99  187.46
  -5   5   1 3511.55  193.35
  -5  -5  -1 3493.69  191.11
  -5  -5  -1 3286.32  189.71
  -5   5   1 3359.60  191.46
   5   5  -1 3415.75  191.48
  -5   5   1 3404.43  192.98
  -5  -5  -1 3572.70  190.43
  -5  -5  -1 3382.65  187.90
   5   5  -1 3245.11  190.56
  -5   5   1 3481.86  198.68
   5  -5   1 3511.62  192.43
   5  -5   1 3373.63  194.05
   5  -5   1 3396.75  191.23
   5  -5   1 3358.15  191.77
  -5   5   1 3488.10  192.47
  -5  -5  -1 3491.59  192.28
  -5   5   1 3347.14  188.83
   5   5  -1 3461.46  193.61
   5  -5   1 3643.58  194.58
   5   5  -1 3235.49  192.22
   5   5  -1 3556.55  190.26
  -5  -5  -1 3543.65  192.18
  -5  -5  -1 3453.27  194.36
  -5  -5  -1 3471.19  191.33
   5   5  -1 3362.13  189.92
  -5  -5  -1 3418.36  186.05
   5  -5   1 3298.14  191.59
  -5   5   1 3360.51  187.23
   5  -5   1 3605.39  191.74
  -5  -5  -1 3548.91  193.51
   5  -5   1 3485.34  187.95
   5  -5   1 3335.28  192.60
   5   5  -1 3365.61  192.50
  -5  -5  -1 3407.08  192.01
   5   5  -1 3421.82  190.94
   5  -5  -1 3316.93  188.40
   5   5   1 3486.28  191.57
  -5  -5   1 3423.68  194.28
   5  -5  -1 3347.75  194.43
   5   5   1 3201.09  185.91
   5  -5  -1 3284.26  194.24
  -5  -5   1 3252.08  190.02
   5  -5  -1 3546.41  191.90
  -5   5  -1 3307.09  191.39
   5   5   1 3441.10  193.31
   5   5   1 3204.46  197.15
  -5   5  -1 3485.26  192.30
   5   5   1 3326.20  190.50
   5   5   1 3144.18  191.56
  -5  -5   1 3393.84  192.79
  -5  -5   1 3403.83  192.08
  -5   5  -1 3145.45  187.44
   5  -5  -1 3496.04  190.46
  -5  -5   1 3455.72  189.89
  -5  -5   1 3440.91  190.78
  -5   5  -1 3307.81  192.18
  -5   5  -1 3433.53  191.79
   5   5   1 3337.77  191.67
  -5  -5   1 3409.76  192.32
  -5  -5   1 3137.59  188.07
  -5   5  -1 3240.04  193.62
  -5   5  -1 3008.05  191.35
   5  -5  -1 3426.35  189.03
  -5   5  -1 3335.73  190.95
  -5  -5   1 3342.92  189.38
   5  -5  -1 3307.44  191.87
  -5   5  -1 3438.22  191.72
   5  -5  -1 3369.60  190.76
   5  -5  -1 3291.00  190.92
  -5  -5   1 3442.16  188.15
  -5  -5   1 3623.77  194.00
   5   5  -2 2091.61  126.40
  -5  -5  -2 2098.99  123.96
   5   5  -2 2246.80  126.94
   5   5  -2 2211.72  125.48
   5   5  -2 2203.82  125.87
  -5   5   2 2219.02  126.65
   5   5  -2 2192.55  127.88
  -5  -5  -2 2218.50  127.71
   5  -5   2 2200.54  121.61
   5  -5   2 2102.50  126.82
  -5   5   2 2183.24  126.96
   5   5  -2 2322.37  126.32
  -5   5   2 2051.23  123.29
  -5  -5  -2 2225.61  126.47
  -5  -5  -2 2166.31  130.25
  -5  -5  -2 2152.82  124.84
  -5   5   2 2218.51  131.17
   5   5  -2 2259.29  123.44
  -5  -5  -2 2161.86  127.76
  -5  -5  -2 2217.45  122.56
  -5  -5  -2 2205.07  120.57
   5  -5   2 2350.36  127.73
   5  -5   2 2227.39  127.85
  -5  -5  -2 2249.33  123.60
  -5   5   2 2137.83  127.95
   5  -5   2 2366.72  129.58
  -5   5   2 2222.98  126.46
   5  -5   2 2244.44  125.48
  -5  -5  -2 2305.65  128.57
  -5   5   2 2198.10  139.39
   5   5  -2 2231.73  126.59
   5  -5   2 2341.25  130.36
  -5  -5  -2 2340.31  128.09
   5  -5   2 2216.98  127.70
  -5  -5   2 2152.97  127.12
  -5  -5   2 2118.67  125.18
   5  -5  -2 2244.22  125.13
   5   5   2 2195.58  124.17
  -5  -5   2 2228.02  129.29
   5  -5  -2 2135.10  124.59
  -5  -5   2 2108.89  126.59
   5   5   2 2141.48  126.37
  -5   5  -2 2142.98  127.08
  -5  -5   2 2015.82  123.72
  -5  -5   2 2196.79  128.50
   5  -5  -2 2156.47  125.15
  -5   5  -2 2158.73  131.75
   5  -5  -2 2117.34  122.05
   5  -5  -2 2100.42  128.19
  -5  -5   2 2087.28  126.11
   5   5   2 2151.14  125.08
  -5  -5   2 2197.97  130.22
  -5  -5   2 2043.76  125.39
   5   5   2 2152.97  128.83
   5  -5  -2 2025.99  125.31
   5  -5  -2 2121.45  130.93
  -5   5  -2 2114.35  128.50
  -5   5  -2 2108.47  124.64
   5   5   2 2191.05  124.08
   5   5   2 2184.64  125.14
  -5   5  -2 2166.78  127.67
  -5   5  -2 2165.02  126.43
  -5   5  -2 1880.04  127.26
   5   5   2 2186.71  128.79
  -5   5  -2 2171.92  125.41
   5  -5  -2 2115.89  127.20
   5   5   2 1857.32  135.71
   5  -5  -2 2191.82  125.45
  -5   5   3  231.69   41.78
   5   5  -3  229.81   24.64
  -5  -5  -3  237.65   28.53
   5   5  -3  252.45   25.38
  -5   5   3  260.69   28.48
  -5   5   3  267.55   25.24
  -5   5   3  276.09   24.18
   5   5  -3  260.51   26.30
  -5  -5  -3  263.52   27.02
  -5  -5  -3  293.16   30.51
   5   5  -3  256.36   20.87
  -5  -5  -3  252.06   21.99
   5  -5   3  268.11   24.41
   5  -5   3  258.17   27.68
   5  -5   3  272.38   27.84
   5  -5   3  262.75   22.83
  -5   5   3  273.07   26.78
   5   5  -3  267.48   24.48
   5  -5   3  262.53   20.45
   5   5   3  310.15   23.17
   5   5   3  256.88   21.75
   5  -5  -3  299.20   24.75
   5   5   3  284.01   28.91
   5   5   3  277.31   21.36
  -5  -5   3  277.48   32.27
  -5  -5   3  314.14   26.12
  -5   5  -3  278.39   25.02
  -5  -5   3  285.11   26.60
   5  -5  -3  284.39   20.16
   5  -5  -3  246.68   24.09
   5  -5  -3  307.56   26.38
  -5  -5   3  264.67   25.88
   5   5   3  285.69   21.45
  -5   5  -3  286.01   28.22
  -5  -5   3  259.49   27.84
  -5   5  -3  292.95   22.80
   5   5   3  303.62   27.86
   5   5  -4  454.97   38.43
  -5   5   4  493.53   37.23
   5  -5   4  458.28   34.95
   5  -5   4  473.86   41.92
  -5  -5  -4  374.75   41.82
  -5   5   4  385.57   41.67
  -5  -5  -4  436.52   40.10
   5  -5   4  418.43   34.56
  -5  -5  -4  482.69   42.71
  -5   5   4  325.11   62.92
   5  -5   4  423.73   41.85
   5   5  -4  436.82   35.92
   5   5  -4  474.09   39.96
  -5   5   4  381.86   35.85
  -5   5  -4  516.06   38.79
  -5  -5   4  575.89   41.25
   5   5   4  544.33   44.58
  -5   5  -4  445.61   42.00
   5  -5  -4  463.81   36.93
  -5  -5   4  490.29   37.62
  -5  -5   4  443.47   37.79
  -5  -5   4  449.18   42.23
  -5  -5   4  468.58   53.78
   5   5   4  484.09   31.77
   5   5   4  480.91   42.37
  -5   5  -4  473.11   41.85
   5  -5  -4  467.52   35.69
   5   5   4  515.95   28.55
  -6  -5   0  280.27   24.35
  -6   5   0  258.04   22.89
   6  -5   0  288.64   22.64
   6  -5   0  263.93   22.77
   6  -5   0  251.14   20.17
   6  -5   0  228.86   18.39
  -6   5   0  246.40   20.62
   6  -5   0  242.48   18.78
   6  -5   0  281.66   23.59
   6  -5   0  261.71   21.48
  -6  -5   0  260.36   24.26
   6   5   0  255.28   23.43
  -6   5   0  277.09   24.61
  -6  -5   0  273.90   19.62
  -6  -5   0  235.42   20.57
   6   5   0  286.08   24.89
  -6  -5   0  262.64   21.35
   6  -5   0  278.62   24.23
  -6   5   0  245.94   24.63
   6   5   0  271.97   20.45
  -6   5   0  239.31   21.76
  -6  -5   0  261.15   24.49
   6   5   0  273.55   21.77
  -6  -5   0  246.72   20.38
   6   5   0  281.98   22.91
  -6  -5   0  264.07   21.48
  -6   5   0  256.92   20.33
  -6   5   0  266.58   19.73
   6   5   0  268.39   23.63
  -6  -5   0  255.09   23.57
   6   5   0  240.51   21.94
  -6   5   0  241.89   20.33
   6   5   0  276.33   22.29
  -6  -5   0  282.82   17.95
   6  -5   0  307.14   24.83
   6  -5   0  248.40   25.04
  -6  -5   0  250.94   21.07
  -6   5   0  243.37   21.29
  -6  -5  -1  174.61   16.47
  -6  -5  -1  167.10   14.23
   6   5  -1  164.50   16.33
  -6  -5  -1  184.28   20.13
  -6   5   1  164.05   18.44
   6  -5   1  183.45   19.82
  -6  -5  -1  186.91   18.39
  -6   5   1  178.54   12.91
  -6  -5  -1  158.56   15.74
   6   5  -1  174.84   16.48
  -6  -5  -1  172.89   18.69
   6   5  -1  168.31   18.45
   6  -5   1  149.73   17.78
   6  -5   1  157.69   17.57
  -6   5   1  178.56   23.69
   6   5  -1  190.35   16.99
  -6   5   1  141.89   19.75
  -6  -5  -1  175.79   17.39
  -6   5   1  165.59   15.63
   6  -5   1  188.91   20.95
   6  -5   1  186.19   13.46
   6   5  -1  161.99   18.75
  -6  -5  -1  188.66   19.67
   6  -5   1  195.72   21.00
  -6  -5  -1  169.16   17.76
  -6   5   1  156.69   13.06
   6  -5   1  181.74   17.95
   6   5  -1  156.46   17.94
  -6   5   1  158.11   16.71
   6   5  -1  186.04   17.98
   6  -5   1  171.47   19.09
  -6   5   1  170.05   18.01
  -6   5   1  185.58   19.22
  -6  -5  -1  178.76   17.52
   6  -5   1  188.70   18.04
   6   5  -1  191.67   20.25
  -6  -5   1  205.08   20.84
   6   5   1  160.45   16.89
   6   5   1  159.58   23.09
  -6  -5   1  161.30   13.97
  -6   5  -1  152.04   20.60
   6  -5  -1  188.82   15.52
  -6   5  -1  192.55   18.49
   6   5   1  154.95   18.57
   6   5   1  160.41   17.75
  -6  -5   1  170.39   20.53
   6   5   1  133.95   17.04
   6   5   1  175.35   18.30
  -6  -5   1  171.25   16.86
  -6  -5   1  165.07   14.40
   6  -5  -1  171.89   20.48
   6  -5  -1  180.51   20.07
   6  -5  -1  155.37   16.70
   6   5   1  140.72   16.68
  -6  -5   1  186.52   16.12
  -6  -5   1  180.29   16.32
   6  -5  -1  194.76   17.38
   6  -5  -1  184.18   18.57
   6  -5  -1  160.94   16.25
   6   5   1  160.11   24.14
  -6  -5   1  164.55   18.00
  -6  -5   1  152.47   18.86
  -6   5  -1  146.21   18.14
  -6  -5   1  176.33   15.50
  -6   5  -1  155.73   17.43
  -6   5  -1  162.78   18.30
  -6   5  -1  178.07   17.80
  -6  -5   1  157.45   18.52
   6  -5  -1  176.42   18.55
  -6   5  -1  163.68   18.43
   6  -5  -1  170.55   14.77
  -6   5  -1  163.19   17.35
  -6   5   2    5.71   14.40
  -6  -5  -2   15.20    7.82
  -6   5   2   22.84   12.46
  -6  -5  -2   12.31   10.35
   6   5  -2    9.37    9.54
  -6  -5  -2    3.71    5.75
   6   5  -2    3.95    8.27
   6  -5   2   11.00   10.34
   6  -5   2    6.46    9.52
   6   5  -2    5.84    6.35
   6  -5   2   12.63    9.05
   6  -5   2   11.15   10.66
   6  -5   2    7.59   10.24
   6   5  -2    4.39    8.79
   6   5  -2   15.20    9.47
  -6   5   2   -2.51    9.05
  -6   5   2    1.84    9.64
   6  -5   2    5.62    9.86
  -6   5   2    5.92    7.09
   6   5  -2   11.51    9.37
  -6  -5  -2    9.61   10.24
   6  -5   2    4.85    4.39
  -6  -5  -2   13.39    9.82
  -6   5  -2   17.55    8.07
  -6  -5   2   25.94   13.31
  -6  -5   2   19.58    9.64
  -6  -5   2   30.11   11.86
   6   5   2   17.59    9.06
   6   5   2   28.39   11.22
   6  -5  -2   12.45    7.47
  -6   5  -2   15.68   10.73
  -6  -5   2   28.25    6.07
   6  -5  -2   27.30    9.60
   6  -5  -2   16.06    9.72
   6  -5  -2   14.94    6.79
  -6  -5   2    9.94    9.12
   6   5   2   15.12    8.35
  -6  -5   2   15.67    7.01
   6   5   2   13.82   11.08
   6  -5  -2   32.07    9.72
  -6  -5   2   13.48   10.37
  -6   5  -2   34.38   11.64
   6   5   2   24.11    9.24
  -6  -5   2   20.89   10.08
   6  -5  -2   33.53   10.97
   6   5   2   22.99   12.60
   6  -5  -2   16.54   10.24
  -6   5   3   41.51   13.84
  -6  -5  -3   30.03   15.06
   6   5  -3   38.51   14.18
  -6  -5  -3   27.05   13.48
   6   5  -3   18.69   11.37
   6  -5   3   36.02   11.02
  -6   5   3   47.00   15.86
  -6   5   3   30.39   14.58
   6  -5   3   38.20   11.90
  -6  -5  -3   17.36   11.48
  -6   5   3   32.24   25.38
   6   5  -3   38.42   13.44
  -6   5   3   28.71   12.06
   6  -5   3   32.17   14.45
   6  -5   3   28.32   14.75
  -6  -5   3   29.74   14.77
  -6   5  -3   20.73   13.47
  -6   5  -3   25.23   11.49
  -6  -5   3   24.69   12.94
  -6  -5   3   37.70   18.25
  -6  -5   3   20.86   11.84
   6  -5  -3   24.16    7.97
   6   5   3   27.47   10.45
   6   5   3    8.31    8.86
   6  -5  -3   15.21   10.82
  -6  -5   3   28.41   12.70
   6   5   3   14.60   13.13
   6   5   3   21.74   13.36
   6  -5  -3   27.61   12.00
   6  -5  -3    4.90   11.56
  -6   5  -3   17.76   10.21
  -6   5   4   14.12   16.50
  -6   5   4    5.44   13.62
  -6  -5  -4    5.71   15.18
   6  -5   4   11.12   10.47
   6  -5   4   17.29   17.06
  -6   5   4   24.06   25.70
  -6  -5  -4  -11.98   15.83
   6   5  -4   -6.74   14.38
  -6   5   4   32.15   14.52
   6   5  -4   12.10   13.77
   6  -5   4    1.18   14.82
  -6  -5  -4    4.44   17.62
   6  -5  -4   13.38   14.36
  -6  -5   4   19.74   13.85
   6  -5  -4    9.93   13.80
   6   5   4   10.32    8.88
  -6  -5   4   26.56   24.08
  -6  -5   4   31.34   17.15
  -6   5  -4   19.03   16.46
  -6   5  -4   10.07   13.13
  -6  -5   4    2.02   14.11
   6   5   4   29.97   18.53
   6   5   4   34.20   17.00
  -7   5   0 1309.80   83.47
  -7  -5   0 1488.49   89.91
   7   5   0 1402.88   85.94
  -7  -5   0 1327.84   84.03
  -7  -5   0 1323.58   86.42
   7   5   0 1330.50   87.31
   7   5   0 1395.06   85.30
  -7   5   0 1381.76   86.73
   7  -5   0 1466.31   86.07
   7  -5   0 1393.97   83.72
  -7   5   0 1497.27   83.79
   7  -5   0 1358.74   81.28
  -7   5   0 1414.15   85.67
  -7  -5   0 1426.48   80.27
  -7  -5   0 1413.50   86.97
   7   5   0 1417.19   85.94
  -7  -5   0 1296.56   82.28
   7   5   0 1514.45   86.65
  -7   5   0 1474.48   82.77
   7  -5   0 1482.49   90.13
   7   5   0 1438.09   87.23
   7   5   0 1550.36   84.40
  -7   5   0 1447.86   90.74
   7  -5   0 1423.09   86.23
   7  -5   0 1356.98   87.22
  -7  -5   0 1427.23   88.93
  -7   5   0 1358.74   83.61
  -7   5   0 1460.82   88.22
  -7  -5   0 1361.33   83.95
  -7  -5   0 1402.33   84.63
   7  -5   0 1413.36   88.19
   7  -5   0 1430.20   87.33
   7  -5   0 1451.57   81.84
   7  -5   0 1283.30   85.13
  -7  -5   0 1485.61   84.66
   7  -5   1  358.73   30.18
  -7   5   1  361.77   27.82
  -7  -5  -1  371.76   30.08
  -7   5   1  334.76   30.55
  -7  -5  -1  365.81   25.90
  -7   5   1  374.13   32.16
  -7  -5  -1  380.47   27.50
   7  -5   1  384.27   31.32
   7  -5   1  361.87   23.80
  -7   5   1  379.31   24.59
   7   5  -1  375.85   32.38
   7   5  -1  401.36   28.87
  -7  -5  -1  363.06   32.48
   7  -5   1  339.39   29.39
  -7  -5  -1  346.39   29.77
   7  -5   1  394.38   33.33
  -7   5   1  376.06   29.50
  -7  -5  -1  374.38   30.84
  -7   5   1  332.21   30.80
   7   5  -1  369.61   29.41
   7   5  -1  382.91   30.40
  -7   5   1  388.30   37.37
   7   5  -1  401.14   29.30
   7  -5   1  380.70   33.80
   7  -5   1  339.47   31.07
   7   5  -1  331.33   31.17
  -7  -5   1  374.23   33.82
  -7   5  -1  355.37   30.10
   7   5   1  350.45   35.66
  -7  -5   1  384.23   31.20
  -7   5  -1  374.54   30.39
   7  -5  -1  411.69   27.51
   7  -5  -1  368.10   30.85
  -7  -5   1  401.28   26.81
  -7   5  -1  406.42   33.23
  -7  -5   1  368.62   26.83
  -7   5  -1  394.60   30.78
   7  -5  -1  371.52   28.46
  -7  -5   1  361.89   31.19
  -7  -5   1  384.03   31.99
   7   5   1  413.31   33.68
   7   5   1  400.49   30.98
  -7  -5   1  391.23   27.73
   7  -5  -1  382.05   26.57
   7  -5  -1  426.99   31.41
  -7  -5   1  371.74   27.88
   7  -5  -1  358.06   28.25
  -7  -5   1  403.33   27.13
   7  -5  -1  406.44   35.20
  -7  -5   1  423.72   34.24
   7   5   1  358.61   30.07
   7  -5  -1  389.22   29.46
  -7   5  -1  380.57   30.80
   7   5   1  362.15   30.58
   7   5   1  392.54   31.76
  -7   5  -1  361.48   29.28
  -7   5   2  351.52   33.24
  -7  -5  -2  381.03   34.68
   7  -5   2  375.81   33.01
   7  -5   2  325.37   34.10
   7  -5   2  378.66   31.03
   7   5  -2  363.70   31.16
   7  -5   2  393.85   35.52
  -7   5   2  390.72   43.11
  -7   5   2  399.42   36.33
  -7  -5  -2  385.27   28.09
  -7  -5  -2  361.80   33.05
  -7   5   2  388.63   33.39
   7   5  -2  393.70   30.88
   7   5  -2  380.81   27.50
   7  -5   2  338.27   31.31
   7   5  -2  367.21   33.46
   7  -5  -2  338.62   28.22
   7  -5  -2  396.28   35.56
   7   5   2  406.31   31.01
  -7  -5   2  394.34   29.64
   7   5   2  432.92   35.38
  -7  -5   2  362.20   37.60
  -7  -5   2  438.69   34.58
  -7   5  -2  376.94   32.08
   7  -5  -2  406.61   27.83
   7  -5  -2  427.02   30.07
   7   5   2  401.76   31.86
   7  -5  -2  420.14   30.89
  -7   5  -2  400.13   33.06
  -7  -5   2  417.94   33.55
  -7  -5   2  355.73   33.98
   7   5   2  417.72   33.15
  -7   5  -2  378.06   31.64
  -7  -5  -3  327.74   33.25
  -7   5   3  246.64   36.77
   7   5  -3  279.13   28.49
  -7   5   3  275.54   47.49
  -7   5   3  277.49   31.83
  -7  -5  -3  255.66   31.39
   7  -5   3  252.35   27.11
   7  -5   3  281.10   31.95
   7  -5   3  271.06   32.58
  -7   5   3  282.04   31.16
   7  -5   3  264.32   27.75
   7   5  -3  300.26   30.03
   7   5  -3  278.59   29.84
  -7  -5   3  344.09   32.11
   7  -5  -3  286.58   29.50
  -7  -5   3  231.85   36.08
   7   5   3  356.99   33.72
   7   5   3  348.53   35.84
  -7  -5   3  314.56   28.89
  -7   5  -3  330.60   33.12
  -7   5  -3  297.50   29.45
  -7   5  -3  320.46   28.34
  -7  -5   3  305.18   33.13
  -7  -5   3  334.54   31.64
   7  -5  -3  320.93   28.62
   7  -5  -3  359.56   29.47
   7   5   3  320.18   27.22
  -7   5   4  146.52   27.73
   7   5  -4  110.51   21.64
   7  -5   4  124.05   26.54
   7  -5   4   89.12   23.29
  -7  -5  -4  164.88   29.23
  -7   5   4  100.59   21.73
   7  -5   4  151.46   20.80
  -7   5   4  133.65   39.32
   7   5  -4  135.96   24.25
  -7  -5  -4  178.73   30.71
  -7  -5  -4  127.88   27.31
  -7  -5   4  150.39   36.95
  -7   5  -4  143.61   27.73
   7  -5  -4  125.97   22.70
   7   5   4  159.53   29.43
  -7  -5   4  125.24   23.36
  -7  -5   4  116.82   25.66
   7   5   4  123.74   17.76
  -7  -5   4  147.79   23.01
  -7   5  -4  121.64   21.89
   7  -5  -4  150.14   23.80
   8   5   0   86.90   14.10
   8   5   0   60.09   16.35
   8  -5   0   65.03   13.71
  -8  -5   0   71.13   11.85
  -8   5   0   91.71   16.84
  -8   5   0   66.40   18.48
  -8   5   0   70.10   14.71
  -8  -5   0   59.19   14.71
   8   5   0   68.00   14.79
  -8  -5   0   82.08   13.74
  -8   5   0   61.88   12.11
   8  -5   0   68.15   16.90
  -8  -5   0   69.02   17.88
  -8   5   0   86.60   11.90
  -8  -5   0   57.90   13.23
   8   5   0   60.65   14.86
  -8   5   0   71.55   16.90
  -8  -5   0   71.34   13.54
  -8   5   0   74.52   15.57
   8   5   0   63.61   13.64
   8  -5   0   66.29   15.55
   8  -5   0   52.59   15.62
  -8  -5   0   58.69   12.38
   8  -5   0   54.24   14.20
   8  -5   0   76.06   11.06
  -8   5   1  219.13   23.37
   8  -5   1  274.20   28.29
  -8   5   1  218.67   25.97
   8  -5   1  213.92   25.85
   8   5  -1  216.81   22.04
  -8   5   1  245.09   23.20
   8   5  -1  250.38   26.79
  -8  -5  -1  249.61   24.53
   8  -5   1  283.64   25.93
  -8  -5  -1  244.33   27.92
   8   5  -1  197.10   25.31
   8   5  -1  251.76   25.13
  -8   5   1  239.69   32.00
   8  -5   1  235.41   24.85
   8   5  -1  252.54   23.01
  -8  -5  -1  235.52   21.63
  -8   5   1  266.81   25.65
   8  -5  -1  247.51   20.30
   8   5   1  247.75   25.61
  -8  -5   1  232.89   20.68
   8   5   1  271.91   27.47
  -8  -5   1  244.51   20.27
  -8   5  -1  270.61   28.85
  -8   5  -1  251.53   23.94
   8  -5  -1  202.31   25.79
  -8  -5   1  248.85   28.32
   8  -5  -1  220.78   23.32
  -8  -5   1  263.87   28.48
  -8   5  -1  274.42   27.27
   8   5   1  244.41   26.00
   8  -5  -1  285.19   28.56
   8  -5  -1  248.77   22.63
  -8   5  -1  215.82   26.32
  -8  -5   1  231.42   24.51
  -8  -5   1  229.78   27.59
   8   5   1  246.79   26.05
  -8   5   2   59.40   16.87
   8   5  -2   70.55   16.96
  -8   5   2   72.35   24.25
  -8   5   2   66.07   17.81
   8   5  -2   67.24   15.46
   8  -5   2   66.35   16.16
   8  -5   2   65.94   15.96
  -8  -5  -2   58.37   16.79
   8  -5   2   65.99   16.82
  -8  -5  -2   58.93   17.72
   8  -5   2   81.48   19.43
   8   5  -2   49.91   15.05
  -8   5   2   33.53   15.31
   8   5   2   76.81   16.51
   8   5   2   66.61   17.94
   8  -5  -2   61.83   13.73
  -8   5  -2   43.42   14.56
  -8  -5   2   58.85   17.33
  -8  -5   2   70.22   14.00
   8  -5  -2   67.54   12.64
   8   5   2   59.73   16.09
  -8  -5   2   63.09   18.42
  -8  -5   2   52.70   19.50
  -8   5  -2   63.95   16.22
   8  -5  -2   57.95   14.19
   8   5   2   50.40   14.12
   8  -5  -2   79.86   19.57
  -8  -5   2   49.75   17.12
  -8   5  -2   37.56   15.09
  -8   5   3   56.31   17.93
   8  -5   3   66.47   19.79
   8  -5   3   25.66   13.58
   8   5  -3   57.22   16.42
   8   5  -3   59.06   17.89
   8   5  -3   74.15   18.74
   8  -5   3   55.57   19.90
  -8   5   3   71.78   30.14
  -8   5   3   40.79   17.31
  -8  -5  -3   53.57   19.83
  -8  -5  -3   53.11   18.08
  -8  -5   3   85.05   25.89
  -8   5  -3   56.70   18.35
  -8  -5   3   35.41   18.77
  -8  -5   3   45.02   17.07
   8  -5  -3   95.42   20.50
  -8  -5   3   62.03   18.06
   8   5   3   62.52   15.41
   8  -5  -3   35.91   14.92
   8  -5  -3   52.84   15.38
   8   5   3   96.65   23.22
   8   5   3   49.16   18.71
  -8   5  -3   66.04   16.79
  -8  -5   3   50.38   15.32
   9   5   0  237.70   28.66
   9  -5   0  294.27   27.96
   9  -5   0  296.82   29.21
   9  -5   0  291.95   29.31
  -9   5   0  311.90   29.14
  -9   5   0  275.72   24.61
   9   5   0  305.14   27.94
  -9  -5   0  289.25   26.35
  -9  -5   0  300.72   26.90
   9   5   0  255.20   27.44
   9   5   0  311.65   29.51
  -9  -5   0  265.44   32.18
  -9   5   0  232.72   34.10
  -9  -5  -1   89.27   17.03
   9  -5   1   61.23   17.33
   9   5  -1   54.24   14.30
   9  -5   1   64.61   18.04
   9  -5   1  100.65   20.94
  -9   5   1   62.79   14.50
  -9   5   1   74.03   24.14
  -9   5   1   75.43   17.99
  -9  -5  -1   74.24   19.67
   9   5  -1   58.13   16.05
   9  -5   1   83.94   17.70
   9   5   1   82.90   18.82
   9   5   1   62.17   16.63
  -9  -5   1   99.37   23.30
  -9   5  -1   73.22   16.21
   9   5   1   75.80   18.40
   9  -5  -1   88.82   13.29
   9   5   1  121.14   21.12
  -9  -5   1   74.86   17.75
  -9   5  -1   75.68   17.61
   9  -5  -1  100.01   17.67
  -9   5  -1  110.52   21.56
   9  -5  -1   90.71   15.59
  -9  -5  -2    8.41   15.87
   9  -5   2   40.75   16.49
   9  -5   2   21.41   14.10
   9  -5   2   21.05   13.44
   9  -5   2   61.60   17.89
   9   5  -2   -2.02   13.65
  -9   5   2    1.32   15.78
   9   5  -2   10.02   13.26
  -9  -5  -2   13.98   14.16
  -9   5   2   -1.41   12.63
  -9   5   2   13.80   13.65
   9   5  -2    2.07   12.27
  -9   5   2   -7.30   19.85
   9  -5  -2    4.89   16.17
   9  -5  -2   25.26   16.51
  -9  -5   2    7.14   13.82
   9  -5  -2   10.99   11.33
  -9   5  -2   17.47   14.76
   9   5   2   17.57   14.80
  -9   5  -2   14.05   13.76
  -9  -5   2    2.94   14.44
  -9  -5   2    9.50   16.65
   9   5   2   17.17   14.88
  -9   5  -2   23.19   13.62
   9   5   2   32.58   15.14
  -9  -5   2   20.38   15.46
   9  -5  -2   15.40   13.20
  -9  -5   2   12.31   10.79
  -9   5   3  181.63   28.98
  -9  -5  -3  187.08   31.66
  -9   5   3  198.96   31.12
   9   5  -3  206.50   28.01
   9   5  -3  213.12   27.18
   9  -5   3  201.42   27.21
  -9  -5  -3  246.02   31.20
  -9   5   3  263.87   48.96
   9  -5   3  190.06   30.98
   9  -5   3  212.15   33.27
  -9  -5  -3  221.37   33.49
  -9   5  -3  241.36   30.61
  -9   5  -3  254.55   33.09
  -9  -5   3  197.17   25.99
  -9  -5   3  246.34   33.59
   9  -5  -3  216.35   26.21
  -9  -5   3  201.82   37.50
   9   5   3  257.98   29.11
   9  -5  -3  255.92   29.19
   9   5   3  236.78   34.28
  -9  -5   3  199.51   29.46
   9   5   3  228.95   32.61
 -10  -5   0   30.05   17.75
 -10  -5   0   12.03   12.00
  10  -5   0   15.78   15.04
  10  -5   0   11.90   12.58
 -10   5   0   24.52   17.88
  10   5   0    4.95   13.49
 -10   5   0   16.68   14.68
 -10  -5   0   -2.06   11.16
  10   5   0   12.88   11.95
  10   5   0    8.18   14.92
 -10  -5  -1   -2.28   12.77
 -10  -5  -1   -8.99   14.72
 -10   5   1    6.87   19.15
  10   5  -1    9.63   14.53
  10  -5   1    1.26   16.39
  10   5  -1   -2.82   11.89
  10  -5   1    4.52   13.70
  10  -5   1    6.67   13.72
  10  -5   1   -1.06   14.76
 -10   5   1   10.84   13.34
 -10   5  -1   -3.07   11.12
  10   5   1   12.48   15.40
 -10  -5   1    6.27   12.41
 -10   5  -1    8.98   14.93
  10   5   1   -2.06   13.78
  10  -5  -1    5.86   12.84
  10   5   1   10.16   15.01
  10  -5  -1    7.37   12.23
 -10  -5   1   16.65   20.63
  10   5   1    1.51   14.37
 -10   5  -1    3.48   12.89
  10  -5   2   25.33   15.71
  10   5  -2    5.26   14.04
 -10  -5  -2   31.16   16.54
  10  -5   2   25.77   18.75
  10   5  -2   23.42   17.54
 -10  -5  -2   -2.37   16.42
  10  -5   2   28.17   19.93
 -10   5   2   45.42   26.88
 -10   5   2   20.31   14.96
 -10   5  -2   16.33   14.99
 -10  -5   2    9.39   14.83
  10   5   2   35.18   18.40
  10   5   2   12.33   17.77
  10  -5  -2   17.97   15.84
 -10  -5   2   47.47   24.39
  10   5   2   15.33   16.62
 -10   5  -2   25.09   17.14
  10  -5  -2   11.05   12.98
 -10   5  -2   25.57   13.71
 -11   5   0    9.19   18.84
  11   5   0   26.36   18.39
  11  -5   0   37.24   18.45
 -11  -5   0   19.53   21.35
  11  -5   0    8.19   13.66
 -11   5   0   11.42   15.14
  11   5   0    3.27   13.66
 -11  -5  -1   40.30   16.95
  11   5  -1   42.39   20.31
  11   5  -1   37.60   18.90
 -11   5   1   13.96   17.76
  11  -5   1   21.36   20.10
 -11  -5  -1   41.48   22.71
 -11   5   1   57.57   27.32
  11  -5   1   58.07   20.72
 -11   5  -1   18.80   18.56
  11   5   1   33.90   19.42
  11   5   1   44.03   18.55
  11   5   1   24.37   19.18
 -11  -5   1   32.21   23.59
 -11   5  -1   49.11   23.61
  11  -5  -1   26.90   17.65
   0   6   0  644.14   39.05
   0   6   0  748.81   46.17
   0  -6   0  657.72   38.64
   0  -6   0  731.87   43.64
   0  -6   0  670.13   46.10
   0   6   0  695.66   42.43
   0   6   0  677.75   41.00
   0   6   0  641.12   40.62
   0   6   0  588.21   40.58
   0   6   0  643.42   38.61
   0  -6   0  679.71   40.57
   0   6   0  632.07   43.97
   0  -6   0  683.77   41.79
   0  -6   0  635.61   44.49
   0  -6   0  694.26   40.65
   0  -6   0  665.42   40.72
   0  -6   0  696.57   39.00
   0  -6   0  680.89   41.77
   0   6   0  659.56   41.77
   0   6   0  740.78   46.02
   0  -6  -1 5420.54  338.04
   0  -6  -1 6478.17  332.13
   0  -6   1 6349.43  332.53
   0   6   1 5408.76  332.57
   0  -6  -1 6163.36  329.02
   0  -6  -1 6121.20  329.40
   0   6   1 6044.42  330.80
   0   6  -1 6275.79  329.95
   0  -6   1 5302.08  325.39
   0   6   1 5745.56  340.15
   0  -6   2 9999.00  503.07
   0   6   2 9063.05  501.71
   0  -6  -2 8487.08  514.40
   0   6   2 8298.15  516.13
   0  -6  -2 9527.27  503.44
   0   6  -2 8585.82  496.16
   0  -6  -2 9344.04  501.15
   0   6  -3 1430.93   81.78
   0   6  -3 1252.32   82.45
   0   6  -3 1270.39   74.51
   0  -6   3 1339.46   81.29
   0  -6  -3 1331.73   72.82
   0   6  -3 1243.59   79.08
   0   6   3 1285.78   77.91
   0   6  -3 1233.53   78.90
   0  -6  -3 1275.54   76.05
   0   6  -3 1349.95   74.70
   0   6  -3 1189.88   76.38
   0   6  -3 1259.76   74.54
   0  -6  -3 1265.78   76.59
   0  -6   3 1315.69   78.60
   0  -6  -3 1363.66   83.07
   0  -6   3 1291.95   76.30
   0  -6   3 1225.30   78.50
   0  -6  -3 1295.49   77.16
   0  -6  -3 1321.60   76.58
   0   6   3 1320.67   79.43
   0   6   3 1265.23   78.11
   0  -6   3 1333.97   78.05
   0   6  -3 1294.17   78.47
   0  -6  -3 1338.07   95.85
   0  -6  -3 1320.28   76.98
   0  -6   3 1350.00   76.52
   0  -6  -3 1299.62   79.79
   0  -6  -3 1168.04   79.62
   0   6   3 1349.54   74.34
   0   6  -3 1304.04   75.36
   0  -6  -3 1387.02   73.28
   0  -6   3 1400.86   80.47
   0  -6  -3 1286.50   75.11
   0   6  -3 1271.26   74.27
   0   6   3 1214.74   98.66
   0   6  -4  970.29   63.93
   0   6  -4  892.82   60.02
   0   6  -4  949.50   62.71
   0  -6   4  895.55   55.59
   0   6   4  912.35   52.66
   0  -6  -4  940.65   58.04
   0  -6   4  948.55   60.48
   0  -6  -4 1011.43   60.17
   0  -6  -4  918.67   65.46
   0  -6  -4  810.37   78.39
   0  -6   4  984.13   61.41
   0  -6  -4  949.99   58.53
   0   6  -4  869.63   57.55
   0   6   4  896.47   60.81
   0  -6  -4  866.99   57.96
   0   6  -4  796.42   56.72
   0   6   4 1026.86   89.18
   0  -6  -4  891.56   61.80
   0  -6   4  905.31   55.61
   0   6   4  877.28   58.24
   0  -6   5  185.29   26.80
   0  -6  -5  175.10   22.35
   0   6  -5  193.65   29.15
   0   6  -5  149.99   26.52
   0  -6   5  163.36   25.61
   0  -6  -5  205.10   26.32
   0  -6   5  152.20   18.38
   0  -6   5  150.76   13.72
   0  -6  -5  128.53   36.12
   0  -6  -5  173.07   23.35
   0   6  -5  199.55   24.85
   0  -6  -5  155.36   30.49
  -1  -6   0   27.34    7.22
   1  -6   0   21.84    6.81
   1   6   0   19.80    3.91
  -1  -6   0   21.63    4.83
  -1  -6   0   24.81    5.53
   1   6   0   26.21    3.28
   1  -6   0   28.14    5.64
  -1   6   0   22.51    6.25
   1   6   0   25.60    5.71
   1   6   0   25.28    5.41
   1  -6   0   18.37    5.28
   1   6   0   23.44    5.68
   1  -6   0   21.26    5.86
  -1  -6   0   23.10    4.66
  -1  -6   0   21.05    5.85
   1  -6   0   17.34    6.20
  -1   6   0   22.88    5.88
  -1   6   0   21.94    3.93
   1  -6   0   16.26    6.53
   1   6   0   40.22    6.13
   1   6   0   23.69    6.78
  -1   6   0   18.77    4.13
   1   6   0   30.11    5.43
   1   6   0   25.19    6.39
   1  -6   0   20.12    4.83
  -1   6   0   10.44    5.82
  -1  -6   0   30.59    4.25
  -1   6   0   24.36    5.38
  -1  -6   0   24.19    5.11
   1  -6   0   15.59    4.14
   1  -6   0   19.37    5.62
  -1  -6   0   22.08    6.25
  -1  -6   0   22.06    3.12
  -1   6   0   21.09    7.82
  -1   6   0   17.59    5.48
  -1   6   0   13.13    4.76
  -1  -6   0   25.02    5.43
   1   6   0   18.74    5.81
  -1   6   0   46.32   10.65
  -1   6   1 2348.03  126.54
   1   6  -1 2328.09  127.68
  -1  -6  -1 2172.57  125.67
   1   6  -1 2314.96  128.31
  -1   6   1 2349.94  129.70
   1   6  -1 2245.26  127.71
  -1  -6  -1 2252.88  124.49
  -1  -6  -1 2377.60  132.74
   1  -6   1 2319.08  129.03
  -1   6   1 2400.45  127.39
   1   6  -1 2169.63  127.12
  -1  -6  -1 2147.48  135.78
   1   6  -1 2223.59  128.25
  -1   6   1 2297.93  130.89
   1  -6   1 2300.29  124.84
  -1  -6  -1 2341.50  126.80
   1  -6   1 2312.74  127.11
   1   6  -1 2375.87  129.03
  -1  -6  -1 2270.91  124.72
   1  -6   1 2351.59  126.71
   1  -6   1 2319.84  129.01
  -1  -6  -1 2286.23  127.84
   1  -6   1 2273.60  128.76
  -1  -6  -1 2364.22  133.95
   1   6  -1 2256.72  126.72
  -1  -6  -1 2227.86  138.25
  -1  -6  -1 2371.64  129.35
   1  -6   1 2255.10  130.21
   1  -6   1 2369.55  127.36
  -1  -6  -1 2306.80  127.94
   1   6  -1 2304.51  129.12
  -1   6   1 2346.37  130.29
  -1  -6  -1 2291.65  127.14
   1  -6   1 2321.74  135.02
  -1   6   1 1952.67  138.26
  -1   6   1 2304.17  130.52
   1   6  -1 2240.72  129.09
  -1  -6   1 2286.46  128.40
   1   6   1 2269.25  128.38
   1  -6  -1 2222.48  126.84
  -1   6  -1 2247.38  129.43
  -1   6  -1 2221.26  130.79
   1   6   1 2329.90  128.54
   1  -6  -1 2274.97  128.08
   1  -6  -1 2265.03  126.02
  -1   6  -1 2196.59  127.53
  -1  -6   1 2208.97  128.71
  -1  -6   1 2339.37  129.98
   1  -6  -1 2250.15  136.97
   1   6   1 2123.11  132.03
   1   6   1 2388.95  130.72
   1   6   1 2340.37  126.41
  -1  -6   1 2178.26  128.61
  -1   6  -1 2225.87  128.32
  -1  -6   1 2263.47  126.25
  -1   6  -1 2280.61  128.98
   1   6   1 2323.88  127.15
  -1  -6   1 2344.73  128.19
   1  -6  -1 2279.46  130.91
   1  -6  -1 2427.59  131.13
   1  -6  -1 2262.04  129.51
  -1   6  -1 2221.09  128.68
  -1   6  -1 2213.99  128.43
  -1   6  -1 2256.47  127.44
  -1   6  -1 1991.75  132.60
   1   6   1 2235.16  129.08
  -1  -6   1 2262.15  126.19
  -1  -6   1 2249.90  127.77
  -1  -6   1 2272.82  127.98
   1  -6  -1 2267.60  129.18
   1  -6  -1 2181.51  127.90
   1  -6  -1 2170.25  126.96
   1   6  -2 1977.27  114.61
  -1   6   2 1953.54  113.84
   1   6  -2 1955.46  116.02
   1  -6   2 1997.84  122.21
   1   6  -2 1933.69  115.62
   1  -6   2 1914.23  116.12
  -1   6   2 2062.01  117.51
  -1  -6  -2 2016.38  113.02
  -1  -6  -2 1955.36  115.04
  -1  -6  -2 2076.16  112.73
   1   6  -2 1898.37  115.12
   1   6  -2 1888.43  112.20
   1  -6   2 1940.35  114.21
  -1  -6  -2 1993.09  112.89
   1   6  -2 2080.53  116.39
  -1   6   2 1973.36  113.94
  -1  -6  -2 1903.32  116.96
   1   6  -2 1907.06  114.62
  -1  -6  -2 2002.41  111.09
  -1  -6  -2 1928.76  110.89
  -1  -6  -2 1929.47  116.59
  -1  -6  -2 1884.86  130.41
  -1  -6  -2 2064.01  113.57
   1  -6   2 1925.77  114.00
  -1   6   2 1990.38  114.21
   1  -6   2 1994.65  114.07
  -1  -6  -2 1976.51  127.77
   1  -6   2 1876.93  115.17
   1   6  -2 2189.61  117.33
   1  -6   2 1967.47  116.06
  -1   6   2 1745.96  114.53
   1   6  -2 2036.10  115.79
  -1  -6  -2 2068.17  113.35
   1   6  -2 1979.52  111.99
  -1  -6  -2 2114.38  120.41
  -1   6  -2 2039.09  117.58
  -1  -6   2 2024.20  115.71
   1   6   2 2007.89  114.42
  -1  -6   2 2037.12  115.82
   1  -6  -2 2269.25  115.57
   1   6   2 2100.65  116.95
  -1  -6   2 2023.54  111.82
   1  -6  -2 1755.17  113.81
  -1  -6   2 2144.86  116.48
   1  -6  -2 2091.03  118.03
  -1  -6   2 2162.28  114.90
   1   6   2 1797.35  116.00
  -1  -6   2 2140.27  115.43
  -1  -6   2 2004.18  116.78
   1  -6  -2 1999.24  111.94
  -1   6  -2 2052.68  113.42
  -1   6  -2 2077.82  117.00
   1   6   2 2054.16  116.05
  -1  -6   2 2117.61  116.70
   1  -6  -2 2047.24  112.53
  -1   6  -2 1997.81  110.95
   1   6   2 2074.20  114.67
  -1  -6   2 1985.03  115.23
  -1   6  -2 2101.34  115.45
  -1   6  -2 2133.29  114.52
   1  -6  -2 2078.76  117.83
   1  -6  -2 1995.86  113.26
   1  -6  -2 1984.53  127.89
   1  -6  -2 2071.75  113.46
  -1   6  -2 2134.56  116.52
  -1   6  -2 2126.66  113.88
  -1   6  -2 2030.19  118.32
  -1   6  -2 2048.35  110.62
   1   6   2 2023.00  117.97
   1  -6  -2 2041.19  112.11
   1   6   2 2104.77  112.98
   1  -6  -2 1908.13  118.22
   1  -6  -2 2104.38  112.89
  -1  -6   2 2118.89  116.59
   1  -6   3   68.14   10.14
  -1  -6  -3   72.07   10.15
   1  -6   3   73.22   16.47
  -1  -6  -3   56.27   15.02
  -1  -6  -3   68.34   10.47
   1   6  -3   65.29   13.27
  -1   6   3   98.31   12.87
  -1   6   3   69.94   25.79
   1   6  -3   61.34   11.68
  -1   6   3   65.65   10.86
   1   6  -3   58.26    9.13
   1   6  -3   75.35   12.70
   1   6  -3   75.22    9.04
   1   6  -3   56.98   11.72
   1   6  -3   76.24    7.34
   1   6  -3   68.31    8.62
  -1  -6  -3   67.36    5.62
  -1  -6  -3   71.07   22.13
   1  -6   3   79.39   14.24
   1  -6   3   59.72   10.41
   1  -6   3   82.28   14.09
   1   6  -3   64.61   13.55
   1  -6   3   72.92   10.34
   1  -6   3   78.73   12.15
  -1   6   3   79.22    9.22
   1   6  -3   67.43    7.90
  -1  -6  -3   72.17   13.06
  -1  -6  -3   59.77   11.06
   1   6  -3   63.57   11.19
   1  -6   3   49.98   10.58
  -1   6   3   61.82   12.52
  -1  -6  -3   69.17   10.55
  -1  -6  -3   91.13   13.95
  -1  -6  -3   67.53    5.30
  -1   6   3   75.11    9.97
  -1  -6  -3   86.71   23.91
  -1  -6  -3   59.83    9.13
   1   6   3   73.49    8.35
   1   6   3   55.11   12.01
  -1   6  -3   51.79    6.85
  -1  -6   3   68.07   13.34
  -1   6  -3   50.67   13.09
   1   6   3   56.97   11.85
   1  -6  -3   65.59    8.95
  -1  -6   3   46.28   11.32
  -1   6  -3   62.95   12.24
   1  -6  -3   55.29   10.90
  -1   6  -3   44.78    8.51
  -1   6  -3   77.06   12.07
   1  -6  -3   53.27    8.65
  -1   6  -3   64.05    9.28
  -1   6  -3   56.16   12.34
  -1  -6   3   63.37    9.93
  -1   6  -3   56.63    7.78
   1  -6  -3   49.59    8.68
   1  -6  -3   58.25   10.40
   1  -6  -3   84.83   20.23
   1  -6  -3   60.30   10.40
  -1  -6   3   61.37   11.67
   1  -6  -3   64.28   13.15
   1  -6  -3   51.48   13.93
  -1  -6   3   56.09   10.46
  -1   6  -3   57.19   13.50
   1   6   3   57.50   10.04
  -1  -6   3   67.03   14.40
   1  -6  -3   57.66    8.25
   1   6   3   89.06   14.51
  -1   6  -3   62.87    7.46
   1  -6  -3   70.54    8.55
   1  -6  -3   81.00   14.46
  -1   6  -3   63.34    9.15
  -1  -6   3   66.15   13.10
  -1  -6   3   52.39    9.69
  -1  -6  -4  105.66   31.33
  -1  -6  -4   96.84   15.14
   1  -6   4  107.44   12.88
  -1  -6  -4  103.73   17.08
  -1  -6  -4  150.44   25.23
  -1  -6  -4  118.37   16.43
  -1   6   4   94.49   33.77
   1  -6   4   95.38   13.61
   1   6  -4  108.06   16.40
  -1   6   4  107.26   11.99
  -1  -6  -4   94.18   15.86
  -1   6   4  128.74   18.75
  -1  -6  -4  118.49   18.29
   1  -6   4  111.08   17.27
  -1   6   4  110.23   13.88
   1  -6   4   99.91   16.91
  -1   6   4  123.62   17.16
   1   6  -4  127.42   21.01
   1  -6   4  134.23   20.72
   1   6  -4  127.99   20.65
   1   6  -4  102.41   16.97
   1   6   4  134.83   18.87
  -1  -6   4  122.14   14.87
   1  -6  -4  122.46   19.26
  -1   6  -4  123.22   19.19
   1  -6  -4  117.49   16.18
  -1   6  -4  132.70   14.06
  -1  -6   4  126.81   18.05
  -1  -6   4  126.91   19.39
  -1  -6   4  116.91   14.53
  -1   6  -4  112.83   13.93
   1   6   4  136.88   11.01
   1  -6  -4  141.68   18.11
   1   6   4  124.05    9.47
   1  -6  -4  135.27   16.69
   1   6   4  140.20   20.16
  -1   6  -4  115.60   21.34
   1  -6  -4  122.26   22.30
   1  -6  -4  115.61   16.57
   1  -6  -4  103.63   14.38
  -1  -6  -5  102.09   20.30
   1   6  -5   83.09   22.31
   1  -6   5  111.75   22.13
  -1  -6  -5  138.25   21.05
  -1   6   5  192.84   47.99
   1  -6   5  100.98   14.01
  -1  -6  -5  124.65   35.06
   1   6  -5   95.62   23.37
  -1  -6  -5   89.03   23.99
  -1   6   5  112.66   15.85
   1  -6  -5   73.35   26.89
  -1  -6   5  100.45   21.16
  -1   6  -5  125.33   22.70
  -1  -6   5  104.95   15.27
  -1   6  -5  130.30   25.56
   1  -6  -5  120.07   28.43
   1  -6  -5  112.04   18.55
   1  -6  -5  114.47   19.91
  -1  -6   5   53.09   17.03
  -1   6  -5  123.88   24.55
  -2   6   0 3571.26  201.80
   2   6   0 3637.31  201.09
   2   6   0 3446.02  204.18
  -2   6   0 3559.16  205.17
   2  -6   0 3727.86  202.93
   2   6   0 3610.56  199.10
  -2   6   0 3664.69  205.30
  -2   6   0 3508.56  202.67
   2   6   0 3681.32  202.13
   2   6   0 3610.51  204.32
   2   6   0 3501.15  200.78
  -2  -6   0 3597.78  202.39
   2  -6   0 3673.27  201.93
  -2  -6   0 3501.26  200.97
   2  -6   0 3609.26  201.19
   2  -6   0 3665.78  203.12
  -2  -6   0 3536.22  202.78
   2  -6   0 3624.25  203.28
   2  -6   0 3699.70  202.03
  -2  -6   0 3686.12  201.11
   2   6   0 3678.73  201.08
  -2   6   0 3718.95  202.20
   2  -6   0 3669.36  201.96
   2   6   0 3574.02  202.18
  -2  -6   0 3580.58  202.68
   2  -6   0 3718.87  203.59
  -2  -6   0 3631.87  201.23
  -2   6   0 3627.06  201.12
  -2   6   1 4519.71  248.11
  -2  -6  -1 4724.85  250.40
   2   6  -1 4571.82  246.71
  -2   6   1 4178.83  252.73
   2  -6   1 4639.14  248.07
  -2  -6  -1 4670.56  249.38
   2  -6   1 4794.71  253.36
   2   6  -1 4468.74  249.98
   2  -6   1 4553.92  250.24
   2   6  -1 4429.99  248.57
  -2  -6  -1 4604.21  251.31
  -2   6   1 4465.15  247.71
  -2   6   1 4597.27  249.51
   2   6  -1 4553.21  249.26
   2  -6   1 4389.18  248.78
  -2  -6  -1 4510.64  255.44
   2   6  -1 4022.75  248.18
  -2   6   1 4133.63  258.93
  -2   6   1 4272.40  245.51
   2   6  -1 4422.10  249.84
  -2   6   1 4476.10  250.61
  -2  -6  -1 4602.73  249.52
  -2  -6  -1 4504.63  248.10
  -2  -6  -1 4599.30  248.83
  -2  -6  -1 4634.38  256.06
  -2   6  -1 4425.42  257.85
   2   6   1 3938.95  253.91
  -2  -6   1 4694.02  247.66
  -2   6  -1 4527.66  251.18
   2  -6  -1 4528.27  250.30
  -2   6  -1 4526.91  249.49
  -2  -6   1 4643.44  250.57
  -2  -6   1 4481.34  248.44
  -2  -6   1 4562.78  249.27
  -2  -6   1 4431.36  248.51
   2  -6  -1 4703.54  249.48
   2   6   1 4564.76  248.07
  -2  -6   1 4218.03  249.62
   2   6   1 4472.16  250.21
  -2   6  -1 4230.08  249.38
   2  -6  -1 4644.01  256.13
  -2   6  -1 4515.79  249.08
  -2   6  -1 4418.06  247.91
  -2   6  -1 4692.56  250.09
   2  -6  -1 4564.41  249.56
   2   6   1 4550.00  249.53
   2  -6  -1 4365.50  247.66
   2  -6  -1 4516.44  251.14
   2  -6  -1 4394.65  250.40
  -2   6  -1 4358.00  249.86
   2  -6  -1 4535.66  248.22
   2  -6  -1 4480.59  251.57
   2   6   1 4446.31  247.33
   2  -6   2 5243.73  299.40
  -2  -6  -2 5708.72  306.91
  -2  -6  -2 5255.37  316.10
  -2   6   2 5364.53  297.33
   2   6  -2 5057.33  300.12
  -2  -6  -2 5332.18  296.78
  -2  -6  -2 5604.19  300.72
   2   6  -2 5436.17  300.97
  -2  -6  -2 5364.21  295.89
   2   6  -2 5268.41  297.96
  -2  -6  -2 5574.03  298.28
  -2  -6  -2 5360.90  297.92
   2   6  -2 5524.77  299.66
   2   6  -2 5436.65  300.51
  -2  -6  -2 5196.52  297.57
   2   6  -2 5409.13  299.26
   2   6  -2 5333.46  300.25
   2   6  -2 5419.93  300.72
  -2  -6  -2 5474.28  301.63
   2  -6   2 5632.46  304.70
  -2   6   2 4913.76  317.10
  -2  -6  -2 5210.88  297.11
  -2  -6  -2 5559.76  297.57
   2  -6   2 5353.31  301.88
  -2  -6  -2 5351.95  310.90
   2  -6   2 5461.26  297.58
   2  -6   2 5475.78  299.62
   2  -6   2 5260.85  298.29
  -2   6   2 5663.19  302.90
  -2   6   2 5445.29  299.41
  -2   6   2 5399.04  298.81
   2   6  -2 5397.39  299.94
   2  -6   2 5359.98  301.49
   2  -6   2 5559.54  301.81
  -2   6  -2 5394.52  301.15
   2  -6  -2 5433.69  298.44
  -2   6  -2 5330.08  298.91
  -2  -6   2 5345.75  299.66
  -2   6  -2 5364.73  301.08
   2  -6  -2 5334.06  296.71
  -2   6  -2 5188.28  302.18
   2  -6  -2 5180.69  301.84
  -2  -6   2 5408.04  299.95
   2  -6  -2 5426.75  310.57
   2   6   2 5259.24  298.37
   2   6   2 5706.25  299.88
   2  -6  -2 5373.45  300.33
   2  -6  -2 5346.73  299.13
  -2   6  -2 5467.27  296.31
  -2   6  -2 4954.79  300.49
  -2   6  -2 5390.91  302.04
   2   6   2 5362.99  297.08
  -2   6  -2 5268.21  302.52
   2  -6  -2 5283.72  295.77
   2  -6  -2 5418.15  303.50
  -2  -6   2 5214.29  301.09
   2   6   2 5359.72  301.43
   2  -6  -2 5364.33  298.19
  -2   6  -2 5369.01  296.91
   2  -6  -2 5314.06  297.87
   2   6   2 5311.75  302.82
  -2  -6   2 5487.11  301.13
  -2   6  -2 5489.22  301.29
   2   6   2 5311.50  301.37
  -2  -6   2 5326.09  300.50
   2  -6  -2 5593.79  299.92
   2   6   2 5474.44  298.45
   2  -6  -2 5472.54  296.54
  -2  -6   2 5872.77  301.51
  -2  -6   2 5831.40  299.69
  -2   6  -2 5318.73  298.40
   2  -6  -2 5503.25  303.20
   2  -6   3 1028.07   62.14
  -2   6   3 1047.64   60.81
   2  -6   3 1054.70   58.57
   2  -6   3  994.66   57.71
  -2  -6  -3 1000.24   56.50
   2   6  -3 1028.51   57.01
  -2   6   3  976.11   58.92
  -2   6   3  946.08   55.89
   2   6  -3 1008.91   61.19
   2   6  -3 1006.78   59.30
   2   6  -3  975.55   57.79
   2   6  -3  983.91   56.72
   2   6  -3 1027.93   61.37
   2  -6   3 1033.15   58.75
  -2  -6  -3  984.11   60.94
  -2  -6  -3 1042.69   65.94
  -2  -6  -3  993.19   57.70
   2   6  -3  997.66   60.54
   2   6  -3  971.08   59.11
  -2  -6  -3  981.96   53.43
  -2   6   3 1004.90   56.61
  -2  -6  -3  980.00   59.64
   2  -6   3  979.76   61.20
  -2  -6  -3  970.82   56.29
  -2   6   3  938.40   58.03
  -2   6   3  774.46   78.80
   2  -6   3 1086.46   63.85
  -2  -6  -3 1048.73   74.24
  -2  -6  -3  989.83   79.59
   2  -6   3 1053.66   57.89
  -2  -6  -3 1001.66   56.95
   2   6  -3 1003.05   59.21
  -2  -6  -3  982.75   61.24
   2  -6   3  918.18   58.05
  -2  -6   3  903.06   65.82
   2  -6  -3  860.49   60.78
   2   6   3  887.97   59.75
  -2  -6   3  895.85   58.81
   2   6   3  932.89   54.13
  -2   6  -3  882.05   54.16
   2  -6  -3  922.39   70.17
  -2   6  -3  797.75   58.76
  -2  -6   3  879.28   57.88
   2   6   3  894.08   54.69
  -2   6  -3  933.85   57.23
   2  -6  -3  886.78   62.78
  -2   6  -3  915.14   57.93
  -2   6  -3  963.84   62.33
   2  -6  -3  904.65   52.84
   2  -6  -3  844.72   57.63
  -2   6  -3  891.98   54.58
  -2  -6   3  919.21   59.27
  -2   6  -3  877.83   60.66
   2  -6  -3  861.51   61.03
  -2   6  -3  883.78   60.04
   2  -6  -3  880.06   52.56
   2   6   3  911.23   53.38
  -2  -6   3  929.82   60.93
   2   6   3  936.48   60.82
  -2   6  -3  865.89   55.26
   2  -6  -3  919.34   56.50
   2  -6  -3  920.81   54.82
   2  -6  -3  902.16   55.59
  -2  -6   3  857.90   56.91
   2   6   3  898.47   60.38
   2  -6  -3  901.45   57.08
   2  -6  -3  912.32   54.93
  -2   6  -3  872.06   54.42
  -2  -6   3  889.45   60.95
   2  -6  -3  939.29   57.17
  -2   6  -3  859.11   61.52
   2   6  -4  534.40   39.95
   2  -6   4  542.39   44.71
   2   6  -4  572.87   43.66
  -2  -6  -4  559.34   37.69
   2  -6   4  563.51   39.53
  -2  -6  -4  529.40   55.72
  -2   6   4  477.49   64.40
  -2  -6  -4  610.23   49.48
  -2   6   4  534.74   40.70
   2  -6   4  556.11   37.70
   2   6  -4  593.52   43.74
   2  -6   4  523.97   39.40
  -2   6   4  526.07   39.20
   2  -6   4  552.94   35.80
  -2  -6  -4  556.14   41.60
   2   6  -4  525.81   40.06
  -2  -6  -4  494.68   37.59
  -2  -6  -4  544.89   43.52
  -2  -6   4  528.71   37.65
   2  -6  -4  561.37   34.81
  -2   6  -4  540.79   37.45
   2   6   4  539.54   32.52
  -2  -6   4  548.83   43.00
  -2   6  -4  601.08   43.00
   2  -6  -4  616.58   39.05
   2  -6  -4  487.26   45.47
   2   6   4  536.37   32.99
  -2   6  -4  634.48   45.93
   2  -6  -4  559.18   33.83
   2   6   4  532.92   41.91
   2  -6  -4  564.98   39.67
  -2  -6   4  621.68   42.51
   2  -6  -4  579.43   40.42
  -2  -6   4  546.12   38.33
   2   6  -5  355.31   38.81
  -2  -6  -5  368.14   37.15
  -2  -6  -5  391.59   44.17
  -2  -6  -5  364.54   36.91
   2  -6   5  368.31   32.70
   2  -6   5  336.81   37.53
   2   6  -5  325.95   37.58
  -2  -6  -5  335.24   30.86
  -2   6   5  311.82   28.13
  -2   6   5  373.14   69.78
   2  -6   5  341.68   26.99
  -2  -6  -5  330.96   52.34
  -2   6   5  338.44   33.03
  -2  -6   5  342.76   28.94
   2  -6  -5  359.75   33.43
  -2  -6   5  411.38   38.52
  -2   6  -5  337.91   40.31
   2  -6  -5  311.61   31.87
  -2   6  -5  361.56   38.99
  -2  -6   5  329.31   35.29
   2  -6  -5  284.26   41.63
  -2   6  -5  304.84   37.27
  -3   6   0 1220.44   73.67
   3  -6   0 1287.45   71.98
   3  -6   0 1237.19   69.51
   3  -6   0 1181.62   68.83
  -3   6   0 1218.42   71.05
  -3   6   0 1300.24   69.09
  -3  -6   0 1190.18   71.82
   3   6   0 1235.05   70.11
  -3  -6   0 1169.62   69.95
   3   6   0 1231.33   71.47
   3  -6   0 1259.00   70.70
  -3   6   0 1107.03   70.17
  -3  -6   0 1115.32   68.13
   3  -6   0 1225.65   71.90
  -3  -6   0 1178.45   70.62
   3   6   0 1143.99   72.34
   3   6   0 1193.02   73.14
   3   6   0 1209.77   68.03
   3   6   0 1182.41   68.82
  -3   6   0 1123.32   72.69
   3   6   0 1201.87   70.70
  -3  -6   0 1229.15   71.94
   3  -6   0 1199.07   70.36
  -3  -6   0 1218.09   70.71
   3   6   0 1154.91   69.68
   3  -6   0 1270.50   72.43
  -3   6   0 1198.39   69.56
  -3  -6   0 1203.18   69.74
   3  -6   0 1200.83   69.95
   3  -6   0 1218.32   70.08
  -3  -6   0 1204.03   68.10
   3  -6   0 1154.52   70.56
  -3  -6   0 1240.48   69.41
   3   6   0 1269.95   71.64
   3  -6   0 1270.98   71.01
  -3   6   0 1190.81   71.28
   3   6   0 1198.46   70.27
  -3  -6  -1 1032.05   59.25
  -3  -6  -1 1009.80   58.84
  -3  -6  -1 1023.21   63.11
  -3  -6  -1  987.06   58.89
  -3  -6  -1  941.75   56.59
  -3   6   1 1004.89   63.00
   3   6  -1  976.38   58.34
   3   6  -1 1010.30   58.38
   3  -6   1 1042.90   56.86
  -3  -6  -1 1039.99   57.76
  -3   6   1  997.47   67.18
  -3  -6  -1  965.87   61.96
   3   6  -1  964.69   58.11
   3  -6   1  982.13   58.49
   3  -6   1 1008.15   58.69
   3  -6   1  970.69   59.78
   3  -6   1  999.57   57.23
   3   6  -1  985.63   58.37
   3  -6   1 1007.06   58.58
  -3   6   1 1055.85   57.97
   3  -6   1 1027.62   60.76
   3   6  -1  966.53   59.31
   3  -6   1  988.58   59.43
   3   6  -1 1010.53   58.53
  -3   6   1  901.51   55.03
   3  -6   1 1003.01   54.63
   3   6  -1 1004.71   57.70
  -3  -6  -1  967.35   54.53
  -3   6   1  907.85   56.10
  -3  -6  -1  990.21   56.98
  -3  -6  -1  970.17   59.17
  -3   6   1  989.22   58.65
   3   6  -1 1038.18   59.71
  -3  -6   1  967.80   58.51
   3  -6  -1 1008.99   63.23
   3  -6  -1  976.11   55.85
   3  -6  -1  935.95   59.09
  -3  -6   1 1020.40   60.32
  -3  -6   1  930.27   57.22
   3  -6  -1 1020.22   58.66
  -3  -6   1  909.16   57.03
   3   6   1  881.97   64.61
   3   6   1  926.82   57.50
  -3   6  -1  989.06   58.47
  -3  -6   1  978.38   58.87
  -3  -6   1 1041.18   59.03
   3   6   1  819.22   63.49
   3   6   1  948.80   59.46
  -3   6  -1  934.54   55.36
   3   6   1  950.52   59.09
  -3  -6   1  988.62   55.57
   3  -6  -1 1033.81   59.95
   3  -6  -1  967.72   59.30
   3   6   1  955.22   58.19
  -3   6  -1  984.26   57.72
   3  -6  -1  969.87   56.94
  -3  -6   1 1036.33   59.89
  -3   6  -1 1014.14   60.20
  -3   6  -1  920.99   58.60
   3   6   1  975.76   55.44
   3  -6  -1  965.13   54.94
   3  -6  -1  949.53   60.65
  -3  -6   1  970.57   55.32
  -3   6  -1  979.48   58.72
  -3   6  -1  926.92   59.89
  -3   6  -1  984.62   64.45
   3  -6  -1  969.08   58.77
  -3  -6   1  949.08   58.37
   3  -6  -1 1008.51   57.21
  -3   6  -1  964.16   58.40
   3   6   1 1004.11   58.60
  -3  -6   1  929.92   57.70
   3  -6  -1  897.22   58.64
   3   6   1  967.09   55.67
  -3   6   2  638.16   36.91
   3   6  -2  669.50   40.97
  -3  -6  -2  656.59   42.09
  -3  -6  -2  646.84   48.24
   3   6  -2  627.98   41.10
   3  -6   2  627.77   41.18
  -3  -6  -2  660.08   41.30
   3   6  -2  658.61   41.21
   3  -6   2  602.24   42.04
   3   6  -2  650.84   40.70
   3  -6   2  600.85   39.64
  -3   6   2  612.27   39.90
   3  -6   2  626.35   36.25
   3   6  -2  633.52   39.63
   3  -6   2  652.71   42.01
  -3   6   2  548.54   53.03
   3   6  -2  634.11   40.72
   3  -6   2  608.40   40.28
  -3  -6  -2  609.19   39.08
   3   6  -2  615.70   40.43
  -3  -6  -2  623.32   37.33
  -3  -6  -2  594.78   38.31
  -3  -6  -2  626.73   41.18
   3   6  -2  610.37   39.13
   3  -6   2  658.11   43.20
  -3   6   2  642.53   36.17
   3  -6   2  628.41   38.16
  -3  -6  -2  638.70   36.81
  -3  -6  -2  696.38   49.70
  -3  -6  -2  652.97   37.82
   3  -6   2  590.55   41.71
   3  -6   2  672.22   42.87
   3   6  -2  619.29   41.04
  -3   6   2  605.66   43.42
  -3   6   2  612.80   40.44
  -3   6   2  618.18   42.61
  -3   6   2  659.22   40.18
  -3   6  -2  570.54   38.49
   3  -6  -2  552.82   41.41
  -3  -6   2  678.74   40.74
   3   6   2  623.27   38.44
  -3  -6   2  620.55   41.60
   3  -6  -2  577.44   40.08
   3  -6  -2  608.96   35.88
  -3  -6   2  605.43   39.59
   3   6   2  587.76   41.97
   3   6   2  647.63   40.63
   3  -6  -2  625.46   38.90
  -3  -6   2  607.80   41.54
  -3  -6   2  616.02   40.92
   3  -6  -2  618.20   43.02
  -3  -6   2  632.70   41.98
  -3  -6   2  612.78   41.25
   3   6   2  603.58   43.34
   3   6   2  596.43   37.55
  -3   6  -2  663.25   42.48
  -3  -6   2  627.81   40.17
  -3   6  -2  510.71   45.16
   3  -6  -2  606.71   42.32
   3   6   2  622.70   38.77
  -3   6  -2  641.23   37.68
   3   6   2  615.18   37.01
   3  -6  -2  643.80   39.26
  -3   6  -2  628.54   40.96
   3  -6  -2  630.53   47.62
   3  -6  -2  692.43   39.60
  -3   6  -2  626.15   43.18
   3   6   2  624.45   42.10
  -3   6  -2  579.34   39.55
  -3   6  -2  614.50   42.12
  -3   6  -2  592.11   36.22
   3  -6  -2  586.96   35.96
   3  -6  -2  635.52   41.49
   3  -6  -2  619.16   39.55
  -3  -6  -3   20.29   13.15
   3   6  -3   12.74   10.33
  -3  -6  -3    7.89    8.74
  -3  -6  -3   23.18   14.85
  -3   6   3    8.13    9.71
   3   6  -3   10.55    7.94
  -3   6   3    8.12   16.95
  -3  -6  -3    7.84    9.68
   3   6  -3   10.58    6.70
  -3   6   3   17.32   10.90
   3  -6   3    4.85    7.28
   3   6  -3    7.38    9.67
   3  -6   3   -1.00    4.95
   3   6  -3    1.04    7.30
  -3   6   3   16.26    8.55
  -3  -6  -3   12.87    8.93
   3  -6   3    5.98    6.58
  -3  -6  -3    4.29    5.95
  -3  -6  -3   10.74    6.65
  -3  -6  -3    3.79    7.51
  -3  -6  -3   14.04    4.87
   3  -6   3    7.68   10.24
   3   6  -3    6.90    9.41
   3  -6   3   11.74    8.68
   3  -6   3   12.38    8.27
   3  -6   3    9.39    7.04
  -3  -6  -3   30.91   15.40
  -3   6   3   20.09    8.38
  -3   6   3    6.53    6.49
  -3  -6  -3    3.92    6.21
   3  -6   3   10.28    7.90
  -3   6   3    4.62    7.05
  -3  -6  -3   14.34    6.37
   3   6  -3    5.31    7.84
  -3   6  -3    5.16    9.73
  -3  -6   3   11.15    9.31
  -3   6  -3    8.01   10.05
   3  -6  -3    5.56    3.95
   3   6   3    7.12    9.83
   3  -6  -3   -1.12    4.06
   3  -6  -3    5.70    6.95
   3  -6  -3    3.61    7.13
  -3  -6   3    3.00   11.60
  -3  -6   3   -5.39    9.76
   3  -6  -3   -0.59    6.19
   3  -6  -3   20.87   12.16
   3   6   3    9.40    5.55
  -3  -6   3    5.70    6.25
  -3   6  -3    0.81    4.16
  -3   6  -3    9.17    5.06
   3  -6  -3   16.41   11.12
   3   6   3   -0.15    9.30
   3   6   3    2.08    4.65
   3  -6  -3    3.93    5.51
   3  -6  -3    3.53    4.79
  -3  -6   3   -1.80    6.91
  -3   6  -3   21.61   10.52
  -3  -6   3   14.38    8.41
   3   6   3    6.38    4.56
  -3   6  -3    9.17    4.42
  -3  -6   3    6.08    8.08
   3  -6  -3    9.35    8.55
  -3  -6   3   -6.10    7.15
  -3   6  -3    7.56    5.09
   3  -6  -3    8.74    5.10
  -3   6  -3    8.42    7.61
   3  -6  -3   16.78    9.00
   3   6  -4  124.03   21.34
  -3   6   4  132.18   17.00
  -3   6   4  119.34   39.42
  -3   6   4  116.69   18.89
  -3  -6  -4  127.62   29.84
  -3  -6  -4  163.00   17.34
  -3   6   4  157.64   20.50
   3   6  -4  149.89   22.48
  -3  -6  -4  144.30   27.25
   3  -6   4  160.16   18.82
   3  -6   4  123.86   22.60
  -3  -6  -4  142.76   17.65
   3  -6   4  135.28   15.90
  -3  -6  -4  157.95   23.61
  -3   6   4  122.99   22.98
   3   6  -4  137.57   18.41
   3  -6   4  135.43   18.36
   3   6  -4  127.81   18.47
  -3  -6   4  189.43   25.72
   3   6   4  151.29   22.84
   3  -6  -4  172.54   21.60
  -3   6  -4  145.34   17.98
   3   6   4  160.97   12.58
   3  -6  -4  149.67   19.44
   3  -6  -4  147.07   15.27
   3  -6  -4  191.62   28.47
   3   6   4  148.47   22.20
  -3   6  -4  193.40   27.13
  -3   6  -4  163.66   23.64
  -3  -6   4  169.49   19.54
  -3  -6   4  155.37   18.95
  -3  -6   4  109.27   20.52
   3   6   4  165.70   12.56
  -3  -6  -5  167.32   26.93
  -3   6   5  131.76   22.99
   3  -6   5  126.78   20.96
   3   6  -5  119.05   24.33
  -3  -6  -5  158.39   34.48
   3   6  -5  127.42   25.67
  -3   6   5  173.06   48.78
  -3  -6  -5  132.70   25.37
   3  -6   5  138.59   26.49
   3  -6   5  126.21   17.17
  -3   6   5  123.21   18.52
  -3  -6   5  132.00   25.93
  -3   6  -5  158.62   26.45
  -3   6  -5  175.82   29.90
  -3  -6   5  145.53   19.76
  -3  -6   5  133.81   25.49
   3  -6  -5  108.46   21.87
   3  -6  -5  135.47   20.61
   3  -6  -5  120.74   29.14
  -4  -6   0 1918.38  116.26
   4  -6   0 2023.09  114.45
  -4  -6   0 2023.90  117.75
   4  -6   0 2079.86  119.75
   4   6   0 1997.30  113.20
  -4   6   0 2041.52  116.49
   4  -6   0 2038.29  116.95
  -4  -6   0 2017.75  113.23
   4  -6   0 1998.22  113.78
  -4  -6   0 2083.08  117.56
   4   6   0 1965.44  114.12
   4   6   0 2066.91  115.36
  -4  -6   0 2039.55  115.57
  -4  -6   0 2040.00  114.96
   4  -6   0 2066.85  117.50
   4  -6   0 2039.10  116.07
   4   6   0 2003.95  117.26
  -4   6   0 2019.59  118.92
   4  -6   0 1955.63  114.68
  -4   6   0 1909.96  115.28
   4  -6   0 2070.51  115.85
   4   6   0 2024.09  116.58
   4   6   0 2067.46  116.13
  -4  -6   0 2028.88  116.01
  -4  -6   0 1961.10  112.86
  -4  -6   0 2026.85  114.54
   4   6   0 1984.04  116.89
  -4   6   0 2087.46  114.59
   4   6   0 1897.17  115.08
  -4   6   0 1970.01  113.99
  -4  -6   0 1965.17  114.77
   4   6   0 1980.09  118.58
  -4   6   0 2126.16  116.75
   4  -6   0 2073.06  117.04
   4  -6   0 2040.41  115.79
   4  -6   0 1996.68  113.97
   4  -6   0 2065.58  114.70
  -4   6   0 2003.08  118.18
  -4  -6   0 2089.13  115.30
   4   6  -1 2032.27  115.11
  -4   6   1 2227.04  118.93
   4   6  -1 2015.40  114.23
  -4   6   1 2103.61  111.60
   4  -6   1 2149.86  116.23
   4   6  -1 2153.53  114.57
   4   6  -1 2137.67  114.37
   4   6  -1 2192.02  114.03
  -4   6   1 2006.48  115.65
  -4  -6  -1 2070.62  112.87
   4  -6   1 2131.71  112.20
  -4  -6  -1 2146.20  110.66
  -4  -6  -1 2027.62  115.39
  -4   6   1 2105.06  115.13
   4  -6   1 2074.21  114.55
  -4   6   1 2065.35  115.06
  -4  -6  -1 2080.06  115.19
  -4   6   1 1996.50  111.31
  -4  -6  -1 2145.69  115.48
   4   6  -1 2126.23  113.44
   4  -6   1 2087.05  114.66
   4  -6   1 2084.12  114.89
  -4  -6  -1 2052.11  110.56
  -4  -6  -1 2127.15  115.01
   4   6  -1 2170.68  116.01
  -4   6   1 2129.56  114.27
   4  -6   1 2106.36  115.51
  -4  -6  -1 2123.58  113.98
   4  -6   1 2238.50  118.49
   4  -6   1 2113.22  116.48
  -4  -6  -1 2089.44  114.60
  -4   6   1 2107.67  123.16
   4   6  -1 2081.28  116.06
  -4  -6  -1 2211.58  116.21
   4  -6   1 1980.82  113.73
   4  -6  -1 1896.27  114.16
  -4  -6   1 1849.66  112.49
   4  -6  -1 1808.66  110.80
  -4  -6   1 1796.89  113.10
  -4  -6   1 1871.14  110.90
  -4   6  -1 1830.89  113.90
  -4   6  -1 1956.57  114.77
  -4   6  -1 1932.41  118.30
  -4  -6   1 1816.56  110.96
   4  -6  -1 1906.60  115.44
  -4  -6   1 1859.31  114.53
   4  -6  -1 1828.12  110.85
   4   6   1 1866.48  120.87
   4  -6  -1 1876.68  116.71
   4   6   1 1900.10  113.70
   4  -6  -1 1866.88  117.57
   4   6   1 1735.34  111.87
  -4   6  -1 1911.56  114.10
  -4  -6   1 1833.37  114.42
  -4  -6   1 1870.38  115.14
  -4  -6   1 1928.20  113.59
  -4  -6   1 1819.35  112.74
   4  -6  -1 1850.01  114.15
  -4   6  -1 1969.12  114.62
  -4  -6   1 1903.43  116.21
  -4  -6   1 1841.98  114.97
   4  -6  -1 1776.15  114.17
   4  -6  -1 1888.79  112.29
   4   6   1 1842.61  110.42
   4  -6  -1 1817.57  113.92
  -4   6  -1 1862.88  114.21
   4   6   1 1920.21  115.54
  -4   6   2 1861.57  106.62
   4   6  -2 1767.04  103.87
   4   6  -2 1877.07  104.30
  -4  -6  -2 1730.57  100.72
  -4  -6  -2 1862.11  103.50
   4   6  -2 1849.70  102.86
   4  -6   2 1842.68  105.52
   4   6  -2 1740.33  104.22
  -4  -6  -2 1756.28  100.02
  -4   6   2 1780.72  100.59
   4  -6   2 1830.53  105.78
  -4  -6  -2 1875.67  106.13
   4  -6   2 1860.75  107.34
  -4  -6  -2 1749.30  102.27
   4  -6   2 1781.79  100.66
   4   6  -2 1715.37  102.70
  -4  -6  -2 1924.30  104.02
  -4   6   2 1634.10  107.47
   4  -6   2 1824.50  106.13
   4   6  -2 1854.64  105.24
   4   6  -2 1804.18  103.59
  -4  -6  -2 1829.11  100.93
  -4   6   2 1737.29  103.68
  -4  -6  -2 1850.40  105.97
   4  -6   2 1819.88  105.24
   4   6  -2 1853.77  104.53
   4   6  -2 1844.86  104.52
  -4  -6  -2 1814.68  105.25
  -4  -6  -2 1841.66  110.33
   4  -6   2 1648.98  103.96
   4  -6   2 1822.78  104.97
  -4   6   2 1754.30  118.81
   4  -6   2 1748.48  103.00
  -4   6   2 1748.62  104.25
   4  -6   2 1799.24  105.96
  -4  -6  -2 1944.50  111.09
  -4   6  -2 1662.42  102.30
   4  -6  -2 1666.52  102.65
   4  -6  -2 1759.03  102.87
   4   6   2 1932.35  102.81
  -4  -6   2 1773.87  104.24
   4   6   2 1773.11  103.94
  -4   6  -2 1583.43  111.17
   4  -6  -2 1853.40  111.06
   4  -6  -2 1823.88  104.61
   4  -6  -2 1672.66  104.98
  -4  -6   2 1862.35  106.82
   4  -6  -2 1812.88  102.94
  -4   6  -2 1797.38  105.30
  -4  -6   2 1722.50  102.79
  -4   6  -2 1799.37  106.52
  -4  -6   2 1699.66  105.23
  -4  -6   2 1702.53  103.22
  -4   6  -2 1763.14  103.75
   4   6   2 1759.16  102.39
   4  -6  -2 1762.83   99.47
  -4  -6   2 1777.94  104.36
   4  -6  -2 1756.78  102.38
   4   6   2 1744.41  101.54
  -4   6  -2 1796.63  102.07
   4   6   2 1837.26  107.66
   4   6   2 1741.58  100.57
  -4   6  -2 1715.72  106.90
  -4   6  -2 1658.92  104.66
   4  -6  -2 1717.99  105.45
   4   6   2 1724.02  105.91
  -4  -6   2 1731.73  104.82
  -4  -6   2 1698.40  105.34
  -4  -6   2 1640.60  103.03
   4  -6  -2 1687.60  104.13
  -4  -6  -3  266.30   33.64
   4  -6   3  281.18   27.41
   4   6  -3  319.65   28.64
  -4   6   3  316.60   31.86
   4  -6   3  302.59   24.02
   4  -6   3  322.46   30.66
   4   6  -3  293.58   27.15
  -4  -6  -3  283.48   23.54
  -4   6   3  282.93   27.36
   4  -6   3  271.51   26.15
  -4   6   3  255.68   46.19
   4  -6   3  291.33   26.01
   4  -6   3  339.95   31.09
  -4  -6  -3  278.62   33.33
  -4  -6  -3  266.70   26.35
   4  -6   3  285.47   25.21
  -4   6   3  280.12   26.32
   4   6  -3  295.23   28.17
   4  -6   3  288.35   26.85
   4   6  -3  279.95   25.18
  -4  -6  -3  325.14   30.12
  -4   6   3  286.80   29.44
  -4  -6  -3  265.17   25.00
   4   6   3  367.02   23.43
   4  -6  -3  381.01   27.64
  -4   6  -3  384.15   24.53
  -4  -6   3  385.73   28.24
   4   6   3  386.71   23.78
   4   6   3  378.50   24.45
   4  -6  -3  335.80   28.03
   4  -6  -3  396.70   28.29
   4   6   3  339.71   30.51
   4   6   3  377.62   24.61
  -4   6  -3  403.63   31.14
  -4  -6   3  406.62   31.59
  -4   6  -3  392.05   28.18
  -4   6  -3  387.25   31.12
  -4  -6   3  394.03   25.67
  -4  -6   3  410.76   29.46
   4  -6  -3  380.25   22.54
   4   6   3  407.52   31.27
  -4  -6   3  355.15   35.32
   4  -6  -3  377.41   27.54
  -4   6   4  730.52   48.93
   4  -6   4  857.26   56.00
  -4  -6  -4  848.09   63.68
   4  -6   4  742.30   47.67
   4  -6   4  782.51   47.60
  -4   6   4  786.14   50.12
  -4   6   4  715.49   50.30
  -4   6   4  684.12   55.07
  -4  -6  -4  700.06   59.17
   4   6  -4  759.96   52.96
   4   6  -4  764.59   52.52
  -4   6   4  518.97   72.75
   4  -6   4  758.99   48.02
  -4  -6  -4  816.57   54.91
   4   6  -4  703.00   48.93
  -4  -6   4  650.75   49.08
   4  -6  -4  653.05   46.74
   4   6   4  625.44   52.37
  -4   6  -4  679.07   48.62
   4   6   4  714.34   54.44
  -4   6  -4  668.31   53.33
   4  -6  -4  701.98   49.88
   4  -6  -4  709.66   49.22
  -4  -6   4  694.27   53.75
  -4   6  -4  703.05   54.10
   4  -6  -4  743.06   57.67
  -4  -6   4  654.42   50.96
   4   6   4  666.81   43.25
  -4  -6   4  630.22   48.11
   4  -6   5  303.84   37.68
  -4  -6  -5  306.65   36.66
  -4   6   5  263.13   62.08
   4  -6   5  292.39   27.72
  -4  -6  -5  244.95   42.20
  -4  -6  -5  243.87   35.49
   4   6  -5  263.71   33.96
   4   6  -5  284.50   35.31
  -4  -6  -5  350.91   36.96
  -4   6  -5  266.77   36.50
  -4  -6   5  297.84   30.03
   4  -6  -5  286.13   32.18
   4  -6  -5  276.95   42.42
  -4  -6   5  279.15   37.37
   4  -6  -5  360.86   35.98
  -4   6  -5  324.38   41.09
  -4  -6   5  283.72   34.92
   5   6   0   21.23    7.72
  -5  -6   0   25.08    7.07
   5  -6   0   23.12    7.46
   5  -6   0   22.97    8.19
   5  -6   0   20.56    5.49
  -5  -6   0   28.03    5.40
   5   6   0   19.23    8.02
   5  -6   0   18.02    5.77
  -5  -6   0   16.36    8.19
  -5  -6   0   16.07    8.11
  -5   6   0   24.77    8.24
  -5   6   0   25.12    6.95
  -5   6   0   22.96    7.91
   5  -6   0   16.26    8.75
   5  -6   0   25.74    8.92
  -5  -6   0   26.65    7.34
   5  -6   0   18.21    8.52
   5  -6   0   12.55    7.70
   5   6   0    7.06    7.02
   5  -6   0   18.23    6.31
  -5  -6   0   11.16    7.22
   5  -6   0   27.83    6.43
  -5  -6   0   32.22    9.09
  -5  -6   0   22.91    6.91
   5   6   0   18.23    8.14
  -5   6   0   13.85    9.02
   5  -6   0   32.75    8.37
  -5  -6   0   17.92    5.57
  -5  -6   0   20.40    7.04
  -5   6   0   18.31    6.71
  -5   6   0   21.07    7.20
  -5   6   0   13.44    6.18
   5   6   0   19.80    8.15
   5   6   0   20.24    7.39
   5   6   0   32.75    6.70
  -5  -6   0   37.26    8.59
   5   6   0   22.14    8.25
   5  -6   1  181.69   19.69
  -5  -6  -1  194.20   13.30
  -5   6   1  192.91   24.00
   5   6  -1  191.30   15.95
  -5   6   1  211.10   20.41
   5  -6   1  180.79   16.78
  -5  -6  -1  192.23   15.68
   5   6  -1  192.50   18.98
  -5   6   1  174.35   13.01
   5   6  -1  165.08   16.11
   5   6  -1  192.24   18.51
  -5  -6  -1  178.97   18.25
   5   6  -1  172.57   17.13
  -5  -6  -1  174.82   17.33
   5   6  -1  176.06   15.41
   5  -6   1  192.65   19.66
  -5   6   1  198.91   13.36
   5  -6   1  173.61   16.97
   5  -6   1  184.12   17.49
  -5   6   1  173.92   16.81
  -5   6   1  176.24   17.86
  -5   6   1  182.04   16.56
  -5  -6  -1  163.02   16.75
  -5  -6  -1  186.23   16.90
  -5  -6  -1  184.36   17.35
  -5   6   1  186.99   20.18
   5  -6   1  179.45   17.89
  -5   6   1  180.37   14.11
   5   6  -1  185.59   16.80
   5  -6   1  172.53   13.99
  -5  -6  -1  188.17   16.86
   5  -6   1  180.72   16.81
  -5  -6  -1  156.43   16.15
  -5  -6  -1  183.71   11.54
   5  -6   1  172.14   17.86
  -5  -6  -1  182.97   19.46
   5   6  -1  189.89   17.53
  -5  -6   1  180.25   15.32
   5  -6  -1  167.15   18.14
  -5   6  -1  136.93   17.20
  -5  -6   1  152.28   19.37
  -5  -6   1  161.98   15.53
   5   6   1  141.91   15.06
   5  -6  -1  166.21   13.68
   5   6   1  163.69   24.11
  -5   6  -1  168.72   16.82
   5   6   1  140.31   16.79
   5   6   1  167.69   16.15
   5   6   1  173.17   17.92
   5  -6  -1  176.68   19.59
  -5   6  -1  160.36   17.06
  -5   6  -1  143.24   15.84
   5   6   1  144.02   17.62
   5  -6  -1  159.79   16.91
  -5  -6   1  146.74   15.62
  -5   6  -1  184.01   17.85
   5  -6  -1  186.99   15.35
  -5  -6   1  196.74   19.60
  -5  -6   1  173.99   13.50
  -5  -6   1  154.72   13.35
   5  -6  -1  192.80   18.86
   5   6   1  183.43   17.19
  -5  -6   1  162.77   17.99
  -5   6  -1  128.58   16.28
   5  -6  -1  163.98   15.78
  -5  -6   1  165.58   18.81
  -5  -6   1  156.67   15.69
   5   6   1  155.93   11.66
   5   6   1  145.50   22.67
   5  -6  -1  170.09   16.67
  -5  -6   1  162.18   16.84
  -5   6  -1  188.67   17.80
  -5   6  -1  176.85   20.44
   5  -6  -1  156.60   20.09
   5  -6  -1  141.81   15.46
   5  -6   2  564.71   39.02
  -5   6   2  510.04   37.28
  -5  -6  -2  480.95   40.66
   5   6  -2  523.89   37.40
  -5   6   2  504.99   38.48
   5   6  -2  525.42   36.34
   5   6  -2  498.23   37.15
   5   6  -2  511.78   38.24
  -5   6   2  536.73   38.86
  -5  -6  -2  524.77   31.80
  -5  -6  -2  487.95   35.03
  -5   6   2  455.03   47.94
   5  -6   2  509.25   37.45
  -5  -6  -2  565.30   39.88
  -5  -6  -2  525.15   38.78
   5  -6   2  501.83   40.17
  -5  -6  -2  526.05   32.82
  -5  -6  -2  530.05   38.60
  -5   6   2  554.06   43.20
   5   6  -2  514.23   36.68
  -5  -6  -2  486.91   35.15
  -5   6   2  529.01   37.36
   5  -6   2  574.19   39.17
  -5  -6  -2  506.29   34.39
   5   6  -2  462.43   36.36
  -5   6   2  504.65   33.60
   5  -6   2  512.60   36.19
  -5  -6  -2  469.04   37.46
   5  -6   2  528.12   38.35
   5   6  -2  530.74   35.18
   5  -6   2  540.35   32.86
   5  -6   2  522.07   38.79
  -5  -6  -2  530.55   37.39
   5   6  -2  516.19   37.15
  -5   6  -2  528.63   43.81
  -5  -6   2  563.42   39.45
  -5   6  -2  501.99   37.06
   5  -6  -2  484.81   35.74
  -5  -6   2  581.60   40.28
  -5   6  -2  499.81   38.23
   5  -6  -2  550.67   36.73
   5   6   2  490.03   46.75
   5  -6  -2  563.74   39.04
   5   6   2  542.33   40.89
   5   6   2  582.72   38.12
  -5  -6   2  567.94   38.32
   5   6   2  541.69   36.35
  -5  -6   2  515.04   36.34
   5  -6  -2  545.40   35.88
   5  -6  -2  569.09   36.31
   5  -6  -2  571.88   39.93
   5   6   2  551.16   40.12
   5   6   2  549.41   36.55
  -5  -6   2  558.80   39.20
  -5   6  -2  533.45   38.32
  -5  -6   2  496.01   35.29
  -5  -6   2  538.88   37.42
  -5   6  -2  471.63   38.80
  -5   6  -2  536.54   35.92
   5  -6  -2  588.50   33.10
   5  -6  -2  581.88   37.11
   5   6   2  582.89   34.59
  -5   6  -2  584.73   36.57
  -5   6  -2  508.98   39.26
   5  -6  -2  571.71   42.67
  -5  -6   2  559.12   41.19
[truncated: 527,910 more chars]
