# Supplementary material for: Competing electrophilic substitution and oxidative polymerization of arylamines with selenium dioxide
Source: Beilstein J Org Chem. 2024 May 27;20:1221–35. doi: 10.3762/bjoc.20.105 (PMC11181186; doi:10.3762/bjoc.20.105)
Supplement: File 7 — Crystallographic data for compound 13. [file Beilstein_J_Org_Chem-20-1221-s007.cif]

 
data_MA3_280922_0m_a
 
_audit_creation_method            'SHELXL-2019/1'
_shelx_SHELXL_version_number      '2019/1'
_chemical_name_systematic         ?
_chemical_name_common             ?
_chemical_melting_point           ?
_chemical_formula_moiety          'C18 H16 N2 O6'
_chemical_formula_sum
 'C18 H16 N2 O6' 
_chemical_formula_weight          356.33

loop_
 _atom_type_symbol
 _atom_type_description
 _atom_type_scat_dispersion_real
 _atom_type_scat_dispersion_imag
 _atom_type_scat_source
 'C'  'C'   0.0033   0.0016
 'International Tables Vol C Tables 4.2.6.8 and 6.1.1.4'
 'H'  'H'   0.0000   0.0000
 'International Tables Vol C Tables 4.2.6.8 and 6.1.1.4'
 'N'  'N'   0.0061   0.0033
 'International Tables Vol C Tables 4.2.6.8 and 6.1.1.4'
 'O'  'O'   0.0106   0.0060
 'International Tables Vol C Tables 4.2.6.8 and 6.1.1.4'
 
_space_group_crystal_system       triclinic
_space_group_IT_number            2
_space_group_name_H-M_alt         'P -1'
_space_group_name_Hall            '-P 1'
 
_shelx_space_group_comment
;
The symmetry employed for this shelxl refinement is uniquely defined
by the following loop, which should always be used as a source of
symmetry information in preference to the above space-group names.
They are only intended as comments.
;
 
loop_
 _space_group_symop_operation_xyz
 'x, y, z'
 '-x, -y, -z'
 
_cell_length_a                    5.4243(6)
_cell_length_b                    8.3905(10)
_cell_length_c                    9.2803(11)
_cell_angle_alpha                 84.202(4)
_cell_angle_beta                  84.144(4)
_cell_angle_gamma                 75.208(4)
_cell_volume                      405.01(8)
_cell_formula_units_Z             1
_cell_measurement_temperature     302(2)
_cell_measurement_reflns_used      7937
_cell_measurement_theta_min        3.22
_cell_measurement_theta_max       26.34

_exptl_crystal_description       'block'
_exptl_crystal_colour            'colourless'
_exptl_crystal_density_meas       ?
_exptl_crystal_density_method     ?
_exptl_crystal_density_diffrn     1.461          
_exptl_crystal_F_000              186
_exptl_transmission_factor_min    ?
_exptl_transmission_factor_max    ?
_exptl_crystal_size_max           0.270
_exptl_crystal_size_mid           0.220
_exptl_crystal_size_min           0.100
_exptl_absorpt_coefficient_mu     0.111
_shelx_estimated_absorpt_T_min    0.971
_shelx_estimated_absorpt_T_max    0.989
_exptl_absorpt_correction_type    'multi-scan'
_exptl_absorpt_correction_T_min   0.7004
_exptl_absorpt_correction_T_max   0.7454
_exptl_absorpt_process_details    
;
 SADABS 2016/2: Krause, L., Herbst-Irmer, R., Sheldrick G.M. & Stalke D.,
 J. Appl. Cryst. 48 (2015) 3-10
;
_exptl_absorpt_special_details    ?
_diffrn_ambient_temperature       302(2)
_diffrn_radiation_wavelength      0.71073
_diffrn_radiation_type            MoK\a
_diffrn_source                    'i-mu-s microfocus source'
_diffrn_measurement_device_type   
 'Bruker D8 QUEST diffractometer with PHOTON II detector'
_diffrn_measurement_method        '\f and \w scans'
_diffrn_detector_area_resol_mean  ?
_diffrn_reflns_number             14437
_diffrn_reflns_av_unetI/netI      0.0180
_diffrn_reflns_av_R_equivalents   0.0319
_diffrn_reflns_limit_h_min        -6
_diffrn_reflns_limit_h_max        6
_diffrn_reflns_limit_k_min        -10
_diffrn_reflns_limit_k_max        10
_diffrn_reflns_limit_l_min        -11
_diffrn_reflns_limit_l_max        11
_diffrn_reflns_theta_min          3.221
_diffrn_reflns_theta_max          26.426
_diffrn_reflns_theta_full         25.242
_diffrn_measured_fraction_theta_max   0.990
_diffrn_measured_fraction_theta_full  0.990
_diffrn_reflns_Laue_measured_fraction_max    0.990
_diffrn_reflns_Laue_measured_fraction_full   0.990
_diffrn_reflns_point_group_measured_fraction_max   0.990
_diffrn_reflns_point_group_measured_fraction_full  0.990
_reflns_number_total              1646
_reflns_number_gt                 1439
_reflns_threshold_expression      'I > 2\s(I)'
_reflns_Friedel_coverage          0.000
_reflns_Friedel_fraction_max      .
_reflns_Friedel_fraction_full     .
 
_reflns_special_details
;
 Reflections were merged by SHELXL according to the crystal
 class for the calculation of statistics and refinement.
 
 _reflns_Friedel_fraction is defined as the number of unique
 Friedel pairs measured divided by the number that would be
 possible theoretically, ignoring centric projections and
 systematic absences.
;
 
_computing_data_collection       'Bruker APEX4'
_computing_cell_refinement       'Bruker APEX4/SAINT'
_computing_data_reduction        'Bruker APEX4/SAINT'
_computing_structure_solution     'SHELXL-2019/1 (Sheldrick, 2019)'
_computing_structure_refinement 'SHELXL-2019/1 (Sheldrick, 2019)'
_computing_molecular_graphics    'Bruker SHELXTL'
_computing_publication_material  'Bruker SHELXTL'
_refine_special_details           ?
_refine_ls_structure_factor_coef  Fsqd
_refine_ls_matrix_type            full
_refine_ls_weighting_scheme       calc
_refine_ls_weighting_details
'w=1/[\s^2^(Fo^2^)+(0.0475P)^2^+0.1151P] where P=(Fo^2^+2Fc^2^)/3'
_atom_sites_solution_primary      ?
_atom_sites_solution_secondary    ?
_atom_sites_solution_hydrogens    geom
_refine_ls_hydrogen_treatment     constr
_refine_ls_extinction_method      none
_refine_ls_extinction_coef        .
_refine_ls_number_reflns          1646
_refine_ls_number_parameters      119
_refine_ls_number_restraints      0
_refine_ls_R_factor_all           0.0438
_refine_ls_R_factor_gt            0.0381
_refine_ls_wR_factor_ref          0.1029
_refine_ls_wR_factor_gt           0.0980
_refine_ls_goodness_of_fit_ref    1.039
_refine_ls_restrained_S_all       1.039
_refine_ls_shift/su_max           0.000
_refine_ls_shift/su_mean          0.000
 
loop_
 _atom_site_label
 _atom_site_type_symbol
 _atom_site_fract_x
 _atom_site_fract_y
 _atom_site_fract_z
 _atom_site_U_iso_or_equiv
 _atom_site_adp_type
 _atom_site_occupancy
 _atom_site_site_symmetry_order  
 _atom_site_calc_flag
 _atom_site_refinement_flags_posn
 _atom_site_refinement_flags_adp
 _atom_site_refinement_flags_occupancy
 _atom_site_disorder_assembly
 _atom_site_disorder_group
O1 O 0.18682(19) 0.62875(11) 0.11605(11) 0.0470(3) Uani 1 1 d . . . . .
O2 O 1.0341(2) 0.29205(12) 0.55821(11) 0.0498(3) Uani 1 1 d . . . . .
O3 O 0.5049(2) 0.69320(12) 0.21269(12) 0.0512(3) Uani 1 1 d . . . . .
N1 N 0.7861(2) 0.45539(13) 0.38636(12) 0.0369(3) Uani 1 1 d . . . . .
H1 H 0.748774 0.555533 0.348284 0.044 Uiso 1 1 calc R U . . .
C1 C 0.4716(2) 0.41194(15) 0.23643(13) 0.0335(3) Uani 1 1 d . . . . .
C2 C 0.3483(3) 0.30442(17) 0.18558(16) 0.0426(3) Uani 1 1 d . . . . .
H2 H 0.221603 0.345967 0.121656 0.051 Uiso 1 1 calc R U . . .
C3 C 0.4103(3) 0.13781(18) 0.22806(17) 0.0491(4) Uani 1 1 d . . . . .
H3 H 0.326972 0.067688 0.192524 0.059 Uiso 1 1 calc R U . . .
C4 C 0.5964(3) 0.07587(17) 0.32339(17) 0.0462(4) Uani 1 1 d . . . . .
H4 H 0.638027 -0.036488 0.352475 0.055 Uiso 1 1 calc R U . . .
C5 C 0.7217(3) 0.17886(17) 0.37624(16) 0.0425(3) Uani 1 1 d . . . . .
H5 H 0.846878 0.135326 0.440748 0.051 Uiso 1 1 calc R U . . .
C6 C 0.6625(2) 0.34748(15) 0.33386(13) 0.0337(3) Uani 1 1 d . . . . .
C7 C 0.3959(2) 0.59100(16) 0.18896(14) 0.0357(3) Uani 1 1 d . . . . .
C8 C 0.0823(3) 0.80184(19) 0.0775(2) 0.0550(4) Uani 1 1 d . . . . .
H8A H -0.083166 0.817234 0.042272 0.083 Uiso 1 1 calc R U . . .
H8B H 0.193989 0.840825 0.003027 0.083 Uiso 1 1 calc R U . . .
H8C H 0.066524 0.862817 0.161516 0.083 Uiso 1 1 calc R U . . .
C9 C 0.9550(2) 0.42266(16) 0.48832(13) 0.0355(3) Uani 1 1 d . . . . .
 
loop_
 _atom_site_aniso_label
 _atom_site_aniso_U_11
 _atom_site_aniso_U_22
 _atom_site_aniso_U_33
 _atom_site_aniso_U_23
 _atom_site_aniso_U_13
 _atom_site_aniso_U_12
O1 0.0520(6) 0.0347(5) 0.0574(6) 0.0025(4) -0.0288(5) -0.0092(4)
O2 0.0602(6) 0.0390(6) 0.0526(6) 0.0080(4) -0.0270(5) -0.0124(5)
O3 0.0524(6) 0.0359(5) 0.0712(7) 0.0081(5) -0.0283(5) -0.0172(4)
N1 0.0380(6) 0.0322(6) 0.0418(6) 0.0028(4) -0.0147(5) -0.0090(4)
C1 0.0341(6) 0.0327(6) 0.0341(6) -0.0026(5) -0.0044(5) -0.0081(5)
C2 0.0444(7) 0.0390(7) 0.0474(8) -0.0042(6) -0.0142(6) -0.0116(6)
C3 0.0554(9) 0.0381(8) 0.0603(9) -0.0080(7) -0.0131(7) -0.0186(7)
C4 0.0540(8) 0.0299(7) 0.0546(9) -0.0010(6) -0.0058(7) -0.0104(6)
C5 0.0445(8) 0.0347(7) 0.0475(8) 0.0022(6) -0.0131(6) -0.0067(6)
C6 0.0333(6) 0.0335(7) 0.0347(6) -0.0026(5) -0.0039(5) -0.0084(5)
C7 0.0370(7) 0.0359(7) 0.0353(6) -0.0004(5) -0.0089(5) -0.0098(5)
C8 0.0573(9) 0.0377(8) 0.0694(10) 0.0066(7) -0.0300(8) -0.0051(7)
C9 0.0341(6) 0.0362(7) 0.0352(6) 0.0000(5) -0.0069(5) -0.0065(5)
 
_geom_special_details
;
 All esds (except the esd in the dihedral angle between two l.s. planes)
 are estimated using the full covariance matrix.  The cell esds are taken
 into account individually in the estimation of esds in distances, angles
 and torsion angles; correlations between esds in cell parameters are only
 used when they are defined by crystal symmetry.  An approximate (isotropic)
 treatment of cell esds is used for estimating esds involving l.s. planes.
;
 
loop_
 _geom_bond_atom_site_label_1
 _geom_bond_atom_site_label_2
 _geom_bond_distance
 _geom_bond_site_symmetry_2
 _geom_bond_publ_flag
O1 C7 1.3322(16) . ?
O1 C8 1.4403(17) . ?
O2 C9 1.2160(16) . ?
O3 C7 1.2070(16) . ?
N1 C9 1.3440(16) . ?
N1 C6 1.4044(16) . ?
N1 H1 0.8600 . ?
C1 C2 1.3935(18) . ?
C1 C6 1.4102(18) . ?
C1 C7 1.4860(18) . ?
C2 C3 1.378(2) . ?
C2 H2 0.9300 . ?
C3 C4 1.376(2) . ?
C3 H3 0.9300 . ?
C4 C5 1.380(2) . ?
C4 H4 0.9300 . ?
C5 C6 1.3932(18) . ?
C5 H5 0.9300 . ?
C8 H8A 0.9600 . ?
C8 H8B 0.9600 . ?
C8 H8C 0.9600 . ?
C9 C9 1.540(3) 2_766 ?
 
loop_
 _geom_angle_atom_site_label_1
 _geom_angle_atom_site_label_2
 _geom_angle_atom_site_label_3
 _geom_angle
 _geom_angle_site_symmetry_1
 _geom_angle_site_symmetry_3
 _geom_angle_publ_flag
C7 O1 C8 116.24(11) . . ?
C9 N1 C6 128.49(11) . . ?
C9 N1 H1 115.8 . . ?
C6 N1 H1 115.8 . . ?
C2 C1 C6 118.76(12) . . ?
C2 C1 C7 119.41(12) . . ?
C6 C1 C7 121.82(11) . . ?
C3 C2 C1 121.35(13) . . ?
C3 C2 H2 119.3 . . ?
C1 C2 H2 119.3 . . ?
C4 C3 C2 119.57(13) . . ?
C4 C3 H3 120.2 . . ?
C2 C3 H3 120.2 . . ?
C3 C4 C5 120.62(13) . . ?
C3 C4 H4 119.7 . . ?
C5 C4 H4 119.7 . . ?
C4 C5 C6 120.60(13) . . ?
C4 C5 H5 119.7 . . ?
C6 C5 H5 119.7 . . ?
C5 C6 N1 121.86(12) . . ?
C5 C6 C1 119.10(12) . . ?
N1 C6 C1 119.04(11) . . ?
O3 C7 O1 122.60(12) . . ?
O3 C7 C1 125.64(12) . . ?
O1 C7 C1 111.75(11) . . ?
O1 C8 H8A 109.5 . . ?
O1 C8 H8B 109.5 . . ?
H8A C8 H8B 109.5 . . ?
O1 C8 H8C 109.5 . . ?
H8A C8 H8C 109.5 . . ?
H8B C8 H8C 109.5 . . ?
O2 C9 N1 127.75(12) . . ?
O2 C9 C9 120.98(14) . 2_766 ?
N1 C9 C9 111.27(13) . 2_766 ?
 
loop_
 _geom_torsion_atom_site_label_1
 _geom_torsion_atom_site_label_2
 _geom_torsion_atom_site_label_3
 _geom_torsion_atom_site_label_4
 _geom_torsion
 _geom_torsion_site_symmetry_1
 _geom_torsion_site_symmetry_2
 _geom_torsion_site_symmetry_3
 _geom_torsion_site_symmetry_4
 _geom_torsion_publ_flag
C6 C1 C2 C3 -0.3(2) . . . . ?
C7 C1 C2 C3 -179.26(13) . . . . ?
C1 C2 C3 C4 0.5(2) . . . . ?
C2 C3 C4 C5 -0.2(2) . . . . ?
C3 C4 C5 C6 -0.1(2) . . . . ?
C4 C5 C6 N1 179.71(12) . . . . ?
C4 C5 C6 C1 0.2(2) . . . . ?
C9 N1 C6 C5 -5.8(2) . . . . ?
C9 N1 C6 C1 173.63(12) . . . . ?
C2 C1 C6 C5 -0.05(19) . . . . ?
C7 C1 C6 C5 178.88(12) . . . . ?
C2 C1 C6 N1 -179.53(12) . . . . ?
C7 C1 C6 N1 -0.60(18) . . . . ?
C8 O1 C7 O3 -5.4(2) . . . . ?
C8 O1 C7 C1 174.05(12) . . . . ?
C2 C1 C7 O3 -171.75(14) . . . . ?
C6 C1 C7 O3 9.3(2) . . . . ?
C2 C1 C7 O1 8.82(18) . . . . ?
C6 C1 C7 O1 -170.10(11) . . . . ?
C6 N1 C9 O2 -1.0(2) . . . . ?
C6 N1 C9 C9 179.49(13) . . . 2_766 ?
 
loop_
 _geom_hbond_atom_site_label_D 
 _geom_hbond_atom_site_label_H 
 _geom_hbond_atom_site_label_A 
 _geom_hbond_distance_DH 
 _geom_hbond_distance_HA 
 _geom_hbond_distance_DA 
 _geom_hbond_angle_DHA 
 _geom_hbond_site_symmetry_A 
 _geom_hbond_publ_flag
N1 H1 O2  0.86 2.23 2.6618(15) 111.0 2_766 yes
N1 H1 O3  0.86 1.98 2.6838(14) 138.0 . yes
C5 H5 O2  0.93 2.27 2.8904(18) 124.0 . yes
 
_refine_diff_density_max    0.194
_refine_diff_density_min   -0.149
_refine_diff_density_rms    0.032

_shelx_res_file
;
TITL MA3_280922_0m_a.res in P-1
    MA3_280922_0m_a.res
    created by SHELXL-2019/1 at 11:27:22 on 05-Oct-2022
REM Old TITL MA3_280922_0m in P-1
REM SHELXT solution in P-1: R1 0.159, Rweak 0.007, Alpha 0.050
REM <I/s>   0.000 for    0 systematic absences,  Orientation as input
REM Formula found by SHELXT:  C9 N O3
CELL  0.71073   5.4243   8.3905   9.2803   84.202   84.144   75.208
ZERR    1.000   0.0006   0.0010   0.0011    0.004    0.004    0.004
LATT  1
SFAC C H N O
UNIT 18 16 2 6
LIST 4
ACTA
REM LIST 4
TEMP 28.850
SIZE 0.10 0.22 0.27
L.S. 10
BOND $H
EQIV $1 -x+2, -y+1, -z+1
HTAB N1 O2_$1
HTAB N1 O3
HTAB C5 O2
CONF
REM LIST 4
FMAP 2
PLAN 20
WGHT    0.047500    0.115100
FVAR       3.05943
O1    4    0.186825    0.628752    0.116045    11.00000    0.05197    0.03468 =
         0.05741    0.00248   -0.02878   -0.00921
O2    4    1.034088    0.292051    0.558205    11.00000    0.06017    0.03902 =
         0.05261    0.00801   -0.02697   -0.01242
O3    4    0.504924    0.693195    0.212686    11.00000    0.05238    0.03589 =
         0.07118    0.00812   -0.02835   -0.01716
N1    3    0.786075    0.455391    0.386361    11.00000    0.03801    0.03223 =
         0.04178    0.00276   -0.01475   -0.00899
AFIX  43
H1    2    0.748774    0.555533    0.348284    11.00000   -1.20000
AFIX   0
C1    1    0.471564    0.411936    0.236431    11.00000    0.03410    0.03267 =
         0.03406   -0.00264   -0.00443   -0.00811
C2    1    0.348312    0.304416    0.185578    11.00000    0.04444    0.03903 =
         0.04737   -0.00425   -0.01422   -0.01162
AFIX  43
H2    2    0.221603    0.345967    0.121656    11.00000   -1.20000
AFIX   0
C3    1    0.410332    0.137813    0.228061    11.00000    0.05545    0.03808 =
         0.06033   -0.00802   -0.01312   -0.01857
AFIX  43
H3    2    0.326972    0.067688    0.192524    11.00000   -1.20000
AFIX   0
C4    1    0.596368    0.075867    0.323388    11.00000    0.05402    0.02985 =
         0.05459   -0.00105   -0.00581   -0.01045
AFIX  43
H4    2    0.638027   -0.036488    0.352475    11.00000   -1.20000
AFIX   0
C5    1    0.721708    0.178857    0.376241    11.00000    0.04455    0.03471 =
         0.04746    0.00218   -0.01307   -0.00674
AFIX  43
H5    2    0.846878    0.135326    0.440748    11.00000   -1.20000
AFIX   0
C6    1    0.662479    0.347482    0.333859    11.00000    0.03328    0.03347 =
         0.03467   -0.00263   -0.00393   -0.00841
C7    1    0.395939    0.591001    0.188955    11.00000    0.03702    0.03594 =
         0.03527   -0.00038   -0.00887   -0.00979
C8    1    0.082332    0.801836    0.077502    11.00000    0.05730    0.03769 =
         0.06942    0.00664   -0.02999   -0.00509
AFIX 137
H8A   2   -0.083166    0.817234    0.042272    11.00000   -1.50000
H8B   2    0.193989    0.840825    0.003027    11.00000   -1.50000
H8C   2    0.066524    0.862817    0.161516    11.00000   -1.50000
AFIX   0
C9    1    0.955010    0.422657    0.488317    11.00000    0.03415    0.03617 =
         0.03520   -0.00003   -0.00692   -0.00650
HKLF 4


REM  MA3_280922_0m_a.res in P-1
REM wR2 = 0.1029, GooF = S = 1.039, Restrained GooF = 1.039 for all data
REM R1 = 0.0381 for 1439 Fo > 4sig(Fo) and 0.0438 for all 1646 data
REM 119 parameters refined using 0 restraints

END

WGHT      0.0475      0.1151

REM Highest difference peak  0.194,  deepest hole -0.149,  1-sigma level  0.032
Q1    1   0.0509  0.8140 -0.0412  11.00000  0.05    0.19
Q2    1   0.4048  0.4978  0.2310  11.00000  0.05    0.18
Q3    1   0.2174  0.8665  0.0784  11.00000  0.05    0.17
Q4    1   0.5120  0.3936  0.3145  11.00000  0.05    0.17
Q5    1   0.4606  0.3553  0.1815  11.00000  0.05    0.16
Q6    1   0.4700  0.4876  0.2080  11.00000  0.05    0.16
Q7    1   0.5948  0.3831  0.2653  11.00000  0.05    0.16
Q8    1  -0.1324  0.8178  0.1178  11.00000  0.05    0.16
Q9    1   1.0000  0.5000  0.5000  10.50000  0.05    0.14
Q10   1   0.6714  0.1381  0.3184  11.00000  0.05    0.13
Q11   1   0.6300  0.2786  0.3872  11.00000  0.05    0.13
Q12   1   0.6187  0.1396  0.3586  11.00000  0.05    0.12
Q13   1   0.7420  0.2564  0.3171  11.00000  0.05    0.12
Q14   1   0.7164  0.3947  0.3644  11.00000  0.05    0.11
Q15   1   0.4146  0.0383  0.1427  11.00000  0.05    0.11
Q16   1   0.5195  0.6269  0.1580  11.00000  0.05    0.11
Q17   1   0.4541  0.2111  0.1788  11.00000  0.05    0.10
Q18   1   0.3351  0.2223  0.2481  11.00000  0.05    0.09
Q19   1   0.9318  0.1351  0.3777  11.00000  0.05    0.09
Q20   1   1.0788  0.3412  0.4856  11.00000  0.05    0.09
;
_shelx_res_checksum   34322

_shelx_hkl_file
;
  -1   0   0 3091.09   83.89
  -2   0   0 1481.25   36.60
  -2   0   0 1414.96   37.70
  -2   0   0 1384.86   37.90
  -2   0   0 1417.66   46.40
  -2   0   0 1421.66   38.80
  -2   0   0 1389.96   40.60
  -2   0   0 1404.86   38.70
  -2   0   0 1394.56   38.50
  -2   0   0 1399.56   39.90
   2   0   0 1405.96   40.30
   2   0   0 1417.46   40.70
   2   0   0 1398.66   39.20
   2   0   0 1357.86   38.50
   2   0   0 1420.56   48.00
   2   0   0 1395.56   37.00
  -3   0   0   33.80    3.30
  -3   0   0   30.50    3.70
  -3   0   0   29.90    3.40
  -3   0   0   29.10    1.80
  -3   0   0   29.10    2.30
  -3   0   0   27.40    2.20
  -3   0   0   29.10    2.70
  -3   0   0   27.00    6.40
  -3   0   0   28.50    2.90
  -3   0   0   34.40    3.40
   3   0   0   30.60    5.00
   3   0   0   31.40    2.30
   3   0   0   30.70    2.60
   3   0   0   26.70    2.00
   3   0   0   19.30    5.60
   3   0   0   34.10    3.60
   3   0   0   28.30    4.50
  -4   0   0   55.59    5.00
  -4   0   0   43.10    4.90
  -4   0   0   56.69    4.10
  -4   0   0   59.79    5.70
  -4   0   0   48.10    3.40
  -4   0   0   52.09    4.30
  -4   0   0   55.19    4.70
  -4   0   0   57.99    9.90
  -4   0   0   54.29    6.70
   4   0   0   57.99    4.50
   4   0   0   57.69    6.30
   4   0   0   54.19    3.50
   4   0   0   47.30    7.40
   4   0   0   51.89    5.30
   4   0   0   54.29    3.30
   4   0   0   45.20   11.00
  -5   0   0   82.79    6.80
  -5   0   0   70.59    5.90
  -5   0   0   78.49   11.40
   5   0   0   68.09    6.70
   5   0   0   76.59   15.70
   5   0   0   56.49    8.10
  -6   0   0    9.10    3.40
  -6   0   0    3.70    2.70
  -6   0   0    3.00    4.20
   6   0   0   13.30    8.60
   6   0   0    7.60    4.50
   6  -1   0  114.09   12.50
   6  -1   0   96.19   21.70
  -6   1   0  110.49   14.00
  -6   1   0  115.59    9.10
  -6   1   0  118.49    8.20
   5  -1   0    1.00    6.30
   5  -1   0    2.10    3.00
   5  -1   0    3.40    3.00
  -5   1   0    5.40    2.40
  -5   1   0    9.50    5.10
   4  -1   0  246.28   12.40
   4  -1   0  264.67   12.90
   4  -1   0  252.27    8.50
   4  -1   0  279.57   14.70
   4  -1   0  264.17   10.10
   4  -1   0  208.68   20.80
  -4   1   0  284.17   16.30
  -4   1   0  253.37   11.10
  -4   1   0  251.87   11.10
  -4   1   0  233.48    9.00
  -4   1   0  246.58    8.70
  -4   1   0  271.47   11.90
  -4   1   0  257.47   10.90
  -4   1   0  236.18    9.40
   3  -1   0 1017.40   26.90
   3  -1   0 1002.70   30.40
   3  -1   0  987.80   34.10
   3  -1   0  941.91   32.70
   3  -1   0  938.01   30.20
   3  -1   0 1024.60   44.40
   3  -1   0  990.10   28.30
   3  -1   0  982.10   30.00
  -3   1   0 1009.10   30.40
  -3   1   0 1037.10   34.20
  -3   1   0 1010.00   27.50
  -3   1   0  981.90   29.80
  -3   1   0  977.00   27.30
  -3   1   0  994.40   29.00
  -3   1   0  978.40   27.00
  -3   1   0  987.90   39.60
  -3   1   0  969.10   31.60
  -3   1   0  984.00   28.30
   2  -1   0  636.04   22.20
   2  -1   0  680.73   18.10
   2  -1   0  655.53   18.20
   2  -1   0  657.43   29.00
   2  -1   0  574.64   19.60
   2  -1   0  669.23   20.00
   2  -1   0  629.04   19.70
   2  -1   0  686.93   22.50
   2  -1   0  653.73   19.20
  -2   1   0  667.93   19.20
  -2   1   0  664.83   21.40
  -2   1   0  642.54   19.70
  -2   1   0  657.53   18.50
  -2   1   0  656.83   20.40
  -2   1   0  661.63   17.70
  -2   1   0  630.74   26.40
  -2   1   0  647.34   18.10
  -1   1   0 5332.87  138.69
  -2  -1   0  725.53   22.00
  -2  -1   0  767.02   28.50
  -2  -1   0  712.53   20.60
  -2  -1   0  762.42   22.40
  -2  -1   0  753.82   23.20
  -2  -1   0  734.23   22.40
  -2  -1   0  723.13   22.40
  -2  -1   0  707.43   21.90
  -2  -1   0  752.82   24.70
  -2  -1   0  739.43   21.70
   2   1   0  762.72   29.00
   2   1   0  754.32   21.70
   2   1   0  736.23   20.50
   2   1   0  748.83   19.30
   2   1   0  747.63   23.10
   2   1   0  763.72   19.30
   2   1   0  743.03   23.00
  -3  -1   0    4.90    1.80
  -3  -1   0    3.50    3.40
  -3  -1   0    2.80    1.40
  -3  -1   0    1.90    1.90
  -3  -1   0    5.00    1.70
  -3  -1   0    2.30    1.40
  -3  -1   0    4.10    1.70
  -3  -1   0    3.10    1.10
  -3  -1   0    3.60    1.50
  -3  -1   0    1.80    0.90
   3   1   0    1.80    1.70
   3   1   0    4.90    1.10
   3   1   0    5.30    0.90
   3   1   0    4.50    0.80
   3   1   0    3.00    1.90
   3   1   0    2.10    3.80
  -4  -1   0  273.57   15.80
  -4  -1   0  297.47   10.90
  -4  -1   0  293.77   12.40
  -4  -1   0  289.77   12.20
  -4  -1   0  278.27   13.30
  -4  -1   0  284.77   12.40
  -4  -1   0  278.97   12.60
  -4  -1   0  312.77   16.10
  -4  -1   0  303.47   13.60
  -4  -1   0  272.97   19.50
  -4  -1   0  299.07   10.30
   4   1   0  302.47   10.10
   4   1   0  314.77   23.20
   4   1   0  294.47   15.80
   4   1   0  300.87   14.50
  -5  -1   0   79.39    6.60
  -5  -1   0   69.49    4.50
  -5  -1   0   77.99    9.50
  -5  -1   0   76.79    5.90
  -5  -1   0   72.89    6.40
   5   1   0   61.39   14.80
   5   1   0   80.59    4.30
   5   1   0   79.29    5.70
   5   1   0   63.69    7.40
  -6  -1   0   29.60    7.50
  -6  -1   0   49.60    6.10
  -6  -1   0   32.40    5.20
   6   1   0   41.80    6.80
   6   1   0   34.90   12.70
   6  -2   0   27.10    8.00
   6  -2   0   28.40   11.30
  -6   2   0   20.70    7.80
   5  -2   0   42.70    8.20
   5  -2   0   18.80   10.80
   5  -2   0   25.50    6.20
  -5   2   0   31.00    5.30
  -5   2   0   33.80    8.40
  -5   2   0   30.40    4.30
   4  -2   0  139.49   10.60
   4  -2   0  146.09   11.30
   4  -2   0  161.98   18.80
   4  -2   0  152.68    9.70
   4  -2   0  147.79    5.90
  -4   2   0  148.59   12.40
  -4   2   0  150.08    8.90
  -4   2   0  148.19    7.60
   3  -2   0  292.27   13.50
   3  -2   0  270.17    8.70
   3  -2   0  230.98   13.70
   3  -2   0  266.67   11.60
   3  -2   0  269.47   10.70
   3  -2   0  256.47   11.40
   3  -2   0  261.77   20.90
   3  -2   0  264.27    8.80
  -3   2   0  281.87   12.90
  -3   2   0  277.37   11.60
  -3   2   0  287.67   18.20
  -3   2   0  286.87   10.40
  -3   2   0  275.27    7.90
  -3   2   0  272.77   14.70
  -3   2   0  273.37   12.90
  -3   2   0  278.97    9.50
   2  -2   0  520.55   17.40
   2  -2   0  538.15   17.30
   2  -2   0  539.75   15.70
   2  -2   0  541.05   19.30
   2  -2   0  524.25   15.10
   2  -2   0  540.35   21.10
   2  -2   0  525.05   17.20
   2  -2   0  597.14   27.70
  -2   2   0  537.45   14.50
  -2   2   0  555.24   19.10
  -2   2   0  557.54   19.10
  -2   2   0  545.15   16.10
  -2   2   0  543.35   17.50
  -2   2   0  557.34   17.00
  -2   2   0  524.15   16.40
  -2   2   0  589.24   20.80
  -2   2   0  519.85   23.60
   1  -2   0  229.38    6.50
   1  -2   0  222.08    9.60
   1  -2   0  199.78   12.00
   1  -2   0  220.08    7.50
   1  -2   0  228.68    8.40
   1  -2   0  228.08    7.70
   1  -2   0  227.78    8.10
   1  -2   0  219.08   11.00
  -1   2   0  230.08    8.50
  -1   2   0  219.38    7.40
  -1   2   0  219.58    8.70
  -1   2   0  224.58    7.60
  -1   2   0  235.18    8.30
  -1   2   0  217.18    9.00
  -1   2   0  203.68   10.50
  -1   2   0  218.38   11.00
  -1   2   0  229.48    6.70
  -1   2   0  239.88    9.60
   0   2   0 2942.01   78.09
  -1  -2   0 2975.00   78.79
  -1  -2   0 2803.52   78.39
   1   2   0 2908.11   79.49
  -2  -2   0 1037.30   30.50
  -2  -2   0 1049.89   38.70
  -2  -2   0 1068.19   28.90
  -2  -2   0 1045.40   29.40
  -2  -2   0 1042.50   31.10
  -2  -2   0 1053.19   30.90
  -2  -2   0 1058.99   28.90
  -2  -2   0  920.51   30.80
  -2  -2   0 1056.79   34.20
  -2  -2   0 1059.39   35.80
   2   2   0 1086.39   30.20
   2   2   0 1056.09   29.30
   2   2   0 1069.29   27.20
   2   2   0 1038.10   29.80
   2   2   0 1013.40   31.70
   2   2   0 1069.69   33.50
   2   2   0 1087.59   35.70
   2   2   0 1010.70   30.90
  -3  -2   0  211.78   14.90
  -3  -2   0  201.38   12.50
  -3  -2   0  201.38    9.40
  -3  -2   0  202.68    9.80
  -3  -2   0  207.68    8.20
  -3  -2   0  227.58   10.10
  -3  -2   0  210.38   10.20
  -3  -2   0  225.08    9.40
  -3  -2   0  220.88    8.20
  -3  -2   0  217.18   10.20
   3   2   0  217.68    6.20
   3   2   0  179.28   14.20
   3   2   0  202.38    9.10
   3   2   0  209.28    6.20
   3   2   0  223.48   10.70
   3   2   0  224.78   10.70
  -4  -2   0  111.39    7.10
  -4  -2   0  103.39   11.90
  -4  -2   0  105.29    7.30
  -4  -2   0  111.79    7.80
  -4  -2   0  125.19    7.80
  -4  -2   0  113.09    7.00
  -4  -2   0  112.69    6.10
  -4  -2   0  100.89    9.90
  -4  -2   0  118.09    5.80
  -4  -2   0  108.99    7.80
   4   2   0  116.29    4.30
   4   2   0  125.19    8.70
   4   2   0  118.89    9.00
   4   2   0  112.99   13.40
   4   2   0  118.89    4.20
  -5  -2   0  711.93   30.70
  -5  -2   0  742.93   26.40
  -5  -2   0  690.83   22.50
  -5  -2   0  756.02   25.70
  -5  -2   0  729.73   25.90
   5   2   0  704.83   40.40
   5   2   0  716.33   21.60
   5   2   0  720.33   20.90
   5   2   0  732.73   28.30
  -6  -2   0  470.25   19.90
  -6  -2   0  393.16   24.40
  -6  -2   0  451.85   19.20
   6   2   0  424.96   24.00
   6   2   0  488.15   36.20
   6   2   0  429.16   18.00
   5  -3   0    3.10    8.40
   5  -3   0   -1.00    4.10
   5  -3   0    3.70    5.40
  -5   3   0   -0.80    1.30
  -5   3   0   -5.50    3.50
  -5   3   0    2.10    2.80
   4  -3   0   -2.00    4.90
   4  -3   0    2.80    3.40
   4  -3   0    6.30    3.80
  -4   3   0    6.10    2.90
  -4   3   0    4.90    4.10
  -4   3   0    2.30    1.50
   3  -3   0   43.20    4.40
   3  -3   0   51.99    4.40
   3  -3   0   40.90    7.10
   3  -3   0   50.29    2.60
   3  -3   0   50.49    3.20
   3  -3   0   46.70    4.50
   3  -3   0   72.69   13.70
   3  -3   0   46.70    7.20
  -3   3   0   44.50    7.00
  -3   3   0   47.20    3.90
  -3   3   0   42.70    4.90
  -3   3   0   50.29    5.80
  -3   3   0   50.29    3.20
  -3   3   0   46.00    2.00
  -3   3   0   43.50    3.60
  -3   3   0   48.20    4.70
  -3   3   0   52.39    9.10
   2  -3   0  268.07   10.40
   2  -3   0  278.67    9.60
   2  -3   0  295.87   19.60
   2  -3   0  275.17    8.40
   2  -3   0  279.77   10.90
   2  -3   0  284.37   14.20
   2  -3   0  260.17   10.80
   2  -3   0  264.77   15.00
  -2   3   0  243.58   12.30
  -2   3   0  270.67    9.30
  -2   3   0  278.17   13.70
  -2   3   0  282.67   16.60
  -2   3   0  245.08   11.60
  -2   3   0  277.57   10.00
  -2   3   0  286.87   11.40
  -2   3   0  263.27   10.70
  -2   3   0  272.97    8.30
   1  -3   0 6609.94  176.08
  -1   3   0 6538.75  174.08
   0  -3   0 1630.94   46.50
   0  -3   0 1656.03   48.60
   0  -3   0 1609.24   43.90
   0  -3   0 1646.74   49.20
   0  -3   0 1625.74   44.60
   0  -3   0 1653.93   44.20
   0   3   0 1678.53   45.40
   0   3   0 1638.34   43.50
   0   3   0 1614.14   45.60
   0   3   0 1607.74   43.10
   0   3   0 1647.14   45.80
   0   3   0 1564.34   46.70
   0   3   0 1617.64   44.80
   0   3   0 1629.64   46.50
  -1  -3   0  758.32   24.80
  -1  -3   0  705.53   27.40
  -1  -3   0  768.62   25.40
  -1  -3   0  764.62   24.70
  -1  -3   0  776.12   22.10
  -1  -3   0  749.92   22.00
  -1  -3   0  715.03   21.00
  -1  -3   0  765.62   24.30
  -1  -3   0  738.93   22.60
   1   3   0  767.32   22.20
   1   3   0  739.03   25.80
   1   3   0  788.92   20.00
   1   3   0  770.62   26.50
   1   3   0  759.82   24.30
   1   3   0  759.02   23.70
   1   3   0  760.32   21.70
   1   3   0  785.22   25.50
  -2  -3   0 1140.29   31.90
  -2  -3   0 1107.99   36.00
  -2  -3   0 1155.28   38.20
  -2  -3   0 1133.39   31.00
  -2  -3   0 1128.29   40.00
  -2  -3   0 1151.08   32.20
  -2  -3   0 1156.58   29.60
  -2  -3   0 1156.68   37.80
  -2  -3   0 1132.49   32.10
  -2  -3   0 1141.09   33.90
  -2  -3   0 1146.59   35.10
   2   3   0 1203.88   38.80
   2   3   0 1184.08   35.80
   2   3   0 1151.98   31.30
   2   3   0 1143.59   32.10
   2   3   0 1145.89   33.80
   2   3   0 1145.69   34.80
  -3  -3   0  337.27   21.40
  -3  -3   0  295.37   13.90
  -3  -3   0  318.37   13.00
  -3  -3   0  306.87   11.10
  -3  -3   0  288.07   10.80
  -3  -3   0  275.07   12.70
  -3  -3   0  273.67   17.00
  -3  -3   0  284.97   11.30
  -3  -3   0  304.17   16.50
   3   3   0  268.87    9.40
   3   3   0  291.57   11.90
   3   3   0  289.67   12.50
   3   3   0  296.17   13.20
   3   3   0  314.47   12.30
   3   3   0  316.27   15.80
  -4  -3   0    1.30    2.70
  -4  -3   0    1.70    1.30
  -4  -3   0   -0.40    1.30
  -4  -3   0   -3.00    4.90
  -4  -3   0    0.70    1.50
  -4  -3   0    4.10    3.90
  -4  -3   0    2.90    2.10
  -4  -3   0    1.50    1.30
  -4  -3   0    2.50    1.70
  -4  -3   0    1.10    1.60
  -4  -3   0    2.50    1.70
   4   3   0    4.00    2.50
   4   3   0    1.60    1.30
   4   3   0    0.10    1.20
   4   3   0    2.60    0.60
   4   3   0    1.60    2.40
  -5  -3   0   26.50    5.00
  -5  -3   0   24.10    4.30
  -5  -3   0   11.40    3.20
  -5  -3   0   15.40    5.80
  -5  -3   0   18.50    3.20
  -5  -3   0   18.40   10.20
  -5  -3   0   16.70    4.00
  -5  -3   0   17.30    5.20
   5   3   0   18.80    1.50
   5   3   0    4.60    7.20
   5   3   0   18.50    5.20
   5   3   0   12.10    2.40
  -6  -3   0 1432.16   54.29
  -6  -3   0 1529.65   46.70
  -6  -3   0 1507.35   77.79
  -6  -3   0 1459.55   48.20
  -6  -3   0 1411.06   47.20
   6   3   0 1420.46   40.50
   6   3   0 1512.95   49.60
   5  -4   0    8.50    5.40
   5  -4   0   14.30   11.30
   5  -4   0   11.30    6.30
  -5   4   0   10.50    2.70
  -5   4   0    7.70    3.80
  -5   4   0   14.70    8.20
   4  -4   0  470.75   25.50
   4  -4   0  484.65   27.40
   4  -4   0  514.75   36.90
  -4   4   0  445.66   17.30
  -4   4   0  502.25   26.90
  -4   4   0  473.75   20.50
   3  -4   0   25.70    6.80
   3  -4   0   24.30    9.30
   3  -4   0   16.90    2.50
   3  -4   0   22.20    5.80
   3  -4   0   11.10    2.90
  -3   4   0   16.10    4.00
  -3   4   0   17.00    2.90
  -3   4   0   22.00    4.10
  -3   4   0   15.90    4.90
   2  -4   0  668.53   21.30
   2  -4   0  637.74   33.00
   2  -4   0  654.23   20.50
   2  -4   0  643.14   27.60
   2  -4   0  660.13   22.10
   2  -4   0  671.03   18.60
   2  -4   0  626.94   21.60
   2  -4   0  688.03   29.60
  -2   4   0  682.13   23.30
  -2   4   0  677.23   21.30
  -2   4   0  639.74   28.30
  -2   4   0  647.94   19.70
  -2   4   0  684.43   26.30
  -2   4   0  687.83   22.30
  -2   4   0  697.83   25.50
  -2   4   0  649.93   19.20
  -2   4   0  652.83   22.80
   1  -4   0 4901.51  138.19
   1  -4   0 5273.57  138.49
   1  -4   0 5049.69  136.59
  -1   4   0 4793.52  134.29
  -1   4   0 4932.91  129.39
  -1   4   0 4564.34  127.99
   0  -4   0 3707.93  105.99
   0  -4   0 3987.70  103.79
   0  -4   0 3730.43  107.89
   0   4   0 3878.71  103.89
   0   4   0 3785.92  102.39
   0   4   0 3726.43  101.09
   0   4   0 3775.42  104.09
  -1  -4   0  204.48   10.20
  -1  -4   0  232.78   11.30
  -1  -4   0  223.98    9.10
  -1  -4   0  221.88    9.30
  -1  -4   0  230.58    7.20
  -1  -4   0  244.98   10.90
  -1  -4   0  239.08    8.50
  -1  -4   0  235.88   12.00
  -1  -4   0  219.28   14.40
   1   4   0  216.78   10.40
   1   4   0  237.98    6.40
   1   4   0  225.08   12.40
   1   4   0  226.98    9.70
   1   4   0  233.28    8.80
   1   4   0  219.38   12.60
   1   4   0  221.08   12.20
  -2  -4   0  378.06   13.30
  -2  -4   0  388.76   11.50
  -2  -4   0  398.56   18.10
  -2  -4   0  384.76   17.60
  -2  -4   0  368.86   16.90
  -2  -4   0  373.36   13.70
  -2  -4   0  377.66   14.60
  -2  -4   0  382.26   13.60
  -2  -4   0  387.96   17.70
  -2  -4   0  409.86   16.60
  -2  -4   0  377.96   17.50
   2   4   0  393.06   16.40
   2   4   0  385.36   19.30
   2   4   0  401.36   15.30
   2   4   0  367.26   13.00
   2   4   0  420.06   16.20
   2   4   0  404.56   13.60
   2   4   0  369.86   12.20
   2   4   0  381.86   19.20
  -3  -4   0   47.10    5.60
  -3  -4   0   43.50    8.50
  -3  -4   0   45.40    3.90
  -3  -4   0   41.80    4.50
  -3  -4   0   38.40    6.80
  -3  -4   0   47.90    7.80
  -3  -4   0   39.90    3.80
  -3  -4   0   41.10    4.90
  -3  -4   0   52.99    4.00
  -3  -4   0   41.30    5.00
   3   4   0   47.60    4.20
   3   4   0   38.40    4.00
   3   4   0   35.50    3.20
   3   4   0   49.10    7.80
   3   4   0   43.60    4.50
  -4  -4   0   77.59    5.40
  -4  -4   0   79.59    5.50
  -4  -4   0   71.19    6.20
  -4  -4   0   82.09    8.00
  -4  -4   0   68.09   10.40
  -4  -4   0   85.39   14.20
  -4  -4   0   73.79   11.00
  -4  -4   0   79.89    7.30
  -4  -4   0   77.49    7.40
  -4  -4   0   85.49    7.60
  -4  -4   0   73.59    6.00
   4   4   0   78.19    6.20
   4   4   0   82.09    4.20
   4   4   0   82.19    7.10
   4   4   0   75.19    8.60
   4   4   0   82.39    5.40
  -5  -4   0  373.36   16.10
  -5  -4   0  361.46   17.80
  -5  -4   0  364.46   18.00
  -5  -4   0  356.16   18.10
  -5  -4   0  349.27   14.50
  -5  -4   0  380.16   19.40
   5   4   0  357.76   18.00
  -6  -4   0  147.09   11.50
  -6  -4   0  155.48   11.60
  -6  -4   0  181.28   11.20
  -6  -4   0  151.68   25.20
  -6  -4   0  138.59   11.80
  -6  -4   0  161.48   14.60
   6   4   0  143.39   12.00
   4  -5   0   47.10   14.00
   4  -5   0   53.99   10.70
   4  -5   0   59.39   12.80
  -4   5   0   40.30    9.30
  -4   5   0   47.60    5.30
  -4   5   0   42.90    7.00
   3  -5   0  241.98   19.00
   3  -5   0  222.68   17.10
   3  -5   0  231.38   23.20
  -3   5   0  217.58   16.10
  -3   5   0  245.48   13.50
  -3   5   0  234.58   11.20
   2  -5   0   47.70    4.40
   2  -5   0   41.90    4.50
   2  -5   0   45.30    8.70
   2  -5   0   48.00    4.50
   2  -5   0   48.10    3.00
   2  -5   0   63.19   10.40
   2  -5   0   44.20    4.10
   2  -5   0   56.39   11.60
  -2   5   0   50.29    3.80
  -2   5   0   47.00    3.60
  -2   5   0   36.90    8.00
  -2   5   0   41.40    4.50
  -2   5   0   48.10    5.60
  -2   5   0   48.30    5.00
  -2   5   0   46.90    7.20
  -2   5   0   45.80    4.80
  -2   5   0   39.50    6.90
   1  -5   0  481.25   15.80
   1  -5   0  494.35   17.30
   1  -5   0  488.85   24.80
   1  -5   0  439.66   23.70
   1  -5   0  463.85   24.40
   1  -5   0  465.95   14.20
   1  -5   0  460.35   16.40
   1  -5   0  460.85   16.90
  -1   5   0  463.35   15.30
  -1   5   0  472.95   18.00
  -1   5   0  496.15   20.00
  -1   5   0  462.85   19.70
  -1   5   0  468.15   21.90
  -1   5   0  453.25   17.70
  -1   5   0  431.46   16.10
  -1   5   0  448.16   19.60
  -1   5   0  425.06   15.80
   0  -5   0    2.20    1.30
   0  -5   0    4.90    3.30
   0  -5   0    2.10    1.30
   0  -5   0   -0.30    1.70
   0  -5   0    1.80    1.00
   0  -5   0    2.20    1.30
   0  -5   0    3.70    3.20
   0  -5   0    0.80    0.80
   0   5   0    2.30    1.00
   0   5   0    2.30    2.10
   0   5   0    1.00    1.30
   0   5   0    0.90    0.80
   0   5   0    1.50    1.70
   0   5   0    0.40    1.50
   0   5   0    1.70    1.40
   0   5   0    2.80    2.40
   0   5   0    0.60    1.40
  -1  -5   0  205.58    9.30
  -1  -5   0  193.38   15.10
  -1  -5   0  196.38   10.50
  -1  -5   0  200.88    8.90
  -1  -5   0  204.88    8.40
  -1  -5   0  214.18   10.20
  -1  -5   0  199.88   10.20
  -1  -5   0  190.58   12.40
   1   5   0  208.48   10.70
   1   5   0  197.58   12.80
   1   5   0  192.78   12.60
   1   5   0  188.98    9.80
   1   5   0  192.68   10.10
   1   5   0  188.98   12.10
   1   5   0  191.38    8.40
  -2  -5   0  869.51   26.20
  -2  -5   0  793.02   25.80
  -2  -5   0  834.32   34.10
  -2  -5   0  778.32   26.60
  -2  -5   0  853.41   30.20
  -2  -5   0  810.52   30.00
  -2  -5   0  846.62   29.10
  -2  -5   0  865.31   23.70
  -2  -5   0  781.32   30.40
   2   5   0  826.12   22.80
   2   5   0  831.72   29.60
   2   5   0  836.02   33.70
   2   5   0  817.02   25.20
   2   5   0  816.12   27.30
   2   5   0  831.82   32.80
   2   5   0  808.42   29.30
   2   5   0  863.31   26.70
  -3  -5   0   44.70    4.80
  -3  -5   0   48.80    5.40
  -3  -5   0   39.10    6.80
  -3  -5   0   41.30    4.60
  -3  -5   0   59.69    7.90
  -3  -5   0   53.39    8.10
  -3  -5   0   43.00    4.00
  -3  -5   0   51.29    4.50
  -3  -5   0   51.19    8.20
  -3  -5   0   42.30    7.00
   3   5   0   52.79    8.90
   3   5   0   48.60    5.00
   3   5   0   50.39    4.70
   3   5   0   47.00    4.30
   3   5   0   47.50    7.10
   3   5   0   59.19    4.40
  -4  -5   0  244.18   12.30
  -4  -5   0  180.88   16.90
  -4  -5   0  228.78   10.80
  -4  -5   0  221.18   11.40
  -4  -5   0  235.68   19.40
  -4  -5   0  247.28   13.70
  -4  -5   0  221.08   13.60
  -4  -5   0  213.88   14.90
  -4  -5   0  184.38   11.40
   4   5   0  234.38   12.10
   4   5   0  208.48    9.50
   4   5   0  226.58    9.90
   4   5   0  246.48   16.70
   4   5   0  238.58   11.60
  -5  -5   0   64.29    7.70
  -5  -5   0   77.29   15.80
  -5  -5   0   67.89    8.20
  -5  -5   0   60.79    7.70
  -5  -5   0   61.39    5.80
  -5  -5   0   50.79    7.80
   5   5   0   71.89    6.60
   5   5   0   65.99    3.50
   5   5   0   63.69    3.20
  -6  -5   0   -0.40    2.60
  -6  -5   0   -1.20    2.40
  -6  -5   0    0.80    2.50
  -6  -5   0   -0.30    1.70
  -6  -5   0   -5.30    3.30
  -6  -5   0    3.60    3.40
   4  -6   0   15.80    8.70
   4  -6   0    9.30   11.80
   4  -6   0   14.40    7.00
  -4   6   0   17.20    4.20
  -4   6   0   21.70    8.10
  -4   6   0   11.40    5.10
   3  -6   0   87.89   14.00
   3  -6   0   96.19   19.00
   3  -6   0   99.89   17.00
  -3   6   0   70.09   11.10
  -3   6   0   86.79    8.80
  -3   6   0   91.19    7.50
   2  -6   0   83.99   14.60
   2  -6   0  115.29    7.30
   2  -6   0  103.19   14.90
   2  -6   0  108.79   16.20
  -2   6   0  102.69    8.00
  -2   6   0  116.09   10.90
  -2   6   0  104.19    7.90
  -2   6   0  116.99   10.10
  -2   6   0   99.89    7.30
   1  -6   0  420.86   17.20
   1  -6   0  418.96   15.40
   1  -6   0  445.36   25.30
   1  -6   0  433.76   16.90
   1  -6   0  441.96   25.50
   1  -6   0  410.86   16.10
   1  -6   0  437.36   13.90
   1  -6   0  464.45   27.60
  -1   6   0  445.36   20.60
  -1   6   0  410.86   22.00
  -1   6   0  433.66   15.70
  -1   6   0  467.55   21.30
  -1   6   0  455.05   19.30
  -1   6   0  425.16   20.30
  -1   6   0  417.36   16.50
  -1   6   0  435.96   15.10
  -1   6   0  424.16   17.60
   0  -6   0    4.80    1.70
   0  -6   0    5.40    3.20
   0  -6   0    7.40    2.20
   0  -6   0    6.30    1.70
   0  -6   0    8.90    2.80
   0  -6   0   10.90    4.60
   0  -6   0   11.30    5.20
   0  -6   0    5.20    1.90
   0   6   0    9.90    3.10
   0   6   0    8.10    1.90
   0   6   0    9.00    2.90
   0   6   0    9.90    4.20
   0   6   0    8.30    1.50
   0   6   0    6.90    3.10
   0   6   0    6.80    2.50
   0   6   0    7.50    2.30
   0   6   0   17.60    5.10
  -1  -6   0  728.23   36.60
  -1  -6   0  769.52   27.00
  -1  -6   0  781.02   25.60
  -1  -6   0  740.43   25.60
  -1  -6   0  760.12   26.60
  -1  -6   0  825.02   24.30
  -1  -6   0  778.62   32.00
  -1  -6   0  764.72   24.30
   1   6   0  749.53   30.80
   1   6   0  796.32   28.00
   1   6   0  764.12   24.10
   1   6   0  748.53   27.20
   1   6   0  738.03   26.30
   1   6   0  769.02   31.50
   1   6   0  759.72   31.90
  -2  -6   0  889.31   34.00
  -2  -6   0  834.22   28.20
  -2  -6   0  879.21   31.40
  -2  -6   0  914.51   28.70
  -2  -6   0  830.62   29.40
  -2  -6   0  854.41   38.70
  -2  -6   0  876.61   32.50
  -2  -6   0  853.51   25.70
   2   6   0  858.01   29.50
   2   6   0  899.41   33.30
   2   6   0  867.81   27.10
   2   6   0  859.91   34.70
   2   6   0  907.81   29.60
   2   6   0  914.41   32.40
   2   6   0  898.71   37.30
  -3  -6   0  638.14   24.90
  -3  -6   0  639.84   27.00
  -3  -6   0  615.54   26.40
  -3  -6   0  608.74   19.90
  -3  -6   0  643.54   22.40
  -3  -6   0  629.74   28.20
  -3  -6   0  608.04   23.80
  -3  -6   0  606.64   31.00
   3   6   0  631.94   31.30
   3   6   0  654.63   27.40
   3   6   0  659.63   23.10
   3   6   0  636.14   24.30
   3   6   0  624.14   22.30
  -4  -6   0   70.09   10.60
  -4  -6   0   78.49    8.60
  -4  -6   0   88.79    6.90
  -4  -6   0   96.69   11.40
  -4  -6   0   91.09    8.80
  -4  -6   0   74.49    6.40
   4   6   0   65.79   10.60
   4   6   0   75.69    6.70
   4   6   0   76.19    6.40
   4   6   0   73.49    5.60
  -5  -6   0  192.48   14.20
  -5  -6   0  205.78   14.20
  -5  -6   0  204.28   11.50
   5   6   0  234.78   17.70
   5   6   0  209.38    8.20
   5   6   0  199.98    9.40
   5   6   0  216.78   12.20
  -6  -6   0   89.39    8.20
  -6  -6   0   96.09   10.30
  -6  -6   0   98.49    7.80
  -6  -6   0   76.89   11.30
  -6  -6   0  114.69   11.40
   3  -7   0   63.19   14.60
   3  -7   0   41.60   10.10
   3  -7   0   56.69   12.80
  -3   7   0   65.59    7.20
  -3   7   0   36.00    9.90
  -3   7   0   55.09    9.50
   2  -7   0  194.78   20.90
   2  -7   0  172.48   19.50
   2  -7   0  227.38   19.90
   2  -7   0  193.88   10.70
  -2   7   0  219.98   16.40
  -2   7   0  229.58   13.60
  -2   7   0  180.98   14.20
   1  -7   0   38.00    9.80
   1  -7   0   67.39   12.10
   1  -7   0   53.49    6.10
   1  -7   0   40.70   10.90
  -1   7   0   41.00    8.40
  -1   7   0   50.39    5.50
  -1   7   0   53.39    7.90
  -1   7   0   32.20    8.80
  -1   7   0   48.40    4.40
  -1   7   0   55.79    8.90
  -1   7   0   56.39    8.80
   0  -7   0  329.67   14.10
   0  -7   0  349.77   12.70
   0  -7   0  336.47   19.80
   0  -7   0  301.97   21.80
   0  -7   0  342.97   15.70
   0  -7   0  307.97   13.80
   0   7   0  314.07   19.90
   0   7   0  312.47   17.40
   0   7   0  315.77   13.00
   0   7   0  337.17   19.10
   0   7   0  320.97   20.10
   0   7   0  341.87   17.80
   0   7   0  352.96   16.10
  -1  -7   0   -3.20    2.00
  -1  -7   0   -2.50    3.40
  -1  -7   0   -1.50    2.00
  -1  -7   0   -0.40    1.30
   1   7   0    0.60    4.30
   1   7   0   -1.80    2.20
   1   7   0    2.80    2.40
   1   7   0   -3.70    2.20
   1   7   0    0.80    3.60
  -2  -7   0 1118.09   35.60
  -2  -7   0 1072.99   35.20
  -2  -7   0 1078.59   42.60
   2   7   0 1101.99   37.50
   2   7   0 1038.90   40.50
   2   7   0 1092.49   39.70
   2   7   0 1168.58   46.10
  -3  -7   0   89.39   10.20
  -3  -7   0   67.29    6.40
  -3  -7   0   73.69    9.00
  -3  -7   0   82.99    8.10
   3   7   0   90.49    8.50
   3   7   0   72.29    7.10
   3   7   0   76.59   12.50
   3   7   0   85.69    9.20
  -4  -7   0  215.18   15.50
  -4  -7   0  190.58   11.20
  -4  -7   0  227.18   14.50
   4   7   0  208.68   12.00
   4   7   0  160.48   15.10
   4   7   0  176.28   11.10
  -5  -7   0   37.90    8.00
  -5  -7   0   74.69    7.00
  -5  -7   0   86.29    9.60
   5   7   0   48.30    9.60
   5   7   0   60.89    5.60
   5   7   0   64.59    7.10
   2  -8   0   83.39   16.00
   2  -8   0  102.39   18.40
  -2   8   0  119.49   11.30
   1  -8   0  159.08   17.30
   1  -8   0  138.99   10.30
   1  -8   0  129.59   15.60
  -1   8   0  139.59   13.30
  -1   8   0  147.49   14.50
   0  -8   0  685.33   26.70
   0  -8   0  691.53   33.10
   0  -8   0  673.23   36.60
   0   8   0  687.83   30.10
   0   8   0  681.03   33.60
   0   8   0  676.83   27.10
   0   8   0  673.43   32.00
  -1  -8   0   79.29   12.90
  -1  -8   0   93.79    8.00
   1   8   0   70.19   11.80
   1   8   0   78.39    8.50
   1   8   0   90.09    9.30
   1   8   0   89.39   13.20
  -2  -8   0   87.39   13.10
  -2  -8   0   86.29    7.80
   2   8   0   75.49   11.30
   2   8   0   98.99   10.20
   2   8   0   83.69    8.80
   2   8   0   63.89   11.10
  -3  -8   0  152.28   14.40
  -3  -8   0  157.88   11.80
  -3  -8   0  149.69   10.30
   3   8   0  139.79   12.90
   3   8   0  129.39   11.10
   3   8   0  202.68   18.00
   3   8   0  150.98   11.50
  -4  -8   0   50.99    8.50
  -4  -8   0   25.70    8.20
   4   8   0   48.20    7.20
   4   8   0   28.70    8.10
   4   8   0   31.40    6.00
  -5  -8   0   64.39   10.10
  -5  -8   0   58.59   10.90
  -5  -8   0   40.30    6.70
   5   8   0   65.99    6.90
   5   8   0   45.80   10.70
   1  -9   0   -0.40    3.70
   1  -9   0   -1.90    2.60
  -1   9   0    6.10    4.80
  -1   9   0   -1.50    3.50
   0  -9   0   40.80   11.40
   0  -9   0   39.50    7.00
   0   9   0   35.20    9.40
   0   9   0   44.80    7.80
   0   9   0   33.30    7.50
   0   9   0   44.20    9.50
  -1  -9   0   10.70    4.30
  -1  -9   0   16.30    7.90
   1   9   0   11.60    6.40
   1   9   0   11.10    4.20
   1   9   0   16.00    5.50
   1   9   0   19.10    7.20
  -2  -9   0   -2.00    4.10
  -2  -9   0    8.50    4.10
  -2  -9   0    0.80    2.00
   2   9   0    4.60    5.30
   2   9   0    6.20    4.40
   2   9   0    1.80    4.50
   2   9   0    1.70    3.60
  -3  -9   0  217.28   18.90
  -3  -9   0  247.58   15.80
  -3  -9   0  224.98   14.00
   3   9   0  264.07   22.30
   3   9   0  202.08   14.90
   3   9   0  211.28   15.60
  -4  -9   0   14.60    7.50
  -4  -9   0    4.60    4.50
  -4  -9   0    2.80    3.20
   4   9   0    5.70    5.80
   4   9   0    9.00    4.10
   0 -10   0   93.39   17.00
   0 -10   0   76.29    8.80
   0  10   0   71.59   14.10
  -1 -10   0  199.18   14.50
  -1 -10   0  230.18   14.70
   1  10   0  246.48   17.70
   1  10   0  212.08   19.90
   1  10   0  202.28   20.30
  -2 -10   0  543.45   25.20
  -2 -10   0  540.45   34.90
  -2 -10   0  587.44   26.60
   2  10   0  473.05   32.40
   2  10   0  599.54   35.90
   2  10   0  570.64   28.90
  -3 -10   0   -1.60    6.10
  -3 -10   0   12.00    5.30
  -3 -10   0   16.00    5.10
   3  10   0   10.30    4.00
   3  10   0    7.60    6.00
   3  10  -1   37.90    9.10
   3  10  -1   29.50    8.20
   3  10  -1   44.50   11.50
  -3 -10   1   50.09   12.70
  -3 -10   1   37.70    8.10
  -3 -10   1   32.50    6.80
   2  10  -1  196.18   18.70
   2  10  -1  221.58   17.90
   2  10  -1  175.88   19.70
  -2 -10   1  226.68   15.80
  -2 -10   1  222.28   22.30
  -2 -10   1  201.88   14.90
   1  10  -1   50.29   11.00
   1  10  -1   16.00    8.20
   1  10  -1   41.50    8.70
  -1 -10   1   32.30    6.90
  -1 -10   1   33.10   11.50
  -1 -10   1   48.30    7.80
   0  10  -1   35.90   10.10
   0 -10   1   31.00    6.20
   4   9  -1    7.10    5.80
   4   9  -1   15.20    5.20
   4   9  -1    3.50    4.50
  -4  -9   1   18.20    6.10
  -4  -9   1    8.80    6.90
  -4  -9   1   10.40    4.20
   3   9  -1   12.50    6.40
   3   9  -1   11.40    5.20
   3   9  -1   14.90    5.70
  -3  -9   1   15.20    7.50
  -3  -9   1    8.10    4.10
  -3  -9   1   16.80    5.20
   2   9  -1  139.69   13.90
   2   9  -1  109.99   16.70
   2   9  -1  134.99   12.50
  -2  -9   1  101.89    9.80
  -2  -9   1  100.99   16.00
  -2  -9   1  110.09   10.80
   1   9  -1   14.70    7.10
   1   9  -1    5.90    5.90
   1   9  -1   21.80    5.60
  -1  -9   1   22.50    8.30
  -1  -9   1   15.00    4.90
  -1  -9   1    8.40    3.70
   0   9  -1    3.10    6.30
   0   9  -1    9.90    5.30
   0   9  -1    5.60    4.80
   0  -9   1    3.50    3.50
   0  -9   1    8.50    5.40
   0  -9   1    0.60    5.10
  -1   9  -1   -1.40    5.70
  -1   9  -1   -3.90    4.30
   1  -9   1    5.00    3.80
   1  -9   1   13.80    9.20
   5   8  -1   18.90    4.70
   5   8  -1   13.00    6.90
   5   8  -1   11.30    3.90
  -5  -8   1   16.00    4.30
  -5  -8   1   25.00    7.10
  -5  -8   1   13.50    6.70
   4   8  -1    6.50    3.00
   4   8  -1   12.30    5.80
   4   8  -1   12.40    4.80
  -4  -8   1    7.00    4.60
  -4  -8   1    6.30    4.30
  -4  -8   1    2.40    2.90
   3   8  -1   57.19   12.00
   3   8  -1   67.09   10.10
   3   8  -1   72.69    8.90
  -3  -8   1   61.79   11.90
  -3  -8   1   66.99    7.30
  -3  -8   1   69.99    9.70
   2   8  -1   37.80    9.50
   2   8  -1   41.50    8.10
   2   8  -1   34.80    7.00
  -2  -8   1   37.70    9.20
  -2  -8   1   46.90    7.80
  -2  -8   1   38.30    6.30
   1   8  -1  512.25   28.90
   1   8  -1  489.45   28.00
   1   8  -1  471.45   24.30
  -1  -8   1  506.15   21.40
  -1  -8   1  516.45   30.30
  -1  -8   1  497.15   22.00
   0   8  -1   43.60   10.60
   0   8  -1   47.60    8.50
   0   8  -1   43.70    8.80
   0  -8   1   37.50    5.60
   0  -8   1   26.10    8.30
   0  -8   1   30.00    5.80
  -1   8  -1   22.90    7.50
  -1   8  -1   27.90    6.80
   1  -8   1   13.40    7.70
   1  -8   1   36.70    9.90
   1  -8   1   25.00    5.30
  -2   8  -1    6.50    5.60
  -2   8  -1    6.70    4.20
   2  -8   1   -1.70    4.20
   2  -8   1   -7.70    3.50
   5   7  -1   16.90    6.30
   5   7  -1   13.50    4.20
   5   7  -1   23.70    4.50
  -5  -7   1   15.90    4.30
  -5  -7   1   14.10    5.30
  -5  -7   1   29.60    7.30
   4   7  -1  187.98   12.10
   4   7  -1  175.18   16.80
   4   7  -1  210.38   12.90
  -4  -7   1  212.68   14.60
  -4  -7   1  170.08   11.30
  -4  -7   1  196.48   14.90
   3   7  -1 1820.32   56.69
   3   7  -1 1771.12   57.49
   3   7  -1 1717.83   65.19
  -3  -7   1 1754.72   56.69
  -3  -7   1 1791.22   60.59
  -3  -7   1 1766.12   53.89
   2   7  -1 3790.72  114.79
   2   7  -1 3809.92  105.79
   2   7  -1 3672.63  109.79
  -2  -7   1 3687.93  102.19
  -2  -7   1 3866.51  104.09
  -2  -7   1 3691.33  110.79
  -2  -7   1 3309.67  105.39
   1   7  -1  939.91   39.20
   1   7  -1  884.31   33.80
   1   7  -1  969.50   40.00
   1   7  -1  908.31   34.80
  -1  -7   1  877.61   29.00
  -1  -7   1  941.81   31.80
  -1  -7   1  850.41   31.60
  -1  -7   1  925.31   31.80
  -1  -7   1  919.41   32.50
  -1  -7   1  863.61   39.10
   0   7  -1  114.99   11.00
   0   7  -1  140.29   10.00
   0   7  -1  112.19   12.60
   0   7  -1  123.19   10.80
   0   7  -1  135.89   12.30
   0  -7   1  107.59    6.50
   0  -7   1  135.09    9.70
   0  -7   1  126.39   14.10
   0  -7   1  129.69   12.30
   0  -7   1  120.19    8.10
   0  -7   1  137.39    8.70
  -1   7  -1  206.18   16.10
  -1   7  -1  181.48   14.40
  -1   7  -1  211.08   14.50
  -1   7  -1  208.68   16.10
   1  -7   1  218.48   10.60
   1  -7   1  197.78   18.20
   1  -7   1  222.98   12.40
   1  -7   1  209.58   23.70
   1  -7   1  206.88   18.20
  -2   7  -1   23.10    7.30
  -2   7  -1   25.20    5.70
  -2   7  -1   18.00    7.40
   2  -7   1   28.70    5.10
   2  -7   1   21.80    9.40
   2  -7   1   43.60   11.60
   2  -7   1   32.80   10.80
  -3   7  -1   62.89   10.70
  -3   7  -1   69.89   13.20
  -3   7  -1   89.29    9.10
   3  -7   1   75.39   13.50
   3  -7   1   86.59   18.20
   3  -7   1   74.19   17.50
   6   6  -1  146.59   10.80
   6   6  -1  129.09    5.30
  -6  -6   1  119.39    9.40
  -6  -6   1  124.29   12.00
  -6  -6   1  148.99   11.00
  -6  -6   1  125.29   11.90
   5   6  -1  190.58    9.40
   5   6  -1  182.08   11.70
   5   6  -1  216.88   17.50
  -5  -6   1  187.78   13.70
  -5  -6   1  175.68   10.90
  -5  -6   1  176.28   13.90
  -5  -6   1  209.18   14.40
   4   6  -1    0.90    2.20
   4   6  -1    4.40    3.60
   4   6  -1    0.10    2.00
   4   6  -1    4.40    2.50
  -4  -6   1   -0.30    2.00
  -4  -6   1   -0.30    2.70
  -4  -6   1    3.70    3.30
   3   6  -1    8.20    4.00
   3   6  -1   10.50    3.40
   3   6  -1   13.10    2.70
   3   6  -1    9.90    4.80
   3   6  -1   10.00    3.80
  -3  -6   1   12.90    4.80
  -3  -6   1   13.20    3.90
  -3  -6   1    4.30    3.50
  -3  -6   1    5.00    2.40
  -3  -6   1   10.60    3.20
  -3  -6   1    9.60    2.80
   2   6  -1 2360.36   68.59
   2   6  -1 2539.25   77.49
   2   6  -1 2587.24   65.59
   2   6  -1 2655.73   75.09
   2   6  -1 2519.85   81.29
   2   6  -1 2524.35   73.39
  -2  -6   1 2458.15   76.79
  -2  -6   1 2480.05   70.49
  -2  -6   1 2455.05   67.09
  -2  -6   1 2542.35   69.89
  -2  -6   1 2593.94   71.39
  -2  -6   1 2345.77   74.29
  -2  -6   1 2536.95   72.59
  -2  -6   1 2606.84   71.29
  -2  -6   1 2381.96   67.29
  -2  -6   1 2649.43   85.39
  -2  -6   1 2537.05   77.39
   1   6  -1  224.88   10.10
   1   6  -1  221.48    9.90
   1   6  -1  254.37   16.70
   1   6  -1  231.88   13.20
   1   6  -1  228.48   13.10
   1   6  -1  205.98   15.00
   1   6  -1  245.68   13.70
   1   6  -1  240.48   13.40
  -1  -6   1  218.78   11.40
  -1  -6   1  213.08   19.70
  -1  -6   1  216.28   10.40
  -1  -6   1  213.88    9.90
  -1  -6   1  223.78    9.00
  -1  -6   1  204.38   12.20
  -1  -6   1  230.18   11.70
  -1  -6   1  230.58   15.80
  -1  -6   1  218.28   11.50
  -1  -6   1  226.78   11.60
   0   6  -1    1.60    2.90
   0   6  -1   -0.40    1.00
   0   6  -1    2.10    2.50
   0   6  -1   -0.90    1.00
   0   6  -1    0.30    2.10
   0   6  -1   -0.60    2.30
   0   6  -1    0.50    2.90
   0   6  -1    1.60    2.50
   0   6  -1    1.20    1.90
   0  -6   1   -0.40    3.80
   0  -6   1    0.50    2.00
   0  -6   1    1.80    2.00
   0  -6   1   -2.00    0.90
   0  -6   1   -1.30    0.90
   0  -6   1   -0.50    1.20
   0  -6   1    0.30    3.00
   0  -6   1    0.40    1.50
  -1   6  -1   48.50    4.10
  -1   6  -1   47.50    7.90
  -1   6  -1   43.10    6.30
  -1   6  -1   47.90    8.50
  -1   6  -1   47.10    7.00
  -1   6  -1   47.00    7.80
  -1   6  -1   46.40    5.00
  -1   6  -1   41.80    7.60
  -1   6  -1   46.80    4.70
   1  -6   1   47.10    9.60
   1  -6   1   41.40    4.80
   1  -6   1   66.39   12.00
   1  -6   1   48.00    4.40
   1  -6   1   42.90   11.50
   1  -6   1   50.59    5.50
   1  -6   1   40.80    3.90
   1  -6   1   47.30    3.30
  -2   6  -1   92.79    9.30
  -2   6  -1   78.29    7.00
  -2   6  -1   95.79    7.90
  -2   6  -1   75.69   11.50
   2  -6   1  108.99   17.90
   2  -6   1   85.19   15.30
   2  -6   1   77.29    6.40
   2  -6   1   84.99   13.70
  -3   6  -1    3.00    5.30
  -3   6  -1    1.20    2.90
  -3   6  -1   -2.80    1.70
   3  -6   1   -1.20    5.70
   3  -6   1   -2.40    4.20
   3  -6   1   -0.80    7.60
  -4   6  -1  169.08   11.20
  -4   6  -1  178.78   14.30
  -4   6  -1  168.28   18.70
   4  -6   1  202.48   18.50
   4  -6   1  221.88   26.00
   4  -6   1  200.28   29.50
  -6  -5   1   47.30    8.20
  -6  -5   1   50.39    7.50
  -6  -5   1   59.79    9.30
  -6  -5   1   44.30    8.50
   5   5  -1  158.58   10.40
   5   5  -1  175.88   12.10
   5   5  -1  182.98   11.30
   5   5  -1  175.18    7.50
  -5  -5   1  199.68   13.60
  -5  -5   1  168.38   12.10
  -5  -5   1  194.88   13.20
  -5  -5   1  176.58   10.10
   4   5  -1    9.20    4.60
   4   5  -1    5.70    3.40
   4   5  -1    4.70    2.20
   4   5  -1    6.80    2.20
   4   5  -1   10.20    3.30
  -4  -5   1    9.00    4.30
  -4  -5   1    4.70    2.70
  -4  -5   1   -1.40    2.80
  -4  -5   1    1.40    2.70
  -4  -5   1    6.40    2.60
  -4  -5   1    4.30    3.00
   3   5  -1   68.79    5.80
   3   5  -1   62.99    6.30
   3   5  -1   53.99    9.10
   3   5  -1   59.69    4.60
   3   5  -1   64.09    4.80
   3   5  -1   73.19    8.00
  -3  -5   1   62.39    4.00
  -3  -5   1   76.79    8.70
  -3  -5   1   52.19    8.50
  -3  -5   1   67.69    4.90
  -3  -5   1   69.49    6.70
  -3  -5   1   60.29    2.70
  -3  -5   1   69.99    7.10
  -3  -5   1   61.79    5.90
  -3  -5   1   64.49    6.50
  -3  -5   1   67.59    7.30
  -3  -5   1   70.29    5.50
   2   5  -1   15.60    4.70
   2   5  -1   18.50    2.00
   2   5  -1   18.80    4.90
   2   5  -1   21.10    3.00
   2   5  -1   23.70    4.30
   2   5  -1   15.20    4.20
  -2  -5   1   12.30    1.90
  -2  -5   1   10.70    2.40
  -2  -5   1   19.10    3.10
  -2  -5   1   14.90    4.30
  -2  -5   1   19.00    4.40
  -2  -5   1   19.50    5.10
  -2  -5   1   17.40    3.50
  -2  -5   1   15.50    4.30
  -2  -5   1   19.50    2.90
  -2  -5   1   16.70    3.50
  -2  -5   1   18.80    4.60
   1   5  -1  934.91   28.00
   1   5  -1  903.71   32.30
   1   5  -1  947.61   31.40
   1   5  -1  869.71   27.20
   1   5  -1  929.91   34.80
   1   5  -1  904.91   30.40
   1   5  -1  877.51   30.80
   1   5  -1  893.51   34.80
  -1  -5   1  908.11   30.30
  -1  -5   1  927.01   34.30
  -1  -5   1  920.11   28.00
  -1  -5   1  928.11   28.90
  -1  -5   1  864.31   28.30
  -1  -5   1  904.81   31.70
  -1  -5   1  846.02   39.90
  -1  -5   1  869.31   27.30
  -1  -5   1  929.11   29.40
  -1  -5   1  922.91   27.90
   0   5  -1  698.23   22.20
   0   5  -1  693.13   29.00
   0   5  -1  708.83   26.80
   0   5  -1  708.93   24.70
   0   5  -1  664.93   26.90
   0   5  -1  752.72   27.80
   0   5  -1  710.03   25.90
   0   5  -1  741.63   26.70
   0  -5   1  734.03   24.40
   0  -5   1  726.33   22.90
   0  -5   1  704.83   22.70
   0  -5   1  758.92   36.60
   0  -5   1  676.93   24.00
   0  -5   1  682.73   21.80
   0  -5   1  709.23   23.50
   0  -5   1  748.33   27.90
   0  -5   1  743.53   31.50
  -1   5  -1  836.72   27.30
  -1   5  -1  844.82   29.00
  -1   5  -1  845.82   25.90
  -1   5  -1  866.81   31.90
  -1   5  -1  817.22   32.50
  -1   5  -1  853.41   32.00
  -1   5  -1  824.42   31.30
  -1   5  -1  876.61   27.10
  -1   5  -1  865.81   29.30
   1  -5   1  876.21   28.00
   1  -5   1  814.02   39.60
   1  -5   1  811.22   26.70
   1  -5   1  825.72   25.20
   1  -5   1  869.11   24.00
   1  -5   1  807.52   27.50
   1  -5   1  853.21   36.40
   1  -5   1  860.41   36.50
  -2   5  -1  343.27   12.90
  -2   5  -1  366.26   18.60
  -2   5  -1  310.77   19.20
  -2   5  -1  350.66   19.90
  -2   5  -1  339.07   14.50
  -2   5  -1  356.46   17.40
  -2   5  -1  333.57   15.20
  -2   5  -1  347.97   15.20
   2  -5   1  348.77   21.80
   2  -5   1  319.97   14.60
   2  -5   1  310.27   23.10
   2  -5   1  333.77   11.40
   2  -5   1  356.56   13.80
   2  -5   1  319.77   23.80
   2  -5   1  334.07   12.90
  -3   5  -1 1169.88   47.10
  -3   5  -1 1217.58   41.40
  -3   5  -1 1180.38   37.10
   3  -5   1 1285.97   55.39
   3  -5   1 1168.98   47.40
   3  -5   1 1215.48   35.70
   3  -5   1 1156.38   56.39
  -4   5  -1   11.50    3.00
  -4   5  -1   13.40    7.80
  -4   5  -1   16.70    5.30
   4  -5   1    9.90    6.10
   4  -5   1   24.20    9.80
   4  -5   1   32.50   12.20
   6   4  -1    1.00    0.80
   6   4  -1    2.10    2.70
  -6  -4   1    1.40    2.60
  -6  -4   1   12.10    4.10
  -6  -4   1    2.00    3.00
  -6  -4   1   -3.30    3.60
   5   4  -1   38.20    2.60
   5   4  -1   36.80    5.60
   5   4  -1   35.10    6.00
   5   4  -1   44.10    7.10
  -5  -4   1   43.20    6.20
  -5  -4   1   39.30    6.30
  -5  -4   1   58.49    8.30
  -5  -4   1   48.70    7.20
  -5  -4   1   37.60    4.40
  -5  -4   1   37.90   10.90
   4   4  -1  227.58   13.80
   4   4  -1  238.28    9.30
   4   4  -1  219.98   11.60
   4   4  -1  229.48   15.30
   4   4  -1  243.68   12.50
  -4  -4   1  203.28   18.10
  -4  -4   1  233.48   13.30
  -4  -4   1  226.78   10.10
  -4  -4   1  233.48   13.60
  -4  -4   1  236.48   15.70
  -4  -4   1  216.68   19.30
  -4  -4   1  238.58   10.50
  -4  -4   1  246.28   12.80
  -4  -4   1  216.48   14.40
  -4  -4   1  220.08   12.10
  -4  -4   1  223.08   12.50
   3   4  -1 1034.80   38.20
   3   4  -1 1015.70   32.60
   3   4  -1  994.20   36.60
   3   4  -1 1041.60   31.00
   3   4  -1 1022.70   30.90
  -3  -4   1 1007.40   38.90
  -3  -4   1 1004.60   30.00
  -3  -4   1 1011.50   33.10
  -3  -4   1 1014.10   35.30
  -3  -4   1  970.40   36.70
  -3  -4   1 1053.39   30.70
  -3  -4   1  958.60   33.20
  -3  -4   1 1030.30   33.50
  -3  -4   1 1047.70   34.00
  -3  -4   1  929.61   37.90
   2   4  -1   46.60    3.20
   2   4  -1   46.80    4.40
   2   4  -1   40.60    7.30
   2   4  -1   44.30    3.50
   2   4  -1   51.39    7.80
   2   4  -1   40.70    5.10
  -2  -4   1   50.99    4.50
  -2  -4   1   44.80    5.00
  -2  -4   1   36.10    4.30
  -2  -4   1   47.10    5.50
  -2  -4   1   45.40    4.60
  -2  -4   1   52.19    4.70
  -2  -4   1   61.39    6.70
  -2  -4   1   48.10    7.20
  -2  -4   1   50.19    4.00
  -2  -4   1   50.29    2.90
  -2  -4   1   47.60    6.90
   1   4  -1  313.07   16.00
   1   4  -1  295.97   12.20
   1   4  -1  303.57   13.20
   1   4  -1  303.47   11.00
   1   4  -1  250.47   14.50
   1   4  -1  270.17   13.00
   1   4  -1  311.57   11.80
   1   4  -1  303.77   15.50
  -1  -4   1  302.37   12.20
  -1  -4   1  309.97   13.80
  -1  -4   1  300.47   14.70
  -1  -4   1  308.17   11.10
  -1  -4   1  298.37   14.70
  -1  -4   1  302.37   11.80
  -1  -4   1  307.97   10.30
  -1  -4   1  281.57   12.70
  -1  -4   1  279.77   11.80
  -1  -4   1  282.87   18.40
   0   4  -1 1680.73   50.89
   0   4  -1 1697.73   52.29
   0   4  -1 1618.14   47.70
   0   4  -1 1656.73   50.09
   0   4  -1 1651.13   50.79
   0   4  -1 1681.53   49.99
   0   4  -1 1648.64   48.30
   0   4  -1 1613.54   45.70
   0  -4   1 1715.03   50.49
   0  -4   1 1639.64   47.00
   0  -4   1 1653.63   47.40
   0  -4   1 1678.33   47.00
   0  -4   1 1742.73   54.39
   0  -4   1 1650.93   48.00
   0  -4   1 1677.73   46.50
   0  -4   1 1660.53   59.29
   0  -4   1 1704.63   45.90
  -1   4  -1    1.80    1.80
  -1   4  -1    4.80    2.80
  -1   4  -1    8.10    2.80
  -1   4  -1    4.00    1.60
  -1   4  -1    7.30    2.30
  -1   4  -1    4.60    2.00
  -1   4  -1    4.10    1.70
  -1   4  -1    3.70    1.40
  -1   4  -1    6.20    2.80
   1  -4   1    5.60    3.70
   1  -4   1    2.00    1.30
   1  -4   1   10.80    4.10
   1  -4   1    3.40    1.20
   1  -4   1    7.40    2.10
   1  -4   1    5.70    1.70
   1  -4   1    5.50    1.00
   1  -4   1    6.50    4.60
  -2   4  -1  331.47   14.30
  -2   4  -1  356.36   13.40
  -2   4  -1  348.97   15.60
  -2   4  -1  336.37   15.10
  -2   4  -1  340.57   18.50
  -2   4  -1  367.16   17.50
  -2   4  -1  353.36   12.80
  -2   4  -1  345.37   19.20
   2  -4   1  360.86   13.30
   2  -4   1  354.16   12.70
   2  -4   1  339.87   23.40
   2  -4   1  381.06   20.40
   2  -4   1  363.96   10.10
   2  -4   1  341.07   10.70
   2  -4   1  380.96   22.70
   2  -4   1  339.77   13.60
   2  -4   1  342.57   14.30
  -3   4  -1 2366.16   66.39
  -3   4  -1 2478.75   70.59
  -3   4  -1 2400.06   71.09
  -3   4  -1 2456.35   78.19
   3  -4   1 2335.57   67.29
   3  -4   1 2457.85   83.29
   3  -4   1 2497.85   91.19
   3  -4   1 2437.66   78.29
   3  -4   1 2490.15   65.99
  -4   4  -1 2029.60   71.99
  -4   4  -1 2068.09   62.19
  -4   4  -1 1979.60   57.09
   4  -4   1 2094.39   77.49
   4  -4   1 2064.79   86.29
   4  -4   1 1987.30   69.39
  -5   4  -1   29.30    6.20
  -5   4  -1   27.80    9.90
   5  -4   1   38.90    9.10
   5  -4   1   36.80   14.30
   5  -4   1   39.70   11.60
   6   3  -1    8.80    7.70
   6   3  -1   14.60    2.00
   6   3  -1   12.10    5.20
  -6  -3   1   21.30    5.00
  -6  -3   1   23.10    5.10
  -6  -3   1    4.50    4.20
  -6  -3   1   16.50    4.50
   5   3  -1  215.28   14.10
   5   3  -1  227.08   12.50
   5   3  -1  205.88   19.70
   5   3  -1  219.28    7.30
   5   3  -1  203.88   11.10
  -5  -3   1  211.88    9.90
  -5  -3   1  215.48   21.30
  -5  -3   1  225.48   12.10
  -5  -3   1  203.98   12.80
  -5  -3   1  220.18   12.80
   4   3  -1   27.20    4.40
   4   3  -1   39.30    6.10
   4   3  -1   30.10    4.60
   4   3  -1   31.40    5.00
   4   3  -1   50.29   11.00
   4   3  -1   29.90    2.30
  -4  -3   1   13.10    5.30
  -4  -3   1   23.50    4.90
  -4  -3   1   19.50    5.40
  -4  -3   1   22.30    4.20
  -4  -3   1   24.60    4.50
  -4  -3   1   30.90    5.30
  -4  -3   1   26.30    3.50
  -4  -3   1   29.00    3.10
  -4  -3   1   20.00    4.00
  -4  -3   1   18.90    4.20
   3   3  -1 7195.58  192.88
   3   3  -1 7509.05  198.08
  -3  -3   1 7195.68  197.98
  -3  -3   1 7353.16  195.98
   2   3  -1   24.70    3.90
   2   3  -1   11.70    2.00
   2   3  -1   16.00    2.60
   2   3  -1   14.50    4.00
   2   3  -1   18.70    2.10
   2   3  -1   12.60    4.00
  -2  -3   1   15.80    4.00
  -2  -3   1   15.90    3.30
  -2  -3   1   14.30    2.20
  -2  -3   1   15.10    3.50
  -2  -3   1   18.10    3.30
  -2  -3   1   17.00    4.20
  -2  -3   1   16.50    2.70
  -2  -3   1   14.90    2.90
  -2  -3   1    9.40    2.60
  -2  -3   1    9.60    2.50
  -2  -3   1   14.70    1.30
   1   3  -1 1911.91   52.09
   1   3  -1 1881.31   55.89
   1   3  -1 1847.12   50.09
   1   3  -1 1888.51   55.09
   1   3  -1 1885.41   49.90
   1   3  -1 1865.41   50.79
  -1  -3   1 1855.51   54.39
  -1  -3   1 1923.61   53.99
  -1  -3   1 1858.31   55.29
  -1  -3   1 1810.92   58.79
  -1  -3   1 1807.62   48.20
  -1  -3   1 1837.82   53.29
  -1  -3   1 1799.82   51.59
  -1  -3   1 1852.71   50.49
   0   3  -1 3704.73   99.99
   0   3  -1 3526.35   95.29
   0   3  -1 3584.84   98.69
   0  -3   1 3664.53  105.99
   0  -3   1 3661.23   97.59
   0  -3   1 3527.95   96.09
   0  -3   1 3699.23  100.79
  -1   3  -1 3605.14   95.39
  -1   3  -1 3537.25   98.19
  -1   3  -1 3732.03  101.09
   1  -3   1 3648.33  105.09
   1  -3   1 3632.34  103.49
   1  -3   1 3721.63  106.29
  -2   3  -1    0.20    1.90
  -2   3  -1   -0.50    2.60
  -2   3  -1    1.10    1.20
  -2   3  -1    0.10    1.10
  -2   3  -1    0.60    0.70
  -2   3  -1    1.10    1.00
  -2   3  -1   -0.20    1.20
  -2   3  -1    1.80    1.30
   2  -3   1    1.80    2.40
   2  -3   1    1.00    1.00
   2  -3   1   -0.20    2.40
   2  -3   1   -4.80    2.00
   2  -3   1    0.70    1.10
   2  -3   1    3.20    1.40
   2  -3   1    0.00    0.90
  -3   3  -1   63.89    4.70
  -3   3  -1   77.29    7.40
  -3   3  -1   61.79    5.60
  -3   3  -1   58.39    4.70
  -3   3  -1   62.79    4.20
  -3   3  -1   56.69   10.20
  -3   3  -1   64.19    8.10
  -3   3  -1   61.39    6.30
   3  -3   1   69.69    8.10
   3  -3   1   61.59    5.10
   3  -3   1   57.49    4.70
   3  -3   1   39.10    8.10
   3  -3   1   40.20   10.50
   3  -3   1   63.89    4.20
   3  -3   1   53.99    4.90
  -4   3  -1 1107.29   32.80
  -4   3  -1 1129.49   36.70
  -4   3  -1 1152.68   45.20
   4  -3   1 1083.69   42.50
   4  -3   1 1074.49   46.20
   4  -3   1 1147.29   57.39
   4  -3   1 1074.79   35.30
  -5   3  -1   66.99    7.40
  -5   3  -1   67.79   12.50
   5  -3   1   40.80   13.00
   5  -3   1   79.09   14.50
   5  -3   1   88.69   12.60
   6   2  -1   86.59    5.70
   6   2  -1   85.69   18.80
  -6  -2   1   88.89   11.30
  -6  -2   1  113.79    8.90
  -6  -2   1   96.59    8.70
   5   2  -1  314.77   10.50
   5   2  -1  310.47   12.50
   5   2  -1  278.67   25.10
   5   2  -1  307.57   17.60
   5   2  -1  293.97   14.90
  -5  -2   1  319.77   11.90
  -5  -2   1  310.17   14.70
  -5  -2   1  315.87   15.30
  -5  -2   1  313.87   14.70
   4   2  -1  313.37   15.60
   4   2  -1  328.37   14.20
   4   2  -1  313.47   11.70
   4   2  -1  319.57   10.00
   4   2  -1  325.17   22.50
  -4  -2   1  321.57   14.80
  -4  -2   1  322.97   11.60
  -4  -2   1  320.77   14.40
  -4  -2   1  338.27   14.10
  -4  -2   1  317.67   14.70
  -4  -2   1  316.07   11.40
  -4  -2   1  312.07   14.40
  -4  -2   1  314.07   19.20
  -4  -2   1  306.57   15.20
  -4  -2   1  304.77   18.40
   3   2  -1  115.59    4.70
   3   2  -1  110.29    7.10
   3   2  -1  102.39    6.40
   3   2  -1  104.59    5.80
   3   2  -1  118.49   11.10
   3   2  -1  118.39    6.90
  -3  -2   1  110.49    5.10
  -3  -2   1   94.19    9.10
  -3  -2   1  103.39    7.30
  -3  -2   1  111.39    6.80
  -3  -2   1  126.59   10.10
  -3  -2   1  106.69    5.20
  -3  -2   1  108.29    7.10
  -3  -2   1  105.89    7.20
  -3  -2   1  106.59    7.30
   2   2  -1  472.05   14.40
   2   2  -1  464.45   19.00
   2   2  -1  450.35   16.70
   2   2  -1  452.55   18.40
   2   2  -1  441.56   13.70
   2   2  -1  437.76   14.70
   2   2  -1  454.95   15.70
  -2  -2   1  451.15   17.90
  -2  -2   1  437.56   16.70
  -2  -2   1  470.85   15.40
  -2  -2   1  468.55   16.30
  -2  -2   1  445.66   14.00
  -2  -2   1  464.05   12.00
  -2  -2   1  449.66   19.10
  -2  -2   1  445.06   17.20
  -2  -2   1  451.65   15.50
  -2  -2   1  454.35   15.40
  -2  -2   1  459.25   12.00
   1   2  -1 3706.23  103.89
  -1  -2   1 3834.52   97.59
  -1  -2   1 3817.82  102.59
  -1  -2   1 3744.03   96.69
   0   2  -1  574.74   17.50
   0   2  -1  570.04   19.70
   0   2  -1  549.15   19.30
   0   2  -1  522.85   21.40
   0   2  -1  604.74   18.90
   0   2  -1  583.84   17.10
   0   2  -1  590.94   20.20
   0   2  -1  568.34   18.60
   0  -2   1  571.84   17.60
   0  -2   1  582.44   18.70
   0  -2   1  568.64   16.90
   0  -2   1  555.54   19.00
   0  -2   1  560.34   17.10
   0  -2   1  589.04   20.40
   0  -2   1  580.04   17.50
   0  -2   1  598.54   18.80
   0  -2   1  578.84   23.70
   0  -2   1  588.74   18.20
  -1   2  -1   26.90    2.40
  -1   2  -1   27.80    3.20
  -1   2  -1   25.00    2.60
  -1   2  -1   28.30    4.30
  -1   2  -1   28.90    4.90
  -1   2  -1   31.30    4.20
  -1   2  -1   25.60    2.00
   1  -2   1   25.60    1.80
   1  -2   1   25.10    4.80
   1  -2   1   29.60    2.40
   1  -2   1   24.70    1.50
   1  -2   1   24.70    2.70
   1  -2   1   23.00    2.80
   1  -2   1   24.10    5.00
   1  -2   1   27.60    4.70
   1  -2   1   27.60    1.30
   1  -2   1   26.80    2.30
  -2   2  -1  303.87   13.10
  -2   2  -1  260.97   12.20
  -2   2  -1  279.47   10.20
  -2   2  -1  275.87   16.70
  -2   2  -1  288.47   11.00
  -2   2  -1  278.57   10.70
  -2   2  -1  288.07   14.30
   2  -2   1  283.87   14.50
   2  -2   1  284.47   18.50
   2  -2   1  263.37    9.70
   2  -2   1  267.57   10.40
   2  -2   1  277.07    9.90
   2  -2   1  281.97   11.30
   2  -2   1  288.27   15.20
  -3   2  -1    9.20    3.50
  -3   2  -1   13.90    2.10
  -3   2  -1   11.70    2.10
  -3   2  -1   13.90    3.00
  -3   2  -1   12.50    2.20
  -3   2  -1    9.10    4.90
  -3   2  -1   14.40    3.40
  -3   2  -1   19.20    3.80
   3  -2   1   17.10    4.70
   3  -2   1   14.80    2.20
   3  -2   1   15.90    2.80
   3  -2   1   15.50    2.80
   3  -2   1   10.20    2.40
   3  -2   1   17.80    6.90
   3  -2   1   15.90    4.60
  -4   2  -1  212.68   15.90
  -4   2  -1  234.38    9.60
  -4   2  -1  227.28   11.60
   4  -2   1  215.88   11.30
   4  -2   1  191.58   20.90
   4  -2   1  233.88    9.00
   4  -2   1  221.78   16.20
   4  -2   1  252.17   15.50
  -5   2  -1   26.60    5.00
  -5   2  -1   29.60    4.00
  -5   2  -1   22.90    7.40
   5  -2   1   23.90    6.30
   5  -2   1   15.80   10.00
   5  -2   1   53.49   10.90
  -6   2  -1    3.80    2.90
  -6   2  -1    5.60    6.00
   6  -2   1    4.00    9.80
   6  -2   1   12.70    5.60
   6  -2   1   -9.90    5.40
   6   1  -1   26.70   11.80
   6   1  -1   27.10    4.50
  -6  -1   1   26.00    5.30
  -6  -1   1   21.90    7.00
  -6  -1   1   25.00    5.00
   5   1  -1    2.50    2.80
   5   1  -1    2.30    1.50
   5   1  -1   12.10    8.20
   5   1  -1    3.20    1.50
   5   1  -1   -2.10    2.70
  -5  -1   1    0.40    1.60
  -5  -1   1    4.60    2.40
  -5  -1   1    3.80    2.30
   4   1  -1   16.30    4.00
   4   1  -1   24.40    4.20
   4   1  -1   16.20    7.10
   4   1  -1   18.50    2.20
   4   1  -1   15.60    1.90
  -4  -1   1   17.60    4.10
  -4  -1   1   25.60    2.30
  -4  -1   1   22.40    3.80
  -4  -1   1   21.90    2.30
  -4  -1   1   18.80    3.80
  -4  -1   1   26.00    5.80
  -4  -1   1   22.80    6.30
  -4  -1   1   15.50    3.70
  -4  -1   1   16.60    3.00
  -4  -1   1   21.50    4.00
   3   1  -1 2021.20   52.49
   3   1  -1 1996.50   52.09
   3   1  -1 1823.22   56.89
   3   1  -1 2048.90   67.49
   3   1  -1 1999.10   55.29
   3   1  -1 2043.90   55.49
  -3  -1   1 1951.20   55.89
  -3  -1   1 1977.70   52.49
  -3  -1   1 1990.30   52.59
  -3  -1   1 2044.80   56.99
  -3  -1   1 1978.30   55.59
  -3  -1   1 2033.70   57.29
  -3  -1   1 1993.20   56.39
  -3  -1   1 2022.20   63.39
  -3  -1   1 1983.70   60.59
  -3  -1   1 2074.19   55.79
  -3  -1   1 1948.80   57.79
   2   1  -1 1588.64   49.90
   2   1  -1 1585.44   41.10
   2   1  -1 1549.64   43.20
   2   1  -1 1545.25   41.40
   2   1  -1 1574.64   43.60
   2   1  -1 1510.05   42.30
   2   1  -1 1524.05   43.30
  -2  -1   1 1564.54   44.00
  -2  -1   1 1582.74   47.60
  -2  -1   1 1540.75   43.20
  -2  -1   1 1714.63   40.70
  -2  -1   1 1602.24   41.10
  -2  -1   1 1490.25   43.30
  -2  -1   1 1563.14   46.70
  -2  -1   1 1535.15   42.70
  -2  -1   1 1501.05   43.70
   1   1  -1  381.76   13.40
   1   1  -1  397.86   13.00
   1   1  -1  385.76   12.00
   1   1  -1  391.36   12.20
   1   1  -1  393.16   14.10
   1   1  -1  380.26   13.50
   1   1  -1  383.26   11.20
   1   1  -1  371.96   12.50
  -1  -1   1  400.66   11.70
  -1  -1   1  389.16   13.50
  -1  -1   1  379.56   12.60
  -1  -1   1  395.16   12.10
  -1  -1   1  423.46   11.60
  -1  -1   1  401.96   14.40
  -1  -1   1  381.46   12.90
  -1  -1   1  401.06   12.00
  -1  -1   1  396.96   11.60
  -1  -1   1  385.16   12.60
   0   1  -1 2068.19   53.49
   0   1  -1 1999.10   52.59
   0   1  -1 1994.20   57.09
   0  -1   1 1872.71   52.49
   0  -1   1 1974.80   57.19
  -1   1  -1  810.12   25.90
  -1   1  -1  811.22   24.20
  -1   1  -1  768.42   27.90
  -1   1  -1  794.32   22.20
  -1   1  -1  844.72   25.80
  -1   1  -1  831.32   24.60
  -1   1  -1  820.12   22.70
   1  -1   1  821.62   25.50
   1  -1   1  789.42   24.40
   1  -1   1  800.12   22.10
   1  -1   1  770.32   23.70
   1  -1   1  779.02   28.50
   1  -1   1  836.92   27.40
   1  -1   1  750.82   22.10
  -2   1  -1 8282.27  222.78
   2  -1   1 8259.77  224.88
  -3   1  -1 2141.49   62.69
  -3   1  -1 2062.09   54.49
  -3   1  -1 1997.50   58.89
  -3   1  -1 2016.50   52.09
  -3   1  -1 2029.80   69.29
  -3   1  -1 2035.30   55.99
  -3   1  -1 1986.40   53.49
  -3   1  -1 2011.20   54.39
  -3   1  -1 1987.00   51.89
  -3   1  -1 2034.80   56.89
   3  -1   1 2074.39   56.49
   3  -1   1 2075.39   54.09
   3  -1   1 1956.10   55.79
   3  -1   1 1980.90   55.49
   3  -1   1 2043.10   60.99
   3  -1   1 1988.20   59.89
   3  -1   1 2062.19   73.39
  -4   1  -1  111.49    6.10
  -4   1  -1  112.19    5.10
  -4   1  -1  105.69    5.80
  -4   1  -1  117.79   10.80
  -4   1  -1  113.69    7.20
  -4   1  -1  108.39    6.50
  -4   1  -1  107.69    4.20
   4  -1   1  105.89    9.60
   4  -1   1  116.79    5.60
   4  -1   1  112.49    7.40
   4  -1   1  103.39    7.20
   4  -1   1  108.69    6.20
   4  -1   1  108.89    9.50
   4  -1   1   85.89   15.70
  -5   1  -1    5.00    1.80
  -5   1  -1    4.50    4.30
  -5   1  -1    2.30    2.20
   5  -1   1    9.40    4.90
   5  -1   1    7.30    6.70
   5  -1   1    5.30    3.90
  -6   1  -1   34.50    6.30
  -6   1  -1   35.80   10.40
   6  -1   1   31.90    9.20
   6  -1   1   52.49    9.90
   6  -1   1   60.39   18.40
   6   0  -1   -2.80    8.60
   6   0  -1   -0.70    2.20
  -6   0   1   -1.10    1.90
  -6   0   1   -4.80    1.90
  -6   0   1   -3.60    2.90
   5   0  -1   17.50    8.50
   5   0  -1   15.10    5.10
   5   0  -1   28.10    5.30
   5   0  -1   23.60    3.70
  -5   0   1   27.80    4.80
  -5   0   1   29.60    6.70
  -5   0   1   25.80    5.30
  -5   0   1   24.30    4.30
   4   0  -1 1048.70   30.00
   4   0  -1 1081.09   30.70
   4   0  -1 1070.69   37.70
   4   0  -1 1027.10   34.00
   4   0  -1 1061.39   48.90
   4   0  -1 1045.00   35.20
  -4   0   1 1033.30   34.30
  -4   0   1 1118.59   33.30
  -4   0   1 1128.89   33.50
  -4   0   1 1016.40   34.30
  -4   0   1 1036.90   31.20
  -4   0   1  996.70   28.90
  -4   0   1 1061.99   42.80
  -4   0   1 1094.19   28.70
  -4   0   1 1025.10   28.40
  -4   0   1 1047.10   28.90
  -4   0   1 1054.39   33.60
   3   0  -1   43.70    2.80
   3   0  -1   45.10    2.80
   3   0  -1   46.50    3.70
   3   0  -1   39.80    8.20
   3   0  -1   40.70    4.80
   3   0  -1   37.20    4.10
   3   0  -1   43.90    4.20
  -3   0   1   41.70    2.90
  -3   0   1   42.40    2.30
  -3   0   1   36.80    3.60
  -3   0   1   29.30    6.20
  -3   0   1   45.30    3.60
  -3   0   1   39.50    2.70
  -3   0   1   38.00    4.10
  -3   0   1   41.00    3.90
  -3   0   1   44.00    4.20
  -3   0   1   43.90    2.40
   2   0  -1  311.37   11.00
   2   0  -1  309.57    9.50
   2   0  -1  320.07    9.60
   2   0  -1  289.97   10.70
   2   0  -1  305.87   11.70
   2   0  -1  316.77   12.00
   2   0  -1  304.57   16.80
  -2   0   1  303.57    9.60
  -2   0   1  303.27   11.30
  -2   0   1  301.67   11.50
  -2   0   1  310.27   11.30
  -2   0   1  305.97    8.70
  -2   0   1  300.37   14.80
  -2   0   1  297.97   11.20
  -2   0   1  308.57   10.70
  -2   0   1  345.17   11.20
  -2   0   1  292.47    8.70
  -2   0   1  299.77    9.40
   1   0  -1 1115.79   29.70
   1   0  -1 1173.38   33.80
   1   0  -1 1121.89   30.70
  -1   0   1 1164.78   33.00
  -1   0   1 1088.29   30.50
  -1   0   1 1100.49   30.90
  -1   0   1 1123.49   30.10
  -1   0   1 1119.09   29.80
  -1   0   1 1220.48   29.30
  -1   0   1 1131.99   31.20
  -1   0  -1 2218.18   59.79
  -1   0  -1 2194.68   63.69
   1   0   1 2238.88   61.29
   1   0   1 2258.67   63.89
  -2   0  -1    4.60    2.60
  -2   0  -1    6.00    1.90
  -2   0  -1    5.60    0.90
  -2   0  -1    6.70    1.20
  -2   0  -1    6.70    1.10
  -2   0  -1    7.80    2.40
  -2   0  -1    8.00    1.50
  -2   0  -1    8.40    1.40
  -2   0  -1    5.60    1.20
   2   0   1    5.80    2.10
   2   0   1   10.90    1.80
   2   0   1    7.70    1.90
   2   0   1    9.60    3.60
   2   0   1    7.20    1.50
   2   0   1    8.60    1.50
   2   0   1    6.50    1.20
  -3   0  -1 5058.49  130.49
  -3   0  -1 5020.10  134.99
  -3   0  -1 5027.20  146.59
   3   0   1 4982.50  132.59
   3   0   1 5194.18  150.08
   3   0   1 5118.59  136.69
   3   0   1 5139.79  133.89
  -4   0  -1    3.60    2.20
  -4   0  -1    3.30    2.30
  -4   0  -1   -6.10    3.50
  -4   0  -1    4.00    1.90
  -4   0  -1    3.00    1.80
  -4   0  -1    1.30    1.80
  -4   0  -1    7.90    2.10
  -4   0  -1    3.80    1.50
  -4   0  -1    3.50    1.10
  -4   0  -1    3.50    1.30
   4   0   1    2.50    1.80
   4   0   1    6.60    2.80
   4   0   1    3.50    1.30
   4   0   1    9.80    3.60
   4   0   1    1.70    4.50
   4   0   1    2.20    1.20
  -5   0  -1   -0.80    3.40
  -5   0  -1   -0.50    1.60
  -5   0  -1   -0.40    1.20
   5   0   1    0.70    3.40
   5   0   1    5.00    7.10
   5   0   1   -0.20    1.20
   5   0   1   -2.70    2.50
  -6   0  -1   -0.70    2.40
  -6   0  -1    3.20    5.30
   6   0   1    7.50    4.80
   6   0   1    8.20    5.20
   6   0   1   -0.90    7.60
   6  -1  -1    6.00    3.40
   6  -1  -1   -4.40    8.60
  -6   1   1    0.30    2.30
  -6   1   1    4.60    5.70
  -6   1   1    0.80    1.90
   5  -1  -1    9.40    3.20
   5  -1  -1   16.50    9.50
   5  -1  -1   -0.40    3.60
  -5   1   1    4.20    2.40
  -5   1   1    9.90    5.10
  -5   1   1    3.30    2.60
   4  -1  -1  881.31   31.10
   4  -1  -1  917.01   28.50
   4  -1  -1  983.60   47.40
   4  -1  -1  973.30   34.80
   4  -1  -1  876.01   27.20
   4  -1  -1  926.51   27.10
   4  -1  -1  904.41   31.80
  -4   1   1  898.41   24.00
  -4   1   1  885.21   28.70
  -4   1   1  857.51   28.30
  -4   1   1  904.01   29.50
  -4   1   1  914.91   26.50
   3  -1  -1 1973.20   70.29
   3  -1  -1 1956.80   58.59
   3  -1  -1 2042.70   54.09
   3  -1  -1 1942.41   53.89
   3  -1  -1 1926.01   56.19
   3  -1  -1 1965.10   56.99
  -3   1   1 1985.90   55.19
  -3   1   1 2007.60   56.19
  -3   1   1 1997.00   52.89
  -3   1   1 1972.50   54.79
  -3   1   1 1997.80   50.99
  -3   1   1 2054.19   54.79
  -3   1   1 1919.31   63.59
  -3   1   1 1965.50   50.59
  -3   1   1 1976.50   56.59
  -3   1   1 2018.00   53.19
   2  -1  -1  837.02   33.30
   2  -1  -1  844.42   26.90
   2  -1  -1  867.71   25.70
   2  -1  -1  822.02   24.10
   2  -1  -1  821.02   25.20
   2  -1  -1  858.61   24.30
   2  -1  -1  840.32   26.40
  -2   1   1  837.52   24.90
  -2   1   1  861.51   24.50
  -2   1   1  856.81   23.60
  -2   1   1  848.02   21.90
  -2   1   1  883.01   25.20
  -2   1   1  839.02   23.90
  -2   1   1  836.12   27.20
  -2   1   1  875.51   26.10
  -2   1   1  873.31   31.00
   0  -1  -1    0.60    0.70
   0  -1  -1    0.10    0.30
   0  -1  -1   -0.30    0.50
   0  -1  -1    1.00    1.40
   0  -1  -1    0.20    0.30
   0  -1  -1    0.10    0.20
   0  -1  -1    0.20    0.40
   0  -1  -1    0.20    0.20
   0  -1  -1    0.20    0.40
   0   1   1    0.40    1.20
   0   1   1    0.80    0.90
   0   1   1    0.50    0.30
   0   1   1    0.20    0.40
   0   1   1    0.40    0.30
   0   1   1    0.60    0.40
   0   1   1    0.80    0.40
  -2  -1  -1 7938.81  212.78
  -3  -1  -1   94.99    5.50
  -3  -1  -1   93.99    5.80
  -3  -1  -1  100.09    6.60
  -3  -1  -1   95.39    4.90
  -3  -1  -1   90.39    7.00
  -3  -1  -1   96.89    5.40
  -3  -1  -1   89.69    5.00
  -3  -1  -1  101.19    7.80
  -3  -1  -1   93.89    5.20
  -3  -1  -1   88.79   10.60
   3   1   1   97.09    4.80
   3   1   1   96.39    4.40
   3   1   1   94.99    7.10
   3   1   1   75.29   11.40
   3   1   1   89.99    5.10
  -4  -1  -1  110.39    6.60
  -4  -1  -1   92.39    5.30
  -4  -1  -1   89.79   13.80
  -4  -1  -1   86.49    8.20
  -4  -1  -1  104.39    5.80
  -4  -1  -1   97.89    9.10
  -4  -1  -1   95.19    7.20
  -4  -1  -1   81.59    6.30
  -4  -1  -1  109.29    6.30
  -4  -1  -1  107.79    6.60
   4   1   1  103.79    8.40
   4   1   1   96.69    6.70
   4   1   1  102.09   15.60
   4   1   1   98.39    5.20
   4   1   1   99.29    4.50
  -5  -1  -1    3.80    2.20
  -5  -1  -1    6.40    4.10
  -5  -1  -1    2.70    1.60
  -5  -1  -1    3.80    3.50
  -5  -1  -1    7.80    2.30
   5   1   1    2.00    2.80
   5   1   1    4.80    3.80
   5   1   1    4.20    1.20
   5   1   1    1.20    4.90
   5   1   1    2.80    1.50
  -6  -1  -1    1.30    1.90
  -6  -1  -1   -1.10    3.00
  -6  -1  -1    1.20    2.10
   6   1   1    2.40    7.20
   6   1   1   -3.10    3.10
   6   1   1   -3.50    3.20
   6  -2  -1    3.70    9.70
   6  -2  -1   -3.20    3.50
  -6   2   1   -0.60    4.00
  -6   2   1    1.70    3.10
  -6   2   1    4.80    2.90
   5  -2  -1   92.99   19.90
   5  -2  -1  113.49   10.80
   5  -2  -1  131.19   10.70
  -5   2   1  132.59    9.20
  -5   2   1  136.09   13.40
  -5   2   1  125.89    8.10
   4  -2  -1   10.50    3.90
   4  -2  -1   14.20    4.60
   4  -2  -1   15.30    3.80
   4  -2  -1   15.30    4.10
   4  -2  -1   11.60    7.10
  -4   2   1    9.20    2.80
  -4   2   1   19.20    5.30
  -4   2   1   20.50    3.40
  -4   2   1   11.90    1.80
   3  -2  -1  305.27   12.60
   3  -2  -1  282.07    7.90
   3  -2  -1  288.17   14.70
   3  -2  -1  287.07   12.50
   3  -2  -1  282.87   10.50
   3  -2  -1  278.77   12.10
   3  -2  -1  294.27   14.50
   3  -2  -1  288.27   21.60
  -3   2   1  281.27   12.40
  -3   2   1  285.47   13.10
  -3   2   1  296.87   11.40
  -3   2   1  283.57    9.40
  -3   2   1  281.17   12.00
  -3   2   1  287.77   18.00
  -3   2   1  291.27    8.00
  -3   2   1  302.27   10.90
   2  -2  -1   82.49    5.10
   2  -2  -1   91.79    3.10
   2  -2  -1   86.59    5.10
   2  -2  -1   89.09    6.80
   2  -2  -1   79.69    6.10
   2  -2  -1   92.39    4.20
   2  -2  -1   83.89    9.50
   2  -2  -1   89.59    5.40
   2  -2  -1   79.79    4.50
  -2   2   1   85.69    4.60
  -2   2   1   90.39    2.90
  -2   2   1   82.39    4.50
  -2   2   1   77.99    7.70
  -2   2   1   93.79    5.70
  -2   2   1   81.19    3.60
  -2   2   1   95.19    5.20
  -2   2   1   83.89    5.20
   1  -2  -1  563.44   17.20
   1  -2  -1  575.94   21.90
   1  -2  -1  544.95   15.50
   1  -2  -1  546.15   16.50
   1  -2  -1  508.05   16.30
   1  -2  -1  575.84   17.70
   1  -2  -1  548.05   15.30
   1  -2  -1  547.55   19.70
   1  -2  -1  549.05   16.40
  -1   2   1  543.25   18.60
  -1   2   1  565.24   14.90
  -1   2   1  553.94   16.50
  -1   2   1  561.94   16.20
  -1   2   1  574.84   17.00
  -1   2   1  580.14   17.10
  -1   2   1  562.04   16.50
  -1   2   1  515.25   20.80
  -1   2   1  546.65   15.30
  -1  -2  -1 2064.99   60.79
  -1  -2  -1 1977.80   54.59
  -1  -2  -1 1991.10   55.09
  -1  -2  -1 2181.68   54.39
  -1  -2  -1 2020.40   55.89
   1   2   1 2060.19   61.49
   1   2   1 2123.89   56.69
   1   2   1 1995.50   55.59
  -2  -2  -1    2.20    1.40
  -2  -2  -1    8.40    2.00
  -2  -2  -1    3.00    1.10
  -2  -2  -1    3.90    1.10
  -2  -2  -1    0.70    1.90
  -2  -2  -1    3.30    1.20
  -2  -2  -1    3.10    1.00
  -2  -2  -1    0.10    2.80
   2   2   1    3.90    1.80
   2   2   1    2.80    0.90
   2   2   1    2.80    0.70
   2   2   1    1.70    1.30
   2   2   1    3.90    1.00
   2   2   1    2.50    0.50
   2   2   1    3.60    1.40
  -3  -2  -1 1574.94   45.30
  -3  -2  -1 1663.73   46.20
  -3  -2  -1 1661.33   63.29
  -3  -2  -1 1645.14   50.19
  -3  -2  -1 1605.54   45.90
  -3  -2  -1 1550.84   44.40
  -3  -2  -1 1573.24   56.49
  -3  -2  -1 1644.04   48.40
  -3  -2  -1 1592.44   44.10
  -3  -2  -1 1591.24   44.20
   3   2   1 1590.64   46.90
   3   2   1 1555.24   47.80
   3   2   1 1542.75   40.90
   3   2   1 1623.94   43.70
   3   2   1 1594.24   42.40
  -4  -2  -1  285.07   21.40
  -4  -2  -1  313.07   12.60
  -4  -2  -1  346.67   27.90
  -4  -2  -1  333.27   14.00
  -4  -2  -1  333.47   17.80
  -4  -2  -1  342.17   14.10
  -4  -2  -1  319.67   14.40
  -4  -2  -1  349.96   13.40
  -4  -2  -1  346.17   17.40
  -4  -2  -1  324.27   14.20
  -4  -2  -1  322.87   12.50
   4   2   1  336.37   23.90
   4   2   1  336.57    9.60
   4   2   1  323.37   12.30
   4   2   1  331.77   16.20
   4   2   1  344.97   12.20
  -5  -2  -1  380.76   15.90
  -5  -2  -1  356.26   13.40
  -5  -2  -1  364.26   15.20
  -5  -2  -1  389.86   34.30
  -5  -2  -1  337.57   20.40
  -5  -2  -1  385.96   21.20
  -5  -2  -1  351.66   15.60
   5   2   1  386.86   29.00
   5   2   1  347.97   15.80
   5   2   1  357.16   18.60
  -6  -2  -1  407.36   17.60
  -6  -2  -1  406.36   17.80
  -6  -2  -1  375.56   24.40
  -6  -2  -1  432.06   40.40
   6   2   1  383.46   32.40
   6   2   1  391.16   19.40
   6   2   1  414.86   21.70
   5  -3  -1  232.78   16.70
   5  -3  -1  213.78   16.30
   5  -3  -1  244.18   27.80
  -5   3   1  256.57   13.90
  -5   3   1  242.68   12.00
  -5   3   1  265.77   19.30
   4  -3  -1    2.00    4.90
   4  -3  -1    0.70    2.90
   4  -3  -1    4.00    2.60
  -4   3   1    4.50    2.50
  -4   3   1   -0.10    3.20
  -4   3   1    1.10    1.70
   3  -3  -1  120.19   14.30
   3  -3  -1  102.49    3.70
   3  -3  -1  102.79    5.30
   3  -3  -1  101.49    6.80
   3  -3  -1  103.39    7.90
   3  -3  -1   94.49    8.80
   3  -3  -1  105.49    6.20
   3  -3  -1   92.69    6.80
   3  -3  -1  112.99    9.20
  -3   3   1  107.49    3.60
  -3   3   1  109.59    6.10
  -3   3   1  102.09    8.70
  -3   3   1   92.49    7.10
  -3   3   1  106.49   10.90
  -3   3   1  107.19    6.90
  -3   3   1  105.99    7.60
  -3   3   1  101.39    6.00
  -3   3   1  107.29    4.20
   2  -3  -1 1283.57   36.20
   2  -3  -1 1250.87   37.90
   2  -3  -1 1209.48   36.00
   2  -3  -1 1235.58   33.20
   2  -3  -1 1177.18   38.40
   2  -3  -1 1303.07   49.10
   2  -3  -1 1213.78   33.70
   2  -3  -1 1226.08   35.60
   2  -3  -1 1261.67   42.10
  -2   3   1 1211.78   35.30
  -2   3   1 1253.17   37.50
  -2   3   1 1209.08   43.10
  -2   3   1 1273.97   33.10
  -2   3   1 1286.47   35.20
  -2   3   1 1234.38   36.00
  -2   3   1 1230.58   32.60
  -2   3   1 1246.88   36.70
   1  -3  -1 1026.30   34.50
   1  -3  -1 1030.20   29.30
   1  -3  -1 1014.80   30.80
   1  -3  -1 1031.70   28.90
   1  -3  -1 1040.80   35.40
   1  -3  -1 1037.00   28.20
   1  -3  -1 1004.40   30.20
   1  -3  -1 1045.80   27.60
   1  -3  -1 1036.40   28.80
  -1   3   1 1010.80   28.70
  -1   3   1 1007.30   27.30
  -1   3   1 1014.80   27.60
  -1   3   1  922.01   29.00
  -1   3   1 1062.99   35.30
  -1   3   1  967.60   29.00
  -1   3   1 1047.00   29.30
  -1   3   1 1018.60   30.00
   0  -3  -1 1626.74   42.30
   0  -3  -1 1605.54   46.70
   0  -3  -1 1507.05   42.50
   0  -3  -1 1608.74   45.00
   0  -3  -1 1596.64   42.90
   0  -3  -1 1676.83   47.80
   0   3   1 1626.94   48.90
   0   3   1 1574.54   41.90
   0   3   1 1610.94   43.70
  -1  -3  -1 1303.07   35.60
  -1  -3  -1 1186.48   33.10
  -1  -3  -1 1066.99   34.20
  -1  -3  -1 1189.28   34.70
  -1  -3  -1 1209.48   32.50
  -1  -3  -1 1244.38   39.40
  -1  -3  -1 1193.28   33.30
  -1  -3  -1 1233.78   36.30
   1   3   1 1244.08   34.30
   1   3   1 1229.58   32.70
   1   3   1 1255.87   41.20
   1   3   1 1199.08   35.20
   1   3   1 1139.89   33.20
   1   3   1 1256.57   36.90
  -3  -3  -1   12.60    2.10
  -3  -3  -1   13.60    2.50
  -3  -3  -1   16.90    6.70
  -3  -3  -1   13.40    3.20
  -3  -3  -1   21.00    2.90
  -3  -3  -1   12.10    2.40
  -3  -3  -1   12.20    3.50
  -3  -3  -1   20.60    3.70
  -3  -3  -1   15.60    5.10
   3   3   1   15.20    1.10
   3   3   1   14.70    2.40
   3   3   1   16.40    3.40
   3   3   1   17.90    4.20
   3   3   1   16.20    3.60
  -4  -3  -1  198.98    9.70
  -4  -3  -1  205.08   11.20
  -4  -3  -1  222.88   13.10
  -4  -3  -1  220.08    9.30
  -4  -3  -1  177.08   19.50
  -4  -3  -1  224.78   10.00
  -4  -3  -1  217.48    9.70
  -4  -3  -1  200.58   14.00
  -4  -3  -1  210.58   11.30
  -4  -3  -1  220.88   11.30
  -4  -3  -1  197.88   16.80
   4   3   1  228.68   12.90
  -5  -3  -1    4.70    2.80
  -5  -3  -1    4.10    2.30
  -5  -3  -1    8.70    2.20
  -5  -3  -1    6.70    3.10
  -5  -3  -1    7.10    2.70
  -5  -3  -1   12.50    3.30
  -5  -3  -1    0.60    8.10
  -5  -3  -1    2.70    2.20
  -5  -3  -1    1.80    2.80
   5   3   1    9.60    3.70
  -6  -3  -1   66.39    6.50
  -6  -3  -1   44.10    9.50
  -6  -3  -1   61.19    6.90
  -6  -3  -1   35.10   14.90
   6   3   1   65.79   10.30
   5  -4  -1  561.64   42.00
   5  -4  -1  579.04   31.00
  -5   4   1  560.14   31.00
  -5   4   1  557.74   24.00
   4  -4  -1 1003.70   39.80
   4  -4  -1 1014.80   39.70
   4  -4  -1  905.81   52.49
  -4   4   1 1010.40   34.20
  -4   4   1  966.30   39.90
  -4   4   1 1003.80   31.40
   3  -4  -1  107.59    9.90
   3  -4  -1  118.29   10.70
   3  -4  -1  124.79   18.90
  -3   4   1  124.09    7.00
  -3   4   1  113.59    8.20
  -3   4   1  127.59    5.00
  -3   4   1  128.89    8.30
  -3   4   1  123.89   10.40
   2  -4  -1    9.30    2.30
   2  -4  -1    7.90    1.60
   2  -4  -1    5.10    3.10
   2  -4  -1    3.60    1.80
   2  -4  -1    5.50    2.00
   2  -4  -1    8.40    1.80
   2  -4  -1   18.60    4.10
   2  -4  -1   11.60    5.30
  -2   4   1    7.40    1.40
  -2   4   1    5.90    2.20
  -2   4   1    9.10    1.40
  -2   4   1    8.10    2.90
  -2   4   1    7.00    2.30
  -2   4   1   10.90    3.00
  -2   4   1    9.50    2.10
  -2   4   1    6.70    2.00
  -2   4   1    4.80    3.20
   1  -4  -1 1491.75   49.60
   1  -4  -1 1505.65   41.40
   1  -4  -1 1483.55   42.20
   1  -4  -1 1445.16   41.50
   1  -4  -1 1491.85   40.00
   1  -4  -1 1473.65   41.30
   1  -4  -1 1529.15   46.10
   1  -4  -1 1506.65   50.19
  -1   4   1 1493.35   41.70
  -1   4   1 1428.16   40.10
  -1   4   1 1549.34   42.20
  -1   4   1 1491.35   42.90
  -1   4   1 1504.25   43.50
  -1   4   1 1546.25   40.70
  -1   4   1 1500.85   42.60
  -1   4   1 1511.35   43.80
  -1   4   1 1462.45   49.00
   0  -4  -1   47.60    3.30
   0  -4  -1   43.00    3.10
   0  -4  -1   43.90    4.70
   0  -4  -1   47.00    3.00
   0  -4  -1   58.29    5.90
   0  -4  -1   48.80    3.40
   0  -4  -1   45.80    5.50
   0  -4  -1   46.50    3.40
   0   4   1   54.49    4.80
   0   4   1   53.39    6.40
   0   4   1   48.50    2.60
   0   4   1   48.20    4.20
   0   4   1   57.19    3.40
   0   4   1   45.50    3.80
   0   4   1   44.00    3.00
   0   4   1   47.20    3.50
   0   4   1   49.00    4.00
  -1  -4  -1  204.78    8.20
  -1  -4  -1  206.98   11.00
  -1  -4  -1  199.08    9.00
  -1  -4  -1  191.28   10.80
  -1  -4  -1  199.98    8.10
  -1  -4  -1  207.78    9.00
  -1  -4  -1  210.88    7.70
  -1  -4  -1  198.98    8.00
  -1  -4  -1  209.28   11.70
   1   4   1  190.08    8.00
   1   4   1  205.48   13.30
   1   4   1  192.18   10.90
   1   4   1  198.28    9.00
   1   4   1  207.38   10.80
  -2  -4  -1 4086.09  111.29
  -2  -4  -1 4153.28  106.59
  -2  -4  -1 4034.60  111.29
  -2  -4  -1 4075.59  111.29
  -2  -4  -1 4171.48  117.59
  -2  -4  -1 4128.49  112.49
   2   4   1 4188.28  115.19
   2   4   1 3950.20  119.69
  -3  -4  -1  943.31   27.60
  -3  -4  -1  928.11   34.20
  -3  -4  -1  944.21   40.70
  -3  -4  -1  935.91   38.50
  -3  -4  -1  920.61   28.30
  -3  -4  -1  901.71   29.10
  -3  -4  -1  972.40   32.80
  -3  -4  -1  957.50   30.10
  -3  -4  -1  942.01   28.40
  -3  -4  -1  921.61   32.20
   3   4   1  941.91   26.00
   3   4   1  941.91   25.80
   3   4   1 1001.80   35.90
   3   4   1  956.30   28.40
   3   4   1  923.41   32.00
  -4  -4  -1  277.67   13.80
  -4  -4  -1  284.47   14.70
  -4  -4  -1  287.17   17.10
  -4  -4  -1  277.07   12.00
  -4  -4  -1  272.87   11.60
  -4  -4  -1  270.07   23.20
  -4  -4  -1  256.47   11.50
  -4  -4  -1  271.37   14.60
  -4  -4  -1  263.87   12.30
  -4  -4  -1  288.87   20.30
  -4  -4  -1  291.67   12.00
   4   4   1  271.67    7.90
   4   4   1  272.57   14.70
   4   4   1  276.77   11.80
   4   4   1  270.87    8.60
   4   4   1  284.27   16.40
  -5  -4  -1    0.00    6.10
  -5  -4  -1   -2.10    2.10
  -5  -4  -1   -1.80    1.90
  -5  -4  -1   -1.30    1.50
  -5  -4  -1   -2.20    5.50
  -5  -4  -1    0.20    2.20
  -5  -4  -1    2.10    2.10
  -5  -4  -1    2.00    2.20
   5   4   1   -0.90    2.40
  -6  -4  -1  147.39    8.70
  -6  -4  -1  144.69   10.80
  -6  -4  -1  131.39   13.40
  -6  -4  -1  140.19   10.80
  -6  -4  -1  134.59    9.40
   6   4   1  127.49   12.00
   4  -5  -1  626.24   30.60
   4  -5  -1  604.74   31.70
   4  -5  -1  619.84   43.00
  -4   5   1  528.75   23.90
  -4   5   1  603.14   30.30
  -4   5   1  618.34   22.20
   3  -5  -1  540.15   36.20
   3  -5  -1  607.54   28.60
   3  -5  -1  566.44   28.50
  -3   5   1  612.94   21.20
  -3   5   1  570.94   22.90
  -3   5   1  602.84   27.00
   2  -5  -1  468.35   17.30
   2  -5  -1  454.25   24.90
   2  -5  -1  468.75   28.10
   2  -5  -1  505.75   23.40
   2  -5  -1  469.95   16.00
   2  -5  -1  468.65   14.80
   2  -5  -1  432.76   16.90
  -2   5   1  474.75   18.70
  -2   5   1  471.35   17.30
  -2   5   1  447.06   15.10
  -2   5   1  483.85   20.40
  -2   5   1  462.95   17.30
  -2   5   1  454.05   24.70
  -2   5   1  464.85   14.50
  -2   5   1  475.35   17.70
  -2   5   1  439.76   20.20
   1  -5  -1  527.35   25.90
   1  -5  -1  542.75   18.10
   1  -5  -1  525.05   18.30
   1  -5  -1  510.65   17.40
   1  -5  -1  531.35   23.40
   1  -5  -1  521.65   16.00
   1  -5  -1  524.45   17.70
   1  -5  -1  512.55   25.20
  -1   5   1  502.95   20.10
  -1   5   1  525.85   19.90
  -1   5   1  515.95   24.70
  -1   5   1  527.15   19.80
  -1   5   1  528.85   18.80
  -1   5   1  550.54   17.40
  -1   5   1  514.65   16.30
  -1   5   1  525.85   18.90
  -1   5   1  503.85   17.20
   0  -5  -1  407.16   14.40
   0  -5  -1  395.16   19.10
   0  -5  -1  414.36   14.50
   0  -5  -1  378.26   19.60
   0  -5  -1  409.06   13.40
   0  -5  -1  406.66   14.00
   0  -5  -1  412.46   14.10
   0  -5  -1  416.66   18.90
   0   5   1  411.06   17.50
   0   5   1  386.86   13.40
   0   5   1  391.76   12.40
   0   5   1  410.56   14.90
   0   5   1  417.06   15.90
   0   5   1  398.66   20.50
   0   5   1  421.66   16.90
   0   5   1  408.46   14.50
   0   5   1  417.36   15.30
  -1  -5  -1   50.89    3.70
  -1  -5  -1   49.70    3.80
  -1  -5  -1   57.49    4.50
  -1  -5  -1   51.39    3.80
  -1  -5  -1   56.19    7.80
  -1  -5  -1   51.09    6.10
  -1  -5  -1   49.40    5.90
  -1  -5  -1   51.79    4.30
  -1  -5  -1   50.69    4.10
   1   5   1   45.80    4.10
   1   5   1   52.79    3.90
   1   5   1   61.79    5.10
   1   5   1   55.39    6.20
   1   5   1   44.40    7.70
   1   5   1   51.39    4.30
   1   5   1   45.00    6.50
  -2  -5  -1  270.97   13.10
  -2  -5  -1  278.47   16.30
  -2  -5  -1  267.57   14.30
  -2  -5  -1  260.87   13.40
  -2  -5  -1  261.37    9.60
  -2  -5  -1  252.67   11.00
  -2  -5  -1  270.17   11.00
  -2  -5  -1  281.77   11.00
  -2  -5  -1  274.57   16.00
   2   5   1  273.67   10.70
   2   5   1  275.77   16.50
   2   5   1  278.87   13.40
   2   5   1  277.67   10.70
   2   5   1  272.67   18.20
   2   5   1  267.67   12.70
  -3  -5  -1   99.19    6.60
  -3  -5  -1   78.99    7.80
  -3  -5  -1   86.49    5.00
  -3  -5  -1   84.49    7.90
  -3  -5  -1   92.39   10.60
  -3  -5  -1   73.49   10.70
  -3  -5  -1   82.89    5.70
  -3  -5  -1   91.19    8.20
  -3  -5  -1   96.29    6.30
  -3  -5  -1   87.19    5.90
   3   5   1   89.69    6.10
   3   5   1   92.99    5.00
   3   5   1   82.79    9.70
   3   5   1  101.99    5.20
   3   5   1   92.19    7.90
  -4  -5  -1  106.39   16.70
  -4  -5  -1  133.39   10.80
  -4  -5  -1  116.99   13.20
  -4  -5  -1  110.49   10.70
  -4  -5  -1  125.49    9.30
  -4  -5  -1  121.99    7.70
  -4  -5  -1  131.69    9.30
  -4  -5  -1  130.49   10.60
  -4  -5  -1  134.49    7.60
   4   5   1  124.09    6.00
   4   5   1  126.99    5.20
   4   5   1  128.49    7.80
   4   5   1  131.69   10.70
   4   5   1  120.29   11.20
  -5  -5  -1   50.99    7.50
  -5  -5  -1   51.89    5.50
  -5  -5  -1   52.49    8.10
  -5  -5  -1   51.79    5.30
  -5  -5  -1   42.90    7.80
  -5  -5  -1   57.29    7.90
  -5  -5  -1   68.59   15.30
  -6  -5  -1  120.69   13.20
  -6  -5  -1  133.59   23.20
  -6  -5  -1  127.19    8.60
  -6  -5  -1  145.69   11.50
  -6  -5  -1  121.39    8.90
  -6  -5  -1  158.18   12.40
  -6  -5  -1  125.99   12.30
   4  -6  -1    6.70    6.10
   4  -6  -1   -8.10    8.10
   4  -6  -1    1.60    5.70
  -4   6   1   -3.40    4.70
  -4   6   1    0.00    2.80
  -4   6   1   -0.60    2.00
   3  -6  -1   -0.20    4.60
   3  -6  -1   -2.70    3.90
   3  -6  -1   -2.10    5.60
  -3   6   1    0.80    1.70
  -3   6   1   -1.10    2.20
  -3   6   1   -3.10    3.10
   2  -6  -1   16.00    5.80
   2  -6  -1   17.10    3.10
   2  -6  -1   16.90    7.70
   2  -6  -1   23.20    7.80
  -2   6   1   15.50    2.80
  -2   6   1   14.50    3.50
  -2   6   1   22.60    4.10
  -2   6   1   17.60    4.30
  -2   6   1   12.40    4.50
  -2   6   1   13.20    3.30
   1  -6  -1    1.60    3.40
   1  -6  -1    0.60    3.50
   1  -6  -1    1.10    2.90
   1  -6  -1    2.10    1.50
   1  -6  -1    2.00    1.90
   1  -6  -1    2.10    1.20
   1  -6  -1    2.00    1.70
  -1   6   1    1.40    5.00
  -1   6   1    2.10    2.10
  -1   6   1    4.30    1.80
  -1   6   1    2.70    2.10
  -1   6   1    6.10    2.00
  -1   6   1    5.40    2.60
  -1   6   1    3.00    1.30
  -1   6   1    1.80    2.30
  -1   6   1    2.50    2.40
   0  -6  -1  382.26   21.10
   0  -6  -1  375.16   13.80
   0  -6  -1  388.06   21.30
   0  -6  -1  368.96   13.70
   0  -6  -1  350.66   18.80
   0  -6  -1  368.96   12.90
   0  -6  -1  377.76   14.60
   0   6   1  344.77   14.40
   0   6   1  360.76   11.80
   0   6   1  361.16   17.30
   0   6   1  370.16   13.20
   0   6   1  352.16   16.10
   0   6   1  361.86   20.80
   0   6   1  345.37   14.70
   0   6   1  382.76   18.50
   0   6   1  386.96   15.30
  -1  -6  -1 1807.12   52.19
  -1  -6  -1 1785.42   62.69
  -1  -6  -1 1875.11   52.49
  -1  -6  -1 1857.31   52.69
  -1  -6  -1 1793.42   51.19
  -1  -6  -1 1911.91   57.49
  -1  -6  -1 1896.61   60.09
  -1  -6  -1 1824.42   51.29
  -1  -6  -1 1864.71   51.59
   1   6   1 1907.91   51.69
   1   6   1 1854.11   59.39
   1   6   1 1832.62   58.59
   1   6   1 1821.02   53.69
   1   6   1 1839.22   54.69
   1   6   1 1833.62   52.89
  -2  -6  -1   26.20    4.40
  -2  -6  -1   34.80    6.50
  -2  -6  -1   24.20    3.70
  -2  -6  -1   32.60    3.70
  -2  -6  -1   31.70    4.90
  -2  -6  -1   21.70    5.30
  -2  -6  -1   23.90    3.50
  -2  -6  -1   29.30    2.90
  -2  -6  -1   28.00    6.80
   2   6   1   31.10    7.80
   2   6   1   36.00    3.90
   2   6   1   31.10    5.60
   2   6   1   31.20    3.80
   2   6   1   34.90    5.70
   2   6   1   29.10    6.70
  -3  -6  -1   94.79   10.30
  -3  -6  -1   93.89    8.60
  -3  -6  -1   90.99    8.90
  -3  -6  -1  120.39    8.70
  -3  -6  -1   97.89   10.40
  -3  -6  -1   89.79    9.20
  -3  -6  -1  109.49    6.20
  -3  -6  -1  112.19    7.30
  -3  -6  -1   96.09    5.20
   3   6   1   95.89   11.40
   3   6   1  108.39    6.60
   3   6   1  101.49    7.30
   3   6   1  114.69    6.40
   3   6   1   96.49    8.80
  -4  -6  -1  568.14   24.10
  -4  -6  -1  574.64   21.10
  -4  -6  -1  543.75   25.70
  -4  -6  -1  591.34   31.90
   4   6   1  562.74   26.20
   4   6   1  568.84   29.10
   4   6   1  561.84   19.60
   4   6   1  604.04   21.10
   4   6   1  580.84   18.00
  -5  -6  -1  328.87   18.00
  -5  -6  -1  279.47   13.80
  -5  -6  -1  290.87   18.00
   5   6   1  304.97   20.10
   5   6   1  286.67   11.50
   5   6   1  296.07   13.90
   5   6   1  295.97    9.40
  -6  -6  -1   38.20    7.40
  -6  -6  -1   54.89    8.70
  -6  -6  -1   35.20    7.90
  -6  -6  -1   46.80    6.30
   3  -7  -1   32.20   12.00
   3  -7  -1   18.20    8.10
   3  -7  -1   14.80    7.50
  -3   7   1   11.10    3.60
  -3   7   1   11.90    6.30
  -3   7   1   17.00    5.60
   2  -7  -1  152.18   16.30
   2  -7  -1  186.38   20.30
   2  -7  -1  170.38   17.50
  -2   7   1  164.48   13.50
  -2   7   1  171.58   12.80
  -2   7   1  164.88   11.20
   1  -7  -1  106.19   15.30
   1  -7  -1  115.49    8.30
   1  -7  -1  107.29   16.10
   1  -7  -1  105.79   15.80
  -1   7   1  114.69    9.90
  -1   7   1  116.49    7.80
  -1   7   1   94.79    8.80
  -1   7   1  105.99    9.60
  -1   7   1   95.79   10.00
   0  -7  -1  511.95   27.60
   0  -7  -1  485.55   17.70
   0  -7  -1  510.05   38.70
   0  -7  -1  505.85   19.30
   0  -7  -1  467.45   16.50
   0  -7  -1  504.65   24.60
   0   7   1  534.95   25.00
   0   7   1  471.85   17.00
   0   7   1  466.15   22.70
   0   7   1  516.95   20.10
   0   7   1  476.15   21.20
   0   7   1  474.35   26.70
  -1  -7  -1 3909.41  104.39
  -1  -7  -1 3864.51  105.09
  -1  -7  -1 4080.49  106.59
  -1  -7  -1 4069.99  117.49
  -1  -7  -1 3827.72  104.99
   1   7   1 4080.69  116.09
   1   7   1 3988.80  114.49
   1   7   1 3844.72  108.39
   1   7   1 3906.41  118.79
   1   7   1 3627.24  104.49
   1   7   1 4032.70  109.49
  -2  -7  -1 3727.03  106.99
  -2  -7  -1 3882.91  111.69
  -2  -7  -1 3777.02  102.69
  -2  -7  -1 3678.03  103.99
   2   7   1 3525.45  118.89
   2   7   1 3907.91  108.79
   2   7   1 3875.11  115.09
   2   7   1 3751.92  107.39
   2   7   1 3915.01  104.29
  -3  -7  -1  313.47   18.40
  -3  -7  -1  312.37   19.00
  -3  -7  -1  317.67   14.30
   3   7   1  302.17   17.40
   3   7   1  283.97   20.50
   3   7   1  305.07   14.10
   3   7   1  320.57   15.20
  -4  -7  -1  120.59   11.80
  -4  -7  -1   93.89    9.30
  -4  -7  -1   93.49    7.50
   4   7   1  101.39    7.50
   4   7   1  101.89   14.30
   4   7   1  102.69    7.60
   4   7   1   76.39   11.00
  -5  -7  -1   34.00    5.40
  -5  -7  -1   39.90    8.00
  -5  -7  -1   26.90    7.40
   5   7   1   30.70    8.40
   5   7   1   31.90    7.00
  -6  -7  -1    2.00    4.20
  -6  -7  -1    4.20    4.90
  -6  -7  -1    0.80    3.80
  -6  -7  -1    0.60    2.50
   6   7   1    0.40    0.90
   2  -8  -1    6.30    6.80
   2  -8  -1    2.20    7.80
  -2   8   1    6.30    4.00
  -2   8   1   10.20    4.30
   1  -8  -1   74.59    7.30
   1  -8  -1   70.19   13.50
   1  -8  -1   73.89   14.10
  -1   8   1   90.29   11.10
  -1   8   1   67.69    9.60
   0  -8  -1  392.96   23.30
   0  -8  -1  393.76   17.50
   0  -8  -1  419.96   27.10
   0   8   1  351.76   19.40
   0   8   1  362.56   21.30
   0   8   1  374.66   17.90
   0   8   1  353.66   22.30
  -1  -8  -1   -5.40    2.40
  -1  -8  -1    0.00    2.10
  -1  -8  -1   -0.20    4.00
   1   8   1    0.10    2.60
   1   8   1    0.60    3.80
   1   8   1   -3.40    1.80
   1   8   1   -2.30    1.70
  -2  -8  -1  227.28   17.90
  -2  -8  -1  236.78   12.60
   2   8   1  211.58   18.10
   2   8   1  230.08   14.80
   2   8   1  240.28   13.80
   2   8   1  227.18   15.50
  -3  -8  -1   41.90    5.90
  -3  -8  -1   40.80    8.90
   3   8   1   44.10    6.60
   3   8   1   43.50    8.20
   3   8   1   54.59   11.20
   3   8   1   38.10    6.30
  -4  -8  -1   98.99    9.80
  -4  -8  -1  109.09   12.60
  -4  -8  -1  115.59    8.80
   4   8   1  101.99    8.50
   4   8   1   94.79   15.10
   4   8   1  100.39   11.20
  -5  -8  -1   42.20    6.30
  -5  -8  -1   41.90    9.50
  -5  -8  -1   45.80    8.70
   5   8   1   36.40    5.70
   5   8   1   41.80   10.60
   1  -9  -1    9.80    7.10
   1  -9  -1   16.30    8.50
  -1   9   1    4.20    4.60
  -1   9   1    4.60    5.30
   0  -9  -1   29.10    9.90
   0  -9  -1   15.60    4.40
   0   9   1   27.30    7.30
   0   9   1   17.70    6.20
   0   9   1   18.90    5.50
   0   9   1   27.50    6.30
  -1  -9  -1   79.49   14.60
  -1  -9  -1   71.29    7.30
   1   9   1   89.99   13.10
   1   9   1   76.19   13.30
   1   9   1   78.09    8.60
   1   9   1   74.59    8.70
  -2  -9  -1    2.50    2.60
  -2  -9  -1    3.20    5.40
   2   9   1    5.90    4.00
   2   9   1    6.70    5.10
   2   9   1   -0.30    3.30
   2   9   1   13.50    5.00
  -3  -9  -1   -0.20    4.80
   3   9   1    6.00    6.40
   3   9   1    3.10    3.40
   3   9   1    2.20    3.00
  -4  -9  -1    7.20    3.20
  -4  -9  -1   11.20    5.10
  -4  -9  -1    9.20    6.20
   4   9   1    9.00    3.90
   4   9   1    5.80    4.70
   4   9   1   10.20    7.30
   0 -10  -1   28.20    6.30
   0 -10  -1   33.40   11.40
   0  10   1   24.70    8.60
   0  10   1   18.50    8.70
  -1 -10  -1  236.98   22.70
  -1 -10  -1  262.07   15.70
   1  10   1  261.87   17.30
   1  10   1  229.88   17.20
   1  10   1  241.08   21.20
  -2 -10  -1   27.50    8.90
  -2 -10  -1   48.20    7.50
   2  10   1   52.19    9.10
   2  10   1   53.39   11.80
   2  10   1   42.70    8.20
  -3 -10  -1   10.30    6.80
  -3 -10  -1   17.90    5.30
  -3 -10  -1   14.50    4.80
   3  10   1   25.20    7.00
   3  10   1   16.70    5.70
   3  10   1   11.10    7.50
   2  10  -2  192.48   18.90
   2  10  -2  193.28   16.70
   2  10  -2  156.58   18.50
  -2 -10   2  174.98   14.20
  -2 -10   2  186.48   14.60
  -2 -10   2  196.08   21.10
   1  10  -2   71.29   14.10
   1  10  -2   72.29   12.80
   1  10  -2   85.49   15.40
  -1 -10   2   95.29   10.80
  -1 -10   2   92.39   18.90
  -1 -10   2   76.49   10.60
   4   9  -2   82.49    9.90
   4   9  -2   87.19   15.70
  -4  -9   2   58.79    8.90
  -4  -9   2   77.69   11.60
  -4  -9   2   52.29   11.40
   3   9  -2    9.50    6.40
   3   9  -2   10.30    5.40
   3   9  -2   17.10    6.60
  -3  -9   2   13.70    4.50
  -3  -9   2   23.90    8.60
  -3  -9   2   10.30    3.90
   2   9  -2   47.90    9.80
   2   9  -2   48.20   10.40
   2   9  -2   45.70   11.20
  -2  -9   2   59.49    8.90
  -2  -9   2   28.90    9.90
  -2  -9   2   43.20    8.10
   1   9  -2  140.19   13.90
   1   9  -2   92.89   15.10
   1   9  -2  134.99   15.40
  -1  -9   2  146.29   11.70
  -1  -9   2  120.99   10.80
  -1  -9   2  105.99   17.50
   0   9  -2    3.40    4.80
   0   9  -2   -6.80    3.70
   0  -9   2    2.90    2.90
   0  -9   2    0.60    4.50
  -1   9  -2   30.50    9.40
  -1   9  -2   27.10    8.00
   1  -9   2   28.60    6.60
   1  -9   2   23.90    9.60
   5   8  -2   16.20    7.10
   5   8  -2   24.50    5.30
   5   8  -2   12.70    5.00
  -5  -8   2   17.90    7.20
  -5  -8   2   13.40    5.30
  -5  -8   2   16.70    5.30
   4   8  -2   27.10    8.80
   4   8  -2   43.40    7.80
   4   8  -2   59.99    9.40
  -4  -8   2   38.90    6.70
  -4  -8   2   29.60    8.20
  -4  -8   2   34.90    7.80
   3   8  -2   18.70    6.00
   3   8  -2   24.60    7.60
   3   8  -2   17.80    5.50
  -3  -8   2   14.80    7.00
  -3  -8   2   17.90    4.70
  -3  -8   2   23.20    5.70
   2   8  -2   16.40    5.60
   2   8  -2   11.70    5.30
   2   8  -2   10.90    5.80
  -2  -8   2   12.00    4.60
  -2  -8   2    2.40    4.50
  -2  -8   2   11.70    3.80
   1   8  -2  290.77   21.70
   1   8  -2  295.47   19.00
   1   8  -2  305.77   22.20
  -1  -8   2  267.47   15.40
  -1  -8   2  303.77   16.90
  -1  -8   2  302.77   23.20
   0   8  -2  163.18   17.40
   0   8  -2  192.08   16.80
   0   8  -2  181.98   15.10
   0  -8   2  175.68   11.40
   0  -8   2  191.28   12.90
   0  -8   2  214.88   19.80
  -1   8  -2   25.30    8.50
  -1   8  -2   41.60    9.00
   1  -8   2   26.70    5.30
   1  -8   2   29.40    9.80
  -2   8  -2    3.70    5.40
  -2   8  -2   -3.10    3.20
   2  -8   2   -0.70    2.60
   2  -8   2    4.00    5.70
   5   7  -2   91.49   14.30
   5   7  -2  111.09    9.80
   5   7  -2  116.09    8.10
  -5  -7   2   88.09   10.10
  -5  -7   2   72.99    8.00
  -5  -7   2   81.79   11.90
  -5  -7   2  107.39   10.70
   4   7  -2   51.79    7.40
   4   7  -2   57.39   10.80
   4   7  -2   41.20    7.30
  -4  -7   2   58.19   10.30
  -4  -7   2   69.59   10.10
  -4  -7   2   41.10    6.30
   3   7  -2  343.67   24.00
   3   7  -2  367.56   19.50
   3   7  -2  418.26   21.60
  -3  -7   2  378.96   22.30
  -3  -7   2  384.26   19.80
  -3  -7   2  351.36   17.50
   2   7  -2    3.60    3.70
   2   7  -2    1.70    2.90
   2   7  -2   -5.10    2.90
  -2  -7   2    6.90    3.30
  -2  -7   2   -2.80    2.50
  -2  -7   2    1.20    4.00
   1   7  -2  450.85   25.80
   1   7  -2  479.15   22.10
   1   7  -2  444.26   25.60
   1   7  -2  407.06   22.20
  -1  -7   2  446.66   27.00
  -1  -7   2  392.36   17.10
  -1  -7   2  440.16   19.40
  -1  -7   2  459.95   20.30
   0   7  -2   96.99   10.30
   0   7  -2  121.39   12.50
   0   7  -2  115.09   15.60
   0   7  -2  116.89   11.90
   0  -7   2  114.29   11.10
   0  -7   2  107.99    8.00
   0  -7   2  105.59   16.30
   0  -7   2  115.09    7.10
   0  -7   2  112.19    9.10
   0  -7   2  118.19    8.50
  -1   7  -2  464.75   23.80
  -1   7  -2  424.66   24.00
  -1   7  -2  420.36   25.90
  -1   7  -2  459.95   26.50
   1  -7   2  428.96   17.60
   1  -7   2  410.76   27.80
   1  -7   2  464.55   19.60
   1  -7   2  438.16   27.00
  -2   7  -2   46.80   10.40
  -2   7  -2   33.80    7.00
  -2   7  -2   44.20    9.60
   2  -7   2   47.70   11.90
   2  -7   2   36.20   11.30
   2  -7   2   33.90    5.60
  -3   7  -2  139.09   17.30
  -3   7  -2  143.09   14.20
  -3   7  -2  105.79   10.50
   3  -7   2  135.59   15.30
   3  -7   2  116.19   21.90
   6   6  -2   64.89    8.10
   6   6  -2   85.09    5.00
  -6  -6   2   92.09   10.50
   5   6  -2    0.50    2.10
   5   6  -2    4.90    2.20
  -5  -6   2    1.00    2.50
  -5  -6   2    2.60    3.80
  -5  -6   2   13.40    4.70
  -5  -6   2    0.40    3.70
   4   6  -2  519.05   28.40
   4   6  -2  509.25   21.20
   4   6  -2  514.25   22.40
   4   6  -2  530.15   20.30
  -4  -6   2  526.25   24.50
  -4  -6   2  531.65   24.20
  -4  -6   2  525.35   21.30
   3   6  -2 1314.57   51.29
   3   6  -2 1340.67   43.70
   3   6  -2 1309.47   45.20
   3   6  -2 1282.37   38.00
  -3  -6   2 1320.77   41.90
  -3  -6   2 1372.66   45.00
  -3  -6   2 1296.67   46.20
   2   6  -2  401.96   21.40
   2   6  -2  374.46   13.50
   2   6  -2  379.26   22.70
   2   6  -2  397.76   19.20
  -2  -6   2  380.26   17.10
  -2  -6   2  401.06   17.40
  -2  -6   2  374.86   18.90
  -2  -6   2  346.77   20.50
  -2  -6   2  407.16   18.40
  -2  -6   2  401.26   21.70
   1   6  -2  346.77   18.40
   1   6  -2  337.67   20.70
   1   6  -2  378.46   20.20
   1   6  -2  343.57   16.50
   1   6  -2  361.36   14.30
   1   6  -2  347.87   14.10
   1   6  -2  350.06   20.90
  -1  -6   2  347.97   21.30
  -1  -6   2  356.66   16.40
  -1  -6   2  344.67   13.70
  -1  -6   2  361.76   14.60
  -1  -6   2  353.86   14.90
  -1  -6   2  307.37   14.80
  -1  -6   2  347.47   17.80
  -1  -6   2  331.37   15.90
  -1  -6   2  317.97   25.50
  -1  -6   2  373.96   16.30
   0   6  -2  779.72   34.00
   0   6  -2  726.73   30.30
   0   6  -2  740.33   31.50
   0   6  -2  688.33   23.80
   0   6  -2  723.83   31.50
   0   6  -2  735.73   27.00
   0   6  -2  732.73   29.70
   0  -6   2  752.22   23.80
   0  -6   2  772.62   35.60
   0  -6   2  673.63   25.90
   0  -6   2  680.13   40.70
   0  -6   2  724.03   25.20
   0  -6   2  736.23   30.00
   0  -6   2  684.93   24.00
   0  -6   2  731.83   25.30
   0  -6   2  739.93   25.60
   0  -6   2  779.52   27.20
  -1   6  -2  349.47   18.70
  -1   6  -2  391.46   22.20
  -1   6  -2  358.86   14.60
  -1   6  -2  368.56   19.00
  -1   6  -2  357.06   16.10
  -1   6  -2  386.26   22.70
  -1   6  -2  384.16   18.50
  -1   6  -2  394.06   21.00
   1  -6   2  364.96   13.90
   1  -6   2  366.66   23.10
   1  -6   2  371.36   29.70
   1  -6   2  386.36   16.60
   1  -6   2  360.86   14.50
   1  -6   2  362.76   16.30
   1  -6   2  364.46   24.10
  -2   6  -2  295.37   12.70
  -2   6  -2  320.67   19.40
  -2   6  -2  273.47   18.20
  -2   6  -2  286.37   14.90
  -2   6  -2  276.57   15.60
  -2   6  -2  273.67   20.60
   2  -6   2  274.87   20.60
   2  -6   2  302.37   24.00
   2  -6   2  290.17   13.70
   2  -6   2  281.77   27.10
  -3   6  -2   29.20    7.10
  -3   6  -2   46.30    6.80
  -3   6  -2   43.00   11.20
   3  -6   2   54.09   11.20
   3  -6   2   50.59   13.40
   3  -6   2   34.20   12.40
  -4   6  -2   38.60    8.40
  -4   6  -2   55.69   13.40
   4  -6   2   54.09   11.80
   4  -6   2   31.40   14.50
   4  -6   2   51.19   13.90
   6   5  -2   17.60    2.40
   6   5  -2   21.60    6.60
  -6  -5   2   22.60    5.60
  -6  -5   2   22.50    5.90
  -6  -5   2   18.50    5.60
   5   5  -2   76.29    5.20
   5   5  -2   87.49    8.70
   5   5  -2   62.29    7.20
  -5  -5   2   78.49   10.50
  -5  -5   2   89.49    9.10
  -5  -5   2   67.19    6.50
   4   5  -2   20.80    6.10
   4   5  -2   15.30    3.70
   4   5  -2   11.70    5.00
   4   5  -2   19.60    4.00
   4   5  -2   20.00    4.60
  -4  -5   2   14.40    4.60
  -4  -5   2    7.00    7.10
  -4  -5   2   15.80    4.30
  -4  -5   2   22.30    4.30
   3   5  -2   76.89    7.30
   3   5  -2   64.99    4.90
   3   5  -2   61.69   10.10
   3   5  -2   65.89    6.10
   3   5  -2   64.99   10.10
   3   5  -2   58.29    4.60
  -3  -5   2   61.39    8.60
  -3  -5   2   39.40    8.90
  -3  -5   2   61.29    6.80
  -3  -5   2   58.19    3.20
  -3  -5   2   65.79    5.40
  -3  -5   2   77.59    7.70
  -3  -5   2   58.89    5.30
  -3  -5   2   59.19    4.30
  -3  -5   2   56.79    5.50
  -3  -5   2   52.59    8.90
  -3  -5   2   59.49   10.10
   2   5  -2  206.98    9.40
   2   5  -2  228.48    9.30
   2   5  -2  203.28   13.50
   2   5  -2  209.78   15.30
   2   5  -2  209.98   12.10
   2   5  -2  183.58   15.30
  -2  -5   2  203.88   11.60
  -2  -5   2  202.58    8.80
  -2  -5   2  205.48   11.70
  -2  -5   2  234.08   15.50
  -2  -5   2  203.48   13.00
  -2  -5   2  212.38   14.10
  -2  -5   2  197.68   13.60
  -2  -5   2  238.08   16.30
  -2  -5   2  219.08   11.00
   1   5  -2   16.30    4.80
   1   5  -2   12.50    2.10
   1   5  -2   15.60    4.90
   1   5  -2   18.30    4.60
   1   5  -2   12.90    2.50
   1   5  -2   21.80    4.70
   1   5  -2   28.40    7.50
  -1  -5   2   14.50    3.80
  -1  -5   2   25.90    4.40
  -1  -5   2   18.80    3.50
  -1  -5   2   18.00    7.20
  -1  -5   2   21.70    5.10
  -1  -5   2   14.80    3.70
  -1  -5   2   20.90    3.80
  -1  -5   2   14.30    2.90
  -1  -5   2   19.60    2.20
  -1  -5   2   16.90    5.00
   0   5  -2  795.12   30.60
   0   5  -2  861.91   34.20
   0   5  -2  783.12   31.50
   0   5  -2  840.72   31.80
   0   5  -2  787.22   26.80
   0   5  -2  800.92   25.40
   0   5  -2  783.22   32.30
   0  -5   2  802.82   27.80
   0  -5   2  739.23   25.40
   0  -5   2  775.72   33.70
   0  -5   2  840.92   27.40
   0  -5   2  778.52   27.70
   0  -5   2  760.92   25.00
   0  -5   2  811.82   27.60
   0  -5   2  789.12   30.00
   0  -5   2  879.31   42.70
   0  -5   2  830.82   26.30
  -1   5  -2  130.19    9.50
  -1   5  -2  118.49    7.00
  -1   5  -2  114.49    9.40
  -1   5  -2  124.69   10.80
  -1   5  -2  130.49   11.90
  -1   5  -2  120.49   10.30
  -1   5  -2  120.79    9.50
   1  -5   2  138.69   13.10
   1  -5   2  115.89    7.70
   1  -5   2  120.59    7.50
   1  -5   2  138.19   16.20
   1  -5   2  124.09    6.20
   1  -5   2  122.49    5.60
   1  -5   2  135.99    8.50
   1  -5   2  114.29    8.10
   1  -5   2  133.89   12.70
   1  -5   2  123.69    6.70
  -2   5  -2  330.87   17.90
  -2   5  -2  309.27   13.10
  -2   5  -2  318.77   19.70
  -2   5  -2  307.57   15.30
  -2   5  -2  331.97   18.60
  -2   5  -2  315.47   20.90
  -2   5  -2  323.07   14.90
  -2   5  -2  331.57   15.60
   2  -5   2  342.17   14.10
   2  -5   2  297.37   20.30
   2  -5   2  307.67   23.60
   2  -5   2  332.87   26.60
   2  -5   2  328.37   10.60
   2  -5   2  300.87   12.00
  -3   5  -2   98.99    9.60
  -3   5  -2  112.09   13.80
  -3   5  -2  109.99    7.80
   3  -5   2  108.19   19.40
   3  -5   2  114.79   12.80
   3  -5   2  108.69   19.20
   3  -5   2  112.89    7.20
  -4   5  -2   30.90    6.80
  -4   5  -2   23.60    4.20
  -4   5  -2   12.30    8.60
   4  -5   2   25.00   10.40
   4  -5   2   15.40    9.10
   4  -5   2   44.30   10.70
   6   4  -2   73.79    4.00
   6   4  -2   64.79   10.00
  -6  -4   2   71.79    7.90
  -6  -4   2   64.69    9.20
  -6  -4   2   64.69    9.10
   5   4  -2    2.30    2.80
   5   4  -2    0.30    2.30
   5   4  -2   -1.20    0.90
   5   4  -2   -3.20    3.80
  -5  -4   2   -0.70    1.60
  -5  -4   2    0.60    2.50
  -5  -4   2    0.00    2.50
  -5  -4   2    3.70    6.70
   4   4  -2    4.90    3.70
   4   4  -2    3.70    2.30
   4   4  -2   -0.20    1.90
   4   4  -2    1.80    1.50
  -4  -4   2    0.20    3.10
  -4  -4   2    1.50    1.80
  -4  -4   2    4.70    2.40
  -4  -4   2    2.00    3.90
  -4  -4   2    3.10    2.80
  -4  -4   2    0.40    1.40
  -4  -4   2    8.70    2.80
   3   4  -2   -0.20    1.10
   3   4  -2   -1.30    1.30
   3   4  -2    0.30    1.80
   3   4  -2    3.00    3.10
   3   4  -2    3.40    4.10
   3   4  -2    2.70    1.40
  -3  -4   2    1.50    0.60
  -3  -4   2   -2.10    1.50
  -3  -4   2   -0.30    1.20
  -3  -4   2    1.90    1.60
  -3  -4   2    4.50    2.50
  -3  -4   2    1.00    0.80
  -3  -4   2    2.50    2.00
  -3  -4   2   -0.20    2.20
  -3  -4   2   -0.40    2.30
  -3  -4   2    4.20    2.90
  -3  -4   2    0.70    1.50
   2   4  -2   67.89    7.80
   2   4  -2   79.79    6.40
   2   4  -2   76.39    5.00
   2   4  -2   69.69    4.60
   2   4  -2   77.49    7.30
   2   4  -2   81.29   11.70
  -2  -4   2   74.29    4.60
  -2  -4   2   71.79    7.90
  -2  -4   2   82.09    7.90
  -2  -4   2   64.39    6.30
  -2  -4   2   80.79    8.50
  -2  -4   2   73.59    6.20
  -2  -4   2   70.99    5.40
  -2  -4   2   74.69    6.30
  -2  -4   2   63.79    7.50
   1   4  -2  618.84   25.80
   1   4  -2  623.34   29.00
   1   4  -2  609.84   23.20
   1   4  -2  599.54   19.50
   1   4  -2  621.34   23.40
   1   4  -2  622.14   26.10
  -1  -4   2  639.84   25.10
  -1  -4   2  623.24   21.60
  -1  -4   2  548.25   20.70
  -1  -4   2  607.74   21.70
  -1  -4   2  645.14   25.70
  -1  -4   2  588.04   29.80
  -1  -4   2  609.34   23.60
  -1  -4   2  645.34   25.30
  -1  -4   2  611.44   20.70
   0   4  -2 5659.63  156.28
   0   4  -2 5734.93  157.78
   0   4  -2 5626.64  148.29
   0  -4   2 5823.72  151.98
   0  -4   2 5591.04  150.78
   0  -4   2 5725.73  152.48
   0  -4   2 5672.13  166.88
  -1   4  -2 2694.53   74.99
  -1   4  -2 2747.53   78.69
  -1   4  -2 2717.43   78.19
  -1   4  -2 2735.93   78.29
  -1   4  -2 2682.33   81.39
  -1   4  -2 2661.63   77.59
  -1   4  -2 2609.14   72.49
   1  -4   2 2632.04   75.29
   1  -4   2 2690.63   91.39
   1  -4   2 2753.72   73.49
   1  -4   2 2703.93   74.89
   1  -4   2 2677.93   70.99
   1  -4   2 2623.04   82.79
   1  -4   2 2646.34   73.09
   1  -4   2 2659.53   69.99
   1  -4   2 2567.04   81.89
   1  -4   2 2605.44   70.49
  -2   4  -2   25.60    4.90
  -2   4  -2   28.60    4.00
  -2   4  -2   25.00    6.60
  -2   4  -2   22.00    4.40
  -2   4  -2   20.60    5.70
  -2   4  -2   19.60    4.50
  -2   4  -2   23.00    3.50
  -2   4  -2   32.10    6.10
   2  -4   2   25.40    1.70
   2  -4   2   30.10    7.20
   2  -4   2   24.40    1.30
   2  -4   2   19.70    2.40
   2  -4   2   27.30    4.60
   2  -4   2   20.10    7.40
   2  -4   2   27.70    8.90
   2  -4   2   25.90    3.90
   2  -4   2   33.10    3.80
  -3   4  -2  790.42   36.50
  -3   4  -2  856.31   30.50
  -3   4  -2  764.12   26.30
  -3   4  -2  833.52   26.10
   3  -4   2  798.12   25.80
   3  -4   2  830.52   44.40
   3  -4   2  803.62   25.90
   3  -4   2  832.52   36.20
   3  -4   2  790.42   42.70
  -4   4  -2    2.30    1.70
  -4   4  -2    1.70    2.50
  -4   4  -2    0.00    6.00
   4  -4   2   -1.50    6.40
   4  -4   2    2.20    3.80
   4  -4   2   -4.20    5.60
  -5   4  -2   80.79    8.80
  -5   4  -2   72.79   15.00
   5  -4   2   87.59   13.80
   5  -4   2   96.29   19.70
   5  -4   2   87.69   21.40
   6   3  -2    6.10    1.70
   6   3  -2    2.60    7.30
   6   3  -2    7.20    5.30
  -6  -3   2    5.30    3.40
  -6  -3   2   12.40    3.90
  -6  -3   2    3.80    3.00
   5   3  -2   34.90   10.60
   5   3  -2   45.60    7.50
   5   3  -2   42.70    7.20
   5   3  -2   33.00    2.90
  -5  -3   2   35.60    4.20
  -5  -3   2   34.40    6.30
  -5  -3   2   49.90    7.40
  -5  -3   2   45.50    6.60
   4   3  -2  107.49   12.80
   4   3  -2  127.39    6.20
   4   3  -2  143.39   10.50
   4   3  -2  136.09    9.30
   4   3  -2  124.49    8.60
  -4  -3   2  131.59    7.10
  -4  -3   2  137.09    9.90
  -4  -3   2  136.99    6.70
  -4  -3   2  119.59    9.20
  -4  -3   2  118.39    9.20
  -4  -3   2  115.69   10.10
  -4  -3   2  118.39    7.80
  -4  -3   2  106.69    9.10
   3   3  -2  270.07   12.60
   3   3  -2  256.77   11.40
   3   3  -2  267.77   10.90
   3   3  -2  288.67   15.90
   3   3  -2  245.68   15.10
   3   3  -2  261.07    9.90
   3   3  -2  243.88   15.40
  -3  -3   2  259.27   14.90
  -3  -3   2  271.57   14.20
  -3  -3   2  255.97   13.30
  -3  -3   2  265.97   13.80
  -3  -3   2  256.37   11.40
  -3  -3   2  283.87   13.30
  -3  -3   2  261.87   10.80
  -3  -3   2  262.37    7.30
  -3  -3   2  275.27   17.10
  -3  -3   2  279.27   13.00
   2   3  -2  477.65   17.40
   2   3  -2  449.86   16.60
   2   3  -2  475.35   15.40
   2   3  -2  455.35   18.60
   2   3  -2  492.45   21.20
   2   3  -2  471.35   16.20
   2   3  -2  461.25   22.90
  -2  -3   2  451.95   20.70
  -2  -3   2  491.95   16.50
  -2  -3   2  490.05   15.20
  -2  -3   2  485.95   18.10
  -2  -3   2  458.95   20.30
  -2  -3   2  507.75   15.80
  -2  -3   2  475.95   19.10
  -2  -3   2  458.55   17.80
  -2  -3   2  492.15   21.90
  -2  -3   2  493.55   17.80
   1   3  -2  802.12   26.50
   1   3  -2  802.82   27.20
   1   3  -2  817.22   29.20
   1   3  -2  746.53   23.40
   1   3  -2  827.52   29.30
  -1  -3   2  784.72   29.30
  -1  -3   2  773.62   32.10
  -1  -3   2  795.82   26.20
  -1  -3   2  759.82   25.10
  -1  -3   2  784.82   27.30
  -1  -3   2  778.82   28.10
  -1  -3   2  800.52   25.10
  -1  -3   2  828.92   25.00
  -1  -3   2  779.52   29.50
   0   3  -2 8169.38  220.58
  -1   3  -2  140.39    9.20
  -1   3  -2  120.49    9.70
  -1   3  -2  133.79    7.30
  -1   3  -2  142.99    7.30
  -1   3  -2  139.79    8.90
  -1   3  -2  132.99   10.50
  -1   3  -2  130.89    9.60
   1  -3   2  140.29    7.20
   1  -3   2  142.19    9.00
   1  -3   2  134.29    8.10
   1  -3   2  140.99    5.60
   1  -3   2  144.49   13.80
   1  -3   2  138.29    5.70
   1  -3   2  141.99   10.70
   1  -3   2  139.19    5.80
   1  -3   2  139.79   11.40
   1  -3   2  144.39    7.20
  -2   3  -2    3.20    1.80
  -2   3  -2    2.20    1.90
  -2   3  -2    0.20    1.10
  -2   3  -2   -1.20    0.90
  -2   3  -2   -3.00    1.90
  -2   3  -2    0.80    0.80
  -2   3  -2    0.80    2.60
   2  -3   2    1.40    0.90
   2  -3   2   -0.50    0.80
   2  -3   2    0.00    0.90
   2  -3   2   -0.30    2.30
   2  -3   2    0.20    1.30
   2  -3   2    2.00    3.40
   2  -3   2   -0.10    1.30
   2  -3   2    0.60    1.60
  -3   3  -2   49.50    5.70
  -3   3  -2   48.40    5.20
  -3   3  -2   42.80    4.50
  -3   3  -2   56.59    9.60
  -3   3  -2   45.70    4.40
  -3   3  -2   51.19   10.40
  -3   3  -2   41.50    6.80
  -3   3  -2   48.80    3.70
   3  -3   2   34.50    7.20
   3  -3   2   43.20    4.10
   3  -3   2   43.70   10.30
   3  -3   2   49.99   11.70
   3  -3   2   50.29    5.10
   3  -3   2   48.70    4.20
   3  -3   2   37.30    4.10
  -4   3  -2    2.40    2.60
  -4   3  -2    9.50    5.00
  -4   3  -2    2.50    1.60
   4  -3   2    4.20    5.90
   4  -3   2    3.90    1.90
   4  -3   2   -1.30    5.90
   4  -3   2    1.90    4.10
  -5   3  -2   34.00    6.20
  -5   3  -2   16.30    9.30
   5  -3   2   30.10   13.40
   5  -3   2   38.30   11.10
   5  -3   2   56.09   10.80
   6   2  -2  211.98   25.50
   6   2  -2  206.78    9.20
   6   2  -2  231.18   17.20
  -6  -2   2  247.58   14.30
  -6  -2   2  215.18   13.30
   5   2  -2   -9.20    4.50
   5   2  -2    2.10    2.80
   5   2  -2    0.20    1.00
  -5  -2   2    1.50    2.10
  -5  -2   2   -0.10    1.90
  -5  -2   2    1.70    2.30
   4   2  -2  453.65   17.80
   4   2  -2  442.66   14.10
   4   2  -2  472.65   27.60
   4   2  -2  430.06   17.60
   4   2  -2  437.16   19.10
  -4  -2   2  419.76   17.80
  -4  -2   2  409.16   18.90
  -4  -2   2  428.26   21.60
  -4  -2   2  429.86   14.30
  -4  -2   2  456.25   19.00
  -4  -2   2  421.16   16.00
  -4  -2   2  464.85   17.90
  -4  -2   2  445.56   15.00
  -4  -2   2  399.76   22.40
  -4  -2   2  418.96   19.90
  -4  -2   2  422.06   19.00
   3   2  -2  731.93   30.80
   3   2  -2  651.73   23.10
   3   2  -2  692.13   23.40
   3   2  -2  676.43   23.40
   3   2  -2  687.73   20.80
   3   2  -2  678.43   24.20
  -3  -2   2  672.53   24.60
  -3  -2   2  676.73   23.80
  -3  -2   2  656.23   25.40
  -3  -2   2  667.03   22.00
  -3  -2   2  679.93   26.00
  -3  -2   2  708.83   20.40
  -3  -2   2  691.53   24.50
  -3  -2   2  688.73   21.60
  -3  -2   2  711.43   21.10
  -3  -2   2  673.23   17.90
  -3  -2   2  705.23   18.40
  -3  -2   2  713.63   29.30
   2   2  -2 1692.43   50.99
   2   2  -2 1737.03   47.30
   2   2  -2 1691.13   47.00
   2   2  -2 1647.84   48.20
   2   2  -2 1681.73   51.89
   2   2  -2 1774.72   49.10
   2   2  -2 1744.43   51.89
   2   2  -2 1683.73   45.40
  -2  -2   2 1674.43   46.50
  -2  -2   2 1673.63   52.89
  -2  -2   2 1710.33   46.60
  -2  -2   2 1712.93   46.10
  -2  -2   2 1695.83   46.40
  -2  -2   2 1711.63   46.40
  -2  -2   2 1673.03   51.09
  -2  -2   2 1726.93   49.40
  -2  -2   2 1667.03   50.59
  -2  -2   2 1670.03   47.80
  -2  -2   2 1696.53   48.60
   1   2  -2 1468.15   44.70
   1   2  -2 1489.75   41.70
   1   2  -2 1415.16   40.10
   1   2  -2 1534.75   44.60
   1   2  -2 1499.95   39.20
   1   2  -2 1409.76   40.90
   1   2  -2 1500.85   42.50
   1   2  -2 1556.24   44.00
  -1  -2   2 1518.35   41.30
  -1  -2   2 1484.75   46.40
  -1  -2   2 1422.36   45.30
  -1  -2   2 1465.85   42.40
  -1  -2   2 1439.46   44.90
  -1  -2   2 1575.54   42.50
  -1  -2   2 1500.25   47.00
  -1  -2   2 1459.85   39.50
  -1  -2   2 1438.96   41.70
   0   2  -2  259.27   12.30
   0   2  -2  287.47   14.60
   0   2  -2  284.27   10.40
   0   2  -2  265.17   11.10
   0   2  -2  245.98   15.60
   0   2  -2  295.37   12.10
   0   2  -2  288.07   13.30
   0   2  -2  297.37   13.00
   0   2  -2  281.47   11.90
   0   2  -2  266.27    9.70
   0  -2   2  277.77   10.30
   0  -2   2  271.17   10.90
   0  -2   2  272.67   12.00
   0  -2   2  276.37    9.90
   0  -2   2  282.77   12.80
   0  -2   2  279.57   16.70
   0  -2   2  261.37   11.50
   0  -2   2  284.57   13.90
  -1   2  -2 2829.82   82.49
  -1   2  -2 2822.42   78.69
  -1   2  -2 2922.31   82.69
  -1   2  -2 2861.31   75.69
  -1   2  -2 2916.11   82.59
   1  -2   2 2731.03   83.09
   1  -2   2 2772.82   80.19
   1  -2   2 2797.72   79.29
   1  -2   2 2914.01   88.29
  -2   2  -2  194.48   14.60
  -2   2  -2  208.68   10.90
  -2   2  -2  202.78    9.40
  -2   2  -2  195.98    8.60
  -2   2  -2  204.18    7.20
  -2   2  -2  190.88    9.90
  -2   2  -2  192.48   12.90
   2  -2   2  188.18   15.40
   2  -2   2  198.88   15.40
   2  -2   2  198.98    7.30
   2  -2   2  201.48   11.00
   2  -2   2  194.98   10.00
   2  -2   2  212.68    8.60
   2  -2   2  201.98    8.50
   2  -2   2  203.48   12.40
  -3   2  -2  530.05   18.10
  -3   2  -2  521.25   21.00
  -3   2  -2  542.75   18.20
  -3   2  -2  547.35   19.50
  -3   2  -2  545.75   29.70
  -3   2  -2  555.14   22.10
  -3   2  -2  531.45   25.70
   3  -2   2  518.25   23.90
   3  -2   2  473.35   27.30
   3  -2   2  557.44   17.90
   3  -2   2  559.94   32.30
   3  -2   2  539.35   18.60
   3  -2   2  542.45   17.70
  -4   2  -2  395.36   13.90
  -4   2  -2  426.96   17.60
  -4   2  -2  424.46   24.80
   4  -2   2  427.76   32.10
   4  -2   2  449.86   15.20
   4  -2   2  390.06   21.60
   4  -2   2  422.36   16.50
   4  -2   2  427.06   27.10
  -5   2  -2  139.99   15.90
  -5   2  -2  124.69    9.30
   5  -2   2  126.99   12.60
   5  -2   2  125.99   19.10
   5  -2   2  138.49   24.30
  -6   2  -2   25.00    9.50
  -6   2  -2   33.00    6.70
   6  -2   2   25.00   10.70
   6  -2   2   23.80    7.50
   6  -2   2   24.90   13.90
   6   1  -2    6.60    4.70
   6   1  -2    9.30    2.50
   6   1  -2   11.30   10.40
  -6  -1   2    9.10    3.60
  -6  -1   2    9.30    3.70
   5   1  -2    0.80    3.00
   5   1  -2   -1.90    6.40
   5   1  -2    0.00    1.10
  -5  -1   2    3.20    2.20
  -5  -1   2    1.90    1.80
  -5  -1   2    0.10    1.60
   4   1  -2   28.90    4.10
   4   1  -2   29.20    4.00
   4   1  -2   23.40    4.90
   4   1  -2   24.00    4.10
   4   1  -2   28.90    9.10
   4   1  -2   26.80    2.60
  -4  -1   2   21.10    5.20
  -4  -1   2   22.50    2.30
  -4  -1   2   28.30    6.70
  -4  -1   2   27.00    5.10
  -4  -1   2   24.90    4.60
  -4  -1   2   16.00    5.20
  -4  -1   2   28.80    2.70
  -4  -1   2   25.10    4.10
  -4  -1   2   34.90    5.10
  -4  -1   2   27.90    4.30
   3   1  -2  384.46   22.00
   3   1  -2  394.16   12.70
   3   1  -2  394.46   13.20
   3   1  -2  364.36   14.00
   3   1  -2  391.46   15.20
   3   1  -2  394.86   15.00
   3   1  -2  390.96   15.80
  -3  -1   2  358.36   18.20
  -3  -1   2  393.96   15.10
  -3  -1   2  372.66   13.60
  -3  -1   2  396.46   11.40
  -3  -1   2  377.26   15.40
  -3  -1   2  388.96   12.60
  -3  -1   2  384.26   12.40
  -3  -1   2  380.66   15.90
  -3  -1   2  380.96   11.80
  -3  -1   2  380.06   18.40
  -3  -1   2  377.56   16.00
   2   1  -2   63.69    3.80
   2   1  -2   62.69    6.50
   2   1  -2   65.89    5.00
   2   1  -2   65.89    3.20
   2   1  -2   62.99    4.50
   2   1  -2   68.29    4.90
   2   1  -2   65.49    4.50
  -2  -1   2   70.19    3.20
  -2  -1   2   63.39    3.20
  -2  -1   2   63.99    6.10
  -2  -1   2   64.99    3.60
  -2  -1   2   65.79    5.50
  -2  -1   2   61.89    5.10
  -2  -1   2   67.79    4.80
  -2  -1   2   57.49    4.70
  -2  -1   2   64.39    3.40
  -2  -1   2   69.79    5.30
  -2  -1   2   69.99    4.20
  -1  -1   2 3816.52   97.89
  -1  -1   2 3319.37   91.99
  -1   1  -2   12.40    3.50
  -1   1  -2    9.00    1.00
  -1   1  -2    8.20    2.80
  -1   1  -2    5.60    1.50
  -1   1  -2    6.80    1.90
  -1   1  -2    6.00    0.90
  -1   1  -2    2.70    1.90
  -1   1  -2    6.80    1.30
  -1   1  -2    2.80    2.30
   1  -1   2    5.30    1.70
   1  -1   2    6.10    2.00
   1  -1   2    9.60    0.80
   1  -1   2    6.20    2.30
   1  -1   2    9.20    0.70
   1  -1   2    8.90    3.00
   1  -1   2    9.00    3.60
   1  -1   2    6.10    1.30
  -2   1  -2 2578.74   69.79
  -2   1  -2 2694.23   77.49
  -2   1  -2 2647.14   72.19
  -2   1  -2 2531.25   81.49
  -2   1  -2 2580.14   71.79
  -2   1  -2 2629.74   66.59
   2  -1   2 2715.73   75.59
   2  -1   2 2729.23   74.29
   2  -1   2 2669.43   83.69
   2  -1   2 2534.05   80.09
  -3   1  -2  265.67    9.20
  -3   1  -2  273.37   11.20
  -3   1  -2  304.47   17.10
  -3   1  -2  265.67   10.00
  -3   1  -2  279.97   12.00
  -3   1  -2  275.47   13.80
  -3   1  -2  266.77   10.60
  -3   1  -2  266.77   19.50
   3  -1   2  298.57   21.80
   3  -1   2  277.27   15.10
   3  -1   2  262.17   10.40
   3  -1   2  311.27   18.50
   3  -1   2  271.77   12.00
   3  -1   2  274.07   10.60
   3  -1   2  257.27   10.80
  -4   1  -2   36.30    3.00
  -4   1  -2   35.90    4.40
  -4   1  -2   34.70    7.40
  -4   1  -2   30.00    3.50
  -4   1  -2   34.70    3.70
   4  -1   2   43.00    7.70
   4  -1   2   34.30    8.30
   4  -1   2   35.90    4.20
   4  -1   2   31.20    4.40
   4  -1   2   36.70    3.60
   4  -1   2   26.00    8.50
   4  -1   2   37.20    4.20
  -5   1  -2  145.99    9.30
  -5   1  -2  132.59    7.00
  -5   1  -2  115.79   13.70
   5  -1   2  139.49   21.70
   5  -1   2  119.39   17.10
   5  -1   2  143.89   13.00
  -6   1  -2  285.57   23.50
  -6   1  -2  256.97   14.40
   6  -1   2  234.08   22.70
   6  -1   2  288.17   19.80
   6  -1   2  290.37   31.20
   6   0  -2   25.10    4.30
   6   0  -2   19.40    6.70
   6   0  -2   -8.00   10.10
  -6   0   2   22.90    5.20
  -6   0   2   20.60    4.50
  -6   0   2   12.60    6.30
   5   0  -2    4.80    5.90
   5   0  -2    1.10    2.60
   5   0  -2    3.00    1.70
  -5   0   2    5.20    2.90
  -5   0   2    5.90    2.10
  -5   0   2    3.70    2.70
   4   0  -2   68.39    5.60
   4   0  -2   54.09    6.10
   4   0  -2   72.69    4.50
   4   0  -2   69.99    7.30
   4   0  -2   70.99    5.00
   4   0  -2   78.79    5.90
   4   0  -2   82.89   14.40
  -4   0   2   52.19    9.30
  -4   0   2   70.79    5.90
  -4   0   2   58.69    3.90
  -4   0   2   77.99    6.30
  -4   0   2   66.99    5.20
  -4   0   2   68.09    4.30
  -4   0   2   65.19    3.30
   3   0  -2  529.75   16.00
   3   0  -2  521.95   27.10
   3   0  -2  505.85   19.40
   3   0  -2  513.75   16.60
   3   0  -2  500.75   16.70
   3   0  -2  504.65   19.50
   3   0  -2  520.05   18.30
  -3   0   2  510.15   14.60
  -3   0   2  508.85   17.90
  -3   0   2  514.95   15.50
  -3   0   2  497.45   14.20
  -3   0   2  492.65   19.10
  -3   0   2  501.95   22.70
  -3   0   2  517.95   19.00
  -3   0   2  512.55   18.40
  -3   0   2  516.95   16.40
  -3   0   2  474.15   17.70
  -3   0   2  506.25   17.20
   2   0  -2  739.33   20.10
   2   0  -2  774.72   22.00
   2   0  -2  725.63   24.10
   2   0  -2  768.82   21.10
   2   0  -2  784.82   22.80
   2   0  -2  777.42   29.20
   2   0  -2  768.32   24.00
   2   0  -2  735.63   23.40
   2   0  -2  795.12   23.60
  -2   0   2  759.02   23.30
  -2   0   2  750.32   22.40
  -2   0   2  772.12   27.20
  -2   0   2  765.22   20.80
  -2   0   2  752.82   24.60
  -2   0   2  755.12   24.00
  -2   0   2  762.72   21.90
  -2   0   2  790.12   23.80
  -2   0   2  748.73   22.80
  -1   0  -2  186.38    8.50
  -1   0  -2  180.18    6.50
  -1   0  -2  178.78    5.70
  -1   0  -2  180.88   10.80
  -1   0  -2  172.98    6.70
  -1   0  -2  192.98   11.20
  -1   0  -2  187.58   13.00
  -1   0  -2  175.18    7.00
  -1   0  -2  185.38   10.30
   1   0   2  178.18    8.40
   1   0   2  174.98    5.50
   1   0   2  184.38    6.80
   1   0   2  184.28    6.10
   1   0   2  181.08   12.50
   1   0   2  183.68    9.50
   1   0   2  184.78   10.80
  -2   0  -2   17.60    2.00
  -2   0  -2   16.40    1.80
  -2   0  -2   19.40    4.20
  -2   0  -2   16.90    1.20
  -2   0  -2   15.50    1.30
  -2   0  -2   18.30    2.10
  -2   0  -2   26.00    6.20
  -2   0  -2   22.60    2.60
   2   0   2   16.10    1.40
   2   0   2   20.50    2.20
   2   0   2   16.70    5.40
   2   0   2   15.30    2.60
   2   0   2   21.80    3.70
   2   0   2   13.90    3.40
   2   0   2   19.40    5.00
   2   0   2   15.90    1.80
   2   0   2   13.80    1.50
  -3   0  -2  122.09    8.40
  -3   0  -2  130.99    6.40
  -3   0  -2  126.19    5.50
  -3   0  -2  124.49    6.30
  -3   0  -2  119.39    4.70
  -3   0  -2  140.19   13.60
  -3   0  -2  117.19    5.30
  -3   0  -2  119.69    5.20
  -3   0  -2  131.69   10.30
   3   0   2  116.69    9.00
   3   0   2  117.59    6.10
   3   0   2  135.09   13.90
   3   0   2  121.29    6.00
   3   0   2   97.99    9.50
   3   0   2  119.59    6.30
   3   0   2  118.39    6.80
  -4   0  -2  152.38   10.10
  -4   0  -2  149.49    7.50
  -4   0  -2  138.79    9.50
  -4   0  -2  161.78   16.90
  -4   0  -2  140.89    5.20
  -4   0  -2  158.28    6.60
  -4   0  -2  149.19    7.90
  -4   0  -2  137.29   12.20
  -4   0  -2  148.59    6.90
  -4   0  -2  143.49    4.90
   4   0   2  144.29   12.50
   4   0   2  129.19    6.80
   4   0   2  155.48   11.60
   4   0   2  146.19    7.60
   4   0   2  160.38   17.60
   4   0   2  141.59    8.30
  -5   0  -2    1.00    1.40
  -5   0  -2    5.40    5.00
  -5   0  -2    1.00    1.60
   5   0   2    0.50    3.00
   5   0   2   11.30    8.00
   5   0   2    0.20    1.50
   5   0   2    0.80    4.30
  -6   0  -2  262.77   22.40
  -6   0  -2  350.16   16.00
   6   0   2  270.07   21.70
   6   0   2  321.27   20.30
   6   0   2  283.97   30.20
   6  -1  -2    5.00    2.70
   6  -1  -2    1.30    9.20
  -6   1   2   -0.50    2.90
  -6   1   2   -0.60    1.80
  -6   1   2   -1.50    3.90
   5  -1  -2   80.99    6.50
   5  -1  -2   83.89    9.90
   5  -1  -2   90.19   18.20
  -5   1   2   92.49    7.70
  -5   1   2   85.99    7.10
   4  -1  -2  117.79    6.90
   4  -1  -2  131.89   19.40
   4  -1  -2  118.89    8.10
   4  -1  -2  110.49    7.20
   4  -1  -2  115.79   10.00
  -4   1   2  129.19    8.00
  -4   1   2  122.29    6.50
  -4   1   2  124.99    7.90
   3  -1  -2  513.85   27.90
   3  -1  -2  465.55   16.70
   3  -1  -2  467.15   15.80
   3  -1  -2  462.65   18.20
   3  -1  -2  477.25   15.70
   3  -1  -2  508.75   19.90
   3  -1  -2  465.15   17.10
  -3   1   2  476.55   15.90
  -3   1   2  491.35   18.80
  -3   1   2  449.46   18.00
  -3   1   2  489.05   17.30
  -3   1   2  494.65   17.40
  -3   1   2  489.45   15.80
  -3   1   2  468.35   15.90
  -3   1   2  495.25   18.30
  -3   1   2  452.75   22.50
   2  -1  -2 1283.27   37.40
   2  -1  -2 1285.27   36.10
   2  -1  -2 1298.47   44.30
   2  -1  -2 1137.19   35.80
   2  -1  -2 1309.27   37.80
   2  -1  -2 1300.47   35.40
  -2   1   2 1266.37   37.70
  -2   1   2 1309.57   42.30
  -2   1   2 1253.67   36.30
  -2   1   2 1240.88   35.50
  -2   1   2 1308.27   36.40
  -2   1   2 1332.77   36.70
  -2   1   2 1305.77   35.40
  -2   1   2 1292.07   37.00
  -2   1   2 1288.17   35.10
  -1  -1  -2   71.39    7.80
  -1  -1  -2   60.59    3.30
  -1  -1  -2   60.69    5.40
  -1  -1  -2   62.79    2.40
  -1  -1  -2   63.09    2.80
  -1  -1  -2   63.09    2.40
  -1  -1  -2   64.79    3.00
  -1  -1  -2   64.89    5.20
  -1  -1  -2   63.09    4.40
   1   1   2   60.69    7.40
   1   1   2   63.29    5.00
   1   1   2   64.79    4.40
   1   1   2   67.69    3.30
   1   1   2   70.19    4.80
   1   1   2   65.99    3.40
   1   1   2   66.89    3.20
   1   1   2   64.49    2.30
   1   1   2   61.19    2.80
  -2  -1  -2  131.99    5.90
  -2  -1  -2  135.09    5.20
  -2  -1  -2  144.59    9.10
  -2  -1  -2  128.99    5.30
  -2  -1  -2  128.49    6.00
  -2  -1  -2  131.09    5.00
  -2  -1  -2  144.89   11.80
  -2  -1  -2  141.19   13.60
  -2  -1  -2  134.89    4.40
  -2  -1  -2  139.09    6.70
   2   1   2  141.49    7.70
   2   1   2  136.39    8.50
   2   1   2  127.79    5.20
   2   1   2  130.59    5.80
   2   1   2  130.49    5.60
   2   1   2  141.29    8.20
   2   1   2  136.39    5.70
  -3  -1  -2 2791.12   78.89
  -3  -1  -2 2813.62   75.59
  -3  -1  -2 3033.40   83.29
  -3  -1  -2 2975.40   99.59
  -3  -1  -2 2780.82   75.59
  -3  -1  -2 2768.22   90.99
  -3  -1  -2 2757.82   74.69
  -3  -1  -2 2801.22   78.59
   3   1   2 2848.52   91.19
   3   1   2 2787.52   75.39
   3   1   2 2912.41   81.79
   3   1   2 2840.42   75.89
   3   1   2 2930.61   80.99
   3   1   2 2702.13   75.19
  -4  -1  -2  331.57   15.30
  -4  -1  -2  298.17   12.10
  -4  -1  -2  283.07   10.20
  -4  -1  -2  312.67   11.90
  -4  -1  -2  304.57   12.10
  -4  -1  -2  311.77   18.10
  -4  -1  -2  310.47   13.30
  -4  -1  -2  303.47   15.50
  -4  -1  -2  340.87   24.10
  -4  -1  -2  315.47   12.10
   4   1   2  305.37   11.70
   4   1   2  298.07   23.30
   4   1   2  317.47   11.70
   4   1   2  278.17   16.40
   4   1   2  323.27   17.00
  -5  -1  -2  223.88   10.50
  -5  -1  -2  233.58   11.30
  -5  -1  -2  194.28   16.20
   5   1   2  227.08   10.00
   5   1   2  223.48   15.00
   5   1   2  240.38   16.20
   5   1   2  214.88   22.60
   5   1   2  240.58    9.30
  -6  -1  -2  123.99    8.90
  -6  -1  -2  184.88   31.30
  -6  -1  -2  120.59   14.80
   6   1   2   89.59   13.70
   6   1   2  131.29   12.80
   6   1   2  104.59   20.20
   5  -2  -2   -0.30    6.70
   5  -2  -2    0.80    2.30
   5  -2  -2    1.20    3.00
  -5   2   2   10.10    4.40
  -5   2   2    0.30    2.10
  -5   2   2   -1.90    1.80
   4  -2  -2  135.69   11.20
   4  -2  -2  132.19    9.30
   4  -2  -2  111.89    7.80
   4  -2  -2  125.59   19.60
  -4   2   2  127.39    7.80
  -4   2   2  127.39    6.00
  -4   2   2  124.49    8.20
   3  -2  -2   23.40    4.00
   3  -2  -2   15.40    4.00
   3  -2  -2   24.30    4.50
   3  -2  -2   23.70    3.40
   3  -2  -2   25.20    3.60
   3  -2  -2   24.70    6.80
  -3   2   2   20.60    3.80
  -3   2   2   21.40    3.30
  -3   2   2   21.40    6.10
  -3   2   2   22.90    3.60
  -3   2   2   21.60    3.10
  -3   2   2   25.30    3.80
  -3   2   2   24.70    2.40
  -3   2   2   21.20    3.90
   2  -2  -2  306.57   13.00
   2  -2  -2  291.47   12.00
   2  -2  -2  306.87   11.80
   2  -2  -2  312.47   13.50
   2  -2  -2  309.77   10.90
   2  -2  -2  309.07   11.10
   2  -2  -2  271.57   17.10
   2  -2  -2  316.87   11.60
  -2   2   2  286.17   12.30
  -2   2   2  304.07   11.80
  -2   2   2  286.67   11.10
  -2   2   2  301.77   11.10
  -2   2   2  320.87   17.10
  -2   2   2  313.87   10.30
  -2   2   2  314.47   11.40
  -2   2   2  307.77   11.40
  -2   2   2  318.87   12.80
   1  -2  -2  378.56   12.50
   1  -2  -2  381.96   12.90
   1  -2  -2  380.16   10.40
   1  -2  -2  371.26   12.60
   1  -2  -2  378.76   12.00
   1  -2  -2  369.26   14.10
   1  -2  -2  374.16   16.80
   1  -2  -2  396.56   12.50
   1  -2  -2  352.26   12.00
   1  -2  -2  382.96   10.60
  -1   2   2  367.96   13.10
  -1   2   2  368.16   13.50
  -1   2   2  387.06   11.60
  -1   2   2  388.16   12.50
  -1   2   2  371.86   12.10
  -1   2   2  392.76   12.40
  -1   2   2  360.66   11.90
   0  -2  -2  838.92   23.40
   0  -2  -2  850.21   23.30
   0  -2  -2  825.02   22.70
   0  -2  -2  836.42   23.40
   0  -2  -2  893.11   24.70
   0  -2  -2  853.11   25.40
   0  -2  -2  854.11   23.90
   0  -2  -2  860.51   24.60
   0  -2  -2  916.41   30.10
   0  -2  -2  861.41   25.20
   0   2   2  854.31   26.90
   0   2   2  851.81   23.40
   0   2   2  860.61   22.70
   0   2   2  833.92   23.90
   0   2   2  868.61   24.00
   0   2   2  836.92   23.10
   0   2   2  850.01   30.30
  -1  -2  -2   14.70    1.40
  -1  -2  -2   14.40    1.40
  -1  -2  -2   25.40    5.50
  -1  -2  -2   17.20    1.10
  -1  -2  -2   18.60    2.70
  -1  -2  -2   18.50    3.40
  -1  -2  -2   20.70    1.90
  -1  -2  -2   18.40    1.50
  -1  -2  -2   16.00    2.90
   1   2   2   20.40    2.20
   1   2   2   16.30    1.60
   1   2   2   16.10    1.50
   1   2   2   17.50    2.90
   1   2   2   18.20    3.10
   1   2   2   17.20    4.90
   1   2   2   17.10    1.70
   1   2   2   15.60    1.70
  -2  -2  -2   69.39    9.70
  -2  -2  -2   66.29    3.10
  -2  -2  -2   62.79    2.40
  -2  -2  -2   82.19   12.10
  -2  -2  -2   53.19    4.30
  -2  -2  -2   64.49    3.90
  -2  -2  -2   61.09    3.40
  -2  -2  -2   62.39    4.00
  -2  -2  -2   70.09    5.90
  -2  -2  -2   65.89    3.40
   2   2   2   68.89    4.20
   2   2   2   63.39    3.00
   2   2   2   61.99    4.60
   2   2   2   62.69    5.10
   2   2   2   61.69   10.90
   2   2   2   66.79    4.30
   2   2   2   66.09    5.50
   2   2   2   67.89    3.90
  -3  -2  -2 1339.77   42.30
  -3  -2  -2 1275.07   38.60
  -3  -2  -2 1212.98   35.10
  -3  -2  -2 1220.58   36.30
  -3  -2  -2 1293.67   36.30
  -3  -2  -2 1261.67   40.10
  -3  -2  -2 1273.47   35.30
  -3  -2  -2 1268.37   54.79
  -3  -2  -2 1237.88   49.10
  -3  -2  -2 1306.57   37.00
   3   2   2 1270.77   35.90
   3   2   2 1255.87   34.30
   3   2   2 1336.97   37.90
   3   2   2 1247.98   40.70
  -4  -2  -2 1294.17   37.50
  -4  -2  -2 1265.07   60.79
  -4  -2  -2 1240.68   52.89
  -4  -2  -2 1216.48   39.80
  -4  -2  -2 1231.38   37.80
  -4  -2  -2 1274.77   42.70
  -4  -2  -2 1208.48   35.50
  -4  -2  -2 1272.57   36.60
  -4  -2  -2 1247.78   37.20
  -4  -2  -2 1278.77   37.70
  -4  -2  -2 1243.18   44.40
   4   2   2 1287.67   35.20
   4   2   2 1270.77   39.50
   4   2   2 1299.17   36.40
   4   2   2 1254.07   42.60
   4   2   2 1213.08   39.50
  -5  -2  -2  763.52   25.00
  -5  -2  -2  712.23   24.70
  -5  -2  -2  737.83   25.60
  -5  -2  -2  746.73   34.00
  -5  -2  -2  741.63   25.00
  -5  -2  -2  690.33   47.90
   5   2   2  760.52   30.90
   5   2   2  727.13   21.10
   5   2   2  770.32   23.90
   5   2   2  672.73   27.70
  -6  -2  -2    7.30    2.80
  -6  -2  -2   14.70    9.40
  -6  -2  -2    4.50    4.30
   6   2   2    9.20    3.80
   6   2   2    4.50    4.50
   5  -3  -2    7.00    4.00
   5  -3  -2   -8.40    6.20
  -5   3   2    3.90    2.50
  -5   3   2    2.90    3.00
  -5   3   2   10.40    5.30
   4  -3  -2   24.00    5.70
   4  -3  -2   25.80    4.90
   4  -3  -2   33.60   10.70
   4  -3  -2   26.50    5.90
  -4   3   2   28.90    4.80
  -4   3   2   31.20    4.40
   3  -3  -2  115.59    9.00
   3  -3  -2  126.79    6.70
   3  -3  -2  119.49    7.80
   3  -3  -2  118.29    7.10
   3  -3  -2  114.59    7.60
   3  -3  -2  125.19   14.50
   3  -3  -2  116.89    7.90
   3  -3  -2  116.09    9.20
  -3   3   2   94.79   14.70
  -3   3   2  124.59    5.40
  -3   3   2  122.69    7.60
  -3   3   2  122.29    8.20
  -3   3   2  124.19    6.90
  -3   3   2  119.99    6.80
  -3   3   2  127.29    8.10
   2  -3  -2 1487.25   42.50
   2  -3  -2 1360.96   40.40
   2  -3  -2 1481.55   41.10
   2  -3  -2 1286.37   39.50
   2  -3  -2 1371.06   44.90
   2  -3  -2 1424.16   35.60
   2  -3  -2 1362.66   38.30
   2  -3  -2 1383.26   35.80
   2  -3  -2 1422.56   50.99
   2  -3  -2 1380.66   39.50
  -2   3   2 1351.76   39.50
  -2   3   2 1366.36   48.20
  -2   3   2 1354.56   37.20
  -2   3   2 1394.56   40.40
  -2   3   2 1333.27   40.70
  -2   3   2 1412.86   39.10
  -2   3   2 1356.16   39.40
   1  -3  -2 1144.59   32.00
   1  -3  -2 1135.69   29.70
   1  -3  -2 1085.79   29.80
   1  -3  -2 1158.68   32.00
   1  -3  -2 1098.19   32.60
   1  -3  -2 1065.99   31.30
   1  -3  -2 1136.19   38.30
   1  -3  -2 1110.19   30.70
   1  -3  -2 1107.79   32.30
   1  -3  -2 1144.89   36.00
  -1   3   2 1142.79   39.30
  -1   3   2 1105.89   32.10
  -1   3   2 1104.09   31.30
  -1   3   2 1098.49   32.40
  -1   3   2 1073.89   31.80
  -1   3   2 1139.79   31.40
  -1   3   2 1104.39   30.40
   0  -3  -2  880.61   25.80
   0  -3  -2  878.61   24.30
   0  -3  -2  867.01   23.90
   0  -3  -2  839.32   24.50
   0  -3  -2  907.71   24.20
   0  -3  -2  862.81   27.80
   0  -3  -2  890.51   31.10
   0  -3  -2  890.31   25.50
   0  -3  -2  871.41   24.20
   0  -3  -2  864.51   24.30
   0   3   2  862.11   25.10
   0   3   2  896.11   25.10
   0   3   2  914.81   25.20
   0   3   2  869.31   24.40
   0   3   2  864.01   32.40
   0   3   2  892.01   24.70
   0   3   2  823.92   26.50
  -1  -3  -2  867.11   26.40
  -1  -3  -2  848.32   24.60
  -1  -3  -2  908.01   33.20
  -1  -3  -2  868.91   23.40
  -1  -3  -2  888.51   25.30
  -1  -3  -2  813.02   24.20
  -1  -3  -2  885.41   24.80
  -1  -3  -2  837.82   27.60
  -1  -3  -2  840.62   24.60
   1   3   2  874.21   24.30
   1   3   2  893.41   26.90
   1   3   2  840.52   24.50
   1   3   2  875.01   24.60
   1   3   2  867.11   25.30
   1   3   2  853.51   34.40
   1   3   2  852.31   24.90
  -2  -3  -2  560.04   27.70
  -2  -3  -2  534.65   17.50
  -2  -3  -2  531.95   17.40
  -2  -3  -2  559.84   16.80
  -2  -3  -2  570.64   20.50
  -2  -3  -2  537.45   17.90
  -2  -3  -2  544.95   19.10
  -2  -3  -2  569.04   18.40
  -2  -3  -2  541.35   17.10
   2   3   2  560.64   15.90
   2   3   2  566.54   16.30
   2   3   2  570.74   21.50
   2   3   2  573.44   20.80
   2   3   2  552.64   17.40
   2   3   2  569.34   29.20
   2   3   2  547.75   16.00
   2   3   2  559.54   18.50
  -3  -3  -2   46.40    4.10
  -3  -3  -2   58.39   11.80
  -3  -3  -2   55.49    3.50
  -3  -3  -2   57.59    4.40
  -3  -3  -2   45.90    5.40
  -3  -3  -2   45.50    3.90
  -3  -3  -2   35.50    8.00
  -3  -3  -2   40.80    5.80
  -3  -3  -2   48.70    3.80
   3   3   2   50.09    4.80
   3   3   2   50.69    5.60
   3   3   2   56.19    3.10
   3   3   2   52.29    3.90
   3   3   2   48.00    5.40
   3   3   2   48.30    2.50
  -4  -3  -2   44.40    4.70
  -4  -3  -2   40.30    4.20
  -4  -3  -2   50.89    5.00
  -4  -3  -2   60.79    7.30
  -4  -3  -2   53.99    5.20
  -4  -3  -2   47.00    4.00
  -4  -3  -2   40.70    6.30
  -4  -3  -2   57.59   11.30
  -4  -3  -2   53.49   13.20
  -4  -3  -2   53.89    4.30
   4   3   2   52.29    4.30
   4   3   2   38.50    5.70
   4   3   2   49.40    3.00
   4   3   2   45.40    7.10
   4   3   2   47.20    2.70
  -5  -3  -2 4359.56  154.28
  -5  -3  -2 4663.13  117.69
  -5  -3  -2 4208.98  120.89
  -5  -3  -2 4001.60  118.59
  -5  -3  -2 4528.35  129.79
  -5  -3  -2 4447.46  117.79
  -5  -3  -2 4585.34  120.79
  -5  -3  -2 4629.74  120.09
   5   3   2 4297.47  112.29
   5   3   2 4591.44  126.39
   5   3   2 4470.05  117.39
   5   3   2 4366.76  113.89
  -6  -3  -2  140.59   15.60
  -6  -3  -2  224.18   34.70
  -6  -3  -2  139.59    8.50
  -6  -3  -2  161.18    9.60
   6   3   2  174.18   13.80
   5  -4  -2  149.99   26.00
   5  -4  -2  145.39   13.40
  -5   4   2  147.89    9.30
  -5   4   2  133.69   15.00
  -5   4   2  165.38   11.50
   4  -4  -2   -0.70    3.30
   4  -4  -2    1.40    3.00
   4  -4  -2   -8.80    4.80
  -4   4   2    0.00    3.90
  -4   4   2    3.40    2.50
  -4   4   2    4.30    2.20
   3  -4  -2   18.20    7.00
   3  -4  -2   13.30    4.40
   3  -4  -2   17.40    4.50
   3  -4  -2   16.40    4.60
  -3   4   2   25.80    4.20
  -3   4   2   18.40    6.60
  -3   4   2   20.30    2.10
  -3   4   2   20.50    3.30
   2  -4  -2 1755.92   61.19
   2  -4  -2 1651.03   50.39
   2  -4  -2 1634.24   47.60
   2  -4  -2 1671.03   44.60
   2  -4  -2 1729.03   47.90
   2  -4  -2 1640.44   45.80
   2  -4  -2 1690.23   54.89
   2  -4  -2 1704.23   50.29
   2  -4  -2 1635.04   48.10
   2  -4  -2 1648.14   43.70
  -2   4   2 1663.13   57.99
  -2   4   2 1713.93   45.10
  -2   4   2 1715.13   49.40
  -2   4   2 1670.33   47.60
  -2   4   2 1620.04   48.50
  -2   4   2 1649.73   46.90
  -2   4   2 1671.13   47.80
   1  -4  -2 3910.61  105.19
   1  -4  -2 3968.10  110.09
   1  -4  -2 3852.01  111.39
   1  -4  -2 3855.21  103.79
  -1   4   2 3897.61  113.09
  -1   4   2 4004.10  103.29
  -1   4   2 3913.11  103.29
   0  -4  -2   95.99    4.70
   0  -4  -2   87.49    7.30
   0  -4  -2   95.99    5.30
   0  -4  -2   87.09    8.20
   0  -4  -2   92.89    6.00
   0  -4  -2   95.89    4.90
   0  -4  -2  101.59    4.80
   0  -4  -2   94.69    4.50
   0  -4  -2   99.39    4.70
   0  -4  -2   96.09    4.50
   0   4   2   92.09    5.60
   0   4   2   97.19    5.70
   0   4   2   99.39    5.50
   0   4   2   88.29    9.10
   0   4   2   95.09    5.30
   0   4   2   99.39    5.10
   0   4   2   98.69    5.60
  -1  -4  -2 2065.29   57.69
  -1  -4  -2 2114.39   54.99
  -1  -4  -2 2113.89   56.29
  -1  -4  -2 2078.59   55.99
  -1  -4  -2 2134.39   56.29
  -1  -4  -2 2156.68   65.09
  -1  -4  -2 2089.89   60.59
  -1  -4  -2 2122.99   55.79
   1   4   2 2083.89   56.99
   1   4   2 2078.69   59.59
   1   4   2 2021.30   55.69
   1   4   2 2015.40   67.49
   1   4   2 2026.10   57.89
   1   4   2 2063.49   53.89
  -2  -4  -2  125.79    7.40
  -2  -4  -2  111.29    4.90
  -2  -4  -2  132.29    7.30
  -2  -4  -2  119.29    7.00
  -2  -4  -2  122.29    7.10
  -2  -4  -2  108.69    5.90
  -2  -4  -2  109.29    5.80
  -2  -4  -2  114.19    8.20
  -2  -4  -2  106.09   11.10
  -2  -4  -2  115.59    6.20
  -2  -4  -2  121.79    6.10
   2   4   2  136.59   13.50
   2   4   2  112.09    5.10
   2   4   2  117.39    7.00
   2   4   2  120.39    5.50
   2   4   2  117.39    8.90
  -3  -4  -2  829.72   28.70
  -3  -4  -2  820.22   25.20
  -3  -4  -2  797.12   25.40
  -3  -4  -2  788.22   27.40
  -3  -4  -2  807.12   24.80
  -3  -4  -2  806.82   25.20
  -3  -4  -2  815.72   36.20
  -3  -4  -2  836.52   39.70
  -3  -4  -2  780.52   28.70
   3   4   2  815.82   28.10
   3   4   2  844.02   31.60
   3   4   2  827.62   22.60
   3   4   2  818.62   22.50
   3   4   2  813.02   24.10
   3   4   2  792.42   29.30
  -4  -4  -2  774.82   25.50
  -4  -4  -2  796.82   30.70
  -4  -4  -2  799.12   24.30
  -4  -4  -2  785.42   24.90
  -4  -4  -2  746.03   24.70
  -4  -4  -2  854.31   44.70
  -4  -4  -2  709.13   30.00
  -4  -4  -2  752.42   27.60
  -4  -4  -2  788.42   39.00
   4   4   2  756.32   30.20
   4   4   2  792.92   30.20
   4   4   2  748.43   28.70
   4   4   2  766.12   21.10
  -5  -4  -2  486.55   18.40
  -5  -4  -2  503.15   25.60
  -5  -4  -2  540.65   21.70
  -5  -4  -2  511.05   18.80
  -5  -4  -2  522.75   38.20
  -5  -4  -2  507.65   21.20
   5   4   2  512.25   24.50
  -6  -4  -2    0.60    4.50
  -6  -4  -2    0.80    2.30
  -6  -4  -2   -0.10    1.70
  -6  -4  -2    1.00    9.20
  -6  -4  -2   -3.30    1.90
  -6  -4  -2   -0.80    1.50
   6   4   2    5.90    4.20
   4  -5  -2   75.99   11.60
   4  -5  -2   66.09   17.30
   4  -5  -2   67.29   10.40
  -4   5   2   74.19   11.70
  -4   5   2   90.09    8.20
  -4   5   2   93.89    7.20
   3  -5  -2   -1.40    2.50
   3  -5  -2    5.00    4.50
   3  -5  -2   -1.70    4.90
  -3   5   2   -0.80    1.20
  -3   5   2   -2.00    2.50
  -3   5   2    3.20    2.30
   2  -5  -2   38.90    3.40
   2  -5  -2   40.30    8.90
   2  -5  -2   31.40    3.90
   2  -5  -2   32.40    7.60
   2  -5  -2   37.90    6.70
   2  -5  -2   35.90    3.40
   2  -5  -2   37.40    5.80
   2  -5  -2   30.70    4.60
  -2   5   2   36.00    3.20
  -2   5   2   33.70    4.10
  -2   5   2   36.20    5.60
  -2   5   2   35.70    4.50
  -2   5   2   35.70    4.30
  -2   5   2   33.30    3.90
  -2   5   2   29.20    5.10
   1  -5  -2   18.50    5.30
   1  -5  -2   11.80    2.30
   1  -5  -2   12.90    2.40
   1  -5  -2   12.90    2.90
   1  -5  -2   12.60    2.30
   1  -5  -2    8.60    1.70
   1  -5  -2    8.30    2.90
   1  -5  -2   10.30    1.90
   1  -5  -2    8.80    2.40
  -1   5   2    9.40    2.60
  -1   5   2    4.50    4.20
  -1   5   2   12.20    3.00
  -1   5   2    9.30    2.40
  -1   5   2   14.70    3.10
  -1   5   2    9.90    2.30
  -1   5   2    6.50    1.70
   0  -5  -2   23.70    2.60
   0  -5  -2   25.90    2.70
   0  -5  -2   19.80    5.00
   0  -5  -2   20.40    4.80
   0  -5  -2   23.50    3.40
   0  -5  -2   29.20    2.70
   0  -5  -2   22.30    2.40
   0  -5  -2   22.20    2.30
   0  -5  -2   15.40    3.80
   0  -5  -2   20.40    2.50
   0   5   2   19.60    3.30
   0   5   2   21.50    3.50
   0   5   2   24.80    2.90
   0   5   2   22.80    3.20
   0   5   2   21.30    6.30
   0   5   2   22.10    3.30
  -1  -5  -2  851.51   29.50
  -1  -5  -2  871.11   26.00
  -1  -5  -2  866.81   33.20
  -1  -5  -2  837.32   26.00
  -1  -5  -2  839.12   31.00
  -1  -5  -2  846.52   25.90
  -1  -5  -2  843.22   25.80
  -1  -5  -2  868.71   25.00
  -1  -5  -2  892.51   25.70
   1   5   2  837.52   36.80
   1   5   2  877.21   26.20
   1   5   2  892.21   30.60
   1   5   2  845.32   29.20
   1   5   2  890.11   27.60
   1   5   2  845.12   26.10
  -2  -5  -2   72.79    3.30
  -2  -5  -2   61.19    6.30
  -2  -5  -2   66.99    2.40
  -2  -5  -2   62.19    9.80
  -2  -5  -2   68.69    4.60
  -2  -5  -2   63.99    4.70
  -2  -5  -2   70.09    4.80
  -2  -5  -2   76.79    5.00
  -2  -5  -2   60.49    5.10
  -2  -5  -2   65.99    6.90
  -2  -5  -2   68.69    5.30
   2   5   2   70.69    4.30
   2   5   2   68.39    5.20
   2   5   2   72.59   11.80
   2   5   2   63.09    5.50
   2   5   2   67.39    4.30
   2   5   2   65.69    7.50
  -3  -5  -2  139.99   10.70
  -3  -5  -2  149.39    7.80
  -3  -5  -2  149.39    8.00
  -3  -5  -2  128.09    8.60
  -3  -5  -2  140.89    9.50
  -3  -5  -2  133.39    6.10
  -3  -5  -2  141.99    9.60
  -3  -5  -2  168.58    8.10
  -3  -5  -2  141.19   14.40
   3   5   2  149.79    6.20
   3   5   2  140.29    9.60
   3   5   2  142.59   16.00
   3   5   2  140.39    6.00
   3   5   2  140.09    6.90
   3   5   2  118.49   11.20
  -4  -5  -2  201.78   11.30
  -4  -5  -2  181.58   17.10
  -4  -5  -2  192.68    9.00
  -4  -5  -2  213.88   13.20
  -4  -5  -2  174.48   12.30
  -4  -5  -2  190.18   13.20
  -4  -5  -2  207.68   10.10
  -4  -5  -2  204.08   20.10
  -4  -5  -2  187.48   12.30
   4   5   2  187.58    8.90
   4   5   2  203.98   13.00
   4   5   2  200.28   14.40
   4   5   2  170.18    6.70
   4   5   2  188.58   13.00
   4   5   2  197.18    7.10
  -5  -5  -2    0.80    3.10
  -5  -5  -2   -1.00    2.30
  -5  -5  -2   -1.60    1.70
  -5  -5  -2    1.10    2.30
  -5  -5  -2    0.00    1.90
  -5  -5  -2    4.60    6.50
   5   5   2    0.50    0.60
   5   5   2    1.00    3.40
   5   5   2    8.10    4.00
   5   5   2    0.60    0.80
  -6  -5  -2   12.20   10.90
  -6  -5  -2    6.80    3.90
  -6  -5  -2   10.50    3.20
  -6  -5  -2   12.80    4.00
   6   5   2   13.80    5.70
   4  -6  -2    2.80    3.60
   4  -6  -2    0.80    5.20
   4  -6  -2   -6.10    7.10
  -4   6   2   -3.70    4.90
  -4   6   2    4.20    2.40
  -4   6   2   -1.50    3.00
   3  -6  -2   21.30    6.50
   3  -6  -2   17.10    6.80
   3  -6  -2   17.60    9.60
  -3   6   2   20.50    4.80
  -3   6   2   20.80    5.90
  -3   6   2   14.10    3.60
   2  -6  -2  108.99   16.50
   2  -6  -2  104.59   10.50
   2  -6  -2   86.39   13.20
  -2   6   2  102.79    7.60
  -2   6   2   90.89    7.00
  -2   6   2  105.99    6.10
  -2   6   2  100.79    9.00
  -2   6   2  101.69    8.20
   1  -6  -2  168.38   12.40
   1  -6  -2  132.39    8.10
   1  -6  -2  123.69    7.20
   1  -6  -2  124.89   12.40
   1  -6  -2  141.49    6.70
   1  -6  -2  146.79   13.70
   1  -6  -2  140.09    7.70
   1  -6  -2  137.59    6.50
  -1   6   2  127.09    7.70
  -1   6   2  142.29    9.60
  -1   6   2  128.89    7.90
  -1   6   2  143.29    7.60
  -1   6   2  125.09    8.60
  -1   6   2  145.09    9.00
  -1   6   2  141.49    9.60
  -1   6   2  124.39   13.60
   0  -6  -2  655.23   21.60
   0  -6  -2  646.74   22.30
   0  -6  -2  681.53   27.90
   0  -6  -2  715.93   29.50
   0  -6  -2  661.53   29.50
   0  -6  -2  669.93   22.00
   0  -6  -2  676.53   21.30
   0  -6  -2  683.93   21.00
   0  -6  -2  667.83   21.10
   0   6   2  675.93   22.90
   0   6   2  634.94   22.50
   0   6   2  678.03   21.40
   0   6   2  676.73   25.20
   0   6   2  654.63   32.10
   0   6   2  730.63   26.30
   0   6   2  669.33   23.90
  -1  -6  -2  341.37   12.90
  -1  -6  -2  362.46   13.70
  -1  -6  -2  364.66   13.60
  -1  -6  -2  354.16   18.30
  -1  -6  -2  352.66   12.60
  -1  -6  -2  354.76   18.70
  -1  -6  -2  342.97   13.30
  -1  -6  -2  390.56   19.40
  -1  -6  -2  354.76   13.60
   1   6   2  329.77   22.10
   1   6   2  345.47   13.80
   1   6   2  346.17   17.80
   1   6   2  342.57   17.20
   1   6   2  356.46   15.10
   1   6   2  348.57   14.40
  -2  -6  -2  315.67   17.40
  -2  -6  -2  351.66   20.00
  -2  -6  -2  321.67   13.80
  -2  -6  -2  333.47   13.50
  -2  -6  -2  310.67   18.10
  -2  -6  -2  317.07   12.90
  -2  -6  -2  316.47   13.10
  -2  -6  -2  322.47   12.60
  -2  -6  -2  337.67   12.90
   2   6   2  328.47   14.60
   2   6   2  360.36   19.70
   2   6   2  285.77   21.30
   2   6   2  333.17   15.30
   2   6   2  281.47   12.10
   2   6   2  324.17   12.90
  -3  -6  -2  290.77   14.70
  -3  -6  -2  260.27   11.70
  -3  -6  -2  309.47   20.90
  -3  -6  -2  310.97   13.20
  -3  -6  -2  316.67   17.60
  -3  -6  -2  299.97   12.70
  -3  -6  -2  288.97   15.20
  -3  -6  -2  301.07   15.70
   3   6   2  319.07   11.50
   3   6   2  301.97   11.70
   3   6   2  303.47   15.90
   3   6   2  305.97   12.30
   3   6   2  314.47   19.50
   3   6   2  316.87   24.20
  -4  -6  -2  407.06   27.30
  -4  -6  -2  398.26   16.40
  -4  -6  -2  408.76   21.20
   4   6   2  379.86   12.90
   4   6   2  394.26   23.00
   4   6   2  398.76   13.80
   4   6   2  402.26   20.50
   4   6   2  387.86   15.10
  -5  -6  -2  205.68   21.20
  -5  -6  -2  213.68   13.90
  -5  -6  -2  210.78   11.60
  -5  -6  -2  199.98   15.50
   5   6   2  206.78   16.40
   5   6   2  226.68   16.10
   5   6   2  200.98    8.60
   5   6   2  215.58    7.60
  -6  -6  -2    0.70    2.30
  -6  -6  -2    5.80    3.70
  -6  -6  -2   -3.00    2.90
  -6  -6  -2   -2.40    3.50
   3  -7  -2   47.10   14.70
   3  -7  -2   35.40   12.30
   3  -7  -2   31.70    9.10
  -3   7   2   35.10    6.00
  -3   7   2   49.99    8.10
   2  -7  -2   -1.30    5.00
   2  -7  -2   10.50    5.90
   2  -7  -2   25.10    7.40
  -2   7   2   15.90    4.20
  -2   7   2   15.90    6.10
  -2   7   2   11.20    4.00
   1  -7  -2  109.39   12.00
   1  -7  -2  112.39    7.70
   1  -7  -2  111.89   13.30
   1  -7  -2  107.99   13.10
  -1   7   2  110.29    9.00
  -1   7   2  103.59    7.20
  -1   7   2  106.89    9.60
   0  -7  -2    2.60    1.70
   0  -7  -2    7.60    4.70
   0  -7  -2    4.30    2.70
   0  -7  -2    9.40    2.80
   0  -7  -2    5.60    1.90
   0  -7  -2    5.00    4.60
   0  -7  -2    3.10    1.80
   0   7   2    4.30    4.80
   0   7   2    6.80    2.80
   0   7   2    2.40    2.30
   0   7   2    4.00    3.10
   0   7   2    5.70    3.00
  -1  -7  -2 1277.97   37.50
  -1  -7  -2 1339.97   46.70
  -1  -7  -2 1267.07   38.50
  -1  -7  -2 1235.98   39.30
  -1  -7  -2 1347.47   48.70
  -1  -7  -2 1301.57   39.30
   1   7   2 1333.17   41.00
   1   7   2 1290.57   53.39
   1   7   2 1302.77   41.70
   1   7   2 1279.77   45.20
   1   7   2 1334.87   47.00
  -2  -7  -2  109.79    7.40
  -2  -7  -2   89.79   12.10
  -2  -7  -2  119.39   11.70
   2   7   2  114.59    9.30
   2   7   2  119.59    9.50
   2   7   2  127.99   12.50
   2   7   2  122.99   16.90
   2   7   2  107.19    7.70
  -3  -7  -2  102.19   10.70
  -3  -7  -2  117.29   12.60
  -3  -7  -2   94.29    7.20
   3   7   2  106.69    6.90
   3   7   2   83.19   13.00
   3   7   2   98.19    7.10
   3   7   2   96.19    9.20
  -4  -7  -2  130.79   15.30
  -4  -7  -2  120.09   12.00
  -4  -7  -2  118.09    8.30
   4   7   2  110.69    7.10
   4   7   2  135.09   13.80
   4   7   2  110.09   11.00
   4   7   2  110.59    9.10
  -5  -7  -2  190.38   13.80
  -5  -7  -2  188.68   15.60
  -5  -7  -2  181.98   11.20
   5   7   2  169.78    9.10
   5   7   2  186.18   16.60
   5   7   2  197.58   15.80
  -6  -7  -2    5.10    3.30
  -6  -7  -2    4.60    4.20
  -6  -7  -2    9.30    4.50
  -6  -7  -2   -5.60    4.70
   2  -8  -2   69.89   14.60
   2  -8  -2   79.09   16.20
  -2   8   2   72.39    8.60
  -2   8   2   66.29   10.30
   1  -8  -2  565.74   33.50
   1  -8  -2  569.64   33.40
   1  -8  -2  584.74   23.00
  -1   8   2  579.84   22.60
  -1   8   2  594.14   27.90
  -1   8   2  619.94   27.10
   0  -8  -2  182.98   10.80
   0  -8  -2  208.58   18.20
   0  -8  -2  174.48   15.30
   0   8   2  193.28   14.90
   0   8   2  180.68   13.90
   0   8   2  186.98   12.80
   0   8   2  180.18   11.30
  -1  -8  -2   66.49   11.40
  -1  -8  -2   54.79    9.10
  -1  -8  -2   63.99    6.20
   1   8   2   72.69   10.20
   1   8   2   64.29    8.60
   1   8   2   64.29   10.50
   1   8   2   67.49    7.10
  -2  -8  -2  203.48   15.10
  -2  -8  -2  234.98   17.50
  -2  -8  -2  209.38   11.40
   2   8   2  230.08   18.40
   2   8   2  218.38   14.30
   2   8   2  200.88   13.60
   2   8   2  210.38   12.30
  -3  -8  -2   18.80    4.20
  -3  -8  -2   27.30    7.40
   3   8   2   21.30    4.60
   3   8   2   14.40    5.90
   3   8   2   26.40    6.20
  -4  -8  -2  141.49   13.40
  -4  -8  -2  137.89    9.40
   4   8   2  124.49   14.70
   4   8   2  118.49   12.00
   4   8   2  114.19    8.30
  -5  -8  -2    4.10    2.90
  -5  -8  -2    2.50    4.80
  -5  -8  -2   12.20    4.50
   5   8   2   10.10    5.20
   5   8   2   12.90    6.60
   5   8   2    6.50    2.70
   1  -9  -2   -0.80    5.50
   1  -9  -2    3.30    7.70
  -1   9   2   -5.80    3.10
  -1   9   2   -2.80    4.60
   0  -9  -2    8.10    3.60
   0  -9  -2    0.80    5.30
   0  -9  -2   -1.20    5.10
   0   9   2    6.10    3.20
   0   9   2   -4.60    3.50
   0   9   2    3.30    3.60
   0   9   2   -3.40    4.60
  -1  -9  -2   25.10    4.90
  -1  -9  -2   28.00    9.20
   1   9   2   33.30    6.70
   1   9   2   30.40    8.10
   1   9   2   32.90    6.90
   1   9   2   17.30   10.00
  -2  -9  -2  266.67   20.60
  -2  -9  -2  254.17   13.80
   2   9   2  263.67   15.30
   2   9   2  193.88   18.30
   2   9   2  251.77   16.50
  -3  -9  -2    4.20    2.60
  -3  -9  -2    3.90    5.00
   3   9   2    8.70    3.70
   3   9   2   12.20    5.00
   3   9   2    5.60    4.50
  -4  -9  -2   99.09   15.20
  -4  -9  -2   90.19    8.40
   4   9   2  109.29   16.70
   4   9   2   72.29   11.10
   4   9   2   83.19    8.00
   0 -10  -2  135.29   20.90
   0  10   2  131.69   15.10
  -1 -10  -2  326.77   26.90
   1  10   2  392.16   21.40
   1  10   2  338.87   25.30
  -2 -10  -2   19.50    4.50
  -2 -10  -2    3.40    5.50
   2  10   2   14.10    5.30
   2  10   2   15.30    7.80
   2  10   2   15.70    5.00
  -3 -10  -2  158.98   11.60
  -3 -10  -2  139.79   16.60
   3  10   2  164.88   14.40
   3  10   2  128.29   18.90
   3  10   2  167.48   13.10
   3   9  -3   51.39    9.80
   3   9  -3   78.69   15.10
   3   9  -3   73.69   11.80
  -3  -9   3   62.79   14.10
  -3  -9   3   75.19   11.20
  -3  -9   3   42.40    7.90
   2   9  -3    3.10    4.10
   2   9  -3    8.60    5.90
   2   9  -3  -10.60    4.10
  -2  -9   3    0.20    2.90
  -2  -9   3   -4.60    5.40
  -2  -9   3    2.60    4.20
   1   9  -3   26.50    8.30
   1   9  -3   22.80    8.80
   1   9  -3   39.70    9.60
  -1  -9   3   40.40   11.50
  -1  -9   3   28.40    6.40
  -1  -9   3   28.80    6.60
   0   9  -3   25.50    8.70
   0   9  -3   32.50    9.00
   0  -9   3   21.00    5.20
   0  -9   3   15.30    8.10
  -1   9  -3   78.69   13.70
  -1   9  -3   91.69   16.00
   1  -9   3   97.39   10.00
   1  -9   3  126.09   20.80
   4   8  -3   11.80    7.00
   4   8  -3    5.50    4.10
   4   8  -3   20.60    5.60
  -4  -8   3   18.60    6.20
  -4  -8   3   12.20    7.30
  -4  -8   3   19.50    5.00
   3   8  -3   46.10    9.00
   3   8  -3   54.59   12.10
   3   8  -3   56.19    9.90
  -3  -8   3   56.49    8.90
  -3  -8   3   36.70    9.90
  -3  -8   3   74.69    8.60
   2   8  -3  277.47   21.00
   2   8  -3  297.87   23.10
   2   8  -3  275.07   18.80
  -2  -8   3  337.77   18.00
  -2  -8   3  301.97   22.90
  -2  -8   3  298.57   17.50
   1   8  -3    5.70    4.10
   1   8  -3   -3.20    3.60
   1   8  -3    4.10    5.50
  -1  -8   3    4.60    3.40
  -1  -8   3    5.20    3.30
  -1  -8   3   -4.70    4.10
   0   8  -3   28.70    9.70
   0   8  -3   33.90    8.60
   0   8  -3   37.20    8.80
   0  -8   3   45.20    7.40
   0  -8   3   40.10   10.90
   0  -8   3   40.00    6.20
  -1   8  -3   -2.80    3.80
   1  -8   3   -2.80    4.70
   1  -8   3   -1.20    2.50
  -2   8  -3    0.90    6.40
  -2   8  -3    7.60    4.00
   2  -8   3    7.00    6.40
   2  -8   3    3.00    4.00
   5   7  -3   67.09    7.00
   5   7  -3   61.69    8.90
  -5  -7   3   89.89   10.20
  -5  -7   3   77.49    8.80
  -5  -7   3   90.49   10.60
   4   7  -3  392.66   20.70
   4   7  -3  434.56   27.50
   4   7  -3  457.65   22.70
  -4  -7   3  546.85   25.00
  -4  -7   3  488.65   22.10
   3   7  -3 1569.94   62.09
   3   7  -3 1679.93   57.59
   3   7  -3 1566.14   54.79
  -3  -7   3 1726.23   53.89
  -3  -7   3 1680.13   55.29
   2   7  -3  720.73   36.20
   2   7  -3  730.73   31.60
   2   7  -3  748.23   34.80
  -2  -7   3  714.53   35.50
  -2  -7   3  738.53   29.30
  -2  -7   3  757.72   29.40
   1   7  -3    0.80    4.00
   1   7  -3    0.40    3.40
   1   7  -3   -0.90    3.60
   1   7  -3    3.60    3.80
  -1  -7   3    9.60    4.90
  -1  -7   3    1.10    2.50
  -1  -7   3   -0.90    1.90
   0   7  -3  165.78   15.80
   0   7  -3  172.48   14.90
   0   7  -3  171.28   13.90
   0   7  -3  130.29   14.90
   0  -7   3  138.29   15.50
   0  -7   3  165.28   11.50
   0  -7   3  150.48   10.10
  -1   7  -3    2.60    5.50
  -1   7  -3    6.70    5.70
  -1   7  -3    0.50    3.30
   1  -7   3   -0.10    4.10
   1  -7   3    1.70    2.40
  -2   7  -3  124.89   12.00
  -2   7  -3  127.59   18.80
  -2   7  -3  111.69   13.60
   2  -7   3  123.69    9.40
   2  -7   3  131.59   19.50
   2  -7   3  132.29   15.50
  -3   7  -3  139.89   15.50
  -3   7  -3   96.99   16.80
   3  -7   3  121.29   20.80
   3  -7   3  158.78   17.50
   5   6  -3   12.70    4.40
   5   6  -3   13.30    3.40
  -5  -6   3   17.80    5.70
  -5  -6   3   10.70    4.40
  -5  -6   3   12.30    3.80
   4   6  -3    5.10    2.90
   4   6  -3    0.70    2.60
   4   6  -3    3.80    2.30
   4   6  -3    2.10    3.30
  -4  -6   3    0.30    2.30
  -4  -6   3    3.30    3.70
  -4  -6   3   11.00    4.10
   3   6  -3 1445.26   49.50
   3   6  -3 1525.05   44.30
   3   6  -3 1561.84   57.69
   3   6  -3 1576.54   52.29
  -3  -6   3 1511.75   52.99
  -3  -6   3 1517.65   50.49
  -3  -6   3 1503.05   48.30
   2   6  -3   64.59    7.60
   2   6  -3   53.69    5.50
   2   6  -3   63.49   10.20
   2   6  -3   64.39   10.90
  -2  -6   3   54.59    7.60
  -2  -6   3   52.79    9.80
  -2  -6   3   50.79    7.20
   1   6  -3    9.80    4.40
   1   6  -3   11.30    4.30
   1   6  -3    5.60    3.60
   1   6  -3    7.50    4.60
  -1  -6   3   14.00    4.50
  -1  -6   3    7.90    3.30
  -1  -6   3    3.70    2.20
  -1  -6   3    5.20    2.90
  -1  -6   3   10.80    3.30
  -1  -6   3    8.00    5.20
  -1  -6   3    5.90    2.40
   0   6  -3   12.10    5.40
   0   6  -3   10.00    4.40
   0   6  -3    9.90    5.00
   0   6  -3   20.70    6.10
   0   6  -3   20.90    5.70
   0  -6   3   14.30    3.10
   0  -6   3   10.10    2.90
   0  -6   3   16.70    4.00
   0  -6   3   14.20    5.90
   0  -6   3   11.90    4.00
   0  -6   3    9.40    3.30
   0  -6   3    9.50    3.40
   0  -6   3   12.00    6.90
   0  -6   3    8.40    2.40
  -1   6  -3  277.17   21.10
  -1   6  -3  274.07   17.90
  -1   6  -3  278.57   19.60
  -1   6  -3  272.67   16.80
  -1   6  -3  284.77   17.30
   1  -6   3  278.87   12.10
   1  -6   3  289.87   14.30
   1  -6   3  263.57   20.40
   1  -6   3  258.67   11.10
   1  -6   3  263.17   14.10
   1  -6   3  265.37   26.40
   1  -6   3  268.87   19.70
   1  -6   3  270.57   14.70
  -2   6  -3   15.90    7.90
  -2   6  -3   28.70    7.60
  -2   6  -3    6.80    3.30
   2  -6   3    5.90    5.30
   2  -6   3   16.60    4.00
   2  -6   3   14.60   10.40
   2  -6   3   11.20    6.90
  -3   6  -3  399.86   20.20
  -3   6  -3  439.86   29.70
  -3   6  -3  474.15   25.80
   3  -6   3  351.36   29.90
   3  -6   3  427.36   27.70
   3  -6   3  438.76   18.10
   3  -6   3  418.26   37.10
  -4   6  -3   21.70    9.30
  -4   6  -3   22.30    6.50
   4  -6   3    7.00   10.00
   4  -6   3   13.30    8.30
   4  -6   3   15.70   11.30
   6   5  -3   78.89    5.40
   6   5  -3   78.59    8.80
  -6  -5   3   90.49   10.10
  -6  -5   3   94.89   10.10
  -6  -5   3   70.89    9.90
   5   5  -3   -1.50    2.70
   5   5  -3   -1.50    2.90
   5   5  -3    2.60    1.60
  -5  -5   3    4.70    3.30
  -5  -5   3    5.40    3.40
  -5  -5   3   -2.20    1.90
   4   5  -3   22.10    6.40
   4   5  -3   31.70    5.00
   4   5  -3   26.30    5.40
   4   5  -3   23.70    4.60
  -4  -5   3   36.30    6.90
  -4  -5   3   30.90    6.10
  -4  -5   3   25.20    4.70
  -4  -5   3   31.30    6.10
   3   5  -3   27.60    4.00
   3   5  -3   28.40    6.80
   3   5  -3   34.50    5.70
   3   5  -3   22.00    7.20
   3   5  -3   29.10    3.40
   3   5  -3   17.60    4.40
  -3  -5   3   25.30    4.60
  -3  -5   3   22.10    4.60
  -3  -5   3   22.40    6.40
  -3  -5   3   28.80    6.30
   2   5  -3  371.66   17.60
   2   5  -3  344.87   13.70
   2   5  -3  349.27   19.10
   2   5  -3  367.76   20.80
   2   5  -3  348.37   14.70
  -2  -5   3  327.67   19.20
  -2  -5   3  327.77   16.60
  -2  -5   3  338.57   18.50
  -2  -5   3  332.37   20.10
  -2  -5   3  337.67   15.60
  -2  -5   3  324.37   13.80
  -2  -5   3  305.77   19.80
  -2  -5   3  344.77   20.50
  -2  -5   3  373.86   16.90
   1   5  -3   54.19    8.70
   1   5  -3   54.59    9.10
   1   5  -3   56.39    4.60
   1   5  -3   47.00    7.70
   1   5  -3   63.89    7.20
   1   5  -3   46.80   10.40
  -1  -5   3   40.10    7.20
  -1  -5   3   48.80    5.10
  -1  -5   3   62.69    9.50
  -1  -5   3   60.89    6.00
  -1  -5   3   49.99    5.40
  -1  -5   3   37.90    7.20
  -1  -5   3   53.79    5.60
  -1  -5   3   56.39    6.40
  -1  -5   3   62.59   12.80
   0   5  -3  256.57   15.80
   0   5  -3  270.77   17.90
   0   5  -3  240.08   15.10
   0   5  -3  242.88   11.30
   0   5  -3  274.77   18.70
   0   5  -3  253.97   17.90
   0   5  -3  271.77   11.70
   0  -5   3  244.18   11.60
   0  -5   3  246.58   12.90
   0  -5   3  235.28   13.30
   0  -5   3  244.68   12.70
   0  -5   3  288.07   12.40
   0  -5   3  244.98   17.20
   0  -5   3  259.27   11.80
   0  -5   3  250.37   14.50
   0  -5   3  223.18   21.90
   0  -5   3  269.97   14.20
  -1   5  -3   11.10    5.70
  -1   5  -3    9.40    3.70
  -1   5  -3   13.00    4.80
  -1   5  -3    9.70    4.00
  -1   5  -3   10.50    3.80
  -1   5  -3    7.40    2.30
  -1   5  -3   18.90    5.50
   1  -5   3    7.80    1.90
   1  -5   3   10.40    3.00
   1  -5   3    9.70    7.00
   1  -5   3   10.20    2.40
   1  -5   3    6.00    2.60
   1  -5   3    5.30    3.30
   1  -5   3    8.30    4.60
   1  -5   3    8.30    2.00
   1  -5   3    3.20    2.00
   1  -5   3   12.20    5.70
  -2   5  -3 1442.16   47.60
  -2   5  -3 1449.76   46.10
  -2   5  -3 1497.15   57.19
  -2   5  -3 1401.06   51.09
  -2   5  -3 1393.46   43.20
  -2   5  -3 1416.66   50.49
   2  -5   3 1411.36   58.49
   2  -5   3 1495.95   43.90
   2  -5   3 1353.26   46.40
   2  -5   3 1392.66   53.79
   2  -5   3 1450.85   67.09
   2  -5   3 1429.66   40.40
  -3   5  -3   16.70    8.60
  -3   5  -3   23.20    4.60
  -3   5  -3   35.20    7.20
   3  -5   3   31.70    8.70
   3  -5   3   58.69   16.20
   3  -5   3   11.70    8.00
   3  -5   3   26.00    4.30
  -4   5  -3  127.29   19.90
  -4   5  -3   85.49   10.50
   4  -5   3  123.09   22.20
   4  -5   3   90.69   15.30
   4  -5   3   66.79   17.50
   6   4  -3    4.10    1.70
   6   4  -3   13.50    4.70
  -6  -4   3   -2.50    2.50
  -6  -4   3    3.90    4.10
  -6  -4   3    1.70    3.10
   5   4  -3   14.30    2.80
   5   4  -3   21.00    5.40
   5   4  -3   22.20    5.30
  -5  -4   3   17.70    4.00
  -5  -4   3   17.80    5.00
  -5  -4   3   24.70    5.40
   4   4  -3  108.69    6.60
   4   4  -3  111.49    8.40
   4   4  -3  134.49   12.30
   4   4  -3  114.89    7.20
   4   4  -3  124.29   13.30
   4   4  -3  115.09    8.90
  -4  -4   3  116.19    7.90
  -4  -4   3  126.39   10.20
  -4  -4   3  118.89   10.10
  -4  -4   3  109.29    8.30
  -4  -4   3  109.39    6.50
   3   4  -3   53.29    4.80
   3   4  -3   49.40    5.90
   3   4  -3   43.80    4.80
   3   4  -3   56.79    8.90
   3   4  -3   50.79    4.20
   3   4  -3   44.40    9.90
  -3  -4   3   49.20    4.40
  -3  -4   3   50.99    3.70
  -3  -4   3   56.39    6.00
  -3  -4   3   44.60    8.60
  -3  -4   3   49.70    7.00
  -3  -4   3   41.00    8.30
  -3  -4   3   59.99    9.60
  -3  -4   3   52.19    5.40
  -3  -4   3   39.80    6.20
  -3  -4   3   47.40    5.70
  -3  -4   3   51.19    4.20
   2   4  -3  283.77   15.50
   2   4  -3  258.07   10.80
   2   4  -3  260.17   12.30
   2   4  -3  251.27   13.30
   2   4  -3  288.47   16.70
   2   4  -3  272.27   20.40
  -2  -4   3  281.47   16.80
  -2  -4   3  284.07   14.70
  -2  -4   3  265.77   15.90
  -2  -4   3  273.67   14.40
  -2  -4   3  281.97   12.80
  -2  -4   3  259.37   16.80
  -2  -4   3  255.17   17.50
  -2  -4   3  261.97   11.80
  -2  -4   3  269.77   13.40
   1   4  -3  290.77   16.50
   1   4  -3  262.87   11.10
   1   4  -3  280.47   16.60
   1   4  -3  244.38   13.70
   1   4  -3  297.57   16.40
   1   4  -3  254.47   19.60
  -1  -4   3  237.18   15.90
  -1  -4   3  273.47   14.80
  -1  -4   3  274.97   15.80
  -1  -4   3  274.17   12.90
  -1  -4   3  274.47   12.50
  -1  -4   3  264.77   16.00
  -1  -4   3  275.57   12.70
  -1  -4   3  266.87   19.70
  -1  -4   3  280.77   13.60
   0   4  -3   -2.00    2.30
   0   4  -3    0.90    2.00
   0   4  -3   -2.70    3.00
   0   4  -3    0.60    2.40
   0   4  -3    0.50    1.10
   0   4  -3    0.10    2.70
   0   4  -3    1.30    1.60
   0   4  -3    0.90    1.80
   0  -4   3    0.90    1.60
   0  -4   3    4.20    1.60
   0  -4   3   -1.20    1.60
   0  -4   3    0.20    1.20
   0  -4   3   -1.40    3.50
   0  -4   3    1.70    2.00
   0  -4   3    0.90    1.30
   0  -4   3    0.30    1.20
   0  -4   3    3.80    2.60
  -1   4  -3  413.76   17.90
  -1   4  -3  409.26   19.80
  -1   4  -3  403.76   20.50
  -1   4  -3  410.46   21.60
  -1   4  -3  400.36   15.80
  -1   4  -3  379.76   19.20
  -1   4  -3  386.96   22.80
   1  -4   3  393.66   13.40
   1  -4   3  409.56   13.90
   1  -4   3  402.66   15.90
   1  -4   3  393.56   21.30
   1  -4   3  383.66   15.70
   1  -4   3  365.96   27.40
   1  -4   3  401.06   13.90
   1  -4   3  406.96   19.00
   1  -4   3  409.06   22.40
   1  -4   3  407.26   17.80
  -2   4  -3 3287.27   96.09
  -2   4  -3 3322.87   95.39
  -2   4  -3 3247.97  100.19
  -2   4  -3 3280.67   94.09
  -2   4  -3 3502.95   90.69
  -2   4  -3 3280.37  102.89
  -2   4  -3 3188.58   89.79
   2  -4   3 3355.76   83.39
   2  -4   3 3420.96   89.49
   2  -4   3 3323.07   92.49
   2  -4   3 3257.47   83.59
   2  -4   3 3038.00   88.49
   2  -4   3 3190.88  112.99
   2  -4   3 3298.17  100.09
   2  -4   3 3328.87  106.29
   2  -4   3 3229.28   85.79
   2  -4   3 3103.09   93.39
  -3   4  -3 3931.31  111.49
  -3   4  -3 4307.17  117.39
  -3   4  -3 4175.08  128.29
  -3   4  -3 4119.29  110.29
   3  -4   3 4116.99  139.09
   3  -4   3 4133.09  123.39
   3  -4   3 4089.89  110.49
   3  -4   3 4075.39  134.89
  -4   4  -3  135.89   19.80
  -4   4  -3  130.59   11.00
   4  -4   3  124.89   21.70
   4  -4   3  112.79    8.50
   4  -4   3  123.49   13.40
   4  -4   3  108.49   20.40
  -5   4  -3   17.10    5.40
  -5   4  -3   22.30    9.30
   5  -4   3   21.00   11.50
   5  -4   3   20.10    6.70
   5  -4   3   34.30   11.20
   6   3  -3   61.09    4.50
   6   3  -3   66.49   10.40
  -6  -3   3   86.99    8.50
  -6  -3   3   72.79    8.50
  -6  -3   3   73.39    8.00
   5   3  -3   26.00    6.10
   5   3  -3   22.80    5.00
   5   3  -3   16.00    8.70
   5   3  -3   26.30    3.40
  -5  -3   3   40.50    6.60
  -5  -3   3   20.80    5.20
  -5  -3   3   28.50    5.90
   4   3  -3 1576.54   57.09
   4   3  -3 1559.24   47.90
   4   3  -3 1512.45   43.70
   4   3  -3 1547.75   47.80
   4   3  -3 1578.34   53.89
  -4  -3   3 1526.15   48.50
  -4  -3   3 1364.96   52.09
  -4  -3   3 1551.74   45.20
  -4  -3   3 1604.64   49.90
  -4  -3   3 1592.14   45.50
  -4  -3   3 1481.85   43.10
   3   3  -3   88.49    7.10
   3   3  -3   92.09    6.20
   3   3  -3   84.79    6.20
   3   3  -3   82.39    9.50
   3   3  -3   82.59    6.80
   3   3  -3   84.99    8.80
   3   3  -3   80.39    4.90
  -3  -3   3   85.19    6.60
  -3  -3   3   87.69    7.50
  -3  -3   3   80.89    9.70
  -3  -3   3   81.39    4.40
  -3  -3   3   94.39    7.60
  -3  -3   3   80.79    5.90
  -3  -3   3   77.79    8.70
  -3  -3   3   84.49    5.00
  -3  -3   3   73.29    8.40
  -3  -3   3   88.49    6.20
  -3  -3   3   87.79    8.00
   2   3  -3  279.47   12.80
   2   3  -3  293.57   14.30
   2   3  -3  281.27   10.70
   2   3  -3  287.07   11.90
   2   3  -3  280.07   12.80
   2   3  -3  316.57   16.30
   2   3  -3  263.57   18.30
   2   3  -3  286.87   12.70
  -2  -3   3  278.77   17.40
  -2  -3   3  278.07   13.90
  -2  -3   3  286.07   11.10
  -2  -3   3  310.77   13.50
  -2  -3   3  280.67   12.20
  -2  -3   3  271.47   12.90
  -2  -3   3  272.07   12.10
  -2  -3   3  282.17   16.40
  -2  -3   3  270.57   16.00
   1   3  -3 4018.70  110.49
   1   3  -3 3948.51  109.29
   1   3  -3 4034.20  110.39
   1   3  -3 3890.81  118.29
  -1  -3   3 4045.80  108.09
  -1  -3   3 3770.82  108.59
  -1  -3   3 3760.42  112.89
  -1  -3   3 3824.52  105.79
  -1  -3   3 3925.61  114.59
  -1  -3   3 3862.31  110.89
   0   3  -3 1903.31   58.49
   0   3  -3 1818.82   52.99
   0   3  -3 1811.62   51.39
   0   3  -3 1875.71   60.99
   0   3  -3 1869.31   56.29
   0   3  -3 1901.91   55.29
   0   3  -3 1729.03   50.29
   0   3  -3 1759.42   63.99
   0   3  -3 1828.02   54.99
   0  -3   3 1748.63   64.89
   0  -3   3 1769.22   52.09
   0  -3   3 1890.41   50.89
   0  -3   3 1791.62   54.49
   0  -3   3 1774.32   57.89
   0  -3   3 1851.21   56.99
   0  -3   3 1794.22   51.59
   0  -3   3 1848.72   54.09
  -1   3  -3  574.04   27.40
  -1   3  -3  558.24   19.90
  -1   3  -3  586.74   25.30
  -1   3  -3  573.34   23.70
  -1   3  -3  576.44   21.00
  -1   3  -3  584.94   27.90
  -1   3  -3  580.14   23.20
   1  -3   3  557.34   19.80
   1  -3   3  551.24   18.40
   1  -3   3  580.54   17.50
   1  -3   3  587.44   32.50
   1  -3   3  610.34   25.30
   1  -3   3  573.54   19.70
   1  -3   3  590.34   24.20
   1  -3   3  593.04   17.40
   1  -3   3  574.54   26.20
   1  -3   3  571.24   22.40
  -2   3  -3  291.67   11.60
  -2   3  -3  273.17   14.20
  -2   3  -3  302.67   15.60
  -2   3  -3  267.97   18.40
  -2   3  -3  280.97   12.40
  -2   3  -3  284.57   19.00
  -2   3  -3  266.97   14.80
   2  -3   3  279.47   11.70
   2  -3   3  258.77   14.50
   2  -3   3  282.77    8.10
   2  -3   3  297.37   23.10
   2  -3   3  278.97    9.60
   2  -3   3  294.17   21.00
   2  -3   3  296.87   17.40
   2  -3   3  270.47    7.80
   2  -3   3  275.67   14.10
   2  -3   3  285.17   12.00
  -3   3  -3 3112.89   99.49
  -3   3  -3 3012.10   90.79
  -3   3  -3 3190.18   82.99
  -3   3  -3 2980.10   85.39
  -3   3  -3 3045.50  100.49
  -3   3  -3 3128.19   88.29
   3  -3   3 3136.79  108.29
   3  -3   3 3137.79   84.59
   3  -3   3 3156.88  107.89
   3  -3   3 3148.28   95.59
   3  -3   3 3192.58   82.89
  -4   3  -3   93.69    8.80
  -4   3  -3  120.59   14.20
  -4   3  -3  111.39    6.30
   4  -3   3   86.79   18.00
   4  -3   3  114.49   19.70
   4  -3   3  106.39   11.60
   4  -3   3  121.99    7.60
  -5   3  -3   36.70    6.70
  -5   3  -3   35.70   10.00
   5  -3   3   52.69   14.70
   5  -3   3   27.30   12.30
   5  -3   3   46.80   10.50
   6   2  -3  102.99    6.10
   6   2  -3   94.69   19.60
  -6  -2   3   81.19    8.70
  -6  -2   3  106.39    9.50
   5   2  -3   11.70    4.10
   5   2  -3   14.30    2.70
   5   2  -3   16.30    9.20
  -5  -2   3   16.90    4.30
  -5  -2   3   17.00    4.40
  -5  -2   3   16.70    3.90
   4   2  -3   93.29    7.40
   4   2  -3   96.99    8.80
   4   2  -3  102.29    5.70
   4   2  -3  109.69    8.30
   4   2  -3   74.19    6.90
   4   2  -3   75.59   12.80
  -4  -2   3   77.89    5.80
  -4  -2   3   80.49    9.00
  -4  -2   3   95.69    7.90
  -4  -2   3   94.29    6.00
  -4  -2   3  109.69    8.50
   3   2  -3   11.50    2.90
   3   2  -3   14.20    4.40
   3   2  -3    7.40    2.60
   3   2  -3   12.10    3.00
   3   2  -3   12.20    2.00
   3   2  -3   12.90    2.50
   3   2  -3   11.70    5.00
  -3  -2   3   13.70    3.50
  -3  -2   3   10.20    3.00
  -3  -2   3    6.60    2.90
  -3  -2   3   12.90    1.70
  -3  -2   3    9.30    2.10
  -3  -2   3   11.40    2.30
  -3  -2   3    9.60    4.10
  -3  -2   3    7.50    3.70
  -3  -2   3   13.10    2.40
  -3  -2   3   12.50    4.00
   2   2  -3  209.78    8.20
   2   2  -3  219.68   11.40
   2   2  -3  215.68   10.90
   2   2  -3  219.98   10.60
   2   2  -3  201.68   13.60
   2   2  -3  221.88    9.90
   2   2  -3  213.78   10.30
  -2  -2   3  238.08   10.80
  -2  -2   3  212.18    8.30
  -2  -2   3  210.88    9.20
  -2  -2   3  212.08   12.80
  -2  -2   3  222.58   10.10
  -2  -2   3  206.88   13.40
  -2  -2   3  213.08   10.10
  -2  -2   3  229.28   10.60
  -2  -2   3  197.38   12.70
  -2  -2   3  231.58   11.10
  -2  -2   3  223.18    9.60
   1   2  -3  111.19   11.00
   1   2  -3  123.79    8.50
   1   2  -3  111.09    5.90
   1   2  -3  123.89    9.10
   1   2  -3  114.79    7.00
   1   2  -3  113.89    6.30
   1   2  -3  102.29    5.20
   1   2  -3  114.89    6.60
   1   2  -3  103.79    7.60
  -1  -2   3  108.39    8.10
  -1  -2   3  113.79    6.50
  -1  -2   3  106.69    6.10
  -1  -2   3  113.09    8.80
  -1  -2   3  112.49    9.20
  -1  -2   3  107.19    6.70
  -1  -2   3  105.89    7.00
  -1  -2   3  102.29    6.80
  -1  -2   3  115.69   10.40
   0   2  -3  826.72   27.30
   0   2  -3  825.72   32.70
   0   2  -3  808.22   26.70
   0   2  -3  774.62   24.90
   0   2  -3  805.32   35.20
   0   2  -3  813.42   24.50
   0   2  -3  813.62   27.30
   0   2  -3  835.12   29.60
   0   2  -3  802.82   28.60
   0  -2   3  836.12   25.00
   0  -2   3  788.82   27.50
   0  -2   3  785.52   27.80
   0  -2   3  813.72   24.10
   0  -2   3  841.82   27.60
   0  -2   3  776.22   31.20
   0  -2   3  794.22   26.10
   0  -2   3  775.92   33.80
  -1   2  -3    0.00    0.80
  -1   2  -3   -0.40    2.20
  -1   2  -3    9.00    4.00
  -1   2  -3    2.20    2.80
  -1   2  -3   -0.60    1.60
  -1   2  -3    1.00    1.20
  -1   2  -3    0.50    0.70
  -1   2  -3   -3.70    2.60
  -1   2  -3    0.50    1.00
   1  -2   3   -0.90    1.40
   1  -2   3    1.70    1.70
   1  -2   3    0.20    1.10
   1  -2   3    1.80    0.80
   1  -2   3    1.30    1.60
   1  -2   3    2.30    2.50
   1  -2   3   -0.30    2.80
   1  -2   3    0.20    0.50
   1  -2   3    0.90    1.10
  -2   2  -3    3.70    2.50
  -2   2  -3    3.80    3.90
  -2   2  -3    1.80    0.60
  -2   2  -3    3.10    1.10
  -2   2  -3    4.50    2.10
  -2   2  -3    6.20    3.40
  -2   2  -3    1.80    1.30
  -2   2  -3    1.80    1.80
   2  -2   3    1.00    0.90
   2  -2   3    2.40    2.10
   2  -2   3    3.50    3.40
   2  -2   3    1.00    1.70
   2  -2   3    3.70    0.90
   2  -2   3    1.00    2.70
   2  -2   3    2.20    1.90
   2  -2   3    1.50    1.10
  -3   2  -3  468.65   17.90
  -3   2  -3  446.46   17.10
  -3   2  -3  462.85   21.10
  -3   2  -3  455.25   27.70
  -3   2  -3  491.65   26.30
  -3   2  -3  465.25   14.50
  -3   2  -3  466.35   19.60
  -3   2  -3  480.25   18.60
   3  -2   3  460.45   16.80
   3  -2   3  482.45   15.50
   3  -2   3  485.25   30.30
   3  -2   3  456.95   20.80
   3  -2   3  476.75   29.40
   3  -2   3  456.75   16.80
   3  -2   3  463.65   23.00
  -4   2  -3  108.59    8.30
  -4   2  -3  110.39    5.50
  -4   2  -3  106.79    7.80
  -4   2  -3  113.49   13.30
   4  -2   3  120.09   18.50
   4  -2   3  104.09   18.10
   4  -2   3  120.69    7.40
   4  -2   3  116.09   11.50
  -5   2  -3   15.70    4.40
  -5   2  -3   17.40    8.20
   5  -2   3   24.00   10.30
   5  -2   3   11.00    5.50
   5  -2   3   21.10   10.70
   6   1  -3   -5.70    7.30
   6   1  -3    7.50    5.20
   6   1  -3    7.80    2.70
  -6  -1   3   12.00    3.90
  -6  -1   3    7.80    3.50
   5   1  -3    4.90    1.70
   5   1  -3    1.30    7.30
   5   1  -3    8.30    4.20
  -5  -1   3   10.80    3.80
  -5  -1   3    8.00    3.30
  -5  -1   3    5.40    2.80
   4   1  -3  165.78   10.20
   4   1  -3  157.98    9.80
   4   1  -3  161.68    7.40
   4   1  -3  172.88   17.00
   4   1  -3  152.88   10.60
  -4  -1   3  128.89   11.60
  -4  -1   3  141.19    5.90
  -4  -1   3  165.98    7.20
  -4  -1   3  156.68    9.70
  -4  -1   3  165.78    9.30
  -4  -1   3  167.58   10.30
   3   1  -3   18.20    1.80
   3   1  -3   16.90    5.60
   3   1  -3   19.20    3.80
   3   1  -3   15.20    2.60
   3   1  -3   12.30    2.90
   3   1  -3   19.20    3.70
   3   1  -3   16.50    3.40
  -3  -1   3   17.20    1.80
  -3  -1   3    9.00    3.30
  -3  -1   3   18.20    2.90
  -3  -1   3   13.10    4.20
  -3  -1   3   21.80    5.00
  -3  -1   3   17.80    1.80
  -3  -1   3   18.70    4.20
  -3  -1   3   13.50    2.30
  -3  -1   3   17.00    3.40
  -3  -1   3   20.70    3.70
   2   1  -3  510.15   18.60
   2   1  -3  568.64   19.20
   2   1  -3  530.75   17.40
   2   1  -3  446.56   19.90
   2   1  -3  525.65   18.40
   2   1  -3  529.65   21.20
   2   1  -3  519.65   15.60
  -2  -1   3  521.35   14.30
  -2  -1   3  512.15   20.20
  -2  -1   3  520.55   18.00
  -2  -1   3  530.45   18.70
  -2  -1   3  523.35   16.70
  -2  -1   3  526.75   22.10
  -2  -1   3  493.05   14.60
  -2  -1   3  551.54   20.50
  -2  -1   3  532.35   18.30
  -2  -1   3  533.25   21.70
  -2  -1   3  545.75   16.90
   1   1  -3   81.69    5.50
   1   1  -3   71.09    4.00
   1   1  -3   88.19    7.10
   1   1  -3   68.59    4.80
   1   1  -3   77.99    5.10
   1   1  -3   72.29    4.30
   1   1  -3   74.39    5.50
   1   1  -3   75.49    7.50
  -1  -1   3   88.79    6.40
  -1  -1   3   68.99    4.60
  -1  -1   3   76.99    4.40
  -1  -1   3   78.69    5.30
  -1  -1   3   72.99    4.80
  -1  -1   3   74.49    7.90
  -1  -1   3   79.59    6.40
  -1  -1   3   71.69    6.20
  -1  -1   3   66.99    6.00
  -1  -1   3   79.39    4.20
   0   1  -3  136.99    6.70
   0   1  -3  123.49   10.70
   0   1  -3  129.99    7.40
   0   1  -3  129.69    8.20
   0   1  -3  125.89    6.10
   0   1  -3  128.89    7.10
   0   1  -3  118.99    8.80
   0   1  -3  139.29   11.00
   0   1  -3  122.29    5.90
   0  -1   3  139.49    8.30
   0  -1   3  128.09    6.90
   0  -1   3  131.19   10.40
   0  -1   3  122.39    9.90
   0  -1   3  131.39    7.20
   0  -1   3  136.29    5.80
   0  -1   3  137.89    6.10
   0  -1   3  124.39    9.50
   0  -1   3  141.09    7.70
  -1   1  -3 9362.96  253.07
   1  -1   3 9471.35  253.57
  -2   1  -3 1951.80   62.29
  -2   1  -3 1968.80   65.29
  -2   1  -3 1806.72   48.90
  -2   1  -3 1873.01   70.09
  -2   1  -3 1908.91   49.00
  -2   1  -3 1865.91   52.69
  -2   1  -3 1853.91   51.99
  -2   1  -3 1918.91   54.09
  -2   1  -3 1808.12   58.09
   2  -1   3 1867.21   51.79
   2  -1   3 1912.51   64.59
   2  -1   3 1894.01   57.39
   2  -1   3 1954.30   57.99
   2  -1   3 1907.11   65.59
   2  -1   3 1825.32   48.90
   2  -1   3 1880.41   51.09
  -3   1  -3  321.77    9.60
  -3   1  -3  306.47   12.60
  -3   1  -3  293.27   12.20
  -3   1  -3  326.27   13.40
  -3   1  -3  311.87   22.20
  -3   1  -3  302.87    8.60
  -3   1  -3  275.57   18.40
  -3   1  -3  313.17   12.80
   3  -1   3  312.07   12.30
   3  -1   3  312.17   10.80
   3  -1   3  301.07   11.90
   3  -1   3  313.87   17.10
   3  -1   3  313.27   23.50
   3  -1   3  303.47   21.30
   3  -1   3  298.77   14.10
   3  -1   3  298.07   15.50
  -4   1  -3   20.10    3.50
  -4   1  -3   20.30    6.70
  -4   1  -3   31.40    4.90
  -4   1  -3   22.40    2.20
   4  -1   3   21.90    3.40
   4  -1   3   17.20    3.50
   4  -1   3   52.39   11.80
   4  -1   3    9.30    6.70
   4  -1   3   23.30    6.10
  -5   1  -3   62.39   12.40
  -5   1  -3   59.99    6.20
   5  -1   3   53.39    5.10
   5  -1   3   50.19   12.40
   5  -1   3   49.30    9.80
   5  -1   3   50.19   14.30
  -6   1  -3    4.00    5.60
  -6   1  -3   -1.60    1.90
   6  -1   3    0.60    8.00
   6  -1   3   -0.10    4.80
   6  -1   3    1.50    4.60
   6   0  -3    1.90    8.90
   6   0  -3   -1.00    3.70
   6   0  -3    3.30    2.30
  -6   0   3   -2.40    2.60
  -6   0   3   -2.20    2.40
   5   0  -3  151.28    8.30
   5   0  -3  141.29   22.30
   5   0  -3  150.08   12.60
  -5   0   3  163.48   10.60
  -5   0   3  150.78   10.40
  -5   0   3  156.38    9.00
   4   0  -3    0.80    4.80
   4   0  -3    1.10    1.30
   4   0  -3    1.50    2.30
   4   0  -3    1.10    2.10
   4   0  -3    0.30    2.60
  -4   0   3   -3.30    3.60
  -4   0   3   -1.70    1.30
  -4   0   3    0.60    1.70
  -4   0   3    2.40    2.00
   3   0  -3    2.90    2.00
   3   0  -3    5.10    1.20
   3   0  -3    3.30    1.90
   3   0  -3    7.10    2.70
   3   0  -3    6.00    1.60
   3   0  -3   11.50    5.10
   3   0  -3    3.80    1.70
  -3   0   3    4.60    1.30
  -3   0   3    6.60    2.20
  -3   0   3    5.90    2.10
  -3   0   3    4.60    1.60
  -3   0   3    2.30    1.90
  -3   0   3    6.70    2.10
  -3   0   3    3.30    1.40
  -3   0   3    3.80    2.80
  -3   0   3    3.40    2.30
  -3   0   3    5.50    0.90
  -3   0   3    5.20    1.10
   2   0  -3  339.47   12.90
   2   0  -3  319.97   11.80
   2   0  -3  326.97   13.20
   2   0  -3  323.67   13.60
   2   0  -3  325.17    9.80
   2   0  -3  330.87   13.10
   2   0  -3  329.67   16.50
  -2   0   3  341.37   13.80
  -2   0   3  322.27   16.00
  -2   0   3  331.77   12.60
  -2   0   3  333.67   10.30
  -2   0   3  336.47   15.80
  -2   0   3  328.77   11.20
  -2   0   3  340.07   13.40
  -2   0   3  342.27   12.50
   1   0  -3 1775.82   53.19
   1   0  -3 1828.02   49.90
   1   0  -3 1727.83   46.90
   1   0  -3 1775.52   49.90
   1   0  -3 1905.21   50.39
   1   0  -3 1801.12   48.50
   1   0  -3 1805.32   53.09
   1   0  -3 1905.71   53.09
   1   0  -3 1867.21   49.70
  -1   0   3 1871.61   50.39
  -1   0   3 1860.11   54.99
  -1   0   3 1775.32   51.29
  -1   0   3 1858.01   46.60
  -1   0   3 1782.72   55.99
  -1   0   3 1808.42   50.59
   0   0  -3 3141.69   88.29
   0   0  -3 3112.59   88.69
   0   0   3 3097.59   90.39
   0   0   3 3167.88   86.59
   0   0   3 3084.29   89.79
  -1   0  -3  744.93   32.20
  -1   0  -3  743.83   23.30
  -1   0  -3  794.22   30.20
  -1   0  -3  764.52   22.90
  -1   0  -3  752.12   22.20
  -1   0  -3  707.83   29.60
  -1   0  -3  768.12   21.10
   1   0   3  740.83   28.10
   1   0   3  752.72   22.30
   1   0   3  728.63   20.60
   1   0   3  767.82   21.60
   1   0   3  777.22   29.40
   1   0   3  749.53   23.60
   1   0   3  712.13   31.80
   1   0   3  751.12   24.90
  -2   0  -3 9999.00  259.57
  -2   0  -3 9813.52  266.17
   2   0   3 9776.62  263.27
  -3   0  -3  336.37   22.90
  -3   0  -3  323.27   12.40
  -3   0  -3  358.86   12.20
  -3   0  -3  349.77   12.50
  -3   0  -3  331.57   10.00
  -3   0  -3  337.37   19.50
  -3   0  -3  340.47   10.30
  -3   0  -3  319.87   12.70
  -3   0  -3  331.87   26.70
  -3   0  -3  334.27   12.80
   3   0   3  336.87   12.30
   3   0   3  332.07   16.00
   3   0   3  339.27   11.30
   3   0   3  337.97   23.00
   3   0   3  343.37   12.70
   3   0   3  348.17   20.80
   3   0   3  335.27   17.20
   3   0   3  346.97   14.60
  -4   0  -3    5.50    1.40
  -4   0  -3    6.30    2.20
  -4   0  -3    4.90    4.30
  -4   0  -3    2.90    5.90
  -4   0  -3    6.30    2.00
  -4   0  -3    3.00    0.90
  -4   0  -3    4.70    1.20
  -4   0  -3    3.20    2.30
  -4   0  -3    3.60    1.20
   4   0   3    4.70    2.10
   4   0   3    7.60    3.50
   4   0   3    6.20    4.70
   4   0   3    2.50    2.00
   4   0   3    3.00    4.90
   4   0   3    4.80    2.00
  -5   0  -3   60.39   11.80
  -5   0  -3   46.90   14.70
  -5   0  -3   63.69    5.90
   5   0   3   67.99   12.60
   5   0   3   39.70   12.30
   5   0   3   44.40    8.70
   5   0   3   57.69    5.10
  -6   0  -3   14.10    7.50
  -6   0  -3   -5.60    4.90
  -6   0  -3    1.20    2.10
   6   0   3  -14.20    5.10
   6   0   3    3.70    5.80
   6   0   3    6.20    5.20
   6  -1  -3    4.70   10.40
  -6   1   3    3.40    3.40
   5  -1  -3  250.67   16.60
   5  -1  -3  252.37   26.80
   5  -1  -3  228.28   11.50
  -5   1   3  234.08   13.00
  -5   1   3  226.18   12.50
   4  -1  -3  291.57   24.10
   4  -1  -3  307.97   16.90
   4  -1  -3  295.87   14.10
   4  -1  -3  326.97   12.90
  -4   1   3  344.37   14.90
  -4   1   3  341.27   13.00
  -4   1   3  309.67   14.20
   3  -1  -3  203.78    8.20
   3  -1  -3  185.18    9.60
   3  -1  -3  191.78   16.20
   3  -1  -3  200.88    8.50
   3  -1  -3  192.18   10.80
   3  -1  -3  175.08   10.20
   3  -1  -3  195.38    9.50
  -3   1   3  192.98    9.00
  -3   1   3  191.68    9.70
  -3   1   3  194.58   10.30
  -3   1   3  166.58   13.20
  -3   1   3  159.78    8.10
  -3   1   3  210.18    8.40
  -3   1   3  190.48    9.50
  -3   1   3  163.18   10.80
   2  -1  -3 5003.20  137.29
   2  -1  -3 5013.00  126.89
  -2   1   3 4836.62  126.29
  -2   1   3 4908.81  133.09
  -2   1   3 5031.00  137.29
   1  -1  -3    8.40    1.70
   1  -1  -3   10.00    1.90
   1  -1  -3    8.30    1.40
   1  -1  -3    9.30    1.40
   1  -1  -3    9.80    2.00
   1  -1  -3    7.80    2.20
   1  -1  -3    7.00    1.60
   1  -1  -3    5.70    2.00
   1  -1  -3   10.80    3.30
  -1   1   3    5.60    1.60
  -1   1   3    8.30    1.60
  -1   1   3   11.10    3.70
  -1   1   3    8.00    1.80
  -1   1   3    7.10    1.10
  -1   1   3    7.60    1.80
  -1   1   3    6.00    2.80
  -1   1   3   10.60    1.90
  -1  -1  -3 5573.24  149.19
  -1  -1  -3 5312.47  142.39
   1   1   3 4870.41  148.39
  -2  -1  -3  241.58    7.70
  -2  -1  -3  233.08    7.80
  -2  -1  -3  246.78   14.60
  -2  -1  -3  225.78    9.30
  -2  -1  -3  253.47    8.30
  -2  -1  -3  227.48   16.20
  -2  -1  -3  262.27   19.60
  -2  -1  -3  238.08    8.30
  -2  -1  -3  227.58    7.30
  -2  -1  -3  219.18   13.00
   2   1   3  222.88   12.00
   2   1   3  228.18    9.20
   2   1   3  235.48   11.90
   2   1   3  248.98   13.60
   2   1   3  229.78    8.10
   2   1   3  232.18    7.90
   2   1   3  255.17    9.80
  -3  -1  -3  121.29    5.10
  -3  -1  -3  116.19    6.80
  -3  -1  -3  124.69    5.10
  -3  -1  -3  136.79   11.20
  -3  -1  -3  115.09    6.50
  -3  -1  -3  123.39    5.80
  -3  -1  -3  125.59    4.90
  -3  -1  -3  132.89   13.70
  -3  -1  -3  123.29   18.20
  -3  -1  -3  122.49    4.50
   3   1   3  125.59    7.00
   3   1   3   99.69    7.90
   3   1   3   98.89    5.90
   3   1   3  116.99    5.80
   3   1   3  120.49    6.00
   3   1   3  125.19    9.30
   3   1   3  116.09   10.10
  -4  -1  -3    2.80    1.90
  -4  -1  -3    2.70    5.50
  -4  -1  -3    9.00    3.10
  -4  -1  -3    3.80    1.80
  -4  -1  -3    6.10    4.40
  -4  -1  -3    5.30    1.50
  -4  -1  -3   10.90    4.70
  -4  -1  -3    9.00    3.00
  -4  -1  -3    5.60    1.30
  -4  -1  -3    6.10    2.00
   4   1   3    3.70    2.10
   4   1   3    7.00    2.10
   4   1   3    9.20    2.50
   4   1   3    1.10    3.70
   4   1   3    6.50    2.00
   4   1   3    1.90    2.60
  -5  -1  -3    3.90    1.80
  -5  -1  -3    6.90    8.10
  -5  -1  -3    4.00    4.30
  -5  -1  -3    7.60    2.40
   5   1   3   11.10    5.50
   5   1   3    5.60    4.10
   5   1   3    6.20    2.30
  -6  -1  -3   80.99    7.30
  -6  -1  -3   83.89   15.80
  -6  -1  -3   96.09   24.70
   6   1   3  100.79   14.60
   6   1   3   84.79   12.80
   5  -2  -3    8.70    3.20
   5  -2  -3   12.60    5.20
   5  -2  -3   12.50    8.10
  -5   2   3    2.70    2.50
   4  -2  -3   72.09   14.00
   4  -2  -3   56.39    5.30
   4  -2  -3   57.29    8.70
  -4   2   3   52.89    5.40
  -4   2   3   65.69    6.10
  -4   2   3   49.60    4.10
   3  -2  -3  161.58    8.40
   3  -2  -3  154.78    8.50
   3  -2  -3  170.38   16.40
   3  -2  -3  172.78    9.10
   3  -2  -3  158.78    8.60
   3  -2  -3  167.88    9.90
   3  -2  -3  166.58   10.60
  -3   2   3  171.98    8.90
  -3   2   3  171.18    7.50
  -3   2   3  171.78    8.90
  -3   2   3  156.58   10.50
  -3   2   3  171.68    9.80
  -3   2   3  157.18   13.70
  -3   2   3  168.18    8.60
   2  -2  -3    9.00    2.40
   2  -2  -3    6.20    2.00
   2  -2  -3    5.80    1.80
   2  -2  -3    8.00    2.20
   2  -2  -3    4.10    3.10
   2  -2  -3    9.30    2.70
   2  -2  -3    8.10    1.80
  -2   2   3    5.60    2.20
  -2   2   3   12.30    4.50
  -2   2   3    5.80    1.60
  -2   2   3    9.50    2.20
  -2   2   3    8.20    1.70
  -2   2   3    8.00    2.00
  -2   2   3    8.50    2.00
  -2   2   3    4.80    1.70
  -2   2   3    9.00    2.90
   1  -2  -3 2903.61   77.49
   1  -2  -3 2907.51   76.79
   1  -2  -3 3000.30   83.79
  -1   2   3 2845.72   85.19
  -1   2   3 2775.02   75.79
  -1   2   3 2819.82   80.49
   0  -2  -3  748.33   23.50
   0  -2  -3  752.92   21.70
   0  -2  -3  750.42   21.70
   0  -2  -3  755.42   29.40
   0  -2  -3  737.03   21.90
   0  -2  -3  774.12   23.60
   0  -2  -3  754.02   24.70
   0  -2  -3  804.72   22.40
   0   2   3  762.02   28.40
   0   2   3  745.23   21.10
   0   2   3  773.72   21.40
   0   2   3  766.02   21.70
   0   2   3  783.62   20.70
   0   2   3  780.72   22.90
   0   2   3  783.92   22.90
   0   2   3  760.02   30.60
   0   2   3  755.42   21.50
  -1  -2  -3  155.38    9.00
  -1  -2  -3  152.68    6.50
  -1  -2  -3  143.89    5.90
  -1  -2  -3  176.48   11.00
  -1  -2  -3  151.78    5.30
  -1  -2  -3  160.58   13.00
  -1  -2  -3  152.08    6.00
   1   2   3  149.49   12.90
   1   2   3  156.58    7.60
   1   2   3  156.98    6.50
   1   2   3  158.28    6.10
   1   2   3  146.79    6.00
   1   2   3  144.29    9.50
   1   2   3  155.18    8.20
  -2  -2  -3 1824.32   48.10
  -2  -2  -3 1898.61   66.49
  -2  -2  -3 1845.72   54.69
  -2  -2  -3 1783.42   47.90
  -2  -2  -3 1818.22   56.59
  -2  -2  -3 1753.42   49.60
   2   2   3 1871.61   50.79
   2   2   3 1787.12   49.30
   2   2   3 1809.22   51.79
   2   2   3 1769.72   52.59
   2   2   3 1770.62   48.50
   2   2   3 1768.12   53.09
   2   2   3 1740.23   65.59
  -3  -2  -3    3.10    4.50
  -3  -2  -3   14.70    2.10
  -3  -2  -3   16.00    2.40
  -3  -2  -3   14.00    2.30
  -3  -2  -3   11.50    4.00
  -3  -2  -3   10.50    2.60
  -3  -2  -3   14.00    2.00
  -3  -2  -3   15.60    2.80
  -3  -2  -3   11.80    5.50
   3   2   3   13.00    2.20
   3   2   3   19.50    3.10
   3   2   3   14.10    3.90
   3   2   3   13.40    3.50
   3   2   3   12.30    3.30
   3   2   3   12.90    2.40
  -4  -2  -3 1105.39   32.50
  -4  -2  -3 1079.79   33.80
  -4  -2  -3 1124.99   33.70
  -4  -2  -3 1129.29   32.40
  -4  -2  -3 1029.90   49.70
  -4  -2  -3 1179.88   58.89
  -4  -2  -3 1127.79   43.20
  -4  -2  -3 1114.99   37.10
  -4  -2  -3 1076.69   31.10
  -4  -2  -3 1036.30   36.40
   4   2   3 1120.29   38.00
   4   2   3 1090.09   32.90
   4   2   3 1124.49   33.10
   4   2   3 1125.29   39.90
   4   2   3 1097.59   34.70
  -5  -2  -3  347.67   33.70
  -5  -2  -3  310.17   13.80
  -5  -2  -3  273.87   13.80
  -5  -2  -3  304.17   21.50
  -5  -2  -3  308.87   12.70
  -5  -2  -3  325.67   13.40
   5   2   3  329.57   17.60
   5   2   3  325.37   19.10
   5   2   3  311.37   12.40
   5   2   3  347.77   13.50
  -6  -2  -3   19.10   10.80
  -6  -2  -3   -1.00    1.50
  -6  -2  -3   -9.90    4.90
   6   2   3   -1.40    1.80
   6   2   3    2.10    3.90
   6   2   3    7.40    3.30
   5  -3  -3    8.40    4.20
   5  -3  -3   19.60   11.30
   5  -3  -3    0.90    2.70
  -5   3   3    2.70    2.90
   4  -3  -3   32.70    9.70
   4  -3  -3   43.10    6.30
   4  -3  -3   38.60    7.30
  -4   3   3   38.20    5.80
  -4   3   3   38.10    4.50
   3  -3  -3  125.09    7.40
   3  -3  -3  118.89    9.40
   3  -3  -3  132.59   15.20
   3  -3  -3  133.69    8.20
   3  -3  -3  140.09    9.50
  -3   3   3  140.89    7.70
  -3   3   3  115.29    9.00
  -3   3   3  114.49    9.20
  -3   3   3  151.88    6.50
  -3   3   3  141.79    8.10
   2  -3  -3  219.88   10.00
   2  -3  -3  177.88    9.20
   2  -3  -3  211.68   10.70
   2  -3  -3  224.68   12.10
   2  -3  -3  221.38   10.00
   2  -3  -3  211.28    9.10
   2  -3  -3  225.68   15.80
   2  -3  -3  182.38    9.80
  -2   3   3  213.98    8.20
  -2   3   3  240.48   16.00
  -2   3   3  206.78    9.50
  -2   3   3  224.08    9.50
  -2   3   3  210.18    9.50
  -2   3   3  219.18    9.20
  -2   3   3  204.88   11.20
  -2   3   3  204.38    9.80
   1  -3  -3   84.89    3.50
   1  -3  -3   81.79    5.40
   1  -3  -3   85.59    8.40
   1  -3  -3   74.49    4.50
   1  -3  -3   80.69    5.00
   1  -3  -3   85.69    5.30
   1  -3  -3   77.99    4.60
   1  -3  -3   81.59    5.10
   1  -3  -3   72.39    6.10
   1  -3  -3   79.79    3.60
  -1   3   3   77.19    4.80
  -1   3   3   84.19    4.50
  -1   3   3   83.59    5.10
  -1   3   3   77.19    6.40
  -1   3   3   86.29    9.60
  -1   3   3   82.99    4.30
   0  -3  -3 1548.05   43.70
   0  -3  -3 1533.85   41.30
   0  -3  -3 1494.15   40.30
   0  -3  -3 1573.74   50.99
   0  -3  -3 1528.85   41.50
   0  -3  -3 1544.45   42.10
   0  -3  -3 1552.04   42.70
   0  -3  -3 1497.85   41.10
   0  -3  -3 1492.35   44.30
   0   3   3 1554.84   40.90
   0   3   3 1545.55   40.30
   0   3   3 1512.65   52.79
   0   3   3 1496.05   47.50
   0   3   3 1483.95   42.20
   0   3   3 1534.05   42.10
  -2  -3  -3   12.80    1.00
  -2  -3  -3   14.10    2.00
  -2  -3  -3    9.20    3.10
  -2  -3  -3   12.00    2.30
  -2  -3  -3   15.10    5.90
  -2  -3  -3   13.70    1.60
  -2  -3  -3    9.80    1.80
  -2  -3  -3   10.20    1.80
  -2  -3  -3   18.60    3.90
   2   3   3    9.00    2.00
   2   3   3   10.10    1.70
   2   3   3    6.90    5.20
   2   3   3    9.30    1.80
   2   3   3   15.00    2.80
   2   3   3   11.10    3.10
   2   3   3   13.40    2.30
   2   3   3   13.30    3.10
  -3  -3  -3   10.50    2.20
  -3  -3  -3   21.00    7.00
  -3  -3  -3    9.30    2.30
  -3  -3  -3   16.00    4.10
  -3  -3  -3   13.40    2.90
  -3  -3  -3    6.90    1.60
  -3  -3  -3   14.20    5.10
  -3  -3  -3   14.20    2.30
  -3  -3  -3    8.60    1.40
   3   3   3   15.40    2.50
   3   3   3    8.60    2.30
   3   3   3   12.10    2.90
   3   3   3    8.60    1.80
   3   3   3   13.50    3.70
   3   3   3    8.00    1.50
  -4  -3  -3    1.00    1.10
  -4  -3  -3    1.40    1.60
  -4  -3  -3    3.90    5.90
  -4  -3  -3    1.90    1.30
  -4  -3  -3    1.90    2.00
  -4  -3  -3    3.10    3.00
  -4  -3  -3    2.30    2.10
  -4  -3  -3    2.00    1.60
  -4  -3  -3    1.10    1.30
  -4  -3  -3    7.00    5.40
   4   3   3    2.30    2.00
   4   3   3    5.10    2.70
   4   3   3    1.80    1.10
   4   3   3    2.30    1.50
   4   3   3    4.90    1.70
  -5  -3  -3   70.69   18.30
  -5  -3  -3   71.29    6.70
  -5  -3  -3   69.39    5.40
  -5  -3  -3   69.39    6.00
  -5  -3  -3   85.69   13.20
   5   3   3   69.29   10.40
   5   3   3   78.29    6.00
   5   3   3   83.49    5.90
   5   3   3   67.09    7.40
   5   3   3   78.29    5.00
  -6  -3  -3    4.50    8.00
  -6  -3  -3   10.90    3.20
  -6  -3  -3   11.90    3.20
  -6  -3  -3   12.80    6.40
   6   3   3   14.80    3.40
   6   3   3   16.80    6.20
   5  -4  -3  262.87   17.20
   5  -4  -3  270.87   29.70
  -5   4   3  220.68   18.50
  -5   4   3  239.68   12.70
  -5   4   3  226.88   13.90
   4  -4  -3   23.30    6.30
   4  -4  -3   30.40    6.10
   4  -4  -3   29.10   10.70
  -4   4   3   20.60    4.70
  -4   4   3   26.70    4.40
   3  -4  -3   26.20    4.80
   3  -4  -3   30.20    6.50
   3  -4  -3   29.80    9.20
   3  -4  -3   27.80    5.70
  -3   4   3   23.40    3.70
  -3   4   3   30.90    4.70
  -3   4   3   32.20    2.90
   2  -4  -3  310.37   11.90
   2  -4  -3  298.47   13.30
   2  -4  -3  317.87   14.50
   2  -4  -3  298.37   12.60
   2  -4  -3  298.77    9.10
   2  -4  -3  297.97    9.60
   2  -4  -3  302.27   13.80
   2  -4  -3  317.07   17.00
   2  -4  -3  305.47   13.00
   2  -4  -3  304.67   20.20
  -2   4   3  274.27   10.60
  -2   4   3  323.97   13.60
  -2   4   3  295.47   14.40
  -2   4   3  299.17   12.70
  -2   4   3  316.27   12.60
  -2   4   3  324.87   12.30
  -2   4   3  312.37   20.40
   1  -4  -3   26.80    2.70
   1  -4  -3   24.80    2.70
   1  -4  -3   25.80    3.10
   1  -4  -3   29.70    3.20
   1  -4  -3   26.20    2.20
   1  -4  -3   26.40    3.80
   1  -4  -3   24.80    3.80
   1  -4  -3   23.40    2.10
   1  -4  -3   26.10    5.90
   1  -4  -3   27.90    5.30
  -1   4   3   25.00    6.80
  -1   4   3   24.60    3.60
  -1   4   3   33.10    5.00
  -1   4   3   29.30    3.30
  -1   4   3   24.50    2.60
  -1   4   3   25.50    2.70
  -1   4   3   23.90    2.70
   0  -4  -3  585.74   21.60
   0  -4  -3  574.04   19.10
   0  -4  -3  575.34   17.10
   0  -4  -3  550.24   16.50
   0  -4  -3  560.14   17.10
   0  -4  -3  555.04   24.90
   0  -4  -3  574.64   17.60
   0  -4  -3  565.74   17.20
   0  -4  -3  548.95   17.30
   0  -4  -3  576.54   19.10
   0   4   3  495.25   17.90
   0   4   3  545.75   27.20
   0   4   3  544.05   18.00
   0   4   3  559.24   18.30
   0   4   3  560.84   17.20
   0   4   3  563.64   17.70
   0   4   3  562.64   21.90
  -1  -4  -3 4635.94  124.99
  -1  -4  -3 4852.41  135.99
   1   4   3 4890.11  126.29
   1   4   3 4597.44  138.89
  -2  -4  -3 1457.25   39.50
  -2  -4  -3 1384.16   44.40
  -2  -4  -3 1427.66   39.50
  -2  -4  -3 1432.96   53.99
  -2  -4  -3 1412.36   39.70
  -2  -4  -3 1439.56   42.60
  -2  -4  -3 1343.97   40.10
  -2  -4  -3 1442.26   44.90
  -2  -4  -3 1355.76   38.30
   2   4   3 1394.86   39.80
   2   4   3 1486.75   45.40
   2   4   3 1385.16   39.90
   2   4   3 1437.66   57.19
   2   4   3 1360.16   44.00
   2   4   3 1426.76   38.80
   2   4   3 1362.96   36.80
   2   4   3 1395.86   38.70
   2   4   3 1433.16   41.00
  -3  -4  -3  610.14   21.70
  -3  -4  -3  605.14   25.50
  -3  -4  -3  619.94   20.70
  -3  -4  -3  597.14   17.80
  -3  -4  -3  610.04   21.00
  -3  -4  -3  609.54   20.80
  -3  -4  -3  592.94   19.60
  -3  -4  -3  636.34   34.60
   3   4   3  609.94   18.30
   3   4   3  603.04   24.70
   3   4   3  543.95   34.80
   3   4   3  613.74   18.40
   3   4   3  645.24   22.20
   3   4   3  614.24   25.30
   3   4   3  621.74   20.30
  -4  -4  -3  102.29    5.60
  -4  -4  -3   83.69    7.60
  -4  -4  -3   99.79    8.40
  -4  -4  -3  103.19    6.10
  -4  -4  -3   98.79    7.50
  -4  -4  -3  105.49    7.30
  -4  -4  -3  103.29   15.90
  -4  -4  -3  118.69   19.70
  -4  -4  -3  108.19   10.70
   4   4   3  108.89    5.10
   4   4   3  110.89    9.20
   4   4   3   87.19    7.90
   4   4   3  103.99   10.10
   4   4   3  108.99    6.90
   4   4   3  105.59    4.80
  -5  -4  -3  423.36   17.80
  -5  -4  -3  397.06   15.00
  -5  -4  -3  411.96   35.30
  -5  -4  -3  400.36   23.60
  -5  -4  -3  409.36   16.60
   5   4   3  400.56   21.70
   5   4   3  390.46   12.00
   5   4   3  404.36   16.20
   5   4   3  399.16   13.40
   5   4   3  421.66   20.40
  -6  -4  -3   80.19    6.80
  -6  -4  -3   78.49   13.80
  -6  -4  -3  107.69   23.00
   6   4   3   83.39   11.90
   4  -5  -3  428.66   33.60
   4  -5  -3  323.97   20.20
   4  -5  -3  317.97   19.30
  -4   5   3  374.06   21.80
  -4   5   3  326.47   16.70
  -4   5   3  344.37   15.50
   3  -5  -3  159.18   22.20
   3  -5  -3  138.19   12.60
   3  -5  -3  135.99   10.60
   3  -5  -3  125.29   10.70
  -3   5   3  120.39    8.00
  -3   5   3  145.29    9.40
   2  -5  -3   46.80    4.30
   2  -5  -3   36.80    8.00
   2  -5  -3   65.59    6.40
   2  -5  -3   56.69    3.90
   2  -5  -3   56.29    6.10
   2  -5  -3   52.49    4.80
   2  -5  -3   54.39   10.80
  -2   5   3   48.30    5.20
  -2   5   3   53.89    4.00
  -2   5   3   54.39    5.10
  -2   5   3   42.90    5.50
  -2   5   3   54.39    4.80
  -2   5   3   54.59    5.90
   1  -5  -3   35.30    7.60
   1  -5  -3   22.90    5.50
   1  -5  -3   25.80    3.00
   1  -5  -3   26.00    3.00
   1  -5  -3   27.60    4.10
   1  -5  -3   25.00    2.70
   1  -5  -3   16.10    2.90
   1  -5  -3   21.50    3.50
   1  -5  -3   24.40    2.50
   1  -5  -3   25.00    4.50
  -1   5   3   27.00    3.80
  -1   5   3   18.90    6.70
  -1   5   3   25.00    4.20
  -1   5   3   25.50    4.70
  -1   5   3   30.20    3.10
  -1   5   3   32.90    3.50
  -1   5   3   23.10    3.80
   0  -5  -3  196.88    9.60
   0  -5  -3  219.68   10.70
   0  -5  -3  183.78    7.60
   0  -5  -3  192.68    8.50
   0  -5  -3  189.68   14.10
   0  -5  -3  204.88    8.10
   0  -5  -3  210.18    8.40
   0  -5  -3  207.98    8.40
   0  -5  -3  190.68   12.30
   0  -5  -3  195.98    8.30
   0   5   3  200.68    8.90
   0   5   3  200.98    9.40
   0   5   3  190.28    9.10
   0   5   3  212.88   10.10
   0   5   3  190.08   16.00
   0   5   3  222.98    9.80
  -1  -5  -3  480.75   13.20
  -1  -5  -3  444.86   20.00
  -1  -5  -3  438.16   15.40
  -1  -5  -3  446.86   13.60
  -1  -5  -3  477.55   17.50
  -1  -5  -3  476.85   15.50
  -1  -5  -3  453.15   15.30
  -1  -5  -3  457.35   15.70
  -1  -5  -3  460.35   17.00
  -1  -5  -3  414.16   23.20
   1   5   3  421.46   26.00
   1   5   3  428.86   15.60
   1   5   3  459.05   15.80
   1   5   3  472.25   16.70
   1   5   3  487.25   19.00
   1   5   3  462.25   15.80
   1   5   3  477.15   17.50
  -2  -5  -3  145.99    6.20
  -2  -5  -3  146.99    8.20
  -2  -5  -3  149.19   10.50
  -2  -5  -3  146.49    7.50
  -2  -5  -3  163.78   14.60
  -2  -5  -3  152.18    8.50
  -2  -5  -3  142.79    5.90
  -2  -5  -3  145.39    8.40
  -2  -5  -3  138.89    7.50
  -2  -5  -3  150.28    7.20
  -2  -5  -3  145.29    7.50
   2   5   3  156.48    8.70
   2   5   3  140.69    6.80
   2   5   3  168.88   16.40
   2   5   3  151.98    6.30
   2   5   3  154.08   11.00
  -3  -5  -3    0.50    1.00
  -3  -5  -3    4.80    2.20
  -3  -5  -3    4.30    2.00
  -3  -5  -3    0.00    4.20
  -3  -5  -3   -0.70    1.20
  -3  -5  -3   -1.10    1.60
  -3  -5  -3    6.10    3.30
  -3  -5  -3   -0.40    0.80
  -3  -5  -3   -0.60    0.90
  -3  -5  -3   -0.20    1.10
  -3  -5  -3    2.40    1.90
   3   5   3   -0.70    1.30
   3   5   3    0.00    0.70
   3   5   3    2.90    1.80
   3   5   3   -1.00    0.70
   3   5   3    6.80    6.00
  -4  -5  -3   84.09   16.00
  -4  -5  -3   60.69   12.20
  -4  -5  -3   71.19    7.20
  -4  -5  -3   73.69    5.90
  -4  -5  -3   74.19    4.70
  -4  -5  -3   82.19    9.10
   4   5   3   75.29    7.50
   4   5   3   72.29    8.20
   4   5   3   71.89    4.20
   4   5   3   74.89    8.90
  -5  -5  -3  684.53   26.40
  -5  -5  -3  673.63   23.70
  -5  -5  -3  658.93   43.40
  -5  -5  -3  659.03   31.50
   5   5   3  627.14   29.40
   5   5   3  648.94   28.70
   5   5   3  657.13   28.50
   5   5   3  650.23   19.70
   5   5   3  663.63   18.50
  -6  -5  -3   -9.60    6.80
  -6  -5  -3    3.50    3.00
  -6  -5  -3   -0.80    1.80
   6   5   3    0.60    3.50
   4  -6  -3    9.30   10.80
   4  -6  -3    4.50    4.70
  -4   6   3    5.50    3.80
  -4   6   3    5.60    3.10
  -4   6   3   -2.70    4.60
   3  -6  -3    3.70    4.10
   3  -6  -3    0.00    3.90
   3  -6  -3   10.60    7.90
  -3   6   3   -1.70    1.50
  -3   6   3   -1.20    3.50
  -3   6   3   -1.40    1.90
   2  -6  -3    1.60    3.80
   2  -6  -3   -2.20    4.00
   2  -6  -3    7.20    3.60
   2  -6  -3    1.30    2.30
  -2   6   3    2.80    2.50
  -2   6   3    2.50    1.60
  -2   6   3    1.40    2.40
  -2   6   3    1.80    1.90
   1  -6  -3  218.38   11.40
   1  -6  -3  216.98   10.10
   1  -6  -3  217.08   13.50
   1  -6  -3  233.48   16.80
   1  -6  -3  236.88   18.00
   1  -6  -3  243.58   10.10
   1  -6  -3  239.38   10.10
   1  -6  -3  217.28    9.30
   1  -6  -3  239.98   11.70
  -1   6   3  261.27   12.30
  -1   6   3  255.17   12.20
  -1   6   3  242.58   10.50
  -1   6   3  236.98   12.40
  -1   6   3  240.28   11.70
   0  -6  -3  496.25   17.10
   0  -6  -3  496.05   18.70
   0  -6  -3  491.05   21.20
   0  -6  -3  527.55   17.60
   0  -6  -3  526.95   16.70
   0  -6  -3  512.35   24.10
   0  -6  -3  486.75   16.80
   0  -6  -3  475.45   16.70
   0  -6  -3  488.35   16.30
   0  -6  -3  515.15   25.50
   0   6   3  498.95   18.90
   0   6   3  524.75   18.40
   0   6   3  502.15   20.20
   0   6   3  513.45   29.50
   0   6   3  483.95   19.60
   0   6   3  478.35   17.90
   0   6   3  488.15   20.30
  -1  -6  -3    9.40    1.60
  -1  -6  -3    4.60    2.10
  -1  -6  -3    5.10    1.60
  -1  -6  -3    4.80    1.90
  -1  -6  -3    6.20    2.00
  -1  -6  -3    9.20    3.80
  -1  -6  -3    2.60    1.50
  -1  -6  -3    6.20    3.90
  -1  -6  -3    9.10    3.10
   1   6   3   32.10    9.30
   1   6   3    9.20    3.20
   1   6   3    7.10    2.20
   1   6   3    4.90    2.40
   1   6   3    8.70    2.30
   1   6   3   13.30    3.70
  -2  -6  -3  404.06   15.60
  -2  -6  -3  468.15   16.80
  -2  -6  -3  440.36   14.30
  -2  -6  -3  457.05   21.70
  -2  -6  -3  420.86   16.20
  -2  -6  -3  456.95   25.50
  -2  -6  -3  466.55   16.70
  -2  -6  -3  408.96   17.00
  -2  -6  -3  422.36   19.20
   2   6   3  466.05   15.80
   2   6   3  466.35   18.60
   2   6   3  447.56   16.10
   2   6   3  445.76   15.90
   2   6   3  472.65   22.70
   2   6   3  428.06   28.50
  -3  -6  -3  649.04   33.80
  -3  -6  -3  568.94   21.80
  -3  -6  -3  613.84   26.90
  -3  -6  -3  607.64   21.40
  -3  -6  -3  652.23   26.90
  -3  -6  -3  590.14   24.80
   3   6   3  640.84   19.80
   3   6   3  566.04   36.60
   3   6   3  631.34   19.80
   3   6   3  628.74   24.60
   3   6   3  596.34   28.70
   3   6   3  585.94   18.80
  -4  -6  -3  405.46   21.70
  -4  -6  -3  380.46   26.70
  -4  -6  -3  397.76   16.30
  -4  -6  -3  357.26   19.30
  -4  -6  -3  436.56   29.60
   4   6   3  368.56   13.00
   4   6   3  380.46   22.40
   4   6   3  409.46   20.10
   4   6   3  363.26   14.10
  -5  -6  -3   66.29   10.90
  -5  -6  -3   57.79    6.00
  -5  -6  -3   55.19   13.80
   5   6   3   58.29    9.10
   5   6   3   66.39    4.00
   5   6   3   60.59    9.50
  -6  -6  -3   -0.40    8.70
  -6  -6  -3   10.10    3.30
  -6  -6  -3    1.50    5.00
  -6  -6  -3    9.00    3.80
   3  -7  -3   73.89   13.30
   3  -7  -3   81.19   17.60
  -3   7   3   76.79    7.70
  -3   7   3   47.20    7.40
   2  -7  -3   19.60    8.10
   2  -7  -3    4.00    5.90
  -2   7   3   10.40    4.20
  -2   7   3    4.70    2.80
   1  -7  -3  120.39   13.70
   1  -7  -3  129.49    7.80
   1  -7  -3  140.69   14.90
  -1   7   3  124.79    9.60
  -1   7   3  125.19    9.50
  -1   7   3  123.79    9.80
  -1   7   3  124.49    7.90
   0  -7  -3 2008.10   56.39
   0  -7  -3 2043.10   68.19
   0  -7  -3 1979.50   55.59
   0  -7  -3 2062.09   68.09
   0  -7  -3 1886.01   57.59
   0   7   3 2008.10   57.79
   0   7   3 1974.60   61.29
   0   7   3 1984.50   59.09
   0   7   3 1965.50   61.29
  -1  -7  -3 4087.29  108.39
  -1  -7  -3 4149.28  120.19
  -1  -7  -3 4145.99  119.39
  -1  -7  -3 3978.20  108.09
   1   7   3 4027.10  113.89
   1   7   3 4079.49  110.99
   1   7   3 4013.30  109.99
   1   7   3 3865.91  128.79
   1   7   3 4123.69  116.59
  -2  -7  -3  226.08   15.80
  -2  -7  -3  196.38   17.00
  -2  -7  -3  234.48   11.20
   2   7   3  232.38   16.40
   2   7   3  212.18   11.30
   2   7   3  223.18   10.90
   2   7   3  228.28   12.80
   2   7   3  234.08   22.10
  -3  -7  -3  168.08   16.50
  -3  -7  -3  170.08    9.80
  -3  -7  -3  184.58   14.20
   3   7   3  176.48   15.30
   3   7   3  151.78   21.80
   3   7   3  172.68    8.90
   3   7   3  163.98   11.70
  -4  -7  -3  103.19    7.80
  -4  -7  -3  102.49   11.50
  -4  -7  -3  100.69   16.00
   4   7   3   97.79    6.20
   4   7   3   97.79   10.00
   4   7   3   90.79   13.10
  -5  -7  -3    9.70    3.40
  -5  -7  -3   17.80    9.60
  -5  -7  -3   13.10    6.10
   5   7   3   19.60    3.20
   5   7   3   29.20    7.20
   5   7   3   23.30    6.70
   2  -8  -3   49.00   12.10
   2  -8  -3   46.50   12.90
  -2   8   3   37.80    7.10
  -2   8   3   41.70    7.20
   1  -8  -3  159.68   17.30
   1  -8  -3  130.19   19.00
  -1   8   3  165.08   10.10
  -1   8   3  157.78   12.80
  -1   8   3  164.58   12.20
   0  -8  -3   48.10   10.10
   0  -8  -3   40.20    5.40
   0  -8  -3   47.40   10.00
   0   8   3   29.20    5.90
   0   8   3   42.20    7.80
   0   8   3   36.80    5.80
   0   8   3   40.20    7.30
  -1  -8  -3  421.16   23.70
  -1  -8  -3  425.36   24.90
  -1  -8  -3  419.66   16.90
   1   8   3  389.86   18.10
   1   8   3  336.77   21.20
   1   8   3  431.76   21.50
   1   8   3  424.66   19.00
  -2  -8  -3  342.77   15.10
  -2  -8  -3  310.87   20.40
  -2  -8  -3  347.07   21.60
   2   8   3  331.97   15.40
   2   8   3  310.47   17.20
   2   8   3  343.97   22.20
  -3  -8  -3  108.79   11.90
  -3  -8  -3  126.79    8.90
  -3  -8  -3  110.69   13.00
   3   8   3  114.59   10.70
   3   8   3  115.29    8.10
   3   8   3  106.09   15.10
  -4  -8  -3   86.79    7.60
  -4  -8  -3   97.89   14.00
   4   8   3  112.09   15.50
   4   8   3   95.69    7.10
   4   8   3   88.19   10.30
  -5  -8  -3    9.70    6.60
  -5  -8  -3    7.90    3.10
   5   8   3    3.50    3.40
   5   8   3    5.40    2.50
   5   8   3   -1.00    4.60
   1  -9  -3   16.10    7.50
   1  -9  -3   25.70    9.60
  -1   9   3   25.50    6.80
   0  -9  -3   10.10    6.90
   0  -9  -3   18.00    7.70
   0  -9  -3   15.70    4.20
   0   9   3   21.40    6.70
   0   9   3   11.20    4.20
  -1  -9  -3   51.69   11.40
  -1  -9  -3   45.00    6.40
  -1  -9  -3   36.60    8.90
   1   9   3   24.80    7.80
   1   9   3   49.99    7.70
   1   9   3   41.40    6.90
  -2  -9  -3    6.30    2.90
  -2  -9  -3   -3.30    4.20
   2   9   3   -0.60    4.50
   2   9   3    5.30    3.60
   2   9   3    3.50    2.50
  -3  -9  -3   22.60    4.90
  -3  -9  -3   21.40    7.20
   3   9   3   33.40    7.40
   3   9   3   29.40    5.50
   3   9   3   16.20    7.40
  -4  -9  -3   77.49    7.80
  -4  -9  -3   68.99   12.70
   4   9   3   64.89    6.70
   4   9   3   69.99   11.10
   4   9   3   75.39   14.00
  -1 -10  -3   41.90   10.20
   1  10   3   31.90    6.30
   1  10   3   19.70    8.20
   1  10   3   23.10    6.30
  -2 -10  -3    9.00    3.60
  -2 -10  -3    8.80    7.00
   2  10   3    8.50    4.20
   2  10   3    9.70    4.40
   2  10   3   -7.40    5.60
  -3 -10  -3   64.39    7.20
  -3 -10  -3   49.90   12.30
   3  10   3   51.79   12.70
   3  10   3   55.89    8.50
   3  10   3   40.70    8.20
   3   9  -4   71.09   12.10
   3   9  -4   49.60   10.50
   3   9  -4   49.40   13.00
  -3  -9   4   49.30    8.80
   2   9  -4  136.69   16.10
   2   9  -4  128.79   19.20
   2   9  -4  141.79   13.50
  -2  -9   4  145.89   12.50
  -2  -9   4  170.98   18.70
  -2  -9   4  126.49   11.90
   1   9  -4    7.60    5.40
   1   9  -4   -0.80    5.20
   1   9  -4    8.60    4.00
  -1  -9   4   10.40    5.10
  -1  -9   4    4.00    6.00
  -1  -9   4    7.40    4.20
   0   9  -4   13.00    8.20
   0   9  -4   13.60    5.70
   0  -9   4   23.20   10.40
   0  -9   4   22.70    6.30
   4   8  -4    1.00    3.60
   4   8  -4    3.70    5.00
  -4  -8   4    3.60    4.30
  -4  -8   4    6.20    3.60
   3   8  -4    3.80    3.80
   3   8  -4   -3.90    3.50
  -3  -8   4    0.20    2.40
  -3  -8   4    1.80    3.20
  -3  -8   4   -9.80    3.60
   2   8  -4   40.10    9.10
   2   8  -4   37.70   10.20
   2   8  -4   42.50    9.50
  -2  -8   4   22.30    8.40
  -2  -8   4   28.90    6.70
  -2  -8   4   30.50    6.30
   1   8  -4  120.59   14.20
   1   8  -4  131.69   12.90
   1   8  -4   92.59   15.10
  -1  -8   4  121.99   10.60
  -1  -8   4  155.48   12.00
  -1  -8   4  140.69   16.60
   0   8  -4    9.10    6.50
   0   8  -4    0.20    4.90
   0   8  -4    3.40    5.80
   0  -8   4   -3.10    4.60
   0  -8   4    0.60    1.90
  -1   8  -4   -0.10    4.30
  -1   8  -4    1.00    4.60
   1  -8   4    0.30    2.80
   1  -8   4    3.00    5.40
  -2   8  -4    0.60    5.30
   2  -8   4    1.30    5.10
   2  -8   4    0.10    3.10
   4   7  -4   63.79   11.90
   4   7  -4   67.19    7.80
  -4  -7   4   45.50    8.50
  -4  -7   4   69.99    8.20
   3   7  -4    2.90    3.50
   3   7  -4    2.70    2.90
   3   7  -4   -2.40    3.30
  -3  -7   4   -0.50    4.70
  -3  -7   4    3.10    3.40
  -3  -7   4    1.30    3.20
   2   7  -4  287.77   18.10
   2   7  -4  246.28   19.00
   2   7  -4  240.88   19.40
  -2  -7   4  273.17   15.90
  -2  -7   4  278.97   20.40
  -2  -7   4  244.88   15.30
   1   7  -4  130.49   13.90
   1   7  -4  134.19   12.40
   1   7  -4  134.59   13.50
   1   7  -4  122.49   13.80
  -1  -7   4  114.99   10.20
  -1  -7   4  134.19   10.30
  -1  -7   4  131.39   15.20
   0   7  -4  464.35   29.10
   0   7  -4  384.46   24.50
   0   7  -4  431.16   24.50
   0   7  -4  473.25   29.20
   0  -7   4  477.75   21.30
   0  -7   4  426.66   18.80
   0  -7   4  450.55   28.70
  -1   7  -4    4.40    5.00
  -1   7  -4   -5.90    3.30
  -1   7  -4   -2.00    6.30
   1  -7   4    3.10    3.10
   1  -7   4   11.70    6.00
  -2   7  -4  217.18   22.50
  -2   7  -4  191.78   15.90
  -2   7  -4  188.98   19.10
   2  -7   4  201.78   12.60
   2  -7   4  199.38   19.10
  -3   7  -4   99.19   19.60
  -3   7  -4  126.99   18.70
   3  -7   4  127.49   19.00
   5   6  -4  234.28   12.70
  -5  -6   4  241.38   16.70
  -5  -6   4  237.68   16.50
  -5  -6   4  225.98   14.50
   4   6  -4  732.83   37.40
   4   6  -4  903.71   34.30
   4   6  -4  860.91   29.60
  -4  -6   4  899.51   33.10
  -4  -6   4  895.01   34.70
  -4  -6   4  798.02   34.80
   3   6  -4  114.89   11.00
   3   6  -4  115.59   10.20
   3   6  -4  113.39   12.70
   3   6  -4  105.19    7.80
  -3  -6   4  110.49   11.70
  -3  -6   4   99.99    9.80
  -3  -6   4  112.29    9.60
   2   6  -4  606.74   31.10
   2   6  -4  635.54   30.50
   2   6  -4  627.54   28.00
   2   6  -4  645.74   25.00
  -2  -6   4  636.44   26.10
  -2  -6   4  646.84   26.20
  -2  -6   4  664.03   31.20
   1   6  -4  458.65   26.30
   1   6  -4  457.65   23.30
   1   6  -4  467.95   25.60
   1   6  -4  431.76   24.10
  -1  -6   4  435.36   19.80
  -1  -6   4  413.36   25.20
  -1  -6   4  485.95   21.10
  -1  -6   4  454.95   24.40
  -1  -6   4  479.25   20.20
   0   6  -4  473.75   28.70
   0   6  -4  458.45   25.10
   0   6  -4  488.55   24.70
   0   6  -4  509.45   28.70
   0  -6   4  502.35   21.40
   0  -6   4  490.65   21.00
   0  -6   4  461.15   23.00
   0  -6   4  494.45   19.50
   0  -6   4  463.55   18.80
   0  -6   4  499.15   28.30
   0  -6   4  452.95   18.60
  -1   6  -4  272.07   18.40
  -1   6  -4  296.47   21.70
  -1   6  -4  257.07   17.20
  -1   6  -4  226.08   21.40
   1  -6   4  272.87   28.20
   1  -6   4  287.67   17.10
   1  -6   4  253.37   18.70
   1  -6   4  297.67   21.60
   1  -6   4  280.97   14.50
   1  -6   4  283.77   12.10
   1  -6   4  275.07   11.60
  -2   6  -4   76.99   15.00
  -2   6  -4   78.09    9.00
  -2   6  -4   74.29   13.10
   2  -6   4   62.39   17.30
   2  -6   4   70.69    7.10
   2  -6   4   64.89   12.30
   2  -6   4   63.19   12.80
  -3   6  -4   28.50   10.70
  -3   6  -4   16.30    6.50
   3  -6   4   24.10    4.50
   3  -6   4   29.10   11.30
   3  -6   4   15.30    6.50
   3  -6   4   50.79   15.80
   5   5  -4    2.10    1.90
   5   5  -4   -0.60    2.70
   5   5  -4   -1.20    2.40
  -5  -5   4    2.30    3.70
  -5  -5   4    1.10    3.00
  -5  -5   4    2.20    3.30
   4   5  -4   43.30    6.10
   4   5  -4   43.10    7.30
   4   5  -4   47.40    6.40
  -4  -5   4   50.19    7.90
  -4  -5   4   46.70    6.80
  -4  -5   4   52.09    8.30
   3   5  -4   47.20    7.10
   3   5  -4   40.60    8.30
   3   5  -4   47.30    5.30
   3   5  -4   48.10    7.80
  -3  -5   4   49.80    7.40
  -3  -5   4   56.09    8.50
  -3  -5   4   45.20    6.50
   2   5  -4   88.99    9.90
   2   5  -4   85.79    9.90
   2   5  -4   87.49    8.60
   2   5  -4   94.29    8.30
   2   5  -4   75.89    6.50
  -2  -5   4   82.09    8.80
  -2  -5   4   71.99    7.40
  -2  -5   4   75.79   11.80
  -2  -5   4   95.59   11.60
  -2  -5   4   85.09    7.80
   1   5  -4  257.77   12.20
   1   5  -4  296.27   18.20
   1   5  -4  282.77   18.70
   1   5  -4  272.27   16.20
   1   5  -4  271.87   18.00
   1   5  -4  257.87   22.70
  -1  -5   4  253.27   16.70
  -1  -5   4  298.57   14.70
  -1  -5   4  280.17   14.70
  -1  -5   4  296.97   22.90
  -1  -5   4  290.17   18.50
  -1  -5   4  292.87   18.70
  -1  -5   4  276.97   13.80
  -1  -5   4  261.27   14.10
  -1  -5   4  275.77   15.60
   0   5  -4   47.50   10.50
   0   5  -4   70.69   11.10
   0   5  -4   55.09    5.40
   0   5  -4   69.79    9.90
   0   5  -4   68.79    9.60
   0   5  -4   58.19    8.60
   0   5  -4   51.49   11.60
   0   5  -4   67.19    5.80
   0  -5   4   78.59    7.70
   0  -5   4   61.39    9.30
   0  -5   4   62.59    7.00
   0  -5   4   50.09    9.40
   0  -5   4   61.09    5.60
   0  -5   4   65.39    6.20
   0  -5   4   54.59    6.20
   0  -5   4   87.59   17.30
   0  -5   4   56.59    5.60
  -1   5  -4  220.78   14.60
  -1   5  -4  255.97   16.60
  -1   5  -4  271.17   21.10
  -1   5  -4  254.17   18.80
  -1   5  -4  246.38   15.30
  -1   5  -4  268.17   18.90
   1  -5   4  233.08   17.60
   1  -5   4  213.28   13.50
   1  -5   4  247.58   12.70
   1  -5   4  239.78   10.00
   1  -5   4  246.98   15.50
   1  -5   4  219.58   24.50
   1  -5   4  254.67   17.80
   1  -5   4  239.58   10.80
   1  -5   4  252.07   10.80
  -2   5  -4  288.67   19.50
  -2   5  -4  295.27   23.90
  -2   5  -4  294.27   19.40
  -2   5  -4  275.47   19.60
  -2   5  -4  272.77   15.90
   2  -5   4  315.47   21.10
   2  -5   4  334.37   23.80
   2  -5   4  292.07   14.30
   2  -5   4  281.87   27.70
  -3   5  -4    8.60    5.90
  -3   5  -4    0.90    3.70
   3  -5   4   -2.90    4.40
   3  -5   4    0.30    3.40
   3  -5   4   -1.30    2.00
   3  -5   4    9.90    8.60
  -4   5  -4  160.78   23.80
  -4   5  -4  184.98   15.70
   4  -5   4  133.59   24.00
   4  -5   4  172.98   27.00
   4  -5   4  202.48   19.00
   5   4  -4   -1.90    2.60
   5   4  -4   -0.30    1.50
   5   4  -4    4.50    3.60
  -5  -4   4   -2.10    2.50
  -5  -4   4   -1.30    2.60
   4   4  -4    2.50    1.60
   4   4  -4    0.30    1.90
   4   4  -4   -2.40    1.90
  -4  -4   4   -2.40    1.80
  -4  -4   4    1.80    2.70
  -4  -4   4    3.40    2.90
   3   4  -4   16.50    3.80
   3   4  -4   15.40    4.40
   3   4  -4   14.40    7.50
   3   4  -4   15.60    2.90
   3   4  -4   11.30    3.40
   3   4  -4   17.20    3.90
  -3  -4   4   21.80    7.00
  -3  -4   4   17.00    4.50
  -3  -4   4   16.80    3.80
  -3  -4   4   22.20    5.40
  -3  -4   4   16.20    4.20
   2   4  -4   50.99    7.90
   2   4  -4   46.70    4.20
   2   4  -4   44.60    5.60
   2   4  -4   35.50    5.20
   2   4  -4   51.39    6.00
   2   4  -4   35.00    6.70
  -2  -4   4   53.09    9.30
  -2  -4   4   40.80    7.40
  -2  -4   4   40.30    6.00
  -2  -4   4   56.79    9.00
  -2  -4   4   30.60    8.00
  -2  -4   4   50.59    5.50
  -2  -4   4   44.00    7.10
  -2  -4   4   35.40    5.20
   1   4  -4 2213.68   68.89
   1   4  -4 2169.08   63.99
   1   4  -4 2085.89   65.69
   1   4  -4 2018.80   58.49
   1   4  -4 1953.00   75.79
   1   4  -4 2114.89   67.89
   1   4  -4 2004.40   59.39
  -1  -4   4 2093.89   60.29
  -1  -4   4 2031.70   62.09
  -1  -4   4 2050.89   70.19
  -1  -4   4 1981.10   64.09
  -1  -4   4 2063.79   67.29
  -1  -4   4 2124.59   60.79
  -1  -4   4 2204.28   65.89
  -1  -4   4 2091.09   73.39
   0   4  -4 1777.42   54.29
   0   4  -4 1958.20   67.49
   0   4  -4 1858.41   53.39
   0   4  -4 1909.21   59.89
   0   4  -4 1823.92   70.19
   0   4  -4 2026.00   60.39
   0   4  -4 1974.30   60.09
   0   4  -4 1800.72   55.19
   0   4  -4 1881.71   63.49
   0  -4   4 1846.82   62.69
   0  -4   4 1831.02   58.09
   0  -4   4 1801.02   55.39
   0  -4   4 1859.01   58.09
   0  -4   4 1942.71   73.49
   0  -4   4 1894.91   55.19
   0  -4   4 1935.21   53.79
   0  -4   4 1928.61   55.39
   0  -4   4 1937.31   62.59
  -1   4  -4   48.20    9.80
  -1   4  -4   39.60    5.40
  -1   4  -4   35.20    7.50
  -1   4  -4   37.70    7.50
  -1   4  -4   37.30    9.90
  -1   4  -4   38.60    6.10
  -1   4  -4   48.50    7.80
  -1   4  -4   49.50   10.30
   1  -4   4   37.10   11.00
   1  -4   4   28.40    6.70
   1  -4   4   41.70    4.20
   1  -4   4   45.90    4.90
   1  -4   4   39.90    3.40
   1  -4   4   35.00    5.00
   1  -4   4   45.10    8.00
   1  -4   4   46.30    3.60
   1  -4   4   47.50    7.20
  -2   4  -4  513.25   24.80
  -2   4  -4  489.65   19.80
  -2   4  -4  481.35   23.60
  -2   4  -4  491.65   26.90
  -2   4  -4  473.65   20.40
  -2   4  -4  469.55   23.90
  -2   4  -4  520.35   30.70
   2  -4   4  533.65   27.10
   2  -4   4  502.65   35.80
   2  -4   4  518.75   15.90
   2  -4   4  514.15   30.00
   2  -4   4  506.35   19.30
   2  -4   4  519.55   28.20
   2  -4   4  455.85   22.80
   2  -4   4  516.25   14.70
  -3   4  -4   80.89    9.30
  -3   4  -4   65.99    6.20
  -3   4  -4   64.39   13.30
   3  -4   4   51.69   12.40
   3  -4   4   66.69   17.00
   3  -4   4   50.69   10.00
   3  -4   4   69.79    6.40
  -4   4  -4  168.78   13.60
  -4   4  -4  169.28   20.10
   4  -4   4  172.28   25.10
   4  -4   4  141.99   24.30
   4  -4   4  152.38   15.40
   4  -4   4  166.98   10.10
  -5   4  -4   90.59   10.90
  -5   4  -4  100.39   19.10
   5  -4   4   72.49   14.50
   5  -4   4   67.39   17.10
   5  -4   4   80.09   21.50
   6   3  -4   17.30    3.10
   6   3  -4    7.10    5.30
  -6  -3   4   15.60    5.50
  -6  -3   4   23.60    6.00
  -6  -3   4   22.60    5.10
   5   3  -4   63.49    7.90
   5   3  -4   62.99    7.20
   5   3  -4   54.09    4.90
  -5  -3   4   60.29    7.00
  -5  -3   4   60.09    8.40
   4   3  -4   24.00    4.80
   4   3  -4   25.30    4.90
   4   3  -4   28.00    6.90
   4   3  -4   27.00    4.20
  -4  -3   4   28.00    4.50
  -4  -3   4   22.40    5.00
  -4  -3   4   25.30    5.20
   3   3  -4  112.49    8.50
   3   3  -4  112.29    7.60
   3   3  -4  122.49    8.10
   3   3  -4  114.59   10.00
   3   3  -4  121.79    9.00
   3   3  -4  129.79   13.40
   3   3  -4  119.99    6.40
  -3  -3   4  101.39   10.90
  -3  -3   4  110.89   11.10
  -3  -3   4  126.19    8.00
  -3  -3   4  116.49    6.60
  -3  -3   4  123.39    9.30
  -3  -3   4  119.19    8.80
  -3  -3   4  123.59    8.90
  -3  -3   4  119.79    7.70
  -3  -3   4  112.29    7.40
  -3  -3   4   98.19   12.00
   2   3  -4  103.99    6.80
   2   3  -4  101.49    9.00
   2   3  -4   88.39    8.10
   2   3  -4  100.09    7.90
   2   3  -4   98.89    5.80
   2   3  -4   98.99    7.50
   2   3  -4   94.69    7.30
  -2  -3   4   91.09    7.50
  -2  -3   4   81.29   12.30
  -2  -3   4  109.09    7.60
  -2  -3   4   82.59    9.10
  -2  -3   4   94.09    6.80
  -2  -3   4   96.19    9.70
  -2  -3   4   92.89    8.30
  -2  -3   4   89.09    7.10
  -2  -3   4  103.49    7.70
  -2  -3   4  105.89    7.10
   1   3  -4 3493.05   92.49
   1   3  -4 3538.45   98.79
   1   3  -4 3421.56   94.99
   1   3  -4 3406.16  112.29
   1   3  -4 3622.84  104.79
   1   3  -4 3638.94   94.39
   1   3  -4 3790.52  103.49
   1   3  -4 3547.04   96.69
   1   3  -4 3575.84  100.49
  -1  -3   4 3411.96   98.79
  -1  -3   4 3886.21  108.59
  -1  -3   4 3634.84   99.99
  -1  -3   4 3487.95  107.99
  -1  -3   4 3481.15  101.19
  -1  -3   4 3405.66  103.29
   0   3  -4    7.80    4.00
   0   3  -4    8.20    4.80
   0   3  -4    5.40    2.50
   0   3  -4    6.20    2.80
   0   3  -4    6.00    2.30
   0   3  -4    4.20    2.20
   0   3  -4    8.50    4.90
   0   3  -4    4.80    2.70
   0   3  -4    4.90    1.80
   0  -3   4    3.20    1.70
   0  -3   4    6.60    3.70
   0  -3   4    6.00    2.30
   0  -3   4    3.80    3.70
   0  -3   4    3.40    1.50
   0  -3   4    9.70    3.70
   0  -3   4    9.80    3.30
   0  -3   4    8.80    3.10
  -1   3  -4  147.49    9.30
  -1   3  -4  165.58   15.50
  -1   3  -4  173.08   11.20
  -1   3  -4  158.18   15.00
  -1   3  -4  165.88   12.30
  -1   3  -4  170.98   12.90
  -1   3  -4  152.08    7.30
  -1   3  -4  161.08   14.80
  -1   3  -4  138.19    8.50
   1  -3   4  144.99    6.50
   1  -3   4  169.48   11.20
   1  -3   4  152.78    6.80
   1  -3   4  152.88   12.00
   1  -3   4  149.79    8.40
   1  -3   4  141.49   11.00
   1  -3   4  154.98    8.80
   1  -3   4  170.18   17.40
  -2   3  -4  510.25   22.40
  -2   3  -4  501.45   22.60
  -2   3  -4  469.05   24.40
  -2   3  -4  489.25   19.20
  -2   3  -4  488.05   32.00
  -2   3  -4  471.05   26.70
  -2   3  -4  485.55   18.50
  -2   3  -4  534.95   29.40
   2  -3   4  495.15   21.80
   2  -3   4  478.05   22.90
   2  -3   4  485.55   18.30
   2  -3   4  468.35   17.70
   2  -3   4  519.45   15.60
   2  -3   4  449.56   27.10
   2  -3   4  517.25   14.10
   2  -3   4  484.35   24.20
   2  -3   4  501.45   14.90
   2  -3   4  509.45   33.20
  -3   3  -4    2.90    1.80
  -3   3  -4    5.80    5.20
  -3   3  -4    3.90    2.20
  -3   3  -4    5.70    3.60
   3  -3   4    2.20    2.30
   3  -3   4    9.40    7.00
   3  -3   4    6.20    4.50
   3  -3   4    5.60    5.40
  -4   3  -4  363.16   27.50
  -4   3  -4  359.86   19.20
   4  -3   4  352.36   22.80
   4  -3   4  367.16   15.70
   4  -3   4  329.47   29.60
   4  -3   4  380.56   31.40
  -5   3  -4  230.68   23.90
  -5   3  -4  234.88   15.50
   5  -3   4  234.48   27.90
   5  -3   4  229.28   25.80
   5  -3   4  189.48   17.80
   6   2  -4    8.60    4.80
   6   2  -4    0.80    1.60
  -6  -2   4    0.30    3.30
  -6  -2   4   -3.40    2.40
  -6  -2   4    2.50    3.10
   5   2  -4  252.17   15.80
   5   2  -4  260.07   23.20
   5   2  -4  261.57   11.10
  -5  -2   4  235.98   13.90
  -5  -2   4  252.97   13.80
  -5  -2   4  265.97   15.30
   4   2  -4   72.99    7.00
   4   2  -4   59.59    6.50
   4   2  -4   65.19    5.20
   4   2  -4   60.19   11.20
  -4  -2   4   75.89    7.50
  -4  -2   4   67.99    5.40
  -4  -2   4   53.09    7.10
   3   2  -4  402.16   21.50
   3   2  -4  434.56   17.50
   3   2  -4  399.96   15.50
   3   2  -4  414.16   22.10
   3   2  -4  399.86   13.50
   3   2  -4  397.86   17.60
   3   2  -4  414.26   16.90
  -3  -2   4  393.56   16.10
  -3  -2   4  418.36   17.40
  -3  -2   4  413.46   17.70
  -3  -2   4  392.36   22.50
  -3  -2   4  429.36   22.40
  -3  -2   4  412.66   20.80
  -3  -2   4  396.56   18.80
  -3  -2   4  406.36   15.40
  -3  -2   4  380.06   13.60
  -3  -2   4  380.96   13.20
   2   2  -4   15.50    3.30
   2   2  -4   15.00    2.40
   2   2  -4   13.30    3.50
   2   2  -4   15.20    3.60
   2   2  -4   17.60    2.40
   2   2  -4   12.70    3.20
   2   2  -4   11.70    3.30
  -2  -2   4   14.80    3.30
  -2  -2   4    8.70    3.20
  -2  -2   4   12.40    4.20
  -2  -2   4   13.70    5.10
  -2  -2   4   19.30    3.20
  -2  -2   4   15.00    4.40
  -2  -2   4   11.20    3.20
  -2  -2   4    9.90    2.90
  -2  -2   4   12.00    2.50
  -2  -2   4   11.50    3.30
   1   2  -4  498.25   17.40
   1   2  -4  503.65   26.90
   1   2  -4  515.55   23.40
   1   2  -4  520.95   21.30
   1   2  -4  468.95   18.00
   1   2  -4  497.85   17.90
   1   2  -4  506.95   20.20
   1   2  -4  501.55   17.80
   1   2  -4  519.85   19.30
  -1  -2   4  480.85   19.60
  -1  -2   4  504.95   22.60
  -1  -2   4  489.85   18.20
  -1  -2   4  471.15   20.90
  -1  -2   4  494.25   20.60
  -1  -2   4  521.95   23.30
  -1  -2   4  498.05   18.40
  -1  -2   4  502.15   17.50
  -1  -2   4  504.25   17.90
  -1  -2   4  478.65   25.70
   0   2  -4 1072.19   33.10
   0   2  -4 1100.59   46.20
   0   2  -4 1148.19   38.80
   0   2  -4 1079.29   38.10
   0   2  -4 1061.79   32.40
   0   2  -4 1103.79   43.50
   0   2  -4 1109.39   35.30
   0   2  -4 1064.59   34.00
   0  -2   4 1079.29   34.40
   0  -2   4 1085.19   39.50
   0  -2   4 1098.29   36.90
   0  -2   4 1080.19   31.70
   0  -2   4 1080.19   35.40
   0  -2   4 1070.69   43.30
   0  -2   4 1074.39   35.90
   0  -2   4 1117.19   32.80
   0  -2   4 1077.99   42.00
  -1   2  -4    8.00    4.20
  -1   2  -4    2.70    2.50
  -1   2  -4    1.40    1.10
  -1   2  -4    0.50    1.20
  -1   2  -4    2.40    1.60
  -1   2  -4    1.40    0.90
  -1   2  -4    1.80    3.80
  -1   2  -4    0.60    2.20
  -1   2  -4    0.00    3.50
   1  -2   4    1.10    1.00
   1  -2   4   12.00    5.60
   1  -2   4    0.70    2.60
   1  -2   4    2.70    1.00
   1  -2   4    2.10    0.90
   1  -2   4    3.00    1.60
   1  -2   4    0.50    1.70
   1  -2   4   -0.60    1.20
  -2   2  -4  314.77   20.80
  -2   2  -4  295.37   10.30
  -2   2  -4  310.77   13.20
  -2   2  -4  356.56   22.30
  -2   2  -4  302.27   24.30
  -2   2  -4  311.57   12.00
  -2   2  -4  326.27   19.80
  -2   2  -4  318.47   15.50
   2  -2   4  288.47   22.80
   2  -2   4  311.77   12.30
   2  -2   4  307.07   17.30
   2  -2   4  313.07    9.30
   2  -2   4  284.87   16.70
   2  -2   4  306.37   15.70
   2  -2   4  316.37   12.90
   2  -2   4  305.67    9.50
  -3   2  -4 1345.47   37.40
  -3   2  -4 1278.77   43.40
  -3   2  -4 1368.56   56.89
  -3   2  -4 1389.56   43.50
  -3   2  -4 1273.07   63.09
  -3   2  -4 1286.07   40.60
  -3   2  -4 1433.06   55.59
  -3   2  -4 1332.17   43.40
   3  -2   4 1382.86   40.60
   3  -2   4 1297.27   46.30
   3  -2   4 1292.87   43.90
   3  -2   4 1402.96   49.30
   3  -2   4 1399.96   60.09
   3  -2   4 1324.27   39.50
   3  -2   4 1359.56   57.39
   3  -2   4 1308.17   36.70
  -4   2  -4  357.16   17.10
  -4   2  -4  303.47   14.50
  -4   2  -4  373.36   26.20
   4  -2   4  313.87   20.30
   4  -2   4  289.07   26.70
   4  -2   4  314.47   27.10
   4  -2   4  331.57   14.30
  -5   2  -4  136.89   21.00
  -5   2  -4  156.68   11.60
  -5   2  -4  183.58   30.90
   5  -2   4  143.59   14.60
   5  -2   4  197.88   21.90
   5  -2   4  119.59   22.00
   6   1  -4    4.00    2.00
   6   1  -4    5.00   11.40
   6   1  -4   13.70    5.60
  -6  -1   4    5.70    3.50
  -6  -1   4    7.30    3.90
   5   1  -4   24.00    6.30
   5   1  -4   29.20   10.80
   5   1  -4   20.90    3.50
  -5  -1   4   27.20    5.60
  -5  -1   4   17.90    4.90
  -5  -1   4   19.60    4.20
   4   1  -4   54.39    6.50
   4   1  -4   67.29    5.10
   4   1  -4   57.39   11.90
   4   1  -4   66.19    6.30
  -4  -1   4   65.29   10.10
  -4  -1   4   58.99    6.20
  -4  -1   4   67.09    6.30
  -4  -1   4   66.69    6.80
   3   1  -4   -2.30    2.30
   3   1  -4    3.00    2.20
   3   1  -4    1.40    1.70
   3   1  -4    2.60    1.60
   3   1  -4    2.00    0.90
   3   1  -4   -0.90    2.70
   3   1  -4   -2.40    1.40
  -3  -1   4    0.90    1.00
  -3  -1   4    2.10    2.70
  -3  -1   4    2.30    1.90
  -3  -1   4   -2.80    2.40
  -3  -1   4    0.90    1.40
  -3  -1   4   -0.30    1.90
  -3  -1   4    2.40    1.40
  -3  -1   4    1.40    1.80
  -3  -1   4    1.90    1.10
   2   1  -4  320.37   14.10
   2   1  -4  334.57   14.80
   2   1  -4  322.37   11.30
   2   1  -4  352.36   14.30
   2   1  -4  313.97   12.90
   2   1  -4  337.87   15.70
  -2  -1   4  327.37   16.80
  -2  -1   4  314.47   13.90
  -2  -1   4  342.57   14.20
  -2  -1   4  318.77   16.60
  -2  -1   4  317.97   13.30
  -2  -1   4  308.47   15.90
  -2  -1   4  333.37   12.00
  -2  -1   4  312.87   13.00
  -2  -1   4  328.97   19.20
   1   1  -4 1700.13   50.99
   1   1  -4 1714.43   48.30
   1   1  -4 1760.32   51.69
   1   1  -4 1732.53   49.99
   1   1  -4 1738.63   49.70
   1   1  -4 1687.43   48.40
   1   1  -4 1813.42   55.69
   1   1  -4 1793.42   58.79
  -1  -1   4 1729.03   49.00
  -1  -1   4 1692.93   59.69
  -1  -1   4 1792.12   47.90
  -1  -1   4 1728.63   53.79
  -1  -1   4 1785.72   49.30
  -1  -1   4 1807.42   53.59
  -1  -1   4 1746.93   52.49
  -1  -1   4 1791.42   48.30
  -1  -1   4 1697.43   50.99
  -1  -1   4 1748.82   54.89
   0   1  -4  716.13   28.30
   0   1  -4  724.03   22.60
   0   1  -4  699.83   22.30
   0   1  -4  661.93   31.70
   0   1  -4  723.93   26.10
   0   1  -4  716.23   31.80
   0   1  -4  699.23   23.90
   0  -1   4  731.33   30.10
   0  -1   4  721.23   21.70
   0  -1   4  695.13   25.90
   0  -1   4  737.33   21.60
   0  -1   4  717.03   24.00
   0  -1   4  734.13   22.30
   0  -1   4  731.33   25.30
   0  -1   4  671.23   30.70
   0  -1   4  725.63   30.20
   0  -1   4  705.33   23.80
  -1   1  -4 2000.40   69.59
  -1   1  -4 2027.80   55.79
  -1   1  -4 2111.19   68.99
  -1   1  -4 2087.29   54.29
  -1   1  -4 2031.70   57.69
  -1   1  -4 2068.59   53.59
  -1   1  -4 1934.11   68.59
  -1   1  -4 1954.70   64.39
  -1   1  -4 2039.70   60.09
   1  -1   4 1993.30   59.49
   1  -1   4 2057.89   59.29
   1  -1   4 1972.00   64.29
   1  -1   4 1981.50   67.69
   1  -1   4 2024.50   55.59
   1  -1   4 1986.90   55.89
   1  -1   4 1946.61   52.69
  -2   1  -4   91.19    4.40
  -2   1  -4   89.79   10.70
  -2   1  -4   94.09    6.80
  -2   1  -4   86.59   10.00
  -2   1  -4  104.59    6.30
  -2   1  -4   72.29   13.30
  -2   1  -4  100.09   11.50
  -2   1  -4   86.49    6.70
  -2   1  -4   94.79    4.10
   2  -1   4  102.69    6.10
   2  -1   4   92.69    3.20
   2  -1   4   96.19    9.00
   2  -1   4  102.79    8.70
   2  -1   4  100.39    3.90
   2  -1   4   84.49    7.20
   2  -1   4   76.69   11.90
   2  -1   4   93.19    5.30
  -3   1  -4  149.29    5.50
  -3   1  -4  149.09    8.80
  -3   1  -4  170.98   15.50
  -3   1  -4  162.58    9.30
  -3   1  -4  153.68    8.50
  -3   1  -4  152.08   10.10
  -3   1  -4  147.99    5.50
  -3   1  -4  141.99   15.50
  -3   1  -4  171.68   20.10
   3  -1   4  147.49    6.00
   3  -1   4  159.68    5.60
   3  -1   4  149.19    8.30
   3  -1   4  166.78   12.60
   3  -1   4  138.99   11.30
   3  -1   4  149.39   16.30
   3  -1   4  154.38    7.70
   3  -1   4  162.98   11.60
  -4   1  -4   38.20    5.50
  -4   1  -4   42.50   10.30
  -4   1  -4   33.60    5.10
  -4   1  -4   44.10   15.30
   4  -1   4   33.30   10.00
   4  -1   4   31.40   10.20
   4  -1   4   53.49    9.40
   4  -1   4   46.60    4.70
  -5   1  -4  587.24   48.70
  -5   1  -4  584.74   35.00
  -5   1  -4  563.14   23.10
   5  -1   4  587.84   21.10
   5  -1   4  563.34   29.80
   5  -1   4  545.55   35.80
  -6   1  -4   46.90    7.60
  -6   1  -4   40.00   12.80
  -6   1  -4   16.40   14.80
   6  -1   4   23.50    7.50
   6  -1   4   39.80   11.10
   5   0  -4   15.30    9.00
   5   0  -4   38.80    4.20
   5   0  -4   38.00    7.40
  -5   0   4   42.70    5.80
  -5   0   4   35.30    6.40
  -5   0   4   34.10    6.00
   4   0  -4   74.49    5.50
   4   0  -4   77.29    6.90
   4   0  -4   76.59    7.90
   4   0  -4   83.49   14.30
  -4   0   4   90.99    7.50
  -4   0   4   81.09    6.90
  -4   0   4   81.39    6.50
   3   0  -4  160.48   10.30
   3   0  -4  161.18    5.60
   3   0  -4  187.08   14.90
   3   0  -4  166.58    9.90
   3   0  -4  163.88    9.10
   3   0  -4  163.98   10.80
   3   0  -4  163.18    8.10
   3   0  -4  180.58   10.40
  -3   0   4  178.58    9.50
  -3   0   4  166.28   12.70
  -3   0   4  153.18   10.30
  -3   0   4  164.58    8.90
  -3   0   4  170.28   13.00
  -3   0   4  163.08    6.10
  -3   0   4  157.38    9.40
  -3   0   4  156.18    8.80
   1   0  -4 2452.45   68.69
   1   0  -4 2498.25   72.79
   1   0  -4 2750.32   74.79
   1   0  -4 2551.14   68.69
   1   0  -4 2485.35   74.89
   1   0  -4 2439.16   66.29
   1   0  -4 2509.95   67.29
   1   0  -4 2497.05   68.99
  -1   0   4 2618.44   69.99
  -1   0   4 2565.24   70.79
  -1   0   4 2538.05   66.89
  -1   0   4 2452.15   78.89
  -1   0   4 2565.34   76.39
  -1   0   4 2596.74   65.59
  -1   0   4 2467.95   71.29
   0   0  -4  530.45   23.40
   0   0  -4  551.74   25.40
   0   0  -4  503.45   16.30
   0   0  -4  520.05   16.70
   0   0  -4  511.45   16.80
   0   0  -4  540.05   18.70
   0   0  -4  524.25   17.80
   0   0  -4  525.95   24.20
   0   0  -4  520.35   18.00
   0   0   4  520.15   19.60
   0   0   4  515.35   16.40
   0   0   4  551.94   18.90
   0   0   4  514.35   15.80
   0   0   4  516.95   21.40
   0   0   4  523.95   25.20
   0   0   4  494.05   16.40
   0   0   4  507.15   17.70
   0   0   4  493.45   24.30
  -1   0  -4   31.40    4.60
  -1   0  -4   28.00    3.10
  -1   0  -4   30.10    7.00
  -1   0  -4   26.80    2.90
  -1   0  -4   31.00    2.60
  -1   0  -4   28.10    7.00
  -1   0  -4   35.80    7.30
   1   0   4   30.90    4.80
   1   0   4   25.60    5.70
   1   0   4   26.80    2.90
   1   0   4   31.20    6.70
   1   0   4   27.90    4.20
   1   0   4   29.70    1.40
   1   0   4   30.30    2.30
   1   0   4   28.40    2.80
   1   0   4   32.30    2.20
   1   0   4   41.60    8.80
  -2   0  -4   36.90    7.80
  -2   0  -4   31.00    2.50
  -2   0  -4   32.80    3.70
  -2   0  -4   29.10    7.40
  -2   0  -4   34.10    7.30
  -2   0  -4   30.00    3.20
  -2   0  -4   33.80    3.50
  -2   0  -4   53.59   11.30
   2   0   4   33.90    2.70
   2   0   4   35.50    8.00
   2   0   4   45.00    3.90
   2   0   4   45.60    6.70
   2   0   4   32.10    2.20
   2   0   4   34.30    6.60
  -3   0  -4  218.28    7.60
  -3   0  -4  229.78   10.30
  -3   0  -4  185.78   16.00
  -3   0  -4  196.28   21.10
  -3   0  -4  214.48    7.90
  -3   0  -4  209.78   10.10
  -3   0  -4  220.68   18.70
  -3   0  -4  219.28    6.30
  -3   0  -4  216.18    9.50
  -3   0  -4  223.78   12.40
   3   0   4  227.78   10.20
   3   0   4  221.98    8.00
   3   0   4  217.08    9.10
   3   0   4  206.98   13.10
   3   0   4  231.38   12.10
   3   0   4  228.28   14.20
   3   0   4  232.38   17.80
  -4   0  -4   21.00    3.70
  -4   0  -4   19.30    3.60
  -4   0  -4   18.30    3.60
  -4   0  -4   13.80    8.60
  -4   0  -4   17.80    7.20
  -4   0  -4   20.10    1.70
   4   0   4   23.10    4.80
   4   0   4   20.90    3.50
   4   0   4   18.30    6.40
   4   0   4   26.10    6.80
   4   0   4   23.20    3.80
   4   0   4   19.40    2.90
  -5   0  -4  655.63   37.00
  -5   0  -4  570.04   47.40
  -5   0  -4  710.93   25.00
   5   0   4  675.33   32.10
   5   0   4  648.04   36.30
   5   0   4  664.63   23.10
  -6   0  -4   -2.40    5.00
  -6   0  -4   -6.50    9.30
  -6   0  -4    3.50    2.90
   6   0   4    8.50    5.30
   6   0   4    2.90    4.60
   5  -1  -4    1.90    2.00
   5  -1  -4   10.20    4.80
   5  -1  -4    1.70    8.20
  -5   1   4    5.60    3.00
  -5   1   4   14.30    4.00
   4  -1  -4  109.59    9.70
   4  -1  -4  103.89    8.30
   4  -1  -4   92.49   16.50
   4  -1  -4  113.79    7.00
  -4   1   4  111.29    8.20
  -4   1   4  113.59    8.20
  -4   1   4  109.59    7.10
   3  -1  -4  142.49    8.90
   3  -1  -4  142.29    9.70
   3  -1  -4  166.48   10.10
   3  -1  -4  157.58    7.90
   3  -1  -4  156.38   14.30
  -3   1   4  156.18    9.80
  -3   1   4  151.58    8.60
  -3   1   4  140.89   12.80
  -3   1   4  160.48    8.80
  -3   1   4  159.08   12.10
  -3   1   4  158.68    8.20
  -3   1   4  166.68    9.30
  -3   1   4  156.88    7.40
   2  -1  -4 4937.41  129.69
   2  -1  -4 5065.09  137.19
   2  -1  -4 4915.41  132.49
   2  -1  -4 4831.72  130.59
  -2   1   4 4697.33  136.39
  -2   1   4 4898.11  139.09
  -2   1   4 5016.50  129.89
  -2   1   4 4946.71  130.69
   1  -1  -4 3227.28   89.99
   1  -1  -4 3198.48   85.49
   1  -1  -4 3256.77   92.19
   1  -1  -4 3266.17   83.09
   1  -1  -4 3332.37   83.49
   1  -1  -4 3201.28   83.49
  -1   1   4 3242.68   86.49
  -1   1   4 3149.49   94.79
  -1   1   4 3093.59   86.29
  -1   1   4 3138.59   94.79
   0  -1  -4  282.27   16.30
   0  -1  -4  261.57    9.50
   0  -1  -4  261.17   10.20
   0  -1  -4  270.87   15.80
   0  -1  -4  265.57   14.30
   0  -1  -4  250.77    9.70
   0  -1  -4  265.17   10.80
   0  -1  -4  253.97    9.30
   0  -1  -4  269.47    9.40
   0   1   4  257.47    8.70
   0   1   4  248.28    9.40
   0   1   4  257.37   11.00
   0   1   4  265.57   11.10
   0   1   4  242.18   11.90
   0   1   4  261.27   17.10
   0   1   4  245.58   10.20
   0   1   4  268.47    9.60
   0   1   4  257.77   16.40
  -1  -1  -4  758.42   22.50
  -1  -1  -4  708.03   29.70
  -1  -1  -4  743.43   22.50
  -1  -1  -4  733.53   22.80
  -1  -1  -4  692.73   21.20
  -1  -1  -4  722.23   19.90
  -1  -1  -4  726.83   31.20
  -1  -1  -4  746.23   33.50
   1   1   4  733.93   19.40
   1   1   4  724.43   23.30
   1   1   4  704.53   24.70
   1   1   4  733.03   21.00
   1   1   4  747.13   27.10
   1   1   4  756.52   35.20
   1   1   4  694.53   29.40
   1   1   4  706.23   20.70
   1   1   4  734.93   22.30
  -2  -1  -4 4215.78  112.79
  -2  -1  -4 4357.76  134.49
  -2  -1  -4 4130.39  123.29
  -2  -1  -4 4303.17  125.09
   2   1   4 4174.08  133.99
   2   1   4 4404.56  117.69
   2   1   4 4402.26  120.19
   2   1   4 4327.67  120.99
  -3  -1  -4  408.46   15.40
  -3  -1  -4  410.96   13.20
  -3  -1  -4  433.56   27.40
  -3  -1  -4  398.16   12.40
  -3  -1  -4  384.06   17.40
  -3  -1  -4  398.46   12.60
  -3  -1  -4  404.86   11.40
  -3  -1  -4  397.06   23.10
  -3  -1  -4  395.76   14.00
  -3  -1  -4  424.86   30.60
   3   1   4  429.26   15.30
   3   1   4  419.56   13.70
   3   1   4  392.56   13.50
   3   1   4  423.36   19.20
   3   1   4  375.06   21.00
   3   1   4  382.76   16.10
   3   1   4  403.06   19.40
  -4  -1  -4  311.77   10.50
  -4  -1  -4  312.77    9.30
  -4  -1  -4  308.87   10.10
  -4  -1  -4  305.77   30.20
  -4  -1  -4  333.07   22.40
  -4  -1  -4  289.07   13.30
  -4  -1  -4  300.07    9.40
  -4  -1  -4  385.26   26.30
  -4  -1  -4  328.57   12.90
   4   1   4  338.07   13.50
   4   1   4  311.57   20.10
   4   1   4  312.07   12.60
   4   1   4  319.67   14.90
   4   1   4  337.17   13.00
   4   1   4  297.37   17.90
  -5  -1  -4  298.97   23.40
  -5  -1  -4  387.86   37.60
  -5  -1  -4  370.26   15.10
   5   1   4  363.56   14.80
   5   1   4  332.87   20.80
   5   1   4  345.27   22.90
  -6  -1  -4   -7.30    9.60
  -6  -1  -4   -2.00    4.70
  -6  -1  -4    2.60    2.40
   6   1   4    1.10    4.00
   6   1   4    5.20    4.30
   5  -2  -4   32.50   12.20
   5  -2  -4   31.40    5.50
   5  -2  -4   20.90    6.00
  -5   2   4   21.20    5.10
  -5   2   4   32.50    5.30
   4  -2  -4   74.49    8.50
   4  -2  -4  106.79   17.50
   4  -2  -4   79.49    6.60
  -4   2   4   76.29    6.60
  -4   2   4   82.29    5.80
  -4   2   4   79.99    6.90
   3  -2  -4  131.19    7.40
   3  -2  -4  122.29    7.80
   3  -2  -4  126.89   13.90
   3  -2  -4  124.09    9.20
  -3   2   4  131.49    7.80
  -3   2   4  122.79    6.80
  -3   2   4  122.99    7.70
  -3   2   4  117.29    8.50
   2  -2  -4    2.50    2.00
   2  -2  -4    2.00    1.50
   2  -2  -4   -1.10    1.20
   2  -2  -4    9.00    2.80
   2  -2  -4    1.60    0.70
   2  -2  -4    3.50    3.40
   2  -2  -4    4.30    1.70
   2  -2  -4    2.60    1.70
   2  -2  -4    2.80    1.50
  -2   2   4    1.50    1.30
  -2   2   4    2.40    3.20
  -2   2   4    4.50    3.20
  -2   2   4    0.30    1.30
  -2   2   4    2.30    1.30
  -2   2   4    1.10    1.00
  -2   2   4    0.30    1.10
   1  -2  -4   74.29    5.70
   1  -2  -4   68.79    6.10
   1  -2  -4   67.99    4.40
   1  -2  -4   65.59    4.50
   1  -2  -4   76.99    4.80
   1  -2  -4   69.69    4.90
   1  -2  -4   81.89    8.30
   1  -2  -4   66.99    3.60
   1  -2  -4   74.89    4.80
  -1   2   4   64.19    4.90
  -1   2   4   71.29    4.40
  -1   2   4   70.59    3.50
  -1   2   4   75.09    8.90
  -1   2   4   69.79    7.70
  -1   2   4   73.99    4.50
  -1   2   4   69.29    4.10
  -1   2   4   69.79    4.70
  -1   2   4   76.99    4.80
   0  -2  -4  888.21   34.80
   0  -2  -4  877.61   25.20
   0  -2  -4  857.01   25.50
   0  -2  -4  842.62   25.10
   0  -2  -4  889.61   31.10
   0  -2  -4  879.61   25.80
   0  -2  -4  893.31   30.10
   0   2   4  862.91   24.90
   0   2   4  848.22   26.50
   0   2   4  882.41   26.70
   0   2   4  873.61   27.00
   0   2   4  854.01   34.40
   0   2   4  854.81   24.80
   0   2   4  873.71   24.40
   0   2   4  842.72   23.80
   0   2   4  860.61   25.20
   0   2   4  866.71   36.50
  -1  -2  -4  500.45   23.90
  -1  -2  -4  495.55   26.10
  -1  -2  -4  505.25   16.60
  -1  -2  -4  462.35   21.10
  -1  -2  -4  488.75   15.60
  -1  -2  -4  507.65   14.50
  -1  -2  -4  531.55   13.30
  -1  -2  -4  498.55   16.00
   1   2   4  507.05   18.70
   1   2   4  504.35   15.50
   1   2   4  484.45   13.20
   1   2   4  517.55   18.90
   1   2   4  516.75   14.80
   1   2   4  476.15   22.40
   1   2   4  490.35   16.80
   1   2   4  503.25   16.30
   1   2   4  469.15   27.00
  -2  -2  -4 3230.58   92.29
  -2  -2  -4 3227.48   94.59
  -2  -2  -4 3034.60   83.19
  -2  -2  -4 3139.39   80.59
   2   2   4 3155.98   82.79
   2   2   4 3072.19  103.89
   2   2   4 3136.99   88.99
   2   2   4 2867.41   86.39
  -3  -2  -4  878.11   23.80
  -3  -2  -4  857.91   24.80
  -3  -2  -4  929.01   37.40
  -3  -2  -4  850.71   41.30
  -3  -2  -4  823.32   45.30
  -3  -2  -4  877.91   25.00
  -3  -2  -4  867.21   30.20
  -3  -2  -4  871.31   25.20
  -3  -2  -4  858.61   24.80
  -3  -2  -4  825.02   24.80
  -3  -2  -4  869.31   27.60
   3   2   4  901.71   26.50
   3   2   4  895.61   27.20
   3   2   4  835.72   27.00
   3   2   4  833.82   30.70
   3   2   4  890.01   32.70
   3   2   4  875.41   31.60
  -4  -2  -4  685.33   33.20
  -4  -2  -4  642.44   19.70
  -4  -2  -4  642.44   19.90
  -4  -2  -4  629.74   21.50
  -4  -2  -4  620.84   22.60
  -4  -2  -4  659.93   43.50
  -4  -2  -4  628.54   25.70
  -4  -2  -4  662.33   20.80
   4   2   4  727.33   23.10
   4   2   4  672.13   22.30
   4   2   4  607.14   26.90
   4   2   4  647.64   28.30
   4   2   4  635.84   22.80
  -5  -2  -4   63.49    5.40
  -5  -2  -4   50.39   16.30
  -5  -2  -4   62.19   13.00
   5   2   4   58.59    5.60
   5   2   4   61.29    8.70
   5   2   4   63.29   10.30
   5   2   4   51.39    8.00
  -6  -2  -4    4.20   11.50
  -6  -2  -4    2.00    2.10
   6   2   4    4.00    2.60
   6   2   4   -0.90    3.30
   6   2   4    8.80    3.60
   5  -3  -4    5.30    4.40
   5  -3  -4    4.90    3.50
   5  -3  -4   -3.90    7.40
  -5   3   4    3.60    3.00
  -5   3   4    5.10    2.90
   4  -3  -4    4.90    7.80
   4  -3  -4    7.50    3.30
   4  -3  -4    9.60    4.20
  -4   3   4    9.40    3.10
  -4   3   4   10.70    3.50
  -4   3   4    8.90    3.20
   3  -3  -4  226.48   13.30
   3  -3  -4  236.98   15.60
   3  -3  -4  234.48   11.60
   3  -3  -4  236.28   11.40
   3  -3  -4  205.18   18.60
  -3   3   4  228.18    9.60
  -3   3   4  228.08   10.90
  -3   3   4  223.58   11.00
   2  -3  -4  138.19    4.40
   2  -3  -4  125.79   12.40
   2  -3  -4  133.79    8.30
   2  -3  -4  148.79    7.90
   2  -3  -4  139.59    8.50
   2  -3  -4  145.99    9.50
   2  -3  -4  143.89    9.00
   2  -3  -4  144.89    7.80
   2  -3  -4  141.39    4.30
  -2   3   4  153.58    8.50
  -2   3   4  144.09    6.90
  -2   3   4  134.89   10.70
  -2   3   4  149.09    7.60
  -2   3   4  133.79   13.60
  -2   3   4  152.18    7.60
  -2   3   4  133.69    8.00
   1  -3  -4  404.86   16.20
   1  -3  -4  429.66   16.80
   1  -3  -4  412.96   15.20
   1  -3  -4  419.26   12.90
   1  -3  -4  413.06   15.30
   1  -3  -4  408.76   21.10
   1  -3  -4  407.76   14.60
   1  -3  -4  406.36   14.80
  -1   3   4  427.86   13.70
  -1   3   4  411.86   12.40
  -1   3   4  396.06   14.30
  -1   3   4  417.26   14.10
  -1   3   4  396.66   14.70
  -1   3   4  389.06   22.90
  -1   3   4  411.36   15.40
  -1   3   4  394.56   19.90
  -1   3   4  427.16   13.90
   0  -3  -4    6.60    3.80
   0  -3  -4    7.30    1.80
   0  -3  -4   12.70    3.10
   0  -3  -4    6.70    2.50
   0  -3  -4    6.50    1.60
   0  -3  -4    7.00    1.60
   0  -3  -4    6.40    2.40
   0  -3  -4    6.60    1.80
   0   3   4    8.60    1.80
   0   3   4    8.30    1.20
   0   3   4    3.60    3.80
   0   3   4    8.50    1.80
   0   3   4    6.70    1.30
   0   3   4    8.80    1.60
   0   3   4    8.20    2.10
   0   3   4    3.90    1.60
   0   3   4    9.50    3.70
  -1  -3  -4  485.25   26.10
  -1  -3  -4  444.66   15.30
  -1  -3  -4  440.56   13.80
  -1  -3  -4  455.75   19.20
  -1  -3  -4  467.55   21.40
  -1  -3  -4  434.66   14.60
  -1  -3  -4  459.35   14.90
   1   3   4  477.65   15.00
   1   3   4  457.85   16.10
   1   3   4  468.85   18.10
   1   3   4  452.05   15.00
   1   3   4  447.16   26.70
   1   3   4  437.86   20.60
   1   3   4  434.36   15.50
   1   3   4  455.15   14.80
  -2  -3  -4   29.40    3.80
  -2  -3  -4   27.70    7.90
  -2  -3  -4   30.40    5.70
  -2  -3  -4   32.10    2.50
  -2  -3  -4   26.20    5.90
  -2  -3  -4   30.20    2.20
  -2  -3  -4   33.90    2.90
   2   3   4   33.40    5.70
   2   3   4   31.70    3.00
   2   3   4   42.80    9.90
   2   3   4   28.60    4.20
   2   3   4   33.60    3.10
   2   3   4   26.80    4.00
   2   3   4   27.80    5.10
   2   3   4   28.60    3.10
  -3  -3  -4  140.09    6.40
  -3  -3  -4  128.49    8.90
  -3  -3  -4  123.59    6.20
  -3  -3  -4  136.19    6.00
  -3  -3  -4  150.08   12.90
  -3  -3  -4  134.69    5.40
  -3  -3  -4  158.98   15.80
  -3  -3  -4  142.39    5.20
  -3  -3  -4  138.99   20.20
  -3  -3  -4  134.89    7.90
   3   3   4  159.58   18.50
   3   3   4  148.09    8.90
   3   3   4  128.09    6.80
   3   3   4  143.19    9.30
   3   3   4  138.29    8.30
   3   3   4  136.09    7.40
   3   3   4  132.59   10.10
   3   3   4  142.09    7.70
  -4  -3  -4 7107.69  181.68
  -4  -3  -4 7399.66  198.38
  -4  -3  -4 6900.01  186.38
  -4  -3  -4 7442.66  219.68
  -4  -3  -4 6163.48  186.88
   4   3   4 7068.29  191.08
   4   3   4 7064.59  184.48
  -5  -3  -4  659.13   22.00
  -5  -3  -4  695.43   48.80
  -5  -3  -4  646.14   34.60
   5   3   4  656.83   22.90
   5   3   4  667.73   23.40
   5   3   4  677.13   30.60
   5   3   4  694.13   26.20
   5   3   4  660.93   24.40
  -6  -3  -4    9.20    6.90
  -6  -3  -4   34.60   14.00
   6   3   4   18.70    3.80
   6   3   4   27.80    7.80
   6   3   4   27.80    4.40
   4  -4  -4    6.10    3.60
   4  -4  -4   14.10    7.10
   4  -4  -4   10.60    4.60
  -4   4   4    5.40    2.60
  -4   4   4    4.10    2.60
   3  -4  -4  455.75   19.00
   3  -4  -4  459.75   20.70
   3  -4  -4  422.36   21.80
   3  -4  -4  400.66   28.30
  -3   4   4  441.16   17.50
  -3   4   4  431.36   15.00
  -3   4   4  420.76   16.70
   2  -4  -4 1378.26   41.40
   2  -4  -4 1474.95   47.80
   2  -4  -4 1428.36   37.30
   2  -4  -4 1481.45   44.20
   2  -4  -4 1374.16   53.29
   2  -4  -4 1466.15   43.40
   2  -4  -4 1458.45   44.10
  -2   4   4 1415.36   39.90
  -2   4   4 1404.46   42.50
  -2   4   4 1450.75   41.40
  -2   4   4 1356.26   47.30
  -2   4   4 1412.26   42.40
  -2   4   4 1339.07   42.30
   1  -4  -4   -2.90    2.30
   1  -4  -4    2.80    2.20
   1  -4  -4   -0.50    1.00
   1  -4  -4    2.10    1.50
   1  -4  -4    1.60    2.40
   1  -4  -4    2.20    1.50
   1  -4  -4    2.00    0.80
   1  -4  -4    0.90    1.00
   1  -4  -4   -0.10    1.10
  -1   4   4    2.90    3.10
  -1   4   4    3.30    1.80
  -1   4   4    1.10    1.10
  -1   4   4    1.10    1.30
  -1   4   4    2.50    4.20
  -1   4   4    2.60    1.70
  -1   4   4    1.80    1.10
  -1   4   4    1.90    1.10
   0  -4  -4 1606.24   46.00
   0  -4  -4 1603.14   45.60
   0  -4  -4 1693.43   46.70
   0  -4  -4 1669.13   57.39
   0  -4  -4 1731.73   47.40
   0  -4  -4 1700.03   49.50
   0  -4  -4 1654.73   46.00
   0  -4  -4 1649.63   49.90
   0   4   4 1681.03   45.90
   0   4   4 1587.34   54.19
   0   4   4 1689.03   45.30
   0   4   4 1649.13   46.80
   0   4   4 1638.34   47.10
   0   4   4 1634.64   44.60
   0   4   4 1682.93   46.30
   0   4   4 1657.03   61.79
   0   4   4 1701.83   44.60
  -1  -4  -4   28.10    3.00
  -1  -4  -4   20.40    6.80
  -1  -4  -4   36.30    5.30
  -1  -4  -4   37.30    2.80
  -1  -4  -4   35.20    3.40
  -1  -4  -4   27.90    5.00
  -1  -4  -4   31.00    4.80
  -1  -4  -4   36.30    3.10
   1   4   4   30.00    3.10
   1   4   4   36.50    3.20
   1   4   4   25.60    2.80
   1   4   4   35.80    3.70
   1   4   4   35.70    6.10
   1   4   4   34.90    1.90
   1   4   4   32.40    3.30
   1   4   4   34.00    1.50
   1   4   4   32.80    8.50
  -2  -4  -4 1625.64   44.30
  -2  -4  -4 1535.85   44.40
  -2  -4  -4 1596.24   61.79
  -2  -4  -4 1548.95   45.80
  -2  -4  -4 1539.35   49.99
  -2  -4  -4 1614.44   43.80
  -2  -4  -4 1717.73   53.79
   2   4   4 1590.14   45.10
   2   4   4 1618.94   45.40
   2   4   4 1635.24   49.10
   2   4   4 1610.64   45.70
   2   4   4 1641.04   44.90
   2   4   4 1542.25   48.00
   2   4   4 1660.83   50.99
   2   4   4 1642.74   65.79
  -3  -4  -4  733.73   23.10
  -3  -4  -4  734.13   20.50
  -3  -4  -4  766.32   22.00
  -3  -4  -4  733.63   40.70
  -3  -4  -4  758.22   23.40
  -3  -4  -4  820.02   33.20
  -3  -4  -4  710.23   24.80
  -3  -4  -4  727.43   23.00
  -3  -4  -4  732.73   27.40
   3   4   4  823.02   26.00
   3   4   4  756.22   25.80
   3   4   4  758.02   42.90
   3   4   4  742.83   24.30
   3   4   4  776.92   28.80
   3   4   4  722.13   29.40
   3   4   4  739.33   23.50
   3   4   4  740.33   23.10
  -4  -4  -4 1104.19   43.20
  -4  -4  -4 1010.70   54.29
  -4  -4  -4 1013.20   29.30
  -4  -4  -4  995.40   30.80
   4   4   4  995.50   34.30
   4   4   4 1052.59   36.10
   4   4   4 1081.09   39.50
   4   4   4 1061.29   32.70
   4   4   4 1025.50   30.80
   4   4   4 1032.90   30.70
  -5  -4  -4   86.49   13.80
  -5  -4  -4   73.99   17.90
   5   4   4   96.49    9.00
   5   4   4   88.99   10.20
   5   4   4   86.79    6.70
   5   4   4   83.19    5.20
   5   4   4   89.29    5.90
  -6  -4  -4   12.30    9.70
  -6  -4  -4   -0.20    5.50
   6   4   4    4.10    2.80
   6   4   4    4.80    4.50
   6   4   4    2.40    1.30
   4  -5  -4    5.20    3.70
   4  -5  -4    5.60    6.70
   4  -5  -4    6.90    4.20
  -4   5   4    2.00    2.30
  -4   5   4   -1.90    2.70
   3  -5  -4   -0.40    5.60
   3  -5  -4    3.80    6.40
   3  -5  -4    3.40    3.10
   3  -5  -4    2.20    2.40
  -3   5   4    1.90    2.00
  -3   5   4    2.00    2.10
  -3   5   4    2.20    1.70
   2  -5  -4   40.30    4.60
   2  -5  -4   48.10    5.00
   2  -5  -4   56.69    6.20
   2  -5  -4   44.20    9.90
   2  -5  -4   60.29    6.00
   2  -5  -4   53.49    9.10
  -2   5   4   46.10    4.90
  -2   5   4   51.29    4.80
  -2   5   4   41.30    4.90
  -2   5   4   49.10    4.10
  -2   5   4   43.70    7.50
  -2   5   4   46.30    4.70
   1  -5  -4   -0.30    1.30
   1  -5  -4   -0.60    3.10
   1  -5  -4    3.60    3.40
   1  -5  -4    0.40    1.00
   1  -5  -4    0.00    1.60
   1  -5  -4   -2.10    1.80
   1  -5  -4   -0.70    1.00
   1  -5  -4    2.70    1.50
   1  -5  -4   -2.50    1.80
   1  -5  -4    1.40    1.10
  -1   5   4    0.20    1.40
  -1   5   4   -5.90    2.20
  -1   5   4    3.40    1.80
  -1   5   4    1.30    1.30
  -1   5   4    2.50    1.50
  -1   5   4    5.90    4.30
  -1   5   4    0.80    1.30
   0  -5  -4  101.79   11.00
   0  -5  -4  103.89    7.00
   0  -5  -4  114.89    5.70
   0  -5  -4  108.99    9.00
   0  -5  -4   96.89    5.70
   0  -5  -4   97.39    7.40
   0  -5  -4   96.49    5.60
   0  -5  -4  104.99    5.70
   0  -5  -4  106.79    5.10
   0  -5  -4  106.29    6.00
   0   5   4  101.99    6.50
   0   5   4  107.59    6.70
   0   5   4  110.29   13.30
   0   5   4  108.69    6.20
   0   5   4  101.09    5.70
   0   5   4  106.89    6.70
   0   5   4  102.49    9.90
  -1  -5  -4   44.80    3.60
  -1  -5  -4   41.00    3.50
  -1  -5  -4   42.40    4.90
  -1  -5  -4   39.50    3.40
  -1  -5  -4   36.60    2.10
  -1  -5  -4   32.20    3.80
  -1  -5  -4   38.90    3.60
  -1  -5  -4   27.60    7.20
  -1  -5  -4   34.30    6.10
  -1  -5  -4   35.50    3.10
   1   5   4   40.90    3.90
   1   5   4   35.50    3.50
   1   5   4   32.20    3.30
   1   5   4   35.10    3.50
   1   5   4   36.60    3.70
   1   5   4   37.60    9.20
   1   5   4   35.10    5.70
   1   5   4   42.10    4.50
  -2  -5  -4   13.00    2.70
  -2  -5  -4   13.20    3.80
  -2  -5  -4    7.70    2.60
  -2  -5  -4   11.20    2.20
  -2  -5  -4   17.50    4.50
  -2  -5  -4   10.90    2.10
  -2  -5  -4    9.00    2.50
  -2  -5  -4   31.10    9.00
   2   5   4   12.70    7.10
   2   5   4   12.90    2.70
   2   5   4   12.10    2.30
   2   5   4   13.30    2.60
   2   5   4   14.10    4.10
   2   5   4   16.10    2.80
   2   5   4   11.80    2.70
  -3  -5  -4  259.67   11.30
  -3  -5  -4  276.47   11.30
  -3  -5  -4  272.27   11.30
  -3  -5  -4  273.27    8.30
  -3  -5  -4  263.37   14.20
  -3  -5  -4  304.47   17.70
  -3  -5  -4  283.47   12.00
  -3  -5  -4  302.77   24.50
   3   5   4  286.07   16.20
   3   5   4  283.27   10.70
   3   5   4  277.27   13.20
   3   5   4  261.97   11.90
   3   5   4  284.57   16.60
   3   5   4  258.87   24.40
   3   5   4  264.97   10.80
  -4  -5  -4   47.00   13.30
  -4  -5  -4   29.40    7.00
   4   5   4   27.90    6.30
   4   5   4   26.40    3.00
   4   5   4   18.60    4.60
   4   5   4   29.40    2.90
   4   5   4   36.40    6.90
   4   5   4   24.00    4.00
  -5  -5  -4   -4.10    3.90
  -5  -5  -4   -0.40    1.50
  -5  -5  -4   -0.90    7.80
   5   5   4    4.70    3.70
   5   5   4   -2.90    3.00
   5   5   4    1.40    1.10
   5   5   4   -4.70    2.20
   5   5   4    2.10    2.00
  -6  -5  -4   60.39    8.60
  -6  -5  -4   50.69    5.90
  -6  -5  -4   61.09   19.00
   6   5   4   55.79    9.40
   6   5   4   48.80   10.00
   3  -6  -4    0.90    6.50
   3  -6  -4    1.60    2.90
   3  -6  -4    4.70    3.10
  -3   6   4    6.60    2.80
  -3   6   4    5.30    3.10
   2  -6  -4   56.49   12.10
   2  -6  -4   77.69   12.30
   2  -6  -4   66.29    7.40
   2  -6  -4   60.79    6.70
  -2   6   4   65.39    6.00
  -2   6   4   62.09    5.00
  -2   6   4   69.19    6.40
   1  -6  -4  247.88   11.90
   1  -6  -4  260.07   17.10
   1  -6  -4  236.08    9.80
   1  -6  -4  230.38   13.40
   1  -6  -4  213.78   10.20
   1  -6  -4  249.08   18.50
   1  -6  -4  239.78   12.70
   1  -6  -4  223.88   10.40
  -1   6   4  237.98   10.50
  -1   6   4  242.28   11.60
  -1   6   4  233.78   11.80
  -1   6   4  241.48   12.30
  -1   6   4  254.17   12.40
   0  -6  -4  207.28    9.20
   0  -6  -4  214.88   14.30
   0  -6  -4  188.68    9.10
   0  -6  -4  222.48   11.80
   0  -6  -4  206.88    9.10
   0  -6  -4  202.18    9.10
   0  -6  -4  212.68   11.90
   0  -6  -4  195.08   16.10
   0  -6  -4  205.08    8.50
   0   6   4  202.98   10.50
   0   6   4  200.88   10.40
   0   6   4  197.58    9.80
   0   6   4  213.98   11.40
   0   6   4  220.08   10.80
   0   6   4  185.18   17.80
  -1  -6  -4   66.19    3.60
  -1  -6  -4   61.99    3.30
  -1  -6  -4   59.19    4.40
  -1  -6  -4   65.39    6.00
  -1  -6  -4   67.49    8.00
  -1  -6  -4   57.29    4.90
  -1  -6  -4   64.59    6.30
  -1  -6  -4   59.19    4.70
  -1  -6  -4   57.29    4.60
  -1  -6  -4   67.99   11.50
   1   6   4   52.49    4.80
   1   6   4   64.79    6.60
   1   6   4   69.49    5.80
   1   6   4   61.59    5.20
   1   6   4   77.69   14.20
   1   6   4   64.99    6.60
   1   6   4   57.59    5.60
  -2  -6  -4  298.37   11.90
  -2  -6  -4  265.97   20.80
  -2  -6  -4  258.27   14.00
  -2  -6  -4  319.57   12.90
  -2  -6  -4  281.27   10.30
  -2  -6  -4  324.47   17.70
   2   6   4  302.47    9.60
   2   6   4  308.37   14.10
   2   6   4  304.97   17.20
   2   6   4  312.77   12.20
   2   6   4  309.27   25.70
  -3  -6  -4  470.05   17.60
  -3  -6  -4  493.25   18.40
  -3  -6  -4  483.15   24.10
  -3  -6  -4  488.65   30.50
   3   6   4  499.45   24.90
   3   6   4  469.45   34.20
   3   6   4  477.45   20.30
  -4  -6  -4  225.28   23.10
  -4  -6  -4  221.38   16.20
  -4  -6  -4  240.98   11.90
   4   6   4  220.98   13.80
   4   6   4  224.48   16.70
  -5  -6  -4   11.70    5.30
  -5  -6  -4   11.50    8.10
  -5  -6  -4   10.90    2.90
   5   6   4   -0.40    4.70
   5   6   4    9.30    1.80
   5   6   4   10.60    4.90
   5   6   4    5.10    3.60
  -6  -6  -4    7.90    5.00
  -6  -6  -4    2.30    2.20
  -6  -6  -4    4.50    3.10
  -6  -6  -4   16.30    7.30
   6   6   4    2.20    4.30
   6   6   4    5.40    4.50
   6   6   4    2.00    1.10
   3  -7  -4    9.30    8.90
  -3   7   4    1.60    2.60
  -3   7   4    1.30    2.90
   2  -7  -4   26.10    9.70
   2  -7  -4   27.10    9.20
  -2   7   4   21.90    5.00
  -2   7   4   25.90    5.00
   1  -7  -4    0.20    4.30
   1  -7  -4   -1.10    4.90
  -1   7   4    7.80    2.60
  -1   7   4   12.00    4.10
  -1   7   4    8.00    3.10
   0  -7  -4  899.51   39.80
   0  -7  -4  874.51   37.10
   0  -7  -4  852.21   27.60
   0   7   4  886.61   29.30
   0   7   4  872.11   30.30
   0   7   4  882.01   32.00
   0   7   4  866.31   31.20
  -1  -7  -4  140.59    8.30
  -1  -7  -4  141.59   12.70
  -1  -7  -4  123.09   13.30
   1   7   4  137.49   10.20
   1   7   4  149.09    8.90
   1   7   4  140.79    9.20
   1   7   4  156.88   11.90
  -2  -7  -4   -0.90    1.60
  -2  -7  -4    0.70    3.20
  -2  -7  -4   -5.50    4.10
   2   7   4   -1.00    1.10
   2   7   4    0.80    1.80
   2   7   4  -13.30    4.80
   2   7   4   -1.30    2.60
  -3  -7  -4  185.68   17.80
  -3  -7  -4  147.29    9.10
  -3  -7  -4  147.09   13.20
   3   7   4  158.88   14.70
   3   7   4  147.39    8.10
   3   7   4  136.09   10.50
  -4  -7  -4  532.65   27.30
  -4  -7  -4  528.45   21.00
  -4  -7  -4  552.84   35.30
   4   7   4  526.65   24.90
   4   7   4  550.54   18.50
   4   7   4  542.95   29.10
  -5  -7  -4   -0.30    3.40
  -5  -7  -4   -1.60    1.70
  -5  -7  -4    8.90    7.50
   5   7   4   -0.40    1.20
   5   7   4    1.30    3.80
   5   7   4    4.10    4.60
   2  -8  -4  248.58   21.70
   2  -8  -4  257.17   24.70
  -2   8   4  255.97   15.20
  -2   8   4  251.57   16.30
   1  -8  -4  113.49   17.00
   1  -8  -4  146.99   20.40
  -1   8   4  154.58   11.60
  -1   8   4  138.09    9.30
   0  -8  -4    0.00    1.90
   0  -8  -4   -2.20    4.60
   0  -8  -4   -2.80    4.10
   0   8   4    4.30    3.50
   0   8   4    1.50    2.60
   0   8   4    4.30    2.60
  -1  -8  -4  126.99    8.30
  -1  -8  -4  109.89   13.00
  -1  -8  -4  125.29   13.30
   1   8   4  133.39   12.30
   1   8   4  108.29    8.90
   1   8   4  135.29    9.40
  -2  -8  -4   12.80    5.60
  -2  -8  -4    6.50    5.70
  -2  -8  -4    5.90    2.40
   2   8   4    8.30    4.40
   2   8   4    3.40    2.30
   2   8   4    2.10    2.70
  -3  -8  -4   97.89   16.00
  -3  -8  -4  124.09    8.70
  -3  -8  -4  109.59   14.90
   3   8   4  112.09   13.20
   3   8   4  122.69   10.60
   3   8   4  112.29    7.80
  -4  -8  -4    5.90    7.40
  -4  -8  -4    2.50    2.20
  -4  -8  -4   -3.60    3.50
   4   8   4    4.20    2.20
   4   8   4    3.30    3.60
   4   8   4    3.80    5.20
  -5  -8  -4   14.10    4.10
  -5  -8  -4   13.20    6.70
   5   8   4   12.60    3.00
   5   8   4   14.40    5.20
   5   8   4    5.60    7.70
   1  -9  -4   -1.80    7.10
   1  -9  -4    5.30    7.30
  -1   9   4    4.70    4.80
   0  -9  -4   14.70    6.90
   0  -9  -4   31.50    9.70
   0   9   4   29.40    7.20
   0   9   4   20.20    5.20
  -1  -9  -4  152.78   15.90
  -1  -9  -4  133.99    9.00
  -1  -9  -4   97.59   14.10
   1   9   4   92.29   13.30
   1   9   4  115.29    9.80
   1   9   4  112.09    9.40
  -2  -9  -4   23.30    8.20
  -2  -9  -4   25.60    4.70
  -2  -9  -4   17.50    7.90
   2   9   4   42.00    7.10
   2   9   4   23.50    8.40
   2   9   4   33.90    5.70
  -3  -9  -4   67.59    7.00
  -3  -9  -4   90.49   14.30
   3   9   4   72.69    7.20
   3   9   4   78.89    9.30
   3   9   4   63.99   13.00
  -4  -9  -4  124.29    9.50
  -4  -9  -4  140.39   14.50
   4   9   4  111.29    8.50
   4   9   4   94.89   14.10
   4   9   4  114.89   12.00
  -1 -10  -4   23.90    9.90
  -1 -10  -4    9.60    4.10
   1  10   4    2.50    3.80
   1  10   4   15.30    7.10
   1  10   4   15.10    5.10
  -2 -10  -4   28.40    5.30
  -2 -10  -4   23.50    9.10
   2  10   4   28.10    6.50
   2  10   4   26.40    8.60
   2  10   4   32.20    6.80
   3   8  -5  104.69   14.10
   3   8  -5  106.39   14.90
   3   8  -5   91.09   14.70
  -3  -8   5  105.09   16.30
  -3  -8   5  107.69   10.90
  -3  -8   5  109.29   11.50
   2   8  -5    5.70    3.70
   2   8  -5    3.10    5.00
   2   8  -5   -0.40    4.80
  -2  -8   5    5.70    3.90
  -2  -8   5   -0.70    5.20
  -2  -8   5    0.20    3.10
   1   8  -5   26.60    9.40
   1   8  -5   70.69   12.50
  -1  -8   5   43.60    7.40
  -1  -8   5   44.70    7.80
  -1  -8   5   56.29   12.30
   0   8  -5    4.10    6.10
   0   8  -5    1.70    5.40
   0  -8   5    0.90    2.50
   0  -8   5    5.90    6.70
  -1   8  -5   -4.60    5.70
   1  -8   5   -2.50    4.20
   1  -8   5    6.00    3.30
   4   7  -5  377.56   21.60
   4   7  -5  375.96   25.90
   4   7  -5  376.86   20.10
  -4  -7   5  406.66   21.10
  -4  -7   5  416.16   23.30
  -4  -7   5  392.36   21.90
   3   7  -5  260.37   19.40
   3   7  -5  248.08   17.00
   3   7  -5  276.27   21.10
  -3  -7   5  311.97   18.10
  -3  -7   5  258.27   19.60
  -3  -7   5  283.87   17.00
   2   7  -5   76.29   12.90
   2   7  -5   50.19    9.10
   2   7  -5   74.09   13.00
  -2  -7   5   56.79    8.60
  -2  -7   5   72.49    8.50
  -2  -7   5   70.39   12.20
   1   7  -5   44.50   10.80
   1   7  -5   61.09   10.60
   1   7  -5   69.09   11.80
  -1  -7   5   70.99    8.30
  -1  -7   5   69.79   13.50
  -1  -7   5   67.59    7.80
   0   7  -5    2.90    5.30
   0   7  -5    5.80    4.90
   0   7  -5    8.00    4.50
   0   7  -5   11.20    8.60
   0  -7   5   11.90    3.80
   0  -7   5    5.70    3.40
   0  -7   5    3.80    4.20
  -1   7  -5   99.29   11.90
  -1   7  -5   66.99   13.20
  -1   7  -5   74.99   16.80
   1  -7   5   92.29    9.00
   1  -7   5   75.39   14.80
  -2   7  -5   50.89   12.50
  -2   7  -5   53.89   15.20
   2  -7   5   85.79   15.40
   2  -7   5   76.79    8.40
   5   6  -5    7.00    4.00
   5   6  -5    2.20    2.40
  -5  -6   5    4.50    4.10
  -5  -6   5   10.10    4.20
   4   6  -5  480.25   22.50
   4   6  -5  470.35   24.00
   4   6  -5  525.55   21.60
  -4  -6   5  526.25   24.80
  -4  -6   5  524.45   23.80
  -4  -6   5  547.35   26.60
   3   6  -5    2.10    3.10
   3   6  -5    9.30    4.40
   3   6  -5   18.40    4.60
   3   6  -5    3.50    4.30
  -3  -6   5    8.70    5.40
  -3  -6   5   12.30    4.60
  -3  -6   5   17.60    5.00
   2   6  -5   39.70    9.00
   2   6  -5   30.70    7.80
   2   6  -5   47.20    8.30
   2   6  -5   31.90    7.10
  -2  -6   5   27.60    5.80
  -2  -6   5   33.20    7.90
  -2  -6   5   34.50    6.40
   1   6  -5   25.90    8.70
   1   6  -5   19.40    6.30
   1   6  -5   24.50    7.90
   1   6  -5   28.10    6.90
  -1  -6   5   32.40    5.70
  -1  -6   5   24.00    5.60
  -1  -6   5   30.50    8.00
   0   6  -5  227.48   16.50
   0   6  -5  205.18   20.40
   0   6  -5  211.68   16.40
   0   6  -5  248.78   20.30
   0  -6   5  221.68   13.50
   0  -6   5  218.38   12.10
   0  -6   5  216.38   18.10
  -1   6  -5   59.39   14.00
  -1   6  -5   76.59   10.80
  -1   6  -5   84.89   14.10
   1  -6   5   67.59   12.60
   1  -6   5   77.89    7.60
  -2   6  -5  409.06   27.10
  -2   6  -5  347.37   37.80
  -2   6  -5  385.66   30.70
   2  -6   5  397.76   18.20
   2  -6   5  381.96   26.30
  -3   6  -5   22.60   10.80
  -3   6  -5   33.40   16.60
  -3   6  -5   22.80    7.90
   3  -6   5    2.80    7.90
   3  -6   5   15.80    4.70
   3  -6   5   25.50   13.50
   3  -6   5   14.30    7.40
   5   5  -5   24.30    6.00
   5   5  -5   29.00    6.00
   5   5  -5   26.20    4.90
  -5  -5   5   19.80    5.20
  -5  -5   5   26.30    6.60
   4   5  -5   15.80    4.60
   4   5  -5   14.90    3.60
   4   5  -5   26.40    5.20
  -4  -5   5   24.10    4.90
  -4  -5   5   26.60    6.20
  -4  -5   5   14.20    4.90
   3   5  -5   19.80    4.70
   3   5  -5   25.20    5.40
   3   5  -5   20.40    6.00
   3   5  -5   16.40    5.30
  -3  -5   5   17.20    5.20
  -3  -5   5   32.20    6.00
  -3  -5   5   22.80    5.20
  -3  -5   5   27.10    6.30
   2   5  -5   31.00    6.40
   2   5  -5   20.60    6.00
   2   5  -5   24.70    6.40
   2   5  -5   28.20    6.30
  -2  -5   5   19.70    6.80
  -2  -5   5   40.60    6.60
  -2  -5   5   23.20    5.20
  -2  -5   5   28.30    6.50
   1   5  -5    3.10    3.60
   1   5  -5    4.60    4.90
   1   5  -5    5.20    3.10
   1   5  -5    7.10    3.70
  -1  -5   5    1.60    2.90
  -1  -5   5    2.10    2.30
  -1  -5   5    0.40    2.10
  -1  -5   5   -0.40    3.00
  -1  -5   5    0.20    2.20
  -1  -5   5    5.00    4.00
  -1  -5   5    5.00    2.80
   0   5  -5  310.87   18.60
   0   5  -5  331.97   18.10
   0   5  -5  310.37   18.50
   0   5  -5  346.47   25.30
   0   5  -5  334.77   22.30
   0  -5   5  326.07   16.00
   0  -5   5  297.57   27.00
   0  -5   5  314.97   15.00
   0  -5   5  334.47   17.80
   0  -5   5  327.97   21.10
   0  -5   5  334.87   20.70
   0  -5   5  324.07   14.50
   0  -5   5  355.86   16.50
  -1   5  -5  979.30   39.60
  -1   5  -5  990.40   46.00
  -1   5  -5 1062.69   49.20
  -1   5  -5 1040.60   47.00
  -1   5  -5 1009.30   44.10
   1  -5   5 1047.80   30.90
   1  -5   5 1050.69   56.09
   1  -5   5  960.50   30.50
   1  -5   5  946.51   40.00
   1  -5   5  976.10   42.00
   1  -5   5 1047.60   34.70
  -2   5  -5  176.08   24.30
  -2   5  -5  193.68   20.70
  -2   5  -5  176.88   16.50
  -2   5  -5  215.78   14.10
   2  -5   5  191.88   17.40
   2  -5   5  188.78   11.30
   2  -5   5  220.18   25.80
  -3   5  -5  163.78   23.00
  -3   5  -5  166.28   15.60
  -3   5  -5  150.58   26.50
   3  -5   5  134.59   20.80
   3  -5   5  168.08   16.60
   3  -5   5  128.39    9.70
   3  -5   5  143.99   25.80
  -4   5  -5   15.60   14.60
  -4   5  -5    5.10    8.00
  -4   5  -5   15.00    6.40
   4  -5   5   25.00   10.90
   4  -5   5   -9.20    8.80
   4  -5   5   -2.60    4.70
   5   4  -5   13.50    3.60
   5   4  -5   20.70    5.50
   5   4  -5   20.40    5.50
  -5  -4   5   21.40    6.10
  -5  -4   5   15.10    4.70
   4   4  -5   51.59    5.80
   4   4  -5   43.20    6.50
   4   4  -5   34.60    6.40
  -4  -4   5   56.49    8.40
  -4  -4   5   37.50    5.90
  -4  -4   5   40.50    7.20
   3   4  -5   89.19    6.10
   3   4  -5  100.49    8.30
   3   4  -5   83.79    8.50
   3   4  -5  103.49    8.40
  -3  -4   5   85.19    7.50
  -3  -4   5  110.29    9.70
  -3  -4   5  102.59    9.00
   2   4  -5    5.00    3.30
   2   4  -5    2.70    1.70
   2   4  -5   -0.10    2.40
   2   4  -5    4.40    2.80
   2   4  -5    8.00    3.70
  -2  -4   5    0.20    1.80
  -2  -4   5    4.30    3.10
  -2  -4   5    2.30    2.90
  -2  -4   5   -3.40    4.00
  -2  -4   5    2.60    2.50
   1   4  -5    7.40    3.20
   1   4  -5    8.50    4.90
   1   4  -5    7.80    6.60
   1   4  -5    9.50    2.60
   1   4  -5    6.60    2.60
   1   4  -5    9.40    2.10
   1   4  -5   18.40    6.00
   1   4  -5   12.70    4.30
   1   4  -5    9.70    1.80
  -1  -4   5   11.00    3.20
  -1  -4   5    8.10    3.80
  -1  -4   5   13.30    4.40
  -1  -4   5   13.70    5.60
  -1  -4   5    8.70    4.10
  -1  -4   5    9.70    3.60
  -1  -4   5   10.00    3.60
  -1  -4   5   13.50    3.60
   0   4  -5  210.48   19.40
   0   4  -5  211.28   13.90
   0   4  -5  207.48   10.70
   0   4  -5  219.48   13.80
   0   4  -5  200.98   11.20
   0   4  -5  221.98   16.60
   0   4  -5  230.38   14.70
   0   4  -5  235.38   13.30
   0   4  -5  238.08   22.10
   0  -4   5  227.68   10.70
   0  -4   5  205.98   13.70
   0  -4   5  210.78   11.70
   0  -4   5  218.18   11.70
   0  -4   5  206.28   20.00
   0  -4   5  219.28   14.90
   0  -4   5  207.98   13.60
   0  -4   5  217.58   17.30
  -1   4  -5 2254.17   78.49
  -1   4  -5 2094.59   66.59
  -1   4  -5 2263.77   81.29
  -1   4  -5 2178.68   66.99
  -1   4  -5 2183.78   69.69
  -1   4  -5 2325.27   81.89
  -1   4  -5 2249.97   71.69
  -1   4  -5 2115.89   61.09
  -1   4  -5 2237.08   74.39
   1  -4   5 2217.08   64.19
   1  -4   5 2275.47   87.69
   1  -4   5 2173.08   72.59
   1  -4   5 2251.57   60.59
   1  -4   5 2262.07   69.19
   1  -4   5 2160.78   71.89
   1  -4   5 2112.09   67.59
   1  -4   5 2264.67   60.19
  -2   4  -5 4203.48  137.59
  -2   4  -5 3862.21  122.89
  -2   4  -5 4136.09  122.59
  -2   4  -5 4061.89  113.99
  -2   4  -5 4178.28  133.39
  -2   4  -5 4028.70  125.29
   2  -4   5 4224.18  142.79
   2  -4   5 4083.69  122.79
   2  -4   5 4166.38  112.09
  -3   4  -5  186.68   20.60
  -3   4  -5  188.08   15.10
  -3   4  -5  156.78   26.00
   3  -4   5  190.88   16.60
   3  -4   5  167.88   10.80
   3  -4   5  137.59   22.60
  -4   4  -5    0.00    9.70
  -4   4  -5   -1.60    4.10
  -4   4  -5   -1.50    4.40
   4  -4   5   -4.90    3.10
   4  -4   5   -6.00    4.70
   4  -4   5   11.20    6.00
   4  -4   5    4.00    2.80
   5   3  -5  246.58   15.50
   5   3  -5  234.98   11.60
   5   3  -5  218.68   14.20
  -5  -3   5  230.78   15.10
  -5  -3   5  247.38   14.30
   4   3  -5   30.20    5.70
   4   3  -5   30.00    4.70
   4   3  -5   29.60    5.70
  -4  -3   5   31.20    5.00
  -4  -3   5   24.60    5.50
  -4  -3   5   38.70    6.50
   3   3  -5   19.90    4.00
   3   3  -5   25.50    6.30
   3   3  -5   22.00    3.20
   3   3  -5   27.30    5.20
   3   3  -5   27.80    5.50
  -3  -3   5   31.30    5.50
  -3  -3   5   31.00    4.80
  -3  -3   5   33.00    5.60
   2   3  -5 1110.79   34.30
   2   3  -5 1212.98   40.40
   2   3  -5 1153.28   37.80
   2   3  -5 1087.59   49.80
   2   3  -5 1135.19   37.70
   2   3  -5 1168.18   39.90
   2   3  -5 1148.29   35.30
  -2  -3   5 1103.89   38.20
  -2  -3   5 1079.79   49.00
  -2  -3   5 1185.98   36.30
  -2  -3   5 1134.99   43.20
  -2  -3   5 1041.10   43.30
  -2  -3   5 1131.79   36.60
  -2  -3   5 1167.08   40.80
  -2  -3   5 1188.48   37.40
  -2  -3   5 1173.08   38.00
  -2  -3   5 1117.39   38.60
   1   3  -5  198.28   12.50
   1   3  -5  216.28   14.70
   1   3  -5  222.48   10.80
   1   3  -5  190.68   18.80
   1   3  -5  190.98   11.00
   1   3  -5  237.08   10.40
   1   3  -5  232.98   12.80
   1   3  -5  217.98   16.50
  -1  -3   5  216.38   16.50
  -1  -3   5  195.18   13.30
  -1  -3   5  199.48   17.20
  -1  -3   5  215.48   12.40
  -1  -3   5  197.98   14.80
  -1  -3   5  222.48   13.30
  -1  -3   5  229.28   11.10
  -1  -3   5  221.08   12.90
  -1  -3   5  220.08   11.20
   0   3  -5  734.83   25.00
   0   3  -5  735.03   39.90
   0   3  -5  749.73   30.10
   0   3  -5  760.32   29.10
   0   3  -5  754.42   37.20
   0   3  -5  727.93   25.70
   0   3  -5  730.03   31.70
   0   3  -5  770.92   27.60
   0   3  -5  733.83   28.30
   0  -3   5  715.93   25.20
   0  -3   5  720.03   29.10
   0  -3   5  695.73   28.60
   0  -3   5  749.33   29.10
   0  -3   5  719.53   26.60
   0  -3   5  748.63   24.10
   0  -3   5  721.63   34.40
   0  -3   5  764.82   37.90
  -1   3  -5  250.37   12.70
  -1   3  -5  238.08   10.70
  -1   3  -5  244.58   16.50
  -1   3  -5  240.28   20.00
  -1   3  -5  261.07   14.70
  -1   3  -5  213.38   20.10
  -1   3  -5  235.48   12.20
  -1   3  -5  218.58   16.50
  -1   3  -5  235.58   19.40
   1  -3   5  228.18   16.70
   1  -3   5  261.37    9.90
   1  -3   5  240.38   12.40
   1  -3   5  239.28   15.40
   1  -3   5  251.37    9.60
   1  -3   5  241.58   21.40
   1  -3   5  247.18   15.10
   1  -3   5  230.48   11.50
  -2   3  -5 3819.62  109.99
  -2   3  -5 3718.73  116.49
  -2   3  -5 3562.94   97.19
  -2   3  -5 3852.21  126.19
  -2   3  -5 3888.21  107.09
  -2   3  -5 3886.11  101.79
  -2   3  -5 3861.71  121.89
  -2   3  -5 3534.55  102.09
  -2   3  -5 3849.91  116.29
   2  -3   5 3504.15  109.69
   2  -3   5 3817.52  111.39
   2  -3   5 3764.92  101.29
   2  -3   5 3708.33  106.99
   2  -3   5 3846.62   95.89
   2  -3   5 3600.64  100.39
   2  -3   5 3314.87   95.39
   2  -3   5 3767.82  127.29
  -3   3  -5   34.60    7.30
  -3   3  -5   54.39   14.90
  -3   3  -5   45.20   12.10
   3  -3   5   44.50   12.90
   3  -3   5   42.60    8.90
   3  -3   5   47.60    5.60
  -4   3  -5   23.20   14.20
  -4   3  -5   12.00    8.20
  -4   3  -5   15.60    5.40
   4  -3   5    8.60    4.70
   4  -3   5   25.50   10.50
   4  -3   5   15.70    3.90
  -5   3  -5   -1.60   13.30
  -5   3  -5    0.60    8.30
  -5   3  -5   -3.30    3.50
   5  -3   5    9.70    8.90
   5  -3   5   -5.20    3.30
   5   2  -5   35.00    6.50
   5   2  -5   29.30    4.40
  -5  -2   5   33.30    6.60
  -5  -2   5   38.50    6.70
  -5  -2   5   36.40    6.30
   4   2  -5    3.30    2.20
   4   2  -5    2.30    5.50
   4   2  -5    2.50    2.60
  -4  -2   5   -1.40    1.80
  -4  -2   5    3.40    2.70
   3   2  -5    0.20    1.10
   3   2  -5   -0.30    2.00
   3   2  -5   -0.40    1.40
   3   2  -5   -2.60    2.80
   3   2  -5    2.80    2.30
  -3  -2   5    0.80    2.30
  -3  -2   5    1.50    2.00
  -3  -2   5   -6.40    2.50
  -3  -2   5    2.60    1.60
   2   2  -5    8.20    6.20
   2   2  -5    6.70    3.00
   2   2  -5   11.00    3.20
   2   2  -5    9.60    2.20
   2   2  -5   11.20    3.10
   2   2  -5   10.00    3.50
   2   2  -5    7.20    3.20
  -2  -2   5    7.30    2.30
  -2  -2   5    7.00    3.30
  -2  -2   5    6.90    4.60
  -2  -2   5   11.80    2.40
  -2  -2   5   11.00    4.50
  -2  -2   5    8.20    3.00
  -2  -2   5   10.50    2.80
  -2  -2   5    8.00    2.80
  -2  -2   5    8.10    3.10
  -2  -2   5   11.60    3.90
   1   2  -5  608.34   28.10
   1   2  -5  575.04   22.30
   1   2  -5  618.34   24.80
   1   2  -5  526.95   31.00
   1   2  -5  615.24   21.10
   1   2  -5  595.24   21.80
   1   2  -5  598.34   22.40
  -1  -2   5  559.64   26.20
  -1  -2   5  575.44   26.60
  -1  -2   5  617.74   21.10
  -1  -2   5  605.94   25.20
  -1  -2   5  609.14   31.80
  -1  -2   5  594.04   21.50
  -1  -2   5  597.84   23.90
  -1  -2   5  589.64   26.10
  -1  -2   5  607.24   20.80
  -1  -2   5  610.54   21.40
   0   2  -5  215.58   13.90
   0   2  -5  213.28   10.90
   0   2  -5  194.78   10.30
   0   2  -5  196.78   18.60
   0   2  -5  228.78   14.70
   0   2  -5  228.28   18.20
   0   2  -5  197.18   10.00
   0   2  -5  219.58   12.00
   0  -2   5  201.78   12.40
   0  -2   5  215.78   15.30
   0  -2   5  212.28   13.10
   0  -2   5  187.08   11.10
   0  -2   5  202.48    9.40
   0  -2   5  183.18   16.00
   0  -2   5  215.98   16.80
   0  -2   5  217.68   12.20
   0  -2   5  226.98   10.50
   0  -2   5  228.68    9.80
  -1   2  -5    3.60    1.60
  -1   2  -5    4.10    4.10
  -1   2  -5    5.30    2.00
  -1   2  -5    5.20    1.70
  -1   2  -5    1.50    2.90
  -1   2  -5    0.50    2.40
  -1   2  -5    4.80    2.40
  -1   2  -5   13.40    7.00
  -1   2  -5    7.80    5.10
   1  -2   5   13.70    3.30
   1  -2   5    2.90    1.30
   1  -2   5    7.70    2.20
   1  -2   5    6.00    3.60
   1  -2   5    5.40    4.40
   1  -2   5    3.70    1.20
   1  -2   5    3.90    3.00
   1  -2   5    0.70    1.90
  -2   2  -5  763.02   37.90
  -2   2  -5  794.22   38.30
  -2   2  -5  820.22   29.90
  -2   2  -5  784.42   39.90
  -2   2  -5  796.52   24.90
  -2   2  -5  841.22   24.60
  -2   2  -5  767.82   27.30
  -2   2  -5  836.42   32.10
  -2   2  -5  931.11   46.00
   2  -2   5  834.52   27.30
   2  -2   5  821.82   21.90
   2  -2   5  832.42   42.80
   2  -2   5  830.02   35.20
   2  -2   5  755.92   25.80
   2  -2   5  837.62   33.40
   2  -2   5  825.22   22.90
   2  -2   5  806.42   31.40
  -3   2  -5  128.79    8.80
  -3   2  -5  172.48   12.00
  -3   2  -5  158.78   25.00
  -3   2  -5  164.98   17.40
   3  -2   5  155.18    8.40
   3  -2   5  158.18    9.40
   3  -2   5  141.09   21.30
   3  -2   5  153.88   13.30
  -4   2  -5  109.89    9.90
  -4   2  -5  101.69   21.60
  -4   2  -5  108.39   17.80
   4  -2   5  113.99    8.20
   4  -2   5   98.39   18.30
   4  -2   5  111.79   12.40
  -5   2  -5    8.10    4.10
  -5   2  -5   32.40   14.10
  -5   2  -5    9.40    7.70
   5  -2   5   10.40    3.40
   5  -2   5    9.60    6.00
   5  -2   5   23.60    8.60
   5   1  -5  -13.40    6.90
   5   1  -5    3.90    3.70
   5   1  -5    0.30    1.90
  -5  -1   5    0.80    3.00
  -5  -1   5    1.70    2.70
  -5  -1   5    3.40    3.40
   4   1  -5    0.70    1.70
   4   1  -5    2.50    2.40
   4   1  -5   -5.50    4.10
   4   1  -5   -1.30    1.70
  -4  -1   5    0.40    1.80
  -4  -1   5    0.90    2.20
  -4  -1   5   -3.00    1.90
   3   1  -5  187.68    9.70
   3   1  -5  176.28   14.40
   3   1  -5  177.38   11.40
   3   1  -5  186.58   11.00
   3   1  -5  200.98   17.00
   3   1  -5  208.88   11.30
   3   1  -5  176.28    7.40
  -3  -1   5  183.78    8.30
  -3  -1   5  169.58   10.50
  -3  -1   5  162.88   13.70
  -3  -1   5  191.28   10.60
   2   1  -5   35.20    5.80
   2   1  -5   31.10    4.80
   2   1  -5   25.70    6.80
   2   1  -5   25.80    4.30
   2   1  -5   31.80    5.50
   2   1  -5   27.40    4.60
   2   1  -5   25.90    3.00
  -2  -1   5   24.40    4.20
  -2  -1   5   25.70    4.20
  -2  -1   5   21.30    7.10
  -2  -1   5   26.20    5.70
  -2  -1   5   23.50    5.80
  -2  -1   5   22.90    4.10
  -2  -1   5   36.80    3.60
  -2  -1   5   26.20    6.20
  -2  -1   5   26.20    4.70
   1   1  -5   33.30    5.60
   1   1  -5   32.90    3.70
   1   1  -5   30.90    4.10
   1   1  -5   32.40    4.80
   1   1  -5   28.40    6.50
   1   1  -5   24.00    4.50
   1   1  -5   45.50    9.20
   1   1  -5   30.10    4.30
  -1  -1   5   34.10    3.50
  -1  -1   5   32.20    8.40
  -1  -1   5   34.20    6.60
  -1  -1   5   40.30    3.90
  -1  -1   5   28.80    5.80
  -1  -1   5   27.40    5.00
  -1  -1   5   40.60    4.90
  -1  -1   5   28.90    6.60
  -1  -1   5   28.90    4.00
  -1  -1   5   36.20    3.30
   0   1  -5 2263.77   69.79
   0   1  -5 2207.98   60.79
   0   1  -5 2263.37   65.79
   0   1  -5 2122.49   60.69
   0   1  -5 2265.77   74.99
   0   1  -5 2172.78   62.49
   0   1  -5 2141.89   75.59
   0  -1   5 2213.68   62.69
   0  -1   5 2127.69   65.49
   0  -1   5 2183.48   59.69
   0  -1   5 2189.28   62.49
   0  -1   5 2121.19   64.29
   0  -1   5 2143.79   72.39
   0  -1   5 2180.78   59.09
   0  -1   5 2179.38   74.19
   0  -1   5 2226.68   60.49
   0  -1   5 2168.78   70.19
  -1   1  -5  620.34   31.50
  -1   1  -5  602.64   31.70
  -1   1  -5  599.54   24.80
  -1   1  -5  564.14   19.00
  -1   1  -5  576.24   32.20
  -1   1  -5  586.84   21.90
  -1   1  -5  578.44   20.30
   1  -1   5  571.14   20.70
   1  -1   5  597.54   20.30
   1  -1   5  601.54   17.10
   1  -1   5  581.34   28.40
   1  -1   5  569.34   29.60
   1  -1   5  562.74   31.40
   1  -1   5  604.74   18.40
   1  -1   5  625.14   24.00
   1  -1   5  605.24   23.70
   1  -1   5  585.74   18.20
  -2   1  -5   89.09    4.80
  -2   1  -5   74.79   12.20
  -2   1  -5   71.69   12.30
  -2   1  -5   86.79    6.20
  -2   1  -5   97.39    7.20
  -2   1  -5   67.89   13.40
  -2   1  -5   76.09   13.10
  -2   1  -5   69.19    7.20
   2  -1   5  109.39    8.70
   2  -1   5   79.59    9.20
   2  -1   5   96.19    8.90
   2  -1   5   96.89    5.60
   2  -1   5   91.69    4.20
   2  -1   5   98.79    6.50
   2  -1   5   94.79   14.50
  -3   1  -5   85.99   18.20
  -3   1  -5   49.80    3.20
  -3   1  -5   42.90    4.90
  -3   1  -5   58.29   11.70
  -3   1  -5   48.30    6.90
  -3   1  -5   39.50    6.00
  -3   1  -5   34.50    9.70
  -3   1  -5   40.10    8.20
   3  -1   5   61.29   12.60
   3  -1   5   39.50    7.90
   3  -1   5   39.90    3.90
   3  -1   5   50.39    2.80
   3  -1   5   43.70    5.50
  -4   1  -5    2.20    2.00
  -4   1  -5    6.30    6.10
  -4   1  -5    6.10    7.70
   4  -1   5   -1.10    4.50
   4  -1   5    4.70    2.20
   4  -1   5   -1.60    3.00
  -5   1  -5    8.30    6.00
  -5   1  -5    5.90   10.20
  -5   1  -5    1.80    2.70
   5  -1   5    2.40    2.40
   5  -1   5    2.10    4.00
   5  -1   5    7.40    5.50
   5   0  -5    4.80    2.50
   5   0  -5    3.30    4.10
   5   0  -5   -1.10    7.40
  -5   0   5    0.50    3.00
  -5   0   5   -1.30    2.60
  -5   0   5    1.70    2.40
   4   0  -5    2.40    2.10
   4   0  -5   -1.00    1.60
   4   0  -5    0.20    6.20
  -4   0   5    2.20    2.30
  -4   0   5    3.40    2.50
  -4   0   5    0.70    1.90
   3   0  -5   35.20    8.30
   3   0  -5   25.50    3.90
   3   0  -5   23.10    4.50
   3   0  -5   21.30    4.50
   3   0  -5   25.40    4.40
  -3   0   5   25.10    6.30
  -3   0   5   26.40    4.40
  -3   0   5   22.50    2.30
  -3   0   5   16.00    5.80
  -3   0   5   21.30    4.40
   2   0  -5  566.84   25.40
   2   0  -5  564.54   21.90
   2   0  -5  553.14   23.80
   2   0  -5  520.95   17.10
   2   0  -5  528.15   20.20
   2   0  -5  516.05   20.70
   2   0  -5  569.54   19.40
   2   0  -5  547.05   19.60
  -2   0   5  540.15   19.20
  -2   0   5  512.35   20.40
  -2   0   5  511.75   27.80
  -2   0   5  543.25   19.10
  -2   0   5  488.35   25.30
  -2   0   5  535.95   16.90
  -2   0   5  544.75   19.70
  -2   0   5  528.25   22.50
   1   0  -5  746.43   25.00
   1   0  -5  737.73   24.90
   1   0  -5  748.63   32.00
   1   0  -5  745.73   23.10
   1   0  -5  740.33   24.80
   1   0  -5  813.52   31.10
   1   0  -5  759.02   24.80
   1   0  -5  780.92   30.00
   1   0  -5  761.92   23.70
  -1   0   5  750.92   22.10
  -1   0   5  822.42   23.40
  -1   0   5  743.73   24.00
  -1   0   5  760.92   27.20
  -1   0   5  753.72   28.30
  -1   0   5  756.02   26.40
  -1   0   5  788.52   24.20
  -1   0   5  726.23   32.30
  -1   0   5  720.13   34.80
   0   0  -5 1082.59   33.70
   0   0  -5 1056.59   40.60
   0   0  -5 1029.60   31.70
   0   0  -5 1073.59   33.00
   0   0  -5  996.90   30.90
   0   0  -5 1065.59   42.70
   0   0  -5 1068.89   31.60
   0   0  -5 1106.19   43.40
   0   0   5 1059.69   30.00
   0   0   5 1065.19   34.30
   0   0   5 1025.50   35.30
   0   0   5 1033.30   43.20
   0   0   5 1085.79   38.00
   0   0   5 1049.70   32.70
   0   0   5 1089.99   31.00
   0   0   5 1085.69   32.90
   0   0   5 1072.29   31.50
   0   0   5 1099.99   43.90
  -1   0  -5 6205.48  166.18
  -1   0  -5 5754.72  164.98
  -1   0  -5 5471.85  163.58
   1   0   5 5481.55  166.18
   1   0   5 5588.94  158.38
   1   0   5 5678.03  151.58
   1   0   5 5444.56  159.98
  -2   0  -5 1308.17   51.99
  -2   0  -5 1268.07   38.80
  -2   0  -5 1313.67   52.49
  -2   0  -5 1299.27   56.69
  -2   0  -5 1331.67   41.20
  -2   0  -5 1310.47   52.49
  -2   0  -5 1265.47   36.30
  -2   0  -5 1369.66   39.40
   2   0   5 1284.27   43.70
   2   0   5 1328.97   35.50
   2   0   5 1304.27   38.90
   2   0   5 1261.37   36.20
   2   0   5 1325.77   50.29
   2   0   5 1294.87   47.10
   2   0   5 1270.17   41.80
  -3   0  -5    3.40    1.60
  -3   0  -5    0.50    1.70
  -3   0  -5   -5.30    4.40
  -3   0  -5    3.90    5.10
  -3   0  -5    1.40    1.10
  -3   0  -5    3.30    3.40
  -3   0  -5    1.70    1.80
  -3   0  -5   -2.20    3.00
   3   0   5    2.60    2.10
   3   0   5    0.30    2.80
   3   0   5    2.50    1.30
   3   0   5    3.20    2.80
   3   0   5    1.20    2.30
   3   0   5    0.30    3.30
   3   0   5    2.90    1.00
  -4   0  -5  291.87   13.80
  -4   0  -5  299.17   23.90
  -4   0  -5  275.37   29.50
   4   0   5  286.57   12.20
   4   0   5  277.37   13.00
   4   0   5  272.77   18.00
   4   0   5  256.97   21.50
  -5   0  -5   19.00   11.90
  -5   0  -5    8.40    3.10
  -5   0  -5   10.50    7.80
   5   0   5    9.90    3.10
   5   0   5   11.80    5.60
   5   0   5   23.50    8.40
  -6   0  -5   58.59   18.70
  -6   0  -5   91.89   18.50
  -6   0  -5   77.19    7.80
   6   0   5   73.89   13.20
   6   0   5   84.69   15.60
   5  -1  -5   48.60    9.00
   5  -1  -5   58.59    5.70
   5  -1  -5   46.60   12.70
  -5   1   5   47.90    7.30
  -5   1   5   41.30    6.40
   4  -1  -5   26.10    9.40
   4  -1  -5   26.60    5.50
   4  -1  -5   42.00    4.60
  -4   1   5   31.30    5.40
  -4   1   5   30.80    5.50
  -4   1   5   29.40    4.50
   3  -1  -5 1547.15   58.79
   3  -1  -5 1653.43   46.80
   3  -1  -5 1556.14   49.10
   3  -1  -5 1656.23   50.39
  -3   1   5 1685.73   48.80
  -3   1   5 1427.06   57.69
  -3   1   5 1699.43   47.40
  -3   1   5 1588.04   47.60
   2  -1  -5   41.10    3.20
   2  -1  -5   43.90    5.30
   2  -1  -5   44.80    4.40
   2  -1  -5   41.50    7.40
   2  -1  -5   49.70    5.00
   2  -1  -5   51.29    4.60
   2  -1  -5   44.70    4.90
   2  -1  -5   42.60    7.10
  -2   1   5   39.60    2.80
  -2   1   5   49.70    4.20
  -2   1   5   44.70    8.90
  -2   1   5   34.80    8.20
  -2   1   5   46.10    5.00
  -2   1   5   47.60    4.60
  -2   1   5   44.50    5.40
  -2   1   5   52.29    4.60
  -2   1   5   44.00    4.30
   1  -1  -5 3265.07   87.89
   1  -1  -5 3382.76   95.49
   1  -1  -5 3265.27   84.69
   1  -1  -5 3231.58   85.29
   1  -1  -5 3125.49   87.59
   1  -1  -5 3325.57   87.79
   1  -1  -5 3255.87   92.59
   1  -1  -5 3267.47   85.59
   1  -1  -5 3286.97   95.19
  -1   1   5 3182.18  100.79
  -1   1   5 3232.28   99.99
  -1   1   5 3213.48   89.79
  -1   1   5 3185.08   88.99
  -1   1   5 3299.67   88.79
   0  -1  -5  448.06   15.20
   0  -1  -5  446.86   22.50
   0  -1  -5  425.06   15.50
   0  -1  -5  491.85   24.10
   0  -1  -5  434.36   16.10
   0  -1  -5  429.26   23.00
   0  -1  -5  435.46   15.10
   0  -1  -5  456.25   15.10
   0   1   5  437.76   24.60
   0   1   5  439.26   16.10
   0   1   5  463.35   19.10
   0   1   5  445.66   17.30
   0   1   5  460.55   15.20
   0   1   5  450.05   25.60
   0   1   5  442.36   14.00
   0   1   5  455.95   17.90
   0   1   5  441.16   15.20
  -1  -1  -5  239.48    9.40
  -1  -1  -5  233.08   10.20
  -1  -1  -5  233.08   18.40
  -1  -1  -5  222.08   17.20
  -1  -1  -5  219.38   16.10
  -1  -1  -5  235.38    8.00
  -1  -1  -5  225.88   10.00
  -1  -1  -5  237.58   10.50
   1   1   5  234.28    7.10
   1   1   5  238.18   12.10
   1   1   5  242.18   16.60
   1   1   5  219.78   13.60
   1   1   5  239.38    8.80
   1   1   5  235.78    9.20
   1   1   5  215.18   10.90
   1   1   5  237.08   10.10
   1   1   5  202.88   18.50
  -2  -1  -5   -0.80    2.00
  -2  -1  -5    0.50    0.80
  -2  -1  -5    3.10    4.20
  -2  -1  -5    3.90    3.40
  -2  -1  -5    0.50    1.20
  -2  -1  -5    0.30    1.50
  -2  -1  -5    1.30    1.20
   2   1   5    0.20    0.90
   2   1   5    6.90    3.60
   2   1   5   -1.20    0.60
   2   1   5   -1.10    2.10
   2   1   5    1.80    2.00
   2   1   5    2.40    5.00
   2   1   5   -0.20    0.60
  -3  -1  -5    4.40    3.10
  -3  -1  -5    4.60    2.00
  -3  -1  -5   -0.90    3.50
  -3  -1  -5    2.50    1.50
  -3  -1  -5    1.60    1.00
  -3  -1  -5   -6.20    4.40
  -3  -1  -5    2.20    1.40
   3   1   5    2.80    3.10
   3   1   5    4.00    2.60
   3   1   5    7.70    3.40
   3   1   5    7.40    4.00
   3   1   5    2.80    1.40
   3   1   5    2.60    1.60
  -4  -1  -5    6.10    4.70
  -4  -1  -5   37.80   14.60
  -4  -1  -5    5.60    2.40
   4   1   5    2.10    1.70
   4   1   5    5.80    1.90
   4   1   5    1.00    2.80
   4   1   5    4.30    2.20
   4   1   5   -1.40    3.00
  -5  -1  -5   90.69    7.20
  -5  -1  -5   46.70   16.30
  -5  -1  -5   78.19   15.40
   5   1   5   79.69    6.70
   5   1   5   97.19   11.50
   5   1   5   95.09   11.10
  -6  -1  -5   12.00    7.40
  -6  -1  -5   14.40   13.90
   6   1   5   10.70    3.40
   6   1   5   17.30    6.50
   6   1   5   25.90    7.30
   5  -2  -5    1.30    2.70
   5  -2  -5    5.00    3.80
   5  -2  -5   -2.60    9.40
  -5   2   5    7.10    3.60
  -5   2   5    6.40    2.90
   4  -2  -5   96.09   16.80
   4  -2  -5   87.19    6.90
   4  -2  -5   96.89    9.60
  -4   2   5   89.59    6.50
  -4   2   5   95.19    7.60
  -4   2   5   81.39    7.40
   3  -2  -5   59.19   11.10
   3  -2  -5   55.59    5.30
   3  -2  -5   64.49    6.30
   3  -2  -5   59.19    6.50
  -3   2   5   66.19    6.00
  -3   2   5   58.99    4.90
  -3   2   5   59.49    5.60
   2  -2  -5  341.27   14.30
   2  -2  -5  351.26   13.90
   2  -2  -5  349.67   11.10
   2  -2  -5  353.16   20.30
   2  -2  -5  364.16   15.50
   2  -2  -5  356.26   17.60
   2  -2  -5  360.96   12.60
   2  -2  -5  330.97   15.00
  -2   2   5  333.37   21.70
  -2   2   5  342.57   13.40
  -2   2   5  334.87   10.20
  -2   2   5  319.17   20.20
  -2   2   5  330.17   14.80
  -2   2   5  322.77   14.80
  -2   2   5  365.86   13.80
  -2   2   5  359.96   13.40
  -2   2   5  344.07   13.90
   1  -2  -5    1.20    1.50
   1  -2  -5    3.60    3.10
   1  -2  -5    2.60    2.20
   1  -2  -5    0.20    2.90
   1  -2  -5    7.20    2.10
   1  -2  -5    3.60    1.70
   1  -2  -5    0.80    1.00
   1  -2  -5    5.10    1.90
   1  -2  -5    2.30    1.60
  -1   2   5    4.30    2.00
  -1   2   5    6.80    3.90
  -1   2   5    3.00    1.70
  -1   2   5    1.90    3.00
  -1   2   5    3.90    1.50
  -1   2   5    3.30    1.60
  -1   2   5    4.60    1.80
  -1   2   5    7.40    1.80
   0  -2  -5  103.89    5.80
   0  -2  -5  111.39    6.30
   0  -2  -5  111.69    5.90
   0  -2  -5  111.09    9.80
   0  -2  -5  109.19    9.50
   0  -2  -5   97.29    5.90
   0  -2  -5  107.79    5.00
   0  -2  -5  105.59   11.20
   0   2   5   99.29   11.00
   0   2   5  109.49    7.20
   0   2   5  100.19    6.50
   0   2   5  117.09    5.80
   0   2   5  112.39    5.70
   0   2   5  118.39    7.20
   0   2   5  118.59   13.00
   0   2   5  107.79    5.10
   0   2   5  115.39    6.90
  -1  -2  -5  350.86   13.60
  -1  -2  -5  364.46   11.10
  -1  -2  -5  408.76   24.70
  -1  -2  -5  363.46   20.00
  -1  -2  -5  359.86   21.90
  -1  -2  -5  379.56   12.00
  -1  -2  -5  356.16   13.00
  -1  -2  -5  388.76   13.70
   1   2   5  366.96   21.00
   1   2   5  368.36   15.90
   1   2   5  397.96   13.80
   1   2   5  357.36   14.60
   1   2   5  365.46   11.40
   1   2   5  375.56   11.50
   1   2   5  373.56   16.60
   1   2   5  399.56   12.90
   1   2   5  337.07   24.10
  -2  -2  -5   67.49    2.90
  -2  -2  -5   65.29   10.80
  -2  -2  -5   63.69    4.20
  -2  -2  -5   78.49    9.30
  -2  -2  -5   61.79    4.20
  -2  -2  -5   77.49   14.20
  -2  -2  -5   69.79    5.30
  -2  -2  -5   75.19    4.80
   2   2   5   65.79    2.90
   2   2   5   69.79    4.20
   2   2   5   75.09    7.20
   2   2   5   67.39    5.00
   2   2   5   68.49    4.40
   2   2   5   82.19   15.60
   2   2   5   55.39    6.20
   2   2   5   68.89    8.00
  -3  -2  -5 2050.29   75.29
  -3  -2  -5 1967.70   78.49
  -3  -2  -5 1959.10   52.79
  -3  -2  -5 1829.62   62.89
  -3  -2  -5 1871.41   49.80
  -3  -2  -5 1875.41   68.49
  -3  -2  -5 1850.81   48.90
  -3  -2  -5 1999.90   51.49
  -3  -2  -5 1854.01   51.79
  -3  -2  -5 1871.81   54.99
   3   2   5 1936.41   51.19
   3   2   5 1858.11   60.29
   3   2   5 1980.60   52.89
   3   2   5 1990.60   61.29
   3   2   5 1918.01   55.59
   3   2   5 1838.32   60.59
   3   2   5 1931.51   54.59
  -4  -2  -5  160.98   25.70
  -4  -2  -5  134.59   15.60
  -4  -2  -5  149.88    5.20
  -4  -2  -5  149.19    7.70
  -4  -2  -5  137.89    6.70
   4   2   5  171.88    8.80
   4   2   5  140.09    9.60
   4   2   5  132.29   11.70
   4   2   5  162.18    9.00
   4   2   5  147.09   12.60
  -5  -2  -5   -6.80    3.70
  -5  -2  -5   -0.20    1.40
  -5  -2  -5    2.20    9.60
   5   2   5    2.60    3.40
   5   2   5   -1.20    1.50
   5   2   5    4.00    3.30
  -6  -2  -5  249.38   38.00
  -6  -2  -5  301.57   26.60
   6   2   5  267.97   20.10
   6   2   5  273.97   13.60
   6   2   5  284.07   18.40
   4  -3  -5   20.30    9.10
   4  -3  -5    4.80    2.70
   4  -3  -5    3.50    3.20
  -4   3   5    2.60    2.30
  -4   3   5    2.70    1.80
  -4   3   5    2.90    2.40
   3  -3  -5   47.40    7.10
   3  -3  -5   49.60    5.20
   3  -3  -5   48.10   11.10
   3  -3  -5   40.30    5.70
  -3   3   5   51.69    4.60
  -3   3   5   52.99    5.20
  -3   3   5   54.59    5.20
   2  -3  -5    0.10    1.60
   2  -3  -5    7.80    3.50
   2  -3  -5    2.60    0.70
   2  -3  -5   -0.20    2.90
   2  -3  -5    3.30    2.20
   2  -3  -5    1.90    2.20
   2  -3  -5    3.80    2.30
  -2   3   5    5.30    1.90
  -2   3   5    2.10    1.50
  -2   3   5   -4.00    3.00
  -2   3   5    0.90    1.90
  -2   3   5    1.90    2.10
  -2   3   5    1.70    1.60
   1  -3  -5  413.26   15.30
   1  -3  -5  377.46   15.20
   1  -3  -5  424.06   22.70
   1  -3  -5  397.86   15.10
   1  -3  -5  414.06   13.20
   1  -3  -5  389.36   15.50
   1  -3  -5  389.76   18.40
   1  -3  -5  402.76   16.30
  -1   3   5  400.86   14.10
  -1   3   5  383.36   14.80
  -1   3   5  415.56   16.20
  -1   3   5  390.46   12.50
  -1   3   5  395.66   24.70
  -1   3   5  374.26   13.40
  -1   3   5  405.96   14.10
  -1   3   5  370.66   22.20
  -1   3   5  376.66   14.60
   0  -3  -5 1942.71   54.59
   0  -3  -5 2076.39   54.99
   0  -3  -5 1909.51   54.09
   0  -3  -5 1959.20   60.59
   0  -3  -5 1987.90   59.59
   0  -3  -5 1984.20   53.99
   0  -3  -5 2065.39   68.19
   0  -3  -5 1971.00   56.89
   0   3   5 2026.80   55.79
   0   3   5 1905.01   53.19
   0   3   5 1976.10   51.79
   0   3   5 1978.60   56.09
   0   3   5 1911.51   53.69
   0   3   5 1998.80   53.19
   0   3   5 1942.41   70.79
   0   3   5 2005.00   53.69
   0   3   5 1885.81   66.29
  -1  -3  -5   78.39    9.00
  -1  -3  -5   67.79    4.90
  -1  -3  -5   75.39   12.20
  -1  -3  -5   74.49    4.80
  -1  -3  -5   75.19    4.10
  -1  -3  -5   80.59    7.90
  -1  -3  -5   76.19    4.90
   1   3   5   77.59   13.90
   1   3   5   75.79    5.90
   1   3   5   70.79    4.50
   1   3   5   71.69    5.40
   1   3   5   70.09    4.80
   1   3   5   82.89    4.50
   1   3   5   84.39    9.20
   1   3   5   65.19    6.30
  -2  -3  -5  337.77   13.80
  -2  -3  -5  332.57   19.30
  -2  -3  -5  339.77   25.00
  -2  -3  -5  349.87   12.50
  -2  -3  -5  354.16   10.80
  -2  -3  -5  348.77   12.20
  -2  -3  -5  348.17   21.20
   2   3   5  350.86   15.50
   2   3   5  322.87   26.10
   2   3   5  354.36   14.00
   2   3   5  349.07   12.90
   2   3   5  364.06   17.20
   2   3   5  352.06   13.50
   2   3   5  330.07   17.90
  -3  -3  -5   24.10    5.40
  -3  -3  -5   35.20    2.30
  -3  -3  -5   31.20    4.70
  -3  -3  -5   36.30    9.00
  -3  -3  -5   30.10    2.60
  -3  -3  -5   36.20    3.30
  -3  -3  -5   32.30    2.50
  -3  -3  -5   33.30    2.70
  -3  -3  -5   39.50   11.10
   3   3   5   32.50    6.30
   3   3   5   25.50    3.80
   3   3   5   38.60    4.90
   3   3   5   40.40    4.20
   3   3   5   38.40   12.10
   3   3   5   29.90    3.60
   3   3   5   43.10    5.10
   3   3   5   32.70    6.10
  -4  -3  -5   68.89    4.90
  -4  -3  -5   87.39   18.50
  -4  -3  -5   86.89    5.00
  -4  -3  -5   75.09   13.10
   4   3   5   87.49    6.60
   4   3   5   61.49    7.30
   4   3   5   86.39    6.60
   4   3   5   74.49    6.50
   4   3   5   60.39    9.50
   4   3   5   83.99    7.80
  -5  -3  -5   30.60    9.60
  -5  -3  -5   57.29   16.50
   5   3   5   33.90    5.80
   5   3   5   47.80    9.00
   5   3   5   50.69    6.20
   5   3   5   38.30    5.40
  -6  -3  -5   50.89   13.40
  -6  -3  -5   83.99   22.10
   6   3   5   54.79    6.30
   6   3   5   44.50    6.10
   6   3   5   49.60   10.50
   4  -4  -5   22.40    5.30
   4  -4  -5   19.90    8.20
   4  -4  -5   13.90    5.60
  -4   4   5   26.60    5.00
  -4   4   5   32.50    5.20
   3  -4  -5   36.50    6.00
   3  -4  -5   33.60    6.20
   3  -4  -5   27.30    8.90
  -3   4   5   40.90    4.70
  -3   4   5   40.80    4.00
  -3   4   5   46.50    5.30
   2  -4  -5   32.90    6.50
   2  -4  -5   28.70    4.60
   2  -4  -5   27.70    4.80
   2  -4  -5   23.20    4.10
   2  -4  -5   17.70    6.40
  -2   4   5   12.80    6.40
  -2   4   5   21.90    3.20
  -2   4   5   24.90    4.10
  -2   4   5   24.20    3.80
  -2   4   5   25.40    3.80
  -2   4   5   22.70    4.20
   1  -4  -5  315.47   15.60
   1  -4  -5  284.37   12.40
   1  -4  -5  301.77   10.10
   1  -4  -5  309.37   10.90
   1  -4  -5  305.27   12.90
   1  -4  -5  303.87   13.00
   1  -4  -5  301.57   19.70
   1  -4  -5  303.97   14.90
   1  -4  -5  296.77   13.10
  -1   4   5  306.17   12.10
  -1   4   5  296.97   11.70
  -1   4   5  240.98   20.20
  -1   4   5  274.67   18.60
  -1   4   5  303.37   11.20
  -1   4   5  310.57   12.00
  -1   4   5  300.87   13.60
   0  -4  -5 1857.51   52.59
   0  -4  -5 1768.52   49.99
   0  -4  -5 1811.22   53.89
   0  -4  -5 1833.52   51.09
   0  -4  -5 1838.82   56.19
   0  -4  -5 1769.82   50.29
   0  -4  -5 1762.62   49.80
   0  -4  -5 1870.41   63.89
   0   4   5 1787.32   49.80
   0   4   5 1830.22   51.09
   0   4   5 1781.92   48.70
   0   4   5 1781.42   51.99
   0   4   5 1696.73   67.29
   0   4   5 1655.13   60.99
   0   4   5 1770.02   49.10
   0   4   5 1849.91   47.70
   0   4   5 1856.31   49.90
  -1  -4  -5  848.12   32.30
  -1  -4  -5  855.51   31.40
  -1  -4  -5  928.11   41.10
  -1  -4  -5  930.01   28.10
  -1  -4  -5  877.71   27.30
  -1  -4  -5  855.81   25.90
  -1  -4  -5  903.91   27.30
  -1  -4  -5  857.31   32.80
   1   4   5  919.11   27.20
   1   4   5  946.71   36.10
   1   4   5  916.61   28.30
   1   4   5  909.11   27.70
   1   4   5  894.41   28.40
   1   4   5  829.02   43.30
   1   4   5  931.51   27.40
  -2  -4  -5  415.96   13.50
  -2  -4  -5  389.96   16.10
  -2  -4  -5  424.36   14.60
  -2  -4  -5  445.56   23.60
  -2  -4  -5  436.06   21.40
  -2  -4  -5  421.96   14.90
  -2  -4  -5  422.96   28.10
   2   4   5  431.16   19.80
   2   4   5  435.26   15.90
   2   4   5  431.06   20.00
   2   4   5  443.46   16.30
   2   4   5  456.85   15.80
   2   4   5  386.36   29.40
   2   4   5  429.36   17.50
  -3  -4  -5  547.05   28.40
  -3  -4  -5  541.75   27.20
  -3  -4  -5  546.75   35.00
  -3  -4  -5  525.05   16.40
  -3  -4  -5  504.85   17.60
  -3  -4  -5  545.75   16.70
   3   4   5  534.15   19.20
   3   4   5  564.84   38.00
   3   4   5  523.25   23.90
   3   4   5  525.45   19.30
   3   4   5  505.75   21.60
   3   4   5  506.55   18.50
   3   4   5  546.15   22.10
   3   4   5  520.85   19.20
  -4  -4  -5  461.85   35.40
  -4  -4  -5  421.26   19.60
  -4  -4  -5  429.96   26.60
   4   4   5  456.35   17.60
   4   4   5  436.16   23.20
   4   4   5  447.86   19.10
   4   4   5  468.75   17.90
   4   4   5  428.16   19.50
   4   4   5  473.45   18.90
  -5  -4  -5  314.97   23.60
  -5  -4  -5  257.37   28.80
   5   4   5  287.17   12.90
   5   4   5  288.77   13.80
   5   4   5  287.67   19.20
   5   4   5  301.47   16.00
  -6  -4  -5   75.49   14.70
  -6  -4  -5   77.39   21.90
   6   4   5   97.09    8.10
   6   4   5   96.89    6.40
   6   4   5  112.59   13.20
   4  -5  -5   16.30    5.30
   4  -5  -5    7.60    9.00
   4  -5  -5   19.60    5.90
  -4   5   5   18.10    4.60
  -4   5   5    9.40    3.40
   3  -5  -5    1.60    2.70
   3  -5  -5    6.60    3.40
   3  -5  -5    6.90    6.30
  -3   5   5    0.50    1.70
  -3   5   5    2.70    1.90
  -3   5   5    0.00    2.10
   2  -5  -5    2.70    4.00
   2  -5  -5    0.00    4.00
   2  -5  -5    0.10    2.00
   2  -5  -5    0.60    2.00
  -2   5   5   -1.30    1.30
  -2   5   5    0.80    1.30
  -2   5   5   -2.50    1.50
  -2   5   5   -3.00    1.70
   1  -5  -5  305.97   16.50
   1  -5  -5  282.47   19.90
   1  -5  -5  277.27   12.30
   1  -5  -5  260.27   14.40
   1  -5  -5  260.87   13.10
   1  -5  -5  262.67    9.80
   1  -5  -5  255.67   11.80
  -1   5   5  271.07   12.50
  -1   5   5  281.77   11.10
  -1   5   5  280.77   11.40
  -1   5   5  280.67   12.00
  -1   5   5  245.68   11.30
  -1   5   5  245.88   17.90
  -1   5   5  258.77   12.70
   0  -5  -5  234.08   17.60
   0  -5  -5  248.58   10.30
   0  -5  -5  244.38   13.70
   0  -5  -5  257.77   14.20
   0  -5  -5  255.37   10.80
   0  -5  -5  230.08   10.60
   0  -5  -5  231.38   11.50
   0  -5  -5  237.48   10.60
   0  -5  -5  255.57    9.80
   0   5   5  228.28   16.90
   0   5   5  250.07    9.40
   0   5   5  243.28    9.30
   0   5   5  230.68   20.50
   0   5   5  247.58   10.60
   0   5   5  224.48   11.40
   0   5   5  247.68   11.10
  -1  -5  -5   25.50    2.70
  -1  -5  -5   23.60    3.70
  -1  -5  -5   32.90    6.00
  -1  -5  -5   23.80    3.40
  -1  -5  -5   17.80    4.40
  -1  -5  -5   21.10    6.90
  -1  -5  -5   29.80    4.10
  -1  -5  -5   26.90    4.30
   1   5   5   16.00    7.60
   1   5   5   23.30    3.80
   1   5   5   24.00    2.00
   1   5   5   16.40    3.20
   1   5   5   22.60    6.00
   1   5   5   26.90    1.60
   1   5   5   30.00    4.10
   1   5   5   23.90    3.70
   1   5   5   22.00    3.30
  -2  -5  -5  144.99   11.20
  -2  -5  -5  146.49   11.40
  -2  -5  -5  143.19    8.20
  -2  -5  -5  141.49    7.50
  -2  -5  -5  137.19   15.80
  -2  -5  -5  134.19    6.50
  -2  -5  -5  144.39    7.60
  -2  -5  -5  151.78   11.90
   2   5   5  148.89    8.40
   2   5   5  134.19    7.40
   2   5   5  123.79   19.60
   2   5   5  163.18   10.70
   2   5   5  143.89   10.00
   2   5   5  140.39    7.80
  -3  -5  -5  164.28   14.10
  -3  -5  -5  170.48   19.30
  -3  -5  -5  154.28    7.30
   3   5   5  160.68   12.30
   3   5   5  174.78   14.30
   3   5   5  169.78    9.10
   3   5   5  158.28   11.90
   3   5   5  157.38    9.70
   3   5   5  153.68    8.00
  -4  -5  -5 1230.58   61.39
  -4  -5  -5 1309.17   51.19
   4   5   5 1230.98   43.50
   4   5   5 1242.88   36.60
   4   5   5 1253.57   46.40
   4   5   5 1255.87   39.00
   4   5   5 1225.68   40.80
  -5  -5  -5   30.90   12.40
  -5  -5  -5   13.80    7.20
   5   5   5   12.20    5.40
   5   5   5   14.40    4.40
   5   5   5   17.90    2.80
   5   5   5   20.00    4.40
  -6  -5  -5   21.30    4.80
  -6  -5  -5   17.70   11.50
   6   5   5   15.00    6.60
   6   5   5   15.50    3.90
   6   5   5   12.10    2.10
   3  -6  -5    2.00    3.20
   3  -6  -5  -12.60    4.30
  -3   6   5   -1.90    1.80
  -3   6   5   -0.50    2.40
   2  -6  -5   66.19    7.50
   2  -6  -5   70.69   13.90
   2  -6  -5   79.99    7.80
   2  -6  -5   84.59   12.50
  -2   6   5   71.99    6.50
  -2   6   5   77.49    5.90
  -2   6   5   77.69    6.60
   1  -6  -5   71.19    6.20
   1  -6  -5   50.99    7.50
   1  -6  -5   73.99   12.50
   1  -6  -5   70.79    4.70
   1  -6  -5   71.09   11.20
  -1   6   5   71.79    5.80
  -1   6   5   75.99    6.00
  -1   6   5   67.09    6.30
  -1   6   5   69.29    6.60
   0  -6  -5    2.70    3.70
   0  -6  -5    2.20    1.40
   0  -6  -5    4.80    1.80
   0  -6  -5    2.10    4.10
   0  -6  -5   -3.60    1.80
   0  -6  -5    0.50    1.90
   0   6   5    1.70    1.70
   0   6   5    1.70    2.00
   0   6   5   -1.00    1.50
  -1  -6  -5  378.46   14.30
  -1  -6  -5  347.27   14.60
  -1  -6  -5  381.56   24.60
  -1  -6  -5  384.36   13.30
  -1  -6  -5  343.57   13.70
  -1  -6  -5  404.26   20.10
   1   6   5  378.86   17.20
   1   6   5  376.76   15.40
  -2  -6  -5  187.28   18.60
  -2  -6  -5  207.18    9.20
  -2  -6  -5  213.58   14.40
  -2  -6  -5  205.78   10.20
  -2  -6  -5  189.28   10.70
   2   6   5  213.48   11.20
   2   6   5  214.68   10.30
   2   6   5  208.28   13.50
   2   6   5  218.58   10.10
  -3  -6  -5  362.56   13.90
  -3  -6  -5  402.16   28.90
  -3  -6  -5  411.76   16.50
  -3  -6  -5  376.26   21.00
   3   6   5  387.06   21.10
   3   6   5  358.96   14.10
   3   6   5  367.26   15.50
   3   6   5  375.26   17.30
  -4  -6  -5   13.10    3.50
  -4  -6  -5   25.90   10.20
  -4  -6  -5   12.30    5.10
   4   6   5    8.60    2.60
   4   6   5   10.80    5.00
   4   6   5   11.10    3.90
   4   6   5   11.70    2.50
   4   6   5    6.10    4.70
  -5  -6  -5   23.10    4.50
  -5  -6  -5   18.10    9.70
   5   6   5   23.60    3.20
   5   6   5   27.80    6.60
   5   6   5   24.10    4.90
   5   6   5   18.50    6.10
   2  -7  -5    6.60    7.00
   2  -7  -5   16.30    7.80
  -2   7   5   25.70    5.30
  -2   7   5   13.50    4.00
  -2   7   5   10.70    3.10
   1  -7  -5  614.84   31.00
   1  -7  -5  606.24   33.70
  -1   7   5  592.64   21.60
  -1   7   5  578.94   23.50
   0  -7  -5 2062.69   58.29
   0  -7  -5 2082.39   69.59
   0  -7  -5 2058.29   73.79
   0   7   5 2103.29   61.49
   0   7   5 2074.09   60.39
   0   7   5 2125.19   63.19
  -1  -7  -5   81.39   11.50
  -1  -7  -5   93.59    6.60
  -1  -7  -5   85.39   13.70
   1   7   5   94.99    9.10
   1   7   5   95.49    7.50
   1   7   5   93.79    7.10
  -2  -7  -5   74.59    6.00
  -2  -7  -5   74.09   13.60
  -2  -7  -5   61.09   10.10
   2   7   5   71.09    6.10
   2   7   5   90.09    9.80
   2   7   5   86.99    7.50
  -3  -7  -5  111.69   11.70
  -3  -7  -5  116.99    8.00
  -3  -7  -5   92.99   16.80
   3   7   5  120.49    9.50
   3   7   5  110.99    7.10
   3   7   5  101.29   12.20
  -4  -7  -5   52.99    5.90
  -4  -7  -5   36.80    8.50
  -4  -7  -5   48.90   12.50
   4   7   5   43.40    4.40
   4   7   5   52.89    9.70
   4   7   5   49.60    7.40
  -5  -7  -5   86.59    7.90
  -5  -7  -5  118.79   13.60
  -5  -7  -5   83.09   19.70
   5   7   5   81.79    5.50
   5   7   5   93.39   10.00
   2  -8  -5   52.09   14.60
   2  -8  -5   52.69   13.00
  -2   8   5   45.10    7.10
   1  -8  -5   60.99   13.60
   1  -8  -5   75.59   13.30
  -1   8   5   53.99    7.90
  -1   8   5   56.99    6.20
   0  -8  -5  405.36   25.20
   0  -8  -5  383.56   15.80
   0  -8  -5  396.66   26.30
   0   8   5  383.06   17.40
   0   8   5  414.56   20.60
   0   8   5  387.76   18.60
  -1  -8  -5  504.55   29.70
  -1  -8  -5  452.45   26.30
  -1  -8  -5  498.25   18.90
   1   8   5  479.85   24.40
   1   8   5  480.65   20.20
   1   8   5  476.75   20.80
  -2  -8  -5   61.69   13.10
  -2  -8  -5   55.09   10.30
  -2  -8  -5   51.69    5.60
   2   8   5   48.70    5.40
   2   8   5   50.29    7.40
   2   8   5   55.29    9.90
  -3  -8  -5   52.59   12.10
  -3  -8  -5   34.40    5.30
  -3  -8  -5   38.30    9.10
   3   8   5   40.70    4.90
   3   8   5   24.00    5.50
   3   8   5   42.10    8.90
  -4  -8  -5   40.60    9.50
  -4  -8  -5   35.20   11.60
  -4  -8  -5   42.20    6.10
   4   8   5   43.60    4.60
   4   8   5   42.90    7.80
   4   8   5   50.49    9.90
  -5  -8  -5    6.40    3.70
  -5  -8  -5   14.50    7.40
  -5  -8  -5    2.30   12.10
   5   8   5    5.40    2.40
   5   8   5    2.60    4.50
   0  -9  -5   27.20    8.60
   0  -9  -5   29.80    9.10
   0   9   5   27.20    6.90
  -1  -9  -5    7.00    7.30
  -1  -9  -5   17.10    3.90
  -1  -9  -5   13.80    7.90
   1   9   5   21.50    6.50
   1   9   5   18.40    4.80
   1   9   5   16.30    4.70
  -2  -9  -5    8.60    6.30
  -2  -9  -5    2.70    4.90
  -2  -9  -5    6.00    3.30
   2   9   5    6.50    3.50
   2   9   5   12.40    5.50
   2   9   5    9.70    3.50
  -3  -9  -5   51.39    6.90
  -3  -9  -5   56.09   12.90
  -3  -9  -5   55.79   12.20
   3   9   5   59.09   12.00
   3   9   5   51.49    6.10
   3   9   5   33.40    6.90
  -4  -9  -5   90.99   14.80
  -4  -9  -5   63.59    8.30
   4   9   5   69.69   12.80
   4   9   5   66.79    6.60
   4   9   5   75.79   11.30
   2   8  -6   40.30    9.60
   2   8  -6   32.20    8.80
   2   8  -6   39.50    7.90
  -2  -8   6   29.60    6.10
  -2  -8   6   35.00   10.30
  -2  -8   6   47.30    8.30
   1   8  -6   45.60   10.20
   1   8  -6   23.30    8.50
  -1  -8   6   28.80    9.50
  -1  -8   6   30.40    6.80
  -1  -8   6   31.60    6.30
   0   8  -6    6.90    6.40
   0   8  -6   -0.60    3.60
   0  -8   6    3.20    5.50
   0  -8   6    5.50    3.40
   3   7  -6   63.59   11.50
   3   7  -6   48.80   11.00
   3   7  -6   89.59    9.60
  -3  -7   6   67.59    9.90
  -3  -7   6   60.29    8.80
   2   7  -6   58.29   11.30
   2   7  -6   50.79   10.40
   2   7  -6   67.29   10.80
  -2  -7   6   61.79    8.90
  -2  -7   6   61.79    9.40
  -2  -7   6   57.09   11.50
   1   7  -6  204.38   19.00
   1   7  -6  214.28   18.20
   1   7  -6  163.28   15.10
  -1  -7   6  217.28   14.40
  -1  -7   6  185.68   12.70
  -1  -7   6  223.08   19.00
   0   7  -6    0.30    5.60
   0   7  -6   -9.50    8.00
   0   7  -6    3.10    2.60
   0  -7   6    0.90    2.90
   0  -7   6    0.90    2.40
   0  -7   6    2.20    4.50
  -1   7  -6  153.48   18.40
  -1   7  -6  153.98   23.20
   1  -7   6  142.89   16.00
   1  -7   6  160.98   12.20
  -2   7  -6  182.08   19.50
  -2   7  -6  153.08   24.10
   2  -7   6  160.08   12.50
   2  -7   6  150.68   18.10
   4   6  -6   29.10    6.50
   4   6  -6   24.00    5.20
   4   6  -6   23.70    5.90
  -4  -6   6   15.60    5.60
  -4  -6   6   23.20    5.50
  -4  -6   6   13.80    4.00
   3   6  -6  297.27   17.80
   3   6  -6  322.27   21.80
   3   6  -6  275.97   15.90
  -3  -6   6  313.77   18.70
  -3  -6   6  282.07   16.50
  -3  -6   6  328.87   18.30
   2   6  -6   92.99   11.40
   2   6  -6  123.99   11.20
   2   6  -6  102.09   11.70
   2   6  -6  111.99   12.60
  -2  -6   6  108.79    9.70
  -2  -6   6  108.79    9.70
  -2  -6   6  102.09   11.90
   1   6  -6  204.18   15.70
   1   6  -6  212.28   16.30
   1   6  -6  194.78   18.50
   1   6  -6  213.88   18.80
  -1  -6   6  225.98   13.30
  -1  -6   6  206.78   13.60
  -1  -6   6  231.78   17.70
   0   6  -6   91.09   10.90
   0   6  -6   76.29   13.20
   0   6  -6   82.09   11.50
   0   6  -6   95.99   17.80
   0  -6   6  101.49   14.90
   0  -6   6   92.79    7.60
   0  -6   6   94.09    8.90
  -1   6  -6   32.80    9.40
  -1   6  -6   41.40   12.90
   1  -6   6   36.20    9.50
   1  -6   6   38.80    6.70
  -2   6  -6   -3.00    3.70
  -2   6  -6    2.90    8.20
   2  -6   6   -6.60    3.00
   2  -6   6    0.30    2.60
  -3   6  -6   20.00   10.00
  -3   6  -6   12.40    6.40
   3  -6   6   26.80    9.10
   3  -6   6   11.00    4.30
   4   5  -6   -0.30    3.20
   4   5  -6    2.30    2.60
   4   5  -6    0.80    2.40
  -4  -5   6    3.90    3.20
  -4  -5   6    6.10    3.80
  -4  -5   6   -0.80    2.40
   3   5  -6  107.79   10.60
   3   5  -6   96.29    9.40
   3   5  -6   91.79    8.80
  -3  -5   6  113.89   10.60
  -3  -5   6   90.69    8.90
  -3  -5   6   92.29    8.70
   2   5  -6   51.39    9.50
   2   5  -6   47.90    8.60
   2   5  -6   38.30    8.40
   2   5  -6   44.20    7.50
  -2  -5   6   50.99    8.60
  -2  -5   6   40.70    6.40
  -2  -5   6   44.70    6.90
   1   5  -6    1.60    2.00
   1   5  -6    0.90    5.00
   1   5  -6    5.10    4.30
   1   5  -6   -1.20    2.00
  -1  -5   6   -2.00    2.60
  -1  -5   6   -0.50    1.80
  -1  -5   6   -0.50    3.60
   0   5  -6  108.09   10.70
   0   5  -6   87.99    7.30
   0   5  -6   93.59   10.20
   0   5  -6  105.59   13.10
   0   5  -6   92.99   16.70
   0  -5   6   84.89    9.40
   0  -5   6   79.89    8.50
   0  -5   6  106.39    8.70
   0  -5   6   94.39    7.20
   0  -5   6   91.49    8.60
   0  -5   6  112.99   11.80
  -1   5  -6  468.95   23.40
  -1   5  -6  413.76   32.00
  -1   5  -6  512.15   30.20
  -1   5  -6  469.75   33.00
   1  -5   6  496.65   21.20
   1  -5   6  539.65   38.60
   1  -5   6  469.85   17.50
   1  -5   6  473.25   27.40
  -2   5  -6    8.40    6.60
  -2   5  -6   -4.60    6.70
  -2   5  -6   -6.00    8.80
   2  -5   6   13.30    3.90
   2  -5   6   30.70   11.90
   2  -5   6   12.10    6.40
  -3   5  -6   41.90   18.00
  -3   5  -6   82.39   14.10
  -3   5  -6   49.20   14.00
   3  -5   6   85.99   20.20
   3  -5   6   86.99   14.80
   3  -5   6   89.39    8.50
   5   4  -6    8.20    4.20
   5   4  -6   11.50    4.30
   5   4  -6    1.80    2.00
  -5  -4   6    3.70    3.50
  -5  -4   6    4.40    3.70
   4   4  -6    2.00    2.70
   4   4  -6    3.10    2.90
   4   4  -6    1.30    2.00
  -4  -4   6    5.30    2.80
  -4  -4   6   -1.60    2.00
  -4  -4   6    0.50    2.30
   3   4  -6   22.40    4.90
   3   4  -6   31.50    6.10
   3   4  -6   15.80    4.80
  -3  -4   6   29.70    5.60
  -3  -4   6   34.70    6.50
  -3  -4   6   23.60    4.80
   2   4  -6  379.66   19.10
   2   4  -6  395.16   21.60
   2   4  -6  365.06   20.80
  -2  -4   6  403.36   17.90
  -2  -4   6  389.16   18.10
  -2  -4   6  393.66   18.90
  -2  -4   6  416.36   19.00
   1   4  -6  310.77   22.00
   1   4  -6  310.87   17.80
   1   4  -6  315.17   17.30
   1   4  -6  331.97   20.80
  -1  -4   6  342.37   15.70
  -1  -4   6  268.97   22.30
  -1  -4   6  326.07   15.10
  -1  -4   6  307.97   18.10
  -1  -4   6  341.87   18.10
  -1  -4   6  292.67   17.50
   0   4  -6  249.08   16.50
   0   4  -6  244.38   18.40
   0   4  -6  234.88   15.00
   0   4  -6  269.57   26.40
   0   4  -6  247.88   12.50
   0   4  -6  223.88   21.10
   0   4  -6  240.28   14.50
   0  -4   6  245.98   11.90
   0  -4   6  249.88   22.70
   0  -4   6  235.88   13.20
   0  -4   6  236.88   12.90
   0  -4   6  231.38   15.50
   0  -4   6  247.58   16.30
   0  -4   6  197.68   18.40
  -1   4  -6   42.20   10.90
  -1   4  -6   31.70    8.40
  -1   4  -6   46.20   12.80
  -1   4  -6   34.90    6.20
  -1   4  -6   53.89    8.80
  -1   4  -6   44.70   10.70
   1  -4   6   35.70    8.20
   1  -4   6   65.39   14.50
   1  -4   6   46.20    6.50
   1  -4   6   40.80    4.30
  -2   4  -6  117.79   20.50
  -2   4  -6  122.99   14.10
   2  -4   6  141.19    9.60
   2  -4   6  133.49   13.70
   2  -4   6  156.98   24.40
  -3   4  -6  136.29   26.00
  -3   4  -6  173.48   16.20
  -3   4  -6  175.98   21.80
   3  -4   6  171.68   11.30
   3  -4   6  181.58   27.90
   3  -4   6  175.18   16.70
  -4   4  -6  208.68   24.10
  -4   4  -6  238.28   36.90
  -4   4  -6  166.08   16.20
   4  -4   6  180.38   17.80
   4  -4   6  221.78   12.70
   4  -4   6  167.48   27.70
   5   3  -6    0.20    3.00
   5   3  -6    9.30    3.10
   5   3  -6    7.30    4.60
  -5  -3   6    1.20    3.30
  -5  -3   6    6.00    3.80
   4   3  -6   17.70    4.30
   4   3  -6   25.70    5.80
   4   3  -6   27.40    5.70
  -4  -3   6   15.30    4.70
  -4  -3   6   10.40    4.10
   3   3  -6   12.40    4.00
   3   3  -6   18.20    4.30
   3   3  -6   15.00    4.70
   3   3  -6    9.20    2.40
  -3  -3   6   12.70    3.70
  -3  -3   6   11.80    3.20
  -3  -3   6   14.10    4.30
   2   3  -6  905.21   30.30
   2   3  -6  912.71   36.00
   2   3  -6  952.00   35.20
   2   3  -6  935.41   32.90
   2   3  -6  888.11   29.50
  -2  -3   6  909.21   30.70
  -2  -3   6  993.00   33.10
  -2  -3   6  945.01   31.80
  -2  -3   6  851.91   37.50
  -2  -3   6  903.61   30.60
   1   3  -6   -1.70    3.60
   1   3  -6   -2.30    1.30
   1   3  -6   -1.80    1.90
   1   3  -6    2.00    1.90
   1   3  -6   -1.20    2.70
   1   3  -6   -0.20    1.60
   1   3  -6    0.70    5.30
  -1  -3   6   -1.10    1.70
  -1  -3   6   -1.60    2.30
  -1  -3   6    0.70    1.70
  -1  -3   6   -4.40    2.50
  -1  -3   6   -0.40    2.80
  -1  -3   6    5.20    3.70
  -1  -3   6   -0.50    1.30
  -1  -3   6    0.30    1.50
  -1  -3   6    3.50    3.40
  -1  -3   6    3.20    5.00
   0   3  -6  300.07   16.30
   0   3  -6  307.27   15.20
   0   3  -6  349.07   25.30
   0   3  -6  288.17   25.30
   0   3  -6  278.47   13.50
   0   3  -6  310.17   19.40
   0   3  -6  291.07   14.30
   0   3  -6  310.07   18.10
   0   3  -6  319.07   18.40
   0  -3   6  309.57   17.00
   0  -3   6  301.47   13.00
   0  -3   6  276.37   16.60
   0  -3   6  295.77   17.30
   0  -3   6  317.27   14.40
   0  -3   6  317.27   23.30
   0  -3   6  288.47   15.20
   0  -3   6  294.67   22.30
  -1   3  -6 1235.38   50.79
  -1   3  -6 1171.68   46.00
  -1   3  -6 1114.79   54.59
  -1   3  -6 1132.59   46.10
  -1   3  -6 1184.28   41.20
  -1   3  -6 1155.48   37.10
  -1   3  -6 1150.38   53.49
   1  -3   6 1125.49   38.20
   1  -3   6 1184.58   43.60
   1  -3   6 1172.78   37.40
   1  -3   6 1153.28   42.60
   1  -3   6 1025.40   46.30
   1  -3   6 1180.18   54.39
   1  -3   6 1199.78   34.20
   1  -3   6 1168.78   33.60
  -2   3  -6   11.50    7.60
  -2   3  -6   18.30    8.20
  -2   3  -6    9.40    5.10
  -2   3  -6   22.10    6.10
  -2   3  -6   15.60    8.70
   2  -3   6    8.80    3.10
   2  -3   6   14.10    5.50
   2  -3   6   15.70    2.30
   2  -3   6   13.60    7.20
  -3   3  -6  858.41   47.20
  -3   3  -6  786.12   50.89
  -3   3  -6  844.92   36.30
   3  -3   6  760.32   47.50
   3  -3   6  785.32   37.10
   3  -3   6  815.52   29.00
  -4   3  -6  166.68   20.90
  -4   3  -6  205.88   16.90
  -4   3  -6  198.68   30.10
   4  -3   6  211.38   18.60
   4  -3   6  237.48   26.70
   4  -3   6  228.68   12.90
   5   2  -6   -0.70    1.70
   5   2  -6   -2.80    2.70
  -5  -2   6   -3.90    2.20
  -5  -2   6   -2.70    2.70
  -5  -2   6   -3.50    2.90
   4   2  -6   83.19    7.10
   4   2  -6   76.39    8.30
   4   2  -6   92.19    8.70
  -4  -2   6   86.69    8.10
  -4  -2   6   85.49    8.40
   3   2  -6   42.10    6.80
   3   2  -6   38.40    5.70
   3   2  -6   30.50    7.00
   3   2  -6   34.90    6.00
  -3  -2   6   28.70    5.50
  -3  -2   6   40.00    4.50
  -3  -2   6   36.80    5.80
   2   2  -6  186.78   11.00
   2   2  -6  176.08   11.10
   2   2  -6  169.08    8.90
   2   2  -6  163.68   12.30
   2   2  -6  183.58   11.50
  -2  -2   6  164.98    9.10
  -2  -2   6  145.59   13.10
  -2  -2   6  181.48   10.60
  -2  -2   6  154.78   11.30
  -2  -2   6  179.88   10.30
  -2  -2   6  133.89   16.70
  -2  -2   6  158.78   13.70
  -2  -2   6  186.98   14.30
   1   2  -6   71.09    6.80
   1   2  -6   65.19   12.60
   1   2  -6   81.99    8.20
   1   2  -6   87.59    6.70
   1   2  -6   79.09    7.80
   1   2  -6   84.89   10.70
   1   2  -6   72.89    6.50
  -1  -2   6   75.89    6.30
  -1  -2   6   78.59    6.30
  -1  -2   6   65.09    7.40
  -1  -2   6   81.69    8.60
  -1  -2   6   67.59    5.90
  -1  -2   6   72.49    9.00
  -1  -2   6   84.29   10.10
  -1  -2   6   78.99   11.30
  -1  -2   6   78.59    6.10
  -1  -2   6   68.59   12.90
   0   2  -6   66.69    6.00
   0   2  -6   71.79   10.40
   0   2  -6   80.09    7.30
   0   2  -6   66.49   12.60
   0   2  -6   82.29    6.30
   0   2  -6   74.29   10.90
   0   2  -6   62.29   13.20
   0  -2   6   80.19    8.50
   0  -2   6   71.19    5.90
   0  -2   6   75.19    7.20
   0  -2   6   57.79   10.30
   0  -2   6   66.89    7.50
   0  -2   6   60.49    6.60
   0  -2   6   69.79    5.30
   0  -2   6   75.89    5.60
   0  -2   6   63.79   11.70
   0  -2   6   86.09   13.00
  -1   2  -6    6.60    4.60
  -1   2  -6    1.30    4.60
  -1   2  -6   10.20    7.50
  -1   2  -6    2.90    4.80
  -1   2  -6    2.80    1.80
  -1   2  -6    5.60    2.80
  -1   2  -6    5.50    2.10
  -1   2  -6   10.90    5.00
   1  -2   6    4.50    1.50
   1  -2   6    5.30    2.80
   1  -2   6    8.50    5.40
   1  -2   6    8.20    2.00
   1  -2   6    6.00    2.80
   1  -2   6    8.40    2.00
   1  -2   6    5.90    2.50
   1  -2   6   10.40    5.50
   1  -2   6    8.40    3.70
  -2   2  -6 1549.34   66.59
  -2   2  -6 1518.25   48.40
  -2   2  -6 1464.25   42.70
  -2   2  -6 1470.05   59.69
  -2   2  -6 1545.75   53.19
  -2   2  -6 1493.45   63.69
  -2   2  -6 1373.86   60.79
   2  -2   6 1401.66   43.70
   2  -2   6 1515.85   45.70
   2  -2   6 1588.24   64.89
   2  -2   6 1479.45   40.60
   2  -2   6 1494.75   52.59
  -3   2  -6  551.44   26.10
  -3   2  -6  574.04   40.90
  -3   2  -6  532.65   35.50
   3  -2   6  513.95   27.10
   3  -2   6  548.85   36.70
   3  -2   6  511.95   20.80
  -4   2  -6  198.38   14.70
  -4   2  -6  191.88   22.30
  -4   2  -6  188.58   30.10
   4  -2   6  198.58   11.70
   4  -2   6  201.78   17.20
   4  -2   6  183.58   21.60
  -5   2  -6   -2.50    6.50
  -5   2  -6    1.30    3.50
  -5   2  -6    2.40    9.80
   5  -2   6    6.60    6.60
   5  -2   6   -0.50    2.30
   5  -2   6   -0.90    4.80
   5   1  -6    0.70    2.70
   5   1  -6   -2.50    1.60
  -5  -1   6   -3.00    2.50
  -5  -1   6    4.70    3.10
   4   1  -6    0.30    2.20
   4   1  -6   -0.50    1.60
   4   1  -6    1.70    2.40
   4   1  -6    1.30    5.30
  -4  -1   6    1.40    2.60
  -4  -1   6   -2.60    2.20
   3   1  -6   42.90    8.80
   3   1  -6   57.89    6.80
   3   1  -6   51.49    6.20
   3   1  -6   44.70    6.10
  -3  -1   6   33.10    8.00
  -3  -1   6   56.99    4.50
  -3  -1   6   44.40    6.40
  -3  -1   6   54.09    7.40
   2   1  -6  208.68   12.30
   2   1  -6  237.58   12.20
   2   1  -6  246.48   14.80
   2   1  -6  234.48   18.80
   2   1  -6  238.38   12.60
   2   1  -6  253.27   14.90
   2   1  -6  239.78   10.70
  -2  -1   6  266.17   12.50
  -2  -1   6  239.38   12.80
  -2  -1   6  254.27   12.20
  -2  -1   6  246.68   13.70
  -2  -1   6  220.48   15.50
  -2  -1   6  212.58   14.80
  -2  -1   6  249.08   10.50
  -2  -1   6  249.68   17.50
  -2  -1   6  217.48   20.40
   1   1  -6  356.56   15.80
   1   1  -6  350.16   15.50
   1   1  -6  379.86   21.80
   1   1  -6  342.17   14.60
   1   1  -6  348.67   23.80
   1   1  -6  347.67   18.30
   1   1  -6  355.06   16.60
  -1  -1   6  359.56   17.40
  -1  -1   6  374.36   14.40
  -1  -1   6  401.86   19.50
  -1  -1   6  377.26   14.70
  -1  -1   6  360.66   19.70
  -1  -1   6  359.06   14.60
  -1  -1   6  373.56   14.00
  -1  -1   6  365.16   22.30
  -1  -1   6  321.07   17.10
  -1  -1   6  319.77   24.10
   0   1  -6  460.75   17.70
   0   1  -6  451.35   24.10
   0   1  -6  442.56   18.80
   0   1  -6  500.75   21.40
   0   1  -6  435.46   17.40
   0   1  -6  460.35   29.30
   0   1  -6  467.95   28.20
   0  -1   6  469.45   15.80
   0  -1   6  484.35   19.40
   0  -1   6  440.96   16.30
   0  -1   6  421.56   20.70
   0  -1   6  446.16   27.10
   0  -1   6  482.65   19.20
   0  -1   6  426.96   26.90
   0  -1   6  457.05   24.20
   0  -1   6  469.45   17.10
   0  -1   6  458.05   20.70
  -1   1  -6   46.10    4.20
  -1   1  -6   53.79   11.40
  -1   1  -6   29.30    6.20
  -1   1  -6   44.80    4.70
  -1   1  -6   44.30    5.10
  -1   1  -6   37.60    9.50
  -1   1  -6   30.60    9.00
   1  -1   6   59.29   10.70
   1  -1   6   40.30    3.80
   1  -1   6   47.70    4.90
   1  -1   6   34.90    8.80
   1  -1   6   49.00    3.00
   1  -1   6   42.00    4.40
   1  -1   6   49.90   11.70
   1  -1   6   48.20    3.80
   1  -1   6   59.49    6.60
   1  -1   6   48.70    7.40
  -2   1  -6  284.57   13.80
  -2   1  -6  316.37   12.10
  -2   1  -6  320.27   24.80
  -2   1  -6  311.17   26.20
  -2   1  -6  312.37   24.60
  -2   1  -6  307.07   23.20
  -2   1  -6  309.47   17.70
  -2   1  -6  330.57   15.20
   2  -1   6  304.77   16.90
   2  -1   6  307.97   17.90
   2  -1   6  355.66   24.70
   2  -1   6  306.17   12.50
   2  -1   6  295.57   19.80
   2  -1   6  327.47   14.20
   2  -1   6  317.87   10.90
  -3   1  -6    3.10    8.10
  -3   1  -6   15.00    4.30
  -3   1  -6   13.00    7.20
   3  -1   6   15.20    7.50
   3  -1   6   16.30    3.70
   3  -1   6   12.80    1.90
   3  -1   6   17.80    5.90
   3  -1   6   10.00    2.50
  -4   1  -6  549.54   44.00
  -4   1  -6  593.24   37.60
  -4   1  -6  529.55   24.20
   4  -1   6  590.54   36.80
   4  -1   6  538.85   21.70
   4  -1   6  503.55   28.00
  -5   1  -6   50.09   17.60
  -5   1  -6   60.89    9.00
  -5   1  -6   46.20   13.30
   5  -1   6   66.09   13.70
   5  -1   6   48.90   10.00
   5  -1   6   46.40    6.40
   5   0  -6   14.20    3.70
   5   0  -6    5.10    9.30
  -5   0   6   -0.80    2.70
  -5   0   6    6.10    4.10
  -5   0   6    4.30    3.60
   4   0  -6   46.20    5.30
   4   0  -6   47.90    7.50
   4   0  -6   58.19   12.50
  -4   0   6   47.40    6.40
  -4   0   6   53.29    7.40
  -4   0   6   35.70    6.00
   3   0  -6 2021.70   60.29
   3   0  -6 2076.89   62.09
   3   0  -6 2154.58   71.09
   3   0  -6 2020.50   58.89
  -3   0   6 2083.49   59.79
  -3   0   6 1947.31   60.19
   2   0  -6  560.94   21.90
   2   0  -6  546.95   24.80
   2   0  -6  533.15   20.00
   2   0  -6  548.25   20.20
   2   0  -6  548.75   28.00
   2   0  -6  503.05   20.80
   2   0  -6  533.95   18.20
  -2   0   6  533.65   19.70
  -2   0   6  561.64   20.40
  -2   0   6  544.05   17.70
  -2   0   6  476.15   19.50
  -2   0   6  523.45   31.80
  -2   0   6  493.05   21.40
  -2   0   6  597.54   29.70
  -2   0   6  508.65   23.80
   1   0  -6  505.75   18.00
   1   0  -6  497.15   27.30
   1   0  -6  480.75   18.90
   1   0  -6  521.65   25.00
   1   0  -6  530.15   19.40
   1   0  -6  550.54   19.40
   1   0  -6  508.75   24.10
   1   0  -6  496.75   19.20
  -1   0   6  445.96   28.70
  -1   0   6  528.75   18.40
  -1   0   6  490.55   21.40
  -1   0   6  484.65   20.60
  -1   0   6  490.55   22.50
  -1   0   6  528.65   18.10
  -1   0   6  496.45   17.40
  -1   0   6  505.85   27.90
  -1   0   6  493.15   16.40
  -1   0   6  470.55   21.00
   0   0  -6   14.70    5.60
   0   0  -6    8.20    2.70
   0   0  -6   17.40    5.50
   0   0  -6    9.10    2.60
   0   0  -6    8.70    2.20
   0   0  -6    9.20    2.30
   0   0  -6    9.20    4.20
   0   0   6    5.90    2.60
   0   0   6    8.30    2.60
   0   0   6   12.90    4.00
   0   0   6    6.70    2.80
   0   0   6    5.70    4.90
   0   0   6    5.70    1.50
   0   0   6    5.60    2.20
   0   0   6    7.70    2.00
   0   0   6   11.10    5.20
   0   0   6    9.40    2.20
  -1   0  -6    2.90    3.50
  -1   0  -6    1.80    1.70
  -1   0  -6    4.10    1.50
  -1   0  -6    3.20    3.50
  -1   0  -6    7.50    5.70
  -1   0  -6   -1.00    1.30
  -1   0  -6    2.00    2.20
   1   0   6    1.40    1.10
   1   0   6    1.20    2.00
   1   0   6    1.50    1.40
   1   0   6    9.30    4.70
   1   0   6    5.00    5.40
   1   0   6    1.90    2.00
   1   0   6    1.90    1.80
   1   0   6    4.60    3.00
   1   0   6    2.70    0.70
   1   0   6    1.80    1.40
  -2   0  -6  172.98   17.50
  -2   0  -6  174.38   19.00
  -2   0  -6  177.58    9.80
  -2   0  -6  157.98    9.20
  -2   0  -6  161.68    7.90
  -2   0  -6  160.78   16.50
  -2   0  -6  164.48   16.30
  -2   0  -6  175.98   11.70
   2   0   6  184.68   14.90
   2   0   6  178.98   11.70
   2   0   6  168.78    7.70
   2   0   6  185.08    9.70
   2   0   6  174.78   15.40
   2   0   6  177.18   12.50
   2   0   6  175.68    7.20
   2   0   6  156.48   18.20
  -3   0  -6  172.78   18.20
  -3   0  -6  139.79    6.80
  -3   0  -6  157.18   24.10
  -3   0  -6  148.89   10.30
   3   0   6  135.59    7.10
   3   0   6  118.19   14.10
   3   0   6  125.69   11.60
   3   0   6  147.09    6.50
   3   0   6  134.69    8.70
  -4   0  -6  853.71   31.20
  -4   0  -6  819.42   45.60
  -4   0  -6  895.51   55.79
   4   0   6  838.22   29.30
   4   0   6  895.31   38.10
   4   0   6  806.02   42.20
  -5   0  -6    0.40    2.80
  -5   0  -6    8.70    6.90
  -5   0  -6   -3.60    3.90
   5   0   6   12.60    6.00
   5   0   6   -1.10    4.80
   5   0   6    4.20    2.90
   5  -1  -6    4.20   10.00
   5  -1  -6   11.30    3.60
   5  -1  -6    9.90    4.10
  -5   1   6   14.60    4.70
  -5   1   6    5.20    3.00
   4  -1  -6    7.10    3.50
   4  -1  -6   15.50    7.90
   4  -1  -6    8.80    3.20
  -4   1   6    2.70    2.80
  -4   1   6    8.20    3.10
  -4   1   6   13.90    4.00
   3  -1  -6 1061.29   34.30
   3  -1  -6 1120.79   46.30
   3  -1  -6 1087.59   37.70
  -3   1   6 1071.49   35.20
  -3   1   6 1082.99   35.70
  -3   1   6 1138.99   35.00
   2  -1  -6  862.41   30.30
   2  -1  -6  921.51   29.30
   2  -1  -6  820.92   30.50
   2  -1  -6  920.91   37.30
   2  -1  -6  889.31   29.00
   2  -1  -6  916.31   36.70
   2  -1  -6  903.31   26.90
   2  -1  -6  936.71   32.30
  -2   1   6  891.11   28.70
  -2   1   6  923.51   26.10
  -2   1   6  882.71   32.80
  -2   1   6  812.72   44.70
  -2   1   6  909.11   29.00
  -2   1   6  879.01   31.10
  -2   1   6  899.61   29.20
  -2   1   6  910.41   40.90
   1  -1  -6  176.58   12.70
   1  -1  -6  169.08    9.30
   1  -1  -6  181.88    8.50
   1  -1  -6  188.78    9.70
   1  -1  -6  167.18   13.80
   1  -1  -6  172.48    8.60
   1  -1  -6  181.18   13.70
   1  -1  -6  152.18    9.00
  -1   1   6  179.78    8.80
  -1   1   6  149.49   15.80
  -1   1   6  170.88    8.00
  -1   1   6  174.28   10.20
  -1   1   6  183.48    8.60
  -1   1   6  160.38   10.00
  -1   1   6  161.08   10.90
  -1   1   6  155.48   15.30
   0  -1  -6  695.43   22.20
   0  -1  -6  697.33   32.60
   0  -1  -6  703.93   32.80
   0  -1  -6  692.13   23.40
   0  -1  -6  666.73   22.30
   0  -1  -6  684.63   22.00
   0  -1  -6  744.03   33.40
   0  -1  -6  682.03   22.80
   0   1   6  613.64   33.10
   0   1   6  675.63   21.90
   0   1   6  608.04   34.10
   0   1   6  683.13   20.50
   0   1   6  701.03   27.00
   0   1   6  642.74   24.70
   0   1   6  697.93   22.30
   0   1   6  708.33   23.50
   0   1   6  688.53   25.70
  -1  -1  -6 1306.77   36.50
  -1  -1  -6 1326.57   54.29
  -1  -1  -6 1332.37   39.80
  -1  -1  -6 1293.97   39.20
  -1  -1  -6 1355.56   54.29
  -1  -1  -6 1308.57   38.50
  -1  -1  -6 1352.36   39.90
  -1  -1  -6 1335.57   52.89
   1   1   6 1257.77   38.30
   1   1   6 1391.96   39.70
   1   1   6 1341.37   42.20
   1   1   6 1288.27   45.90
   1   1   6 1253.97   50.89
   1   1   6 1370.26   42.60
   1   1   6 1327.37   35.00
   1   1   6 1347.87   37.50
   1   1   6 1309.07   57.29
  -2  -1  -6  166.38   16.00
  -2  -1  -6  174.68   17.00
  -2  -1  -6  160.08    8.50
  -2  -1  -6  146.79    9.60
  -2  -1  -6  170.38    9.00
  -2  -1  -6  155.18    7.60
  -2  -1  -6  169.28   18.90
   2   1   6  167.18   10.30
   2   1   6  159.18   13.10
   2   1   6  158.18   18.40
   2   1   6  161.18   11.50
   2   1   6  128.09   12.90
   2   1   6  158.38    6.60
   2   1   6  163.58    7.10
   2   1   6  173.88    9.20
  -3  -1  -6   61.19    5.90
  -3  -1  -6   60.49    4.40
  -3  -1  -6   78.69   16.80
  -3  -1  -6   61.99   13.00
   3   1   6   64.99    9.90
   3   1   6   55.49   10.30
   3   1   6   49.40    9.00
   3   1   6   64.19    4.30
   3   1   6   63.69    4.10
   3   1   6   64.29    6.00
   3   1   6   66.89    7.30
  -4  -1  -6  594.24   44.20
  -4  -1  -6  624.24   23.10
  -4  -1  -6  521.65   34.80
   4   1   6  595.34   29.20
   4   1   6  606.24   22.50
   4   1   6  589.64   19.90
   4   1   6  616.54   31.90
  -5  -1  -6   -1.70    4.60
  -5  -1  -6    1.20   10.90
   5   1   6    4.00    3.40
   5   1   6    1.30    2.40
   5   1   6   -3.70    3.20
  -6  -1  -6   17.20   10.70
  -6  -1  -6    0.50    8.00
   6   1   6   12.20    6.70
   6   1   6   -0.20    4.40
   6   1   6    1.30    2.80
   4  -2  -6   47.20    5.30
   4  -2  -6   56.39   14.00
   4  -2  -6   39.40    7.30
  -4   2   6   48.50    5.30
  -4   2   6   51.59    6.10
   3  -2  -6   20.90    3.90
   3  -2  -6   28.70    8.90
   3  -2  -6   21.70    5.10
  -3   2   6   19.80    3.80
  -3   2   6   30.70    4.90
  -3   2   6   27.60    4.90
   2  -2  -6    3.20    2.30
   2  -2  -6    0.30    1.80
   2  -2  -6   -1.80    1.10
   2  -2  -6   -1.20    3.10
  -2   2   6    1.30    2.30
  -2   2   6   -0.90    1.20
  -2   2   6   18.30    6.60
  -2   2   6   -0.40    0.80
  -2   2   6    1.60    1.60
  -2   2   6    1.10    2.00
  -2   2   6   -1.50    1.50
  -2   2   6    3.70    2.60
   1  -2  -6  603.14   20.70
   1  -2  -6  589.84   18.90
   1  -2  -6  591.04   27.10
   1  -2  -6  583.84   21.00
   1  -2  -6  645.44   24.80
   1  -2  -6  547.45   20.70
   1  -2  -6  563.14   19.10
   1  -2  -6  554.94   27.70
  -1   2   6  600.54   19.40
  -1   2   6  592.54   22.40
  -1   2   6  577.34   21.00
  -1   2   6  497.75   30.00
  -1   2   6  599.44   19.80
  -1   2   6  599.94   19.20
  -1   2   6  549.45   22.00
  -1   2   6  583.54   18.30
  -1   2   6  555.14   31.30
   0  -2  -6  242.08   10.50
   0  -2  -6  288.77    9.90
   0  -2  -6  253.67   11.40
   0  -2  -6  231.28   11.00
   0  -2  -6  250.47   18.70
   0  -2  -6  256.47   10.70
   0  -2  -6  250.97   16.90
   0  -2  -6  242.58   16.60
   0   2   6  249.18   12.60
   0   2   6  274.37   10.80
   0   2   6  251.17   20.50
   0   2   6  254.67   11.90
   0   2   6  272.77   13.30
   0   2   6  262.57    9.50
   0   2   6  260.37   12.50
   0   2   6  264.47   10.50
   0   2   6  207.78   18.00
  -1  -2  -6 1826.42   52.89
  -1  -2  -6 1850.01   52.29
  -1  -2  -6 1875.61   68.99
  -1  -2  -6 1684.13   50.19
  -1  -2  -6 1875.31   52.79
  -1  -2  -6 1925.21   65.69
  -1  -2  -6 2007.00   68.49
  -1  -2  -6 1877.01   49.70
   1   2   6 1837.22   65.69
   1   2   6 1892.41   55.29
   1   2   6 1875.61   51.29
   1   2   6 1865.21   49.40
   1   2   6 1917.21   57.89
   1   2   6 1905.11   74.09
   1   2   6 1859.61   52.59
   1   2   6 1841.92   50.49
   1   2   6 1887.41   56.09
  -2  -2  -6  176.58    8.20
  -2  -2  -6  176.18    6.10
  -2  -2  -6  176.38   18.30
  -2  -2  -6  140.99   14.00
  -2  -2  -6  162.68    9.10
  -2  -2  -6  174.08    8.40
  -2  -2  -6  151.18   15.80
  -2  -2  -6  177.38    8.20
   2   2   6  163.38   10.00
   2   2   6  169.18    9.00
   2   2   6  173.88    5.90
   2   2   6  160.88   11.80
   2   2   6  168.68   14.10
   2   2   6  164.38    7.20
   2   2   6  220.18   22.50
   2   2   6  174.08   11.80
   2   2   6  168.88    7.70
  -3  -2  -6  249.68   10.50
  -3  -2  -6  246.08   24.90
  -3  -2  -6  240.98   21.00
  -3  -2  -6  247.38   11.80
   3   2   6  272.17   13.70
   3   2   6  250.07    9.10
   3   2   6  269.27   17.30
   3   2   6  279.57   16.80
   3   2   6  274.07   17.10
   3   2   6  270.57   12.40
   3   2   6  263.47   10.70
  -4  -2  -6  190.48   19.80
  -4  -2  -6  203.98   10.40
  -4  -2  -6  231.58   26.40
   4   2   6  222.48   10.20
   4   2   6  194.28   15.00
   4   2   6  195.38   10.90
   4   2   6  163.58   14.00
  -5  -2  -6   -1.70    7.30
  -5  -2  -6   18.60    9.00
   5   2   6   12.40    5.40
   5   2   6   18.50    4.00
   5   2   6   11.60    4.90
  -6  -2  -6   91.69   23.90
  -6  -2  -6   65.39   16.50
   6   2   6   78.19   13.20
   6   2   6   75.29    7.30
   6   2   6  105.69   10.90
   4  -3  -6   52.79    9.50
   4  -3  -6   37.70    6.20
   4  -3  -6   41.20   13.40
  -4   3   6   39.80    5.70
  -4   3   6   40.60    6.20
  -4   3   6   46.00    5.00
   3  -3  -6   21.90    4.80
   3  -3  -6    8.00    2.90
   3  -3  -6    9.80    6.90
  -3   3   6   11.90    2.90
  -3   3   6   10.90    2.80
  -3   3   6    7.40    2.90
   2  -3  -6   78.19    6.20
   2  -3  -6   73.99    7.00
   2  -3  -6  102.19   14.10
  -2   3   6   79.89    7.00
  -2   3   6   81.29    5.80
  -2   3   6   83.09    6.00
  -2   3   6   84.59    5.80
  -2   3   6   86.59    7.00
   1  -3  -6   79.59    6.40
   1  -3  -6   84.39    6.50
   1  -3  -6   98.39    7.90
   1  -3  -6  102.49    6.80
   1  -3  -6   93.39   11.30
   1  -3  -6   91.19    6.60
   1  -3  -6   80.49    8.70
   1  -3  -6   89.19    5.30
  -1   3   6   89.09    7.10
  -1   3   6   87.09    5.30
  -1   3   6   71.69   13.10
  -1   3   6   67.99    6.10
  -1   3   6   71.29   12.30
  -1   3   6   89.99    5.80
  -1   3   6   98.29    6.70
  -1   3   6  105.09    6.00
  -1   3   6   81.49    4.60
   0  -3  -6  234.48   15.90
   0  -3  -6  272.27   12.80
   0  -3  -6  242.38   11.20
   0  -3  -6  254.27   11.40
   0  -3  -6  277.17   16.00
   0  -3  -6  262.77   11.20
   0  -3  -6  263.37   11.00
   0  -3  -6  237.38   18.90
   0   3   6  260.17   19.90
   0   3   6  274.47   10.50
   0   3   6  260.87   12.60
   0   3   6  259.97    9.90
   0   3   6  257.37    9.00
   0   3   6  263.57   12.30
   0   3   6  233.38   20.80
   0   3   6  253.57   11.50
   0   3   6  273.77   10.80
  -1  -3  -6    1.80    1.50
  -1  -3  -6    0.90    3.70
  -1  -3  -6    2.20    1.70
  -1  -3  -6    1.20    1.10
  -1  -3  -6    2.30    1.30
  -1  -3  -6   11.70    4.40
  -1  -3  -6    2.50    4.30
   1   3   6    2.90    1.10
   1   3   6    1.80    0.50
   1   3   6    0.70    1.70
   1   3   6    3.30    0.80
   1   3   6    2.50    5.10
   1   3   6    6.90    4.90
   1   3   6    1.30    1.30
   1   3   6    1.30    1.40
   1   3   6    1.70    1.20
   1   3   6    0.40    1.40
  -2  -3  -6  188.28   19.50
  -2  -3  -6  177.58   16.30
  -2  -3  -6  182.48    6.70
  -2  -3  -6  176.98    8.20
  -2  -3  -6  167.68    9.30
  -2  -3  -6  181.38   15.40
  -2  -3  -6  155.78    8.10
   2   3   6  173.78   19.60
   2   3   6  184.08    9.30
   2   3   6  167.48   13.60
   2   3   6  190.68    9.00
   2   3   6  171.28    9.80
   2   3   6  171.78    8.30
   2   3   6  160.48   11.70
   2   3   6  186.38   11.30
  -3  -3  -6 5673.03  177.28
  -3  -3  -6 5490.65  164.78
  -3  -3  -6 5384.86  145.49
  -3  -3  -6 5532.75  143.69
   3   3   6 5606.54  153.58
   3   3   6 5498.25  150.68
   3   3   6 5422.16  150.08
   3   3   6 5569.14  144.29
   3   3   6 5456.35  153.68
  -4  -3  -6 1181.28   37.10
  -4  -3  -6 1296.17   66.79
  -4  -3  -6 1287.97   56.59
   4   3   6 1314.37   40.40
   4   3   6 1304.47   44.50
   4   3   6 1341.17   48.60
   4   3   6 1347.27   40.10
  -5  -3  -6    2.80    7.40
  -5  -3  -6   -4.10    5.20
   5   3   6    4.40    2.70
  -6  -3  -6   19.20    9.50
  -6  -3  -6   36.70   12.10
   6   3   6   26.20    8.30
   6   3   6   33.70    5.80
   6   3   6   27.30    5.80
   4  -4  -6   87.39    8.80
   4  -4  -6  120.79   11.60
   4  -4  -6  102.99   21.20
  -4   4   6   95.89    8.50
   3  -4  -6  313.47   17.10
   3  -4  -6  322.57   15.80
   3  -4  -6  306.97   25.50
  -3   4   6  324.87   14.50
  -3   4   6  335.37   13.70
   2  -4  -6    1.70    2.20
   2  -4  -6    0.40    4.20
   2  -4  -6    6.40    2.70
  -2   4   6   -2.00    2.30
  -2   4   6    0.00    1.50
  -2   4   6    1.10    1.70
  -2   4   6    1.00    1.60
   1  -4  -6  439.46   16.90
   1  -4  -6  425.16   18.20
   1  -4  -6  428.76   21.40
   1  -4  -6  421.56   17.60
   1  -4  -6  426.66   25.30
  -1   4   6  433.66   16.80
  -1   4   6  409.76   13.70
  -1   4   6  401.56   16.10
  -1   4   6  366.86   25.00
  -1   4   6  416.46   14.50
  -1   4   6  409.66   17.80
  -1   4   6  442.76   15.60
  -1   4   6  437.86   15.70
   0  -4  -6   -0.60    2.10
   0  -4  -6    0.40    1.50
   0  -4  -6    8.10    5.10
   0  -4  -6    2.30    2.20
   0  -4  -6   -1.40    1.20
   0  -4  -6   -0.50    1.40
   0  -4  -6    3.40    3.10
   0  -4  -6    0.30    1.40
   0   4   6    3.70    1.90
   0   4   6    0.00    0.70
   0   4   6    1.80    1.30
   0   4   6   -1.10    4.20
   0   4   6    0.00    1.40
   0   4   6    3.90    5.00
   0   4   6    0.40    1.20
   0   4   6    1.20    1.50
   0   4   6    1.40    1.20
  -1  -4  -6  721.53   36.80
  -1  -4  -6  682.93   22.70
  -1  -4  -6  677.03   22.90
  -1  -4  -6  636.54   23.10
  -1  -4  -6  671.53   30.20
  -1  -4  -6  689.03   26.70
  -1  -4  -6  687.63   21.70
  -1  -4  -6  772.32   30.60
   1   4   6  723.13   27.00
   1   4   6  721.13   24.30
   1   4   6  723.13   22.60
   1   4   6  661.93   39.60
   1   4   6  677.53   24.40
   1   4   6  676.53   22.50
   1   4   6  710.73   22.70
   1   4   6  747.93   33.40
  -2  -4  -6  269.57   12.60
  -2  -4  -6  259.37   11.50
  -2  -4  -6  286.87   10.00
  -2  -4  -6  302.07   20.60
  -2  -4  -6  289.97   11.80
  -2  -4  -6  285.77   23.50
  -2  -4  -6  253.37   18.10
   2   4   6  287.87   13.00
   2   4   6  262.07   16.80
   2   4   6  243.48   28.20
   2   4   6  308.87   16.50
   2   4   6  290.17   12.30
   2   4   6  279.87   11.80
   2   4   6  276.37   13.00
   2   4   6  271.77   13.10
  -3  -4  -6 1060.19   54.69
  -3  -4  -6 1052.79   46.20
   3   4   6 1039.40   32.90
   3   4   6 1049.09   34.60
   3   4   6 1034.80   38.30
   3   4   6 1077.69   35.60
   3   4   6 1028.60   39.30
   3   4   6 1043.20   33.20
  -4  -4  -6  343.47   25.30
  -4  -4  -6  332.07   31.40
   4   4   6  358.56   16.10
   4   4   6  373.46   16.10
   4   4   6  352.16   21.10
   4   4   6  372.86   16.80
  -5  -4  -6   11.40    8.80
  -5  -4  -6   14.10    7.60
   5   4   6   11.70    3.40
   5   4   6   15.70    3.60
   5   4   6   14.20    4.30
   5   4   6   16.00    5.80
  -6  -4  -6    0.90    6.20
  -6  -4  -6   -5.90    9.00
   6   4   6    1.70    2.20
   6   4   6    4.90    4.70
   6   4   6   -4.30    2.30
   3  -5  -6   22.40    9.30
   3  -5  -6   44.60    7.30
   3  -5  -6   40.50    7.00
  -3   5   6   43.20    5.70
  -3   5   6   36.00    5.50
  -3   5   6   38.50    4.50
   2  -5  -6    3.70    3.00
   2  -5  -6    4.50    3.00
   2  -5  -6    3.20    5.10
  -2   5   6    4.90    2.30
  -2   5   6    4.60    2.20
  -2   5   6    5.60    2.20
   1  -5  -6    0.90    3.70
   1  -5  -6    2.10    1.30
   1  -5  -6    4.20    2.20
   1  -5  -6    5.00    2.70
   1  -5  -6    9.30    4.10
  -1   5   6    4.00    2.10
  -1   5   6   -0.10    5.00
  -1   5   6    4.80    1.90
  -1   5   6    7.10    2.20
  -1   5   6    6.10    2.50
   0  -5  -6    7.80    2.70
   0  -5  -6    7.10    3.30
   0  -5  -6   10.50    3.00
   0  -5  -6   15.00    6.10
   0  -5  -6    6.60    2.30
   0  -5  -6    4.60    1.90
   0  -5  -6   15.20    4.90
   0   5   6    9.60    2.40
   0   5   6   13.80    2.50
   0   5   6    6.50    2.20
   0   5   6   13.20    3.30
   0   5   6    4.90    5.10
   0   5   6    9.40    1.90
  -1  -5  -6  166.48    9.00
  -1  -5  -6  162.38    8.00
  -1  -5  -6  159.88   12.60
  -1  -5  -6  198.68   18.10
  -1  -5  -6  178.38   12.00
  -1  -5  -6  166.68   11.00
   1   5   6  141.99    8.30
   1   5   6  176.48    9.40
   1   5   6  161.08    8.90
   1   5   6  157.78    8.30
   1   5   6  142.29   13.60
  -2  -5  -6  133.69   19.60
  -2  -5  -6  177.98   12.60
  -2  -5  -6  147.09    7.00
  -2  -5  -6  176.18   14.20
   2   5   6  147.19    8.60
   2   5   6  162.28    8.70
   2   5   6  133.79   12.80
   2   5   6  149.39    8.60
   2   5   6  161.58   10.50
   2   5   6  153.88   11.60
  -3  -5  -6  124.39   20.00
  -3  -5  -6  130.59   14.10
   3   5   6  132.79    8.20
   3   5   6  113.19   10.10
   3   5   6  129.19   11.40
   3   5   6  118.09    7.70
   3   5   6  117.59    8.20
  -4  -5  -6    8.50    8.50
  -4  -5  -6   -6.10    3.30
   4   5   6    3.60    1.90
   4   5   6   -1.00    2.00
   4   5   6   -0.10    2.70
   4   5   6   -0.60    2.00
  -5  -5  -6  202.68   31.80
   5   5   6  212.08   13.70
   5   5   6  222.78   17.30
   5   5   6  174.78   11.00
   5   5   6  204.88   10.00
   3  -6  -6   -0.20    7.40
   3  -6  -6    4.50    3.50
  -3   6   6    5.80    3.30
  -3   6   6    3.80    2.70
   2  -6  -6   36.60    6.40
   2  -6  -6   21.90    8.00
  -2   6   6   28.50    4.90
  -2   6   6   37.40    5.40
  -2   6   6   30.40    4.20
   1  -6  -6  193.28   18.10
   1  -6  -6  177.88   14.10
   1  -6  -6  166.08   10.00
  -1   6   6  172.98    9.40
  -1   6   6  174.08   10.10
   0  -6  -6   -0.20    1.40
   0  -6  -6    3.90    5.30
   0  -6  -6    0.60    1.40
   0  -6  -6   -3.40    3.60
   0   6   6    2.50    2.10
   0   6   6    2.00    2.30
   0   6   6    1.20    1.60
  -1  -6  -6   61.99    5.30
  -1  -6  -6   80.89   13.80
  -1  -6  -6   56.49    9.10
  -1  -6  -6   73.79    5.80
   1   6   6   75.99    5.70
   1   6   6   69.89    6.60
   1   6   6   78.09    6.20
   1   6   6   70.59    5.90
  -2  -6  -6  390.56   21.00
  -2  -6  -6  385.66   14.20
  -2  -6  -6  403.86   28.60
   2   6   6  392.46   15.80
   2   6   6  373.26   19.20
   2   6   6  402.86   16.10
   2   6   6  396.56   16.70
  -3  -6  -6   68.99   15.00
  -3  -6  -6   86.99   12.10
   3   6   6   68.09    9.80
   3   6   6   58.89    5.80
   3   6   6   70.79    6.80
   3   6   6   57.49    5.10
  -4  -6  -6   13.40    9.20
   4   6   6   24.10    5.30
   4   6   6   15.60    3.90
   4   6   6   32.30    7.50
   4   6   6   27.70    4.00
  -5  -6  -6   -4.20    4.80
   5   6   6    4.70    2.90
   5   6   6    6.10    3.50
   5   6   6    3.20    1.80
   5   6   6   -2.20    2.80
   2  -7  -6   13.60    7.50
  -2   7   6    0.80    2.50
  -2   7   6   -0.70    1.90
   1  -7  -6  392.96   27.30
   1  -7  -6  396.26   24.30
  -1   7   6  363.46   17.50
  -1   7   6  386.06   16.20
   0  -7  -6  154.38    8.50
   0  -7  -6  153.58   17.00
   0  -7  -6  139.09   13.70
   0   7   6  154.78   10.20
   0   7   6  162.78   11.00
   0   7   6  168.38    9.80
  -1  -7  -6    3.80    5.80
  -1  -7  -6   15.00    5.80
  -1  -7  -6   10.50    2.80
   1   7   6    9.70    3.10
   1   7   6   11.50    3.10
   1   7   6    7.50    3.40
  -2  -7  -6  127.49   12.60
  -2  -7  -6  135.79    8.50
  -2  -7  -6  149.69   17.70
   2   7   6  137.39   12.00
   2   7   6  152.48   10.10
  -3  -7  -6  689.93   40.80
  -3  -7  -6  706.23   25.30
  -3  -7  -6  720.73   32.80
   3   7   6  698.23   32.70
   3   7   6  695.43   27.60
  -4  -7  -6   21.60   11.10
  -4  -7  -6   11.00    3.20
  -4  -7  -6   12.20    5.30
   4   7   6    5.30    3.30
  -5  -7  -6  136.49    9.90
  -5  -7  -6  167.88   26.10
  -5  -7  -6  144.39   15.10
   5   7   6  126.59   11.90
   1  -8  -6   10.40    7.30
   1  -8  -6    7.70    7.50
  -1   8   6    4.90    2.90
  -1   8   6    7.20    3.60
   0  -8  -6   16.70    7.50
   0  -8  -6   14.40    7.20
   0   8   6   18.00    5.30
   0   8   6   23.50    4.70
  -1  -8  -6   51.79    5.60
  -1  -8  -6   34.60    8.30
  -1  -8  -6   42.80   11.10
   1   8   6   43.80    7.70
   1   8   6   50.49    7.20
   1   8   6   41.70    6.10
  -2  -8  -6   26.90    4.40
  -2  -8  -6   25.40    7.40
  -2  -8  -6   35.10   12.20
   2   8   6   24.20    5.30
   2   8   6   32.00    7.60
   2   8   6   32.60    5.30
  -3  -8  -6    1.30    4.70
  -3  -8  -6    1.30    2.50
  -3  -8  -6   -8.70    5.70
   3   8   6    4.70    5.80
   3   8   6    2.70    3.20
   3   8   6    5.60    2.60
  -4  -8  -6   14.20    6.70
  -4  -8  -6    8.40    3.30
  -4  -8  -6   -4.20    7.40
   4   8   6    8.30    4.00
   4   8   6    3.30    2.30
   0  -9  -6   -2.70    8.70
   0  -9  -6   20.90    8.70
   0   9   6    9.30    3.70
   0   9   6   10.30    5.00
  -1  -9  -6   29.20   10.20
  -1  -9  -6   18.40    8.30
  -1  -9  -6   15.50    4.30
   1   9   6   18.10    6.60
   1   9   6   14.40    4.50
   1   9   6   22.40    5.30
  -2  -9  -6   16.80    4.10
  -2  -9  -6   21.70    7.40
   2   9   6    5.40    5.10
   2   9   6   17.10    4.50
   2   9   6   16.70    4.90
  -3  -9  -6  129.59   10.00
  -3  -9  -6  157.18   15.90
  -3  -9  -6   95.19   16.90
   3   9   6  136.99    9.60
   3   9   6  134.19   11.50
   3   9   6  150.78   16.10
   2   7  -7    5.30    4.10
   2   7  -7   11.50    6.40
   2   7  -7   11.90    5.70
  -2  -7   7    4.40    7.10
  -2  -7   7   18.20    4.70
  -2  -7   7    6.80    4.00
   1   7  -7   17.00    6.40
   1   7  -7   17.40    7.90
   1   7  -7   40.20    8.20
  -1  -7   7    9.60    3.40
  -1  -7   7   17.60    7.00
  -1  -7   7   14.90    5.40
   0   7  -7   23.30    7.80
   0   7  -7   48.00   15.20
   0  -7   7   35.70    7.10
   0  -7   7   31.80    8.60
  -1   7  -7   22.50    9.50
  -1   7  -7   18.40   12.70
   1  -7   7   14.50    4.60
   1  -7   7   26.60    9.20
   3   6  -7   35.60    7.40
   3   6  -7   34.50    8.00
   3   6  -7   45.90    8.00
  -3  -6   7   52.69    8.10
  -3  -6   7   30.50    6.40
  -3  -6   7   48.90    8.50
   2   6  -7  103.09   12.40
   2   6  -7   94.89   10.30
   2   6  -7   92.29   14.10
   2   6  -7   89.29   13.20
  -2  -6   7   82.49    8.80
  -2  -6   7  100.19   10.50
  -2  -6   7   96.69    9.80
   1   6  -7   45.70   11.00
   1   6  -7   53.69    9.70
   1   6  -7   45.50   10.80
   1   6  -7   50.09    9.60
  -1  -6   7   45.50    7.30
  -1  -6   7   49.90    7.10
  -1  -6   7   69.99   11.50
   0   6  -7  124.09   12.40
   0   6  -7  133.69   15.90
   0   6  -7   91.29   18.70
   0  -6   7  116.79    9.20
   0  -6   7   90.69   13.80
   0  -6   7   94.09    9.30
  -1   6  -7  116.29   17.40
  -1   6  -7  121.79   21.30
   1  -6   7  119.19   10.00
   1  -6   7  114.09   17.20
  -2   6  -7   20.20   13.30
  -2   6  -7   15.90    8.00
   2  -6   7    9.10    4.50
   2  -6   7   28.10    9.50
   4   5  -7    2.20    3.60
   4   5  -7    1.80    2.70
   4   5  -7   -0.30    2.80
  -4  -5   7   -5.30    2.80
  -4  -5   7   -1.80    2.60
  -4  -5   7   -1.50    3.60
   3   5  -7   24.20    5.50
   3   5  -7   15.90    5.80
   3   5  -7   21.60    6.50
  -3  -5   7   23.80    5.70
  -3  -5   7   20.60    5.20
  -3  -5   7   26.60    6.20
   2   5  -7   62.29   10.90
   2   5  -7   65.19   11.20
   2   5  -7   68.99    8.30
  -2  -5   7   43.90    7.40
  -2  -5   7   40.40    6.70
  -2  -5   7   54.49    6.40
   1   5  -7  230.28   15.60
   1   5  -7  210.48   19.60
   1   5  -7  221.28   18.30
   1   5  -7  226.18   15.70
  -1  -5   7  198.78   13.00
  -1  -5   7  203.78   12.40
  -1  -5   7  216.78   15.70
   0   5  -7  401.76   21.30
   0   5  -7  413.66   26.40
   0   5  -7  358.66   29.50
   0   5  -7  412.86   22.40
   0  -5   7  402.26   17.20
   0  -5   7  371.56   23.30
   0  -5   7  385.36   18.90
  -1   5  -7  191.98   23.60
  -1   5  -7  196.58   19.10
   1  -5   7  200.98   12.50
   1  -5   7  172.18   16.60
  -2   5  -7  170.08   18.10
  -2   5  -7  143.79   23.40
   2  -5   7  146.99   10.70
   2  -5   7  159.88   16.40
  -3   5  -7   13.50    9.10
  -3   5  -7   15.50    7.10
   3  -5   7   11.30    4.40
   3  -5   7   10.20    6.20
   4   4  -7    6.70    4.40
   4   4  -7   15.20    4.80
   4   4  -7    3.80    2.90
  -4  -4   7   15.10    4.40
  -4  -4   7    9.80    4.70
   3   4  -7   41.00    7.10
   3   4  -7   48.30    8.10
   3   4  -7   29.30    6.90
  -3  -4   7   28.10    5.80
  -3  -4   7   35.30    6.70
  -3  -4   7   34.70    5.70
   2   4  -7    6.00    4.10
   2   4  -7    2.30    4.60
   2   4  -7   -0.60    2.20
  -2  -4   7    1.40    2.70
  -2  -4   7   -0.70    1.90
  -2  -4   7   -0.80    2.00
   1   4  -7   39.60   11.00
   1   4  -7   69.89   11.30
   1   4  -7   61.89    9.40
  -1  -4   7   55.49    7.30
  -1  -4   7   45.40    7.70
  -1  -4   7   45.10    6.90
  -1  -4   7   40.50    8.20
  -1  -4   7   54.69    7.40
   0   4  -7 1038.20   51.79
   0   4  -7 1085.79   45.60
   0   4  -7 1133.09   38.90
   0   4  -7 1001.40   39.80
   0  -4   7 1085.29   36.90
   0  -4   7 1084.79   42.00
   0  -4   7 1026.20   41.70
   0  -4   7 1087.59   34.60
  -1   4  -7 1876.21   79.19
  -1   4  -7 1880.71   69.69
  -1   4  -7 1943.11   72.49
   1  -4   7 1785.82   57.79
   1  -4   7 2012.90   54.39
   1  -4   7 1923.61   66.69
   1  -4   7 1908.91   80.49
  -2   4  -7   84.29   19.40
  -2   4  -7   96.99   15.10
  -2   4  -7   68.19   16.10
   2  -4   7   96.49    8.60
   2  -4   7   80.89   17.30
   2  -4   7  113.39   12.80
  -3   4  -7  110.19   20.40
  -3   4  -7  100.09   15.60
   3  -4   7  104.49    9.30
   3  -4   7  123.59   14.50
   3  -4   7  144.59   24.40
  -4   4  -7    2.50    6.40
  -4   4  -7    1.70   12.00
   4  -4   7    1.50    2.80
   4   3  -7    0.20    3.20
   4   3  -7    1.60    3.90
   4   3  -7    1.90    2.30
  -4  -3   7   -3.40    2.50
  -4  -3   7    2.70    3.10
   3   3  -7  177.38   12.60
   3   3  -7  175.18   12.80
   3   3  -7  169.08   11.30
  -3  -3   7  151.18    9.90
  -3  -3   7  201.68   13.00
  -3  -3   7  152.28   11.20
   2   3  -7   14.30    5.50
   2   3  -7   12.70    4.30
   2   3  -7    7.70    4.30
  -2  -3   7    9.70    3.20
  -2  -3   7    6.00    2.70
  -2  -3   7    6.30    3.50
   1   3  -7  201.48   14.90
   1   3  -7  191.58   12.00
   1   3  -7  193.38   12.70
   1   3  -7  194.08   17.90
  -1  -3   7  187.68   11.10
  -1  -3   7  163.98   13.40
  -1  -3   7  184.68   14.20
  -1  -3   7  180.98   12.00
  -1  -3   7  196.88   11.20
  -1  -3   7  206.78   11.40
   0   3  -7   43.60    8.70
   0   3  -7   48.00    9.40
   0   3  -7   37.30    5.60
   0   3  -7   53.79   12.90
   0   3  -7   39.90    6.90
   0  -3   7   35.80    4.90
   0  -3   7   36.60    5.40
   0  -3   7   29.90    6.60
   0  -3   7   38.80    5.10
   0  -3   7   35.50    6.00
   0  -3   7   47.20    7.90
   0  -3   7   57.79   12.10
  -1   3  -7 2042.00   84.09
  -1   3  -7 2116.79   64.49
  -1   3  -7 1988.40   74.89
  -1   3  -7 1978.40   69.59
  -1   3  -7 2090.49   81.89
  -1   3  -7 1936.11   93.19
  -1   3  -7 1861.51   58.19
   1  -3   7 1961.30   66.39
   1  -3   7 2080.29   80.49
   1  -3   7 1983.90   59.69
   1  -3   7 2042.90   56.29
  -2   3  -7    0.30    6.00
  -2   3  -7   -5.70    8.50
  -2   3  -7   -0.80    4.10
  -2   3  -7   -5.20    5.70
   2  -3   7   10.70    6.40
   2  -3   7   -1.80    1.40
   2  -3   7    0.70    3.30
   2  -3   7    3.80    2.70
  -3   3  -7   -0.30    7.40
  -3   3  -7   20.70   12.10
  -3   3  -7    9.70    5.20
   3  -3   7    3.60    2.70
   3  -3   7   13.80    8.70
   3  -3   7    6.20    4.90
  -4   3  -7   11.00   12.00
  -4   3  -7   -0.70    4.60
  -4   3  -7    4.60    8.40
   4  -3   7   11.70    6.00
   4  -3   7   -2.70    4.00
   4  -3   7    3.20    4.10
   4   2  -7    3.70    3.30
   4   2  -7    1.60    2.40
   4   2  -7    4.90    3.50
  -4  -2   7   -2.60    2.90
  -4  -2   7   -1.10    2.40
   3   2  -7   44.30    7.50
   3   2  -7   31.50    5.90
   3   2  -7   45.20    6.60
  -3  -2   7   45.70    6.80
  -3  -2   7   40.70    6.50
  -3  -2   7   39.40    5.20
   2   2  -7  106.29    7.60
   2   2  -7  110.89    9.50
   2   2  -7  112.59    9.00
   2   2  -7  120.69   10.40
   2   2  -7  133.99   12.00
  -2  -2   7  126.89    9.00
  -2  -2   7  115.99    8.00
  -2  -2   7  116.39    8.70
   1   2  -7  210.18   14.00
   1   2  -7  208.18   14.10
   1   2  -7  177.48   10.90
   1   2  -7  210.68   18.10
   1   2  -7  212.68   12.70
  -1  -2   7  202.88   15.40
  -1  -2   7  200.38   13.90
  -1  -2   7  212.88   17.80
  -1  -2   7  166.88   13.30
  -1  -2   7  221.18   11.30
  -1  -2   7  186.08   15.20
  -1  -2   7  215.28   11.20
  -1  -2   7  209.38   11.20
  -1  -2   7  236.98   11.50
   0   2  -7   19.30    3.80
   0   2  -7   17.40    4.80
   0   2  -7   14.40    8.20
   0   2  -7   14.20    6.20
   0   2  -7   14.20    4.00
   0   2  -7   16.00    5.30
   0   2  -7   15.30    7.50
   0  -2   7   17.60    4.50
   0  -2   7   10.20    4.10
   0  -2   7   11.10    3.80
   0  -2   7   15.00    4.80
   0  -2   7   15.00    6.90
   0  -2   7   14.50    2.90
   0  -2   7   20.10    6.70
   0  -2   7   18.50    3.50
   0  -2   7   15.20    3.60
  -1   2  -7  609.24   39.40
  -1   2  -7  677.63   39.70
  -1   2  -7  645.24   26.00
  -1   2  -7  596.34   34.00
  -1   2  -7  602.04   22.70
  -1   2  -7  668.93   30.40
  -1   2  -7  653.93   33.30
   1  -2   7  636.54   27.90
   1  -2   7  650.43   19.80
   1  -2   7  659.03   21.10
   1  -2   7  626.04   35.40
   1  -2   7  652.43   23.80
   1  -2   7  605.44   24.20
   1  -2   7  553.24   27.20
  -2   2  -7   48.60   13.50
  -2   2  -7   72.39   10.90
  -2   2  -7   71.09   16.00
  -2   2  -7   57.99   11.70
   2  -2   7   73.19   11.20
   2  -2   7   58.79    5.50
   2  -2   7   73.59    4.60
   2  -2   7   95.59   16.90
   2  -2   7   59.59    6.20
  -3   2  -7  316.97   20.60
  -3   2  -7  337.17   29.40
  -3   2  -7  290.17   30.30
   3  -2   7  280.37   14.70
   3  -2   7  288.57   26.50
   3  -2   7  340.57   21.80
  -4   2  -7    8.90    4.10
  -4   2  -7   10.70    8.80
  -4   2  -7    9.20    7.90
   4  -2   7   12.80    7.60
   4  -2   7    6.30    3.00
   4  -2   7    0.10    3.30
   4   1  -7   26.10   10.40
   4   1  -7   26.40    5.80
   4   1  -7   38.10    6.70
   4   1  -7   36.60    6.00
  -4  -1   7   28.30    5.70
  -4  -1   7   29.20    6.10
   3   1  -7    2.40    4.40
   3   1  -7   -1.20    2.60
   3   1  -7    2.50    2.50
   3   1  -7    1.70    2.50
  -3  -1   7   -1.90    2.20
  -3  -1   7    0.50    2.40
   2   1  -7    9.20    3.70
   2   1  -7    8.60    4.70
   2   1  -7   16.50    4.10
   2   1  -7    9.20    4.60
   2   1  -7    8.30    2.80
  -2  -1   7    8.40    2.20
  -2  -1   7   19.40    4.50
  -2  -1   7   11.20    5.40
  -2  -1   7    9.10    2.90
   1   1  -7  188.08   15.90
   1   1  -7  163.98   13.20
   1   1  -7  166.98   18.00
   1   1  -7  167.48    9.80
   1   1  -7  166.68   10.40
   1   1  -7  174.38   11.20
  -1  -1   7  162.08    8.80
  -1  -1   7  179.28    9.40
  -1  -1   7  155.68   12.30
  -1  -1   7  171.88   12.20
  -1  -1   7  177.28   16.10
  -1  -1   7  142.89   11.80
  -1  -1   7  137.49   13.00
  -1  -1   7  173.08    9.20
  -1  -1   7  158.98    9.30
   0   1  -7  120.39   18.70
   0   1  -7  124.09    8.30
   0   1  -7  125.59   15.20
   0   1  -7  120.69   10.00
   0   1  -7  114.59    8.00
   0   1  -7  122.69   12.70
   0   1  -7  117.89    8.90
   0  -1   7  104.19   16.20
   0  -1   7   90.99    7.90
   0  -1   7  119.09    6.60
   0  -1   7   94.49   15.00
   0  -1   7  124.59   10.50
   0  -1   7  122.89    7.90
   0  -1   7  120.09    7.40
   0  -1   7  103.89    9.00
   0  -1   7  132.29   10.90
   0  -1   7  124.49   12.40
  -1   1  -7   39.80    4.60
  -1   1  -7   45.90    6.50
  -1   1  -7   55.49    8.90
  -1   1  -7   43.20   10.80
  -1   1  -7   43.30   11.50
  -1   1  -7   65.29   13.10
  -1   1  -7   32.40    5.10
   1  -1   7   45.70    6.40
   1  -1   7   37.00    3.70
   1  -1   7   43.60    3.00
   1  -1   7   36.70    7.10
   1  -1   7   41.50    7.10
   1  -1   7   35.20    4.20
   1  -1   7   38.30   10.30
   1  -1   7   50.99   10.30
   1  -1   7   46.80    5.00
  -2   1  -7   29.20   10.70
  -2   1  -7   35.40    3.90
  -2   1  -7   16.40    7.90
  -2   1  -7   45.40   13.10
  -2   1  -7   15.40    8.10
  -2   1  -7   32.20    7.50
   2  -1   7   44.60   11.20
   2  -1   7   29.80    5.00
   2  -1   7   26.90    6.40
   2  -1   7   28.00    4.20
   2  -1   7   33.10    3.10
  -3   1  -7   86.29   16.80
  -3   1  -7   91.89   10.40
  -3   1  -7   97.19   20.70
   3  -1   7   97.49    5.60
   3  -1   7  110.49    8.40
   3  -1   7   84.89   12.70
   3  -1   7   89.09    6.40
   3  -1   7   96.39   16.70
  -4   1  -7   10.90    5.00
  -4   1  -7    2.80    9.90
  -4   1  -7    8.40    7.60
   4  -1   7   12.50    6.50
   4  -1   7   12.70    3.80
   4  -1   7    8.10    4.90
  -5   1  -7   28.10   12.10
  -5   1  -7   20.80   10.70
   5  -1   7   17.10    7.40
   5  -1   7   29.30    9.80
   4   0  -7   -0.90    2.50
   4   0  -7    0.90    7.20
   4   0  -7    3.50    2.60
  -4   0   7    0.90    2.70
  -4   0   7    2.70    3.30
  -4   0   7    2.30    3.00
   3   0  -7  174.98   10.30
   3   0  -7  162.28   15.50
   3   0  -7  170.98   10.90
   3   0  -7  170.38   12.00
  -3   0   7  157.38   10.40
  -3   0   7  157.28   10.40
   2   0  -7   89.29   10.30
   2   0  -7   59.39    6.50
   2   0  -7  101.09    7.70
   2   0  -7   76.89    6.70
   2   0  -7   63.29    8.00
  -2   0   7   85.29    6.80
  -2   0   7   81.39    6.90
  -2   0   7   88.99   14.00
  -2   0   7   62.59    9.80
  -2   0   7   90.49    5.80
   1   0  -7  400.66   17.00
   1   0  -7  385.56   16.30
   1   0  -7  395.16   22.70
   1   0  -7  395.26   26.10
   1   0  -7  390.56   21.80
   1   0  -7  385.06   15.70
  -1   0   7  383.86   18.80
  -1   0   7  394.56   14.30
  -1   0   7  367.46   24.90
  -1   0   7  388.06   15.70
  -1   0   7  388.56   15.00
  -1   0   7  362.36   20.10
  -1   0   7  404.66   15.30
  -1   0   7  383.96   19.10
  -1   0   7  351.26   18.50
   0   0  -7 1559.74   45.40
   0   0  -7 1505.15   60.79
   0   0  -7 1348.57   43.00
   0   0  -7 1507.05   44.80
   0   0  -7 1480.25   58.79
   0   0  -7 1402.96   43.20
   0   0  -7 1510.35   55.49
   0   0   7 1335.67   47.40
   0   0   7 1409.06   50.29
   0   0   7 1437.86   44.40
   0   0   7 1447.56   41.90
   0   0   7 1386.46   58.89
   0   0   7 1448.06   45.20
   0   0   7 1508.25   40.60
   0   0   7 1463.25   42.80
   0   0   7 1283.77   57.69
   0   0   7 1310.17   46.50
  -1   0  -7  750.92   41.00
  -1   0  -7  746.13   26.80
  -1   0  -7  732.93   40.60
  -1   0  -7  717.53   25.80
  -1   0  -7  795.72   29.30
  -1   0  -7  755.12   38.90
  -1   0  -7  723.83   25.10
   1   0   7  741.13   24.60
   1   0   7  713.43   37.30
   1   0   7  810.12   35.20
   1   0   7  777.42   26.00
   1   0   7  756.82   21.00
   1   0   7  743.93   29.60
   1   0   7  777.82   23.90
   1   0   7  662.13   40.00
   1   0   7  764.22   29.30
   1   0   7  758.22   26.20
  -2   0  -7    0.50    2.30
  -2   0  -7    0.50    1.40
  -2   0  -7   -1.20    4.40
  -2   0  -7   -1.40    3.90
  -2   0  -7  -11.90    4.40
  -2   0  -7    2.90    6.30
   2   0   7   13.20    6.80
   2   0   7    2.50    2.90
   2   0   7    1.10    1.10
   2   0   7   -0.80    1.30
   2   0   7   -2.30    2.80
   2   0   7   -0.70    1.10
  -3   0  -7  324.07   30.20
  -3   0  -7  329.07   27.90
  -3   0  -7  324.17   18.20
   3   0   7  331.87   11.90
   3   0   7  331.27   24.40
   3   0   7  346.67   15.80
   3   0   7  306.37   19.80
  -4   0  -7   11.60    8.60
  -4   0  -7   10.50    3.60
  -4   0  -7   27.70   11.30
   4   0   7    7.60    3.30
   4   0   7   11.10    5.80
   4   0   7   10.90    5.60
  -5   0  -7  168.58   32.80
  -5   0  -7  171.98   26.30
   5   0   7  173.18   16.40
   5   0   7  172.18   11.20
   5   0   7  132.89   20.30
   4  -1  -7  305.77   15.30
   4  -1  -7  339.17   27.60
   4  -1  -7  389.96   20.10
  -4   1   7  377.36   16.70
  -4   1   7  329.57   16.80
  -4   1   7  393.86   18.00
   3  -1  -7   21.20    4.40
   3  -1  -7   38.20    9.90
   3  -1  -7   28.50    5.80
  -3   1   7   22.60    4.30
  -3   1   7   28.10    5.00
  -3   1   7   33.20    5.30
   2  -1  -7  515.35   26.60
   2  -1  -7  505.45   19.80
   2  -1  -7  535.35   19.90
   2  -1  -7  533.95   23.20
  -2   1   7  515.05   19.50
  -2   1   7  490.05   23.70
  -2   1   7  498.15   17.00
  -2   1   7  465.05   35.80
  -2   1   7  503.25   19.50
   1  -1  -7    1.80    1.70
   1  -1  -7    3.90    1.80
   1  -1  -7    3.00    4.10
   1  -1  -7    4.50    2.30
   1  -1  -7   19.30    7.30
   1  -1  -7   10.20    4.90
   1  -1  -7    9.60    2.90
  -1   1   7    7.20    2.20
  -1   1   7    3.50    1.70
  -1   1   7    4.20    2.00
  -1   1   7    7.00    2.40
  -1   1   7   -0.70    1.90
  -1   1   7    9.00    4.00
  -1   1   7   11.70    3.80
  -1   1   7   14.00    5.30
   0  -1  -7   74.59    6.40
   0  -1  -7   82.29   13.70
   0  -1  -7   76.89    5.70
   0  -1  -7   66.09   12.10
   0  -1  -7   80.59    5.80
   0  -1  -7   83.69    6.10
   0  -1  -7   96.89   13.70
   0  -1  -7   72.39    6.00
   0   1   7   91.69    6.20
   0   1   7   79.19    6.50
   0   1   7   81.29    4.80
   0   1   7   67.39    7.70
   0   1   7   90.99    8.10
   0   1   7   74.49    7.90
   0   1   7   75.29   14.20
   0   1   7   93.29    6.00
   0   1   7   73.59   13.10
  -1  -1  -7   71.59    6.10
  -1  -1  -7   76.69   13.80
  -1  -1  -7   76.59    6.30
  -1  -1  -7   95.09   15.90
  -1  -1  -7   85.79   14.30
  -1  -1  -7   75.09    5.90
  -1  -1  -7   67.39    5.60
   1   1   7   75.69    5.20
   1   1   7   79.89    7.80
   1   1   7   78.89    9.30
   1   1   7   92.49   17.20
   1   1   7   77.09    3.60
   1   1   7   68.09    7.00
   1   1   7   79.09   12.90
   1   1   7   80.29    6.20
   1   1   7   77.39    5.70
   1   1   7   71.69    5.80
  -2  -1  -7    3.20    2.10
  -2  -1  -7    1.70    6.10
  -2  -1  -7    1.70    2.30
  -2  -1  -7   -4.00    4.50
  -2  -1  -7   -0.40    1.30
  -2  -1  -7   -4.90    3.40
   2   1   7   -9.30    5.70
   2   1   7    3.80    1.40
   2   1   7    3.20    2.40
   2   1   7    9.70    5.20
   2   1   7    3.90    4.30
   2   1   7    3.40    1.50
   2   1   7    2.00    1.80
  -3  -1  -7   29.10   11.10
  -3  -1  -7   11.70    2.60
  -3  -1  -7   14.50    4.50
  -3  -1  -7   16.00    8.20
   3   1   7   15.10    5.40
   3   1   7   11.50    2.50
   3   1   7   20.80    7.10
  -4  -1  -7   46.90   13.40
  -4  -1  -7   63.69   15.80
   4   1   7   58.79    6.50
   4   1   7   58.59   11.90
   4   1   7   47.90    9.80
  -5  -1  -7  156.48   24.80
  -5  -1  -7  103.29   22.50
   5   1   7   78.59    7.70
   5   1   7   86.99   13.60
   5   1   7  113.49   13.50
   4  -2  -7   42.80   12.30
   4  -2  -7   52.99    9.20
   4  -2  -7   42.50    6.20
  -4   2   7   33.10    5.90
  -4   2   7   57.99    6.40
  -4   2   7   48.30    6.60
   3  -2  -7    6.50    5.50
   3  -2  -7    5.60    2.50
   3  -2  -7   11.80    4.10
  -3   2   7   -0.10    2.40
  -3   2   7    4.80    2.60
  -3   2   7    1.80    2.30
   2  -2  -7   24.80    4.50
   2  -2  -7   29.20    5.90
   2  -2  -7   25.90    7.60
  -2   2   7   34.30    4.20
  -2   2   7   39.30    5.30
  -2   2   7   19.70    4.50
   1  -2  -7    6.40    2.60
   1  -2  -7    1.40    3.50
   1  -2  -7    6.00    2.10
   1  -2  -7    3.50    1.60
   1  -2  -7    8.60    2.80
   1  -2  -7    7.70    4.90
   1  -2  -7    5.90    3.40
   1  -2  -7    7.40    2.50
  -1   2   7    4.40    2.90
  -1   2   7    5.50    2.10
  -1   2   7    6.80    2.20
  -1   2   7   -1.90    5.50
  -1   2   7    4.70    2.00
  -1   2   7    3.70    2.50
  -1   2   7    3.20    2.60
  -1   2   7    5.60    1.80
   0  -2  -7    2.40    1.50
   0  -2  -7    6.20    4.10
   0  -2  -7    8.20    4.70
   0  -2  -7    5.70    5.00
   0  -2  -7    4.00    1.50
   0  -2  -7    3.80    1.80
   0  -2  -7    0.80    1.60
   0   2   7   -1.10    4.20
   0   2   7    1.20    1.90
   0   2   7    7.70    3.00
   0   2   7    3.00    1.70
   0   2   7    8.20    3.40
   0   2   7    2.00    1.20
   0   2   7    6.40    2.00
   0   2   7    4.20    5.00
   0   2   7    5.10    2.80
  -1  -2  -7   38.60    3.10
  -1  -2  -7   40.90    4.40
  -1  -2  -7   37.50    4.90
  -1  -2  -7   37.30   10.20
  -1  -2  -7   32.40    4.60
  -1  -2  -7   34.30    3.30
  -1  -2  -7   56.59   12.40
  -1  -2  -7   31.20    8.00
   1   2   7   47.90    7.60
   1   2   7   44.00    5.30
   1   2   7   36.00    4.10
   1   2   7   40.10    2.80
   1   2   7   41.50    9.50
   1   2   7   46.80    4.00
   1   2   7   31.30    9.90
   1   2   7   29.60    5.50
   1   2   7   31.90    3.60
  -2  -2  -7 1451.95   65.59
  -2  -2  -7 1532.95   43.00
  -2  -2  -7 1591.14   63.69
  -2  -2  -7 1373.16   60.29
  -2  -2  -7 1449.95   43.60
   2   2   7 1493.15   50.29
   2   2   7 1451.75   56.49
   2   2   7 1522.45   45.20
   2   2   7 1528.65   41.10
   2   2   7 1538.95   51.89
   2   2   7 1532.05   42.80
  -3  -2  -7  153.38   18.20
  -3  -2  -7  141.49   22.50
  -3  -2  -7  123.99    7.30
   3   2   7  140.59    7.40
   3   2   7  136.99    9.00
   3   2   7  142.89   12.40
   3   2   7  134.89   12.50
  -4  -2  -7    7.80    6.60
  -4  -2  -7   11.90    7.20
   4   2   7    2.50    3.50
   4   2   7    6.20    4.10
   4   2   7    3.80    2.30
   4   2   7    0.50    1.90
  -5  -2  -7  255.27   37.60
  -5  -2  -7  243.68   25.20
   5   2   7  311.27   15.10
   5   2   7  241.18   18.00
   5   2   7  245.18   19.30
   4  -3  -7   13.50    9.60
   4  -3  -7   18.70    5.50
   4  -3  -7   15.40    4.80
  -4   3   7   19.00    4.30
  -4   3   7   12.80    4.30
  -4   3   7   14.80    3.60
   3  -3  -7    5.20    2.80
   3  -3  -7    5.80    3.70
   3  -3  -7   12.00    7.40
  -3   3   7    2.90    2.20
  -3   3   7    1.80    2.60
  -3   3   7    5.70    2.50
   2  -3  -7   30.60    4.90
   2  -3  -7   21.70    5.00
   2  -3  -7   11.10    6.10
  -2   3   7   25.90    4.20
  -2   3   7   27.80    4.20
  -2   3   7   32.10    4.60
   1  -3  -7  143.39    9.00
   1  -3  -7  166.88    9.60
   1  -3  -7  170.48   15.80
   1  -3  -7  142.09   10.20
   1  -3  -7  165.78   11.50
  -1   3   7  153.88    7.70
  -1   3   7  146.99   10.20
  -1   3   7  155.88    9.20
  -1   3   7  155.48    8.40
  -1   3   7  158.38   10.40
  -1   3   7  161.58    8.20
  -1   3   7  164.48    7.40
   0  -3  -7  150.58   13.70
   0  -3  -7  147.49    8.30
   0  -3  -7  135.29   15.20
   0  -3  -7  147.49    9.50
   0  -3  -7  140.19   12.20
   0  -3  -7  137.29    8.40
   0  -3  -7  133.09    7.80
   0   3   7  154.08    9.60
   0   3   7  141.79   15.90
   0   3   7  150.28    7.00
   0   3   7  133.89    7.60
   0   3   7  154.38   10.10
   0   3   7  158.28    6.50
   0   3   7  153.08    7.80
   0   3   7  148.09    9.50
  -1  -3  -7  328.77   12.60
  -1  -3  -7  316.47   24.40
  -1  -3  -7  341.07   22.90
  -1  -3  -7  332.67   14.30
  -1  -3  -7  333.27   13.90
  -1  -3  -7  346.47   22.40
   1   3   7  343.07   13.90
   1   3   7  321.97   16.40
   1   3   7  324.27   15.80
   1   3   7  348.17   12.00
   1   3   7  308.77   22.70
   1   3   7  347.27    9.90
   1   3   7  339.77   13.20
   1   3   7  355.36   16.70
  -2  -3  -7   77.79   14.00
  -2  -3  -7   95.49   16.70
   2   3   7   83.99    6.60
   2   3   7   88.69    6.00
   2   3   7   88.59    8.40
   2   3   7   59.09   11.30
   2   3   7   90.79    6.00
   2   3   7   93.49    9.40
  -3  -3  -7  108.89   17.50
  -3  -3  -7  119.89   20.90
   3   3   7  120.19    7.30
   3   3   7  128.79   10.60
   3   3   7   88.99   13.30
   3   3   7  105.79   10.70
   3   3   7  122.79    8.30
  -4  -3  -7   47.40   15.00
  -4  -3  -7   38.80   12.10
   4   3   7   58.49    9.00
   4   3   7   54.39    6.70
   4   3   7   45.00    8.90
   4   3   7   60.39    5.60
  -5  -3  -7  118.79   20.60
  -5  -3  -7  168.68   28.50
   5   3   7  133.09   11.60
   5   3   7  115.79    8.90
   5   3   7  151.88   14.60
   3  -4  -7    5.70    3.60
   3  -4  -7    9.00    7.30
   3  -4  -7    8.60    4.20
  -3   4   7    2.20    2.70
  -3   4   7    4.30    2.70
  -3   4   7    5.10    2.60
   2  -4  -7   57.29    6.90
   2  -4  -7   58.49   11.60
   2  -4  -7   54.99    5.80
  -2   4   7   59.59    5.50
  -2   4   7   54.19    5.10
  -2   4   7   56.69    5.20
   1  -4  -7  370.86   24.90
   1  -4  -7  414.36   18.30
   1  -4  -7  355.76   17.30
   1  -4  -7  417.26   16.90
  -1   4   7  417.46   15.30
  -1   4   7  364.96   18.70
  -1   4   7  419.06   14.40
  -1   4   7  370.16   17.60
  -1   4   7  423.06   15.70
  -1   4   7  379.26   13.50
   0  -4  -7  300.07   15.40
   0  -4  -7  322.47   13.90
   0  -4  -7  306.27   23.10
   0  -4  -7  320.47   16.80
   0  -4  -7  314.07   13.10
   0  -4  -7  303.07   13.50
   0  -4  -7  322.97   20.00
   0   4   7  301.47   10.30
   0   4   7  308.27   12.90
   0   4   7  263.87   21.90
   0   4   7  320.17   14.30
   0   4   7  303.27   12.10
   0   4   7  316.97   12.30
  -1  -4  -7  145.99   10.60
  -1  -4  -7  146.99   14.20
  -1  -4  -7  129.09   12.80
  -1  -4  -7  137.79    7.50
  -1  -4  -7  129.99    8.40
  -1  -4  -7  121.19   14.80
   1   4   7  145.19    8.10
   1   4   7  138.39   15.10
   1   4   7  143.09    7.50
   1   4   7  141.69   10.40
   1   4   7  140.49    9.20
   1   4   7  128.89    7.50
  -2  -4  -7  748.53   37.00
  -2  -4  -7  726.13   41.50
   2   4   7  745.03   25.00
   2   4   7  678.93   32.90
   2   4   7  731.13   24.10
   2   4   7  669.23   26.00
   2   4   7  712.73   24.50
   2   4   7  704.33   29.50
  -3  -4  -7  126.99   15.30
  -3  -4  -7  122.39   20.60
   3   4   7  144.09    8.60
   3   4   7  146.99    9.10
   3   4   7  150.68   12.60
   3   4   7  145.69   10.30
   3   4   7  130.89   13.00
  -4  -4  -7  365.96   28.00
  -4  -4  -7  359.96   33.70
   4   4   7  367.66   22.00
   4   4   7  353.96   17.60
   4   4   7  364.36   16.30
   4   4   7  371.56   16.60
  -5  -4  -7    8.20    6.40
  -5  -4  -7   36.10   13.10
   5   4   7    2.70    2.50
   5   4   7    9.10    5.70
   5   4   7    7.00    3.10
   5   4   7    2.50    3.20
   3  -5  -7    2.70    2.70
   3  -5  -7   -0.90    4.70
  -3   5   7   -2.30    1.80
  -3   5   7   -2.10    2.60
   2  -5  -7  143.89   10.10
   2  -5  -7  132.59   16.10
  -2   5   7  166.18    9.40
  -2   5   7  140.49    8.50
  -2   5   7  124.59    8.50
   1  -5  -7   44.60    7.60
   1  -5  -7   58.49   11.70
   1  -5  -7   49.99    5.60
  -1   5   7   50.69    5.00
  -1   5   7   53.79    5.00
   0  -5  -7    2.00    5.70
   0  -5  -7    6.50    4.30
   0  -5  -7   -0.30    1.80
   0  -5  -7   -2.80    2.70
   0   5   7    0.30    1.40
   0   5   7   -2.20    1.10
   0   5   7    1.30    1.20
   0   5   7   -0.60    1.70
  -1  -5  -7  168.58    9.00
  -1  -5  -7  194.28   13.30
  -1  -5  -7  194.48   13.10
  -1  -5  -7  176.88   18.40
   1   5   7  195.28   10.40
   1   5   7  201.78   10.30
   1   5   7  177.18    9.50
   1   5   7  177.08    9.20
  -2  -5  -7  188.88   13.90
  -2  -5  -7  182.28   16.00
  -2  -5  -7  212.28   21.60
   2   5   7  211.18   14.20
   2   5   7  203.08   11.10
   2   5   7  206.58   12.00
   2   5   7  196.98   10.40
   2   5   7  204.28   10.50
  -3  -5  -7  919.71   44.00
  -3  -5  -7  905.81   50.99
   3   5   7  910.91   31.30
   3   5   7  923.11   37.60
   3   5   7  940.11   31.30
   3   5   7  971.40   31.40
  -4  -5  -7   36.30   13.60
  -4  -5  -7   33.70   10.30
   4   5   7   33.60    8.10
   4   5   7   36.00    5.40
   4   5   7   26.60    5.30
   4   5   7   27.60    4.70
  -5  -5  -7   34.10   12.60
   5   5   7   17.20    3.90
   5   5   7   14.50    4.20
   5   5   7   21.00    4.80
   5   5   7   17.50    6.60
   2  -6  -7   13.60    9.00
   2  -6  -7   15.10    4.30
  -2   6   7   13.80    3.40
  -2   6   7   15.30    3.50
   1  -6  -7    6.60    3.00
   1  -6  -7   -2.80    4.40
   1  -6  -7   -0.20    5.40
  -1   6   7    2.80    2.40
  -1   6   7    4.60    2.60
   0  -6  -7   96.69    6.20
   0  -6  -7   91.19    6.90
   0  -6  -7   94.49   15.70
   0  -6  -7   80.59    9.60
   0   6   7  103.99    7.30
   0   6   7   96.59    7.50
  -1  -6  -7   21.00    8.40
  -1  -6  -7   25.80    6.90
   1   6   7   24.40    3.90
   1   6   7   24.40    4.40
   1   6   7   17.30    4.30
  -2  -6  -7  299.27   25.80
  -2  -6  -7  303.27   18.70
   2   6   7  309.67   14.40
   2   6   7  304.17   16.60
   2   6   7  307.67   13.80
   2   6   7  308.67   14.00
  -3  -6  -7    8.90    8.10
  -3  -6  -7    5.40    4.00
   3   6   7    6.20    2.50
   3   6   7    9.20    3.00
   3   6   7    1.20    2.30
  -4  -6  -7   39.10   13.10
   4   6   7   23.50    4.60
   4   6   7   23.30    7.40
   4   6   7   17.80    4.50
   4   6   7   33.10    4.90
  -5  -6  -7  114.39   22.60
   5   6   7  109.29   15.30
   5   6   7   96.69    8.50
   5   6   7  108.89    7.20
   5   6   7   92.69   10.30
   1  -7  -7  523.35   33.70
   1  -7  -7  649.24   45.00
  -1   7   7  545.55   21.30
  -1   7   7  553.44   22.90
   0  -7  -7   58.49   13.00
   0  -7  -7   37.70    8.30
   0   7   7   38.50    6.20
   0   7   7   41.00    5.80
  -1  -7  -7   -5.90    4.50
  -1  -7  -7    0.90    4.50
  -1  -7  -7    0.20    1.90
   1   7   7    0.90    1.90
   1   7   7    3.50    3.40
  -2  -7  -7   58.89   13.50
  -2  -7  -7   77.39    6.40
  -2  -7  -7   57.79   10.30
   2   7   7   67.79    6.30
   2   7   7   61.39    6.10
   2   7   7   84.79    9.70
   2   7   7   70.69    7.20
  -3  -7  -7   18.70    7.20
  -3  -7  -7   19.60    4.20
  -3  -7  -7   15.50    6.20
   3   7   7   14.10    4.40
   3   7   7   13.10    3.50
   3   7   7   18.50    3.80
  -4  -7  -7   88.59    8.20
  -4  -7  -7   78.19   12.90
  -4  -7  -7   82.49   18.20
   4   7   7   85.09    9.00
   4   7   7   95.39    7.00
   4   7   7  115.49    8.70
   0  -8  -7  269.97   21.20
   0  -8  -7  351.56   26.90
   0   8   7  284.87   16.90
   0   8   7  302.57   15.50
  -1  -8  -7    7.90    7.50
  -1  -8  -7    6.60    2.90
  -1  -8  -7    3.10    4.90
   1   8   7    4.10    3.80
   1   8   7    7.00    3.10
   1   8   7    4.30    3.10
  -2  -8  -7   -0.60    5.80
  -2  -8  -7   -0.70    1.90
  -2  -8  -7   -4.70    4.70
   2   8   7    0.00    2.50
   2   8   7    2.10    3.70
   2   8   7    2.60    2.10
  -3  -8  -7   70.69   15.60
  -3  -8  -7   67.69    6.90
  -3  -8  -7   51.79   11.00
   3   8   7   50.79    7.90
  -4  -8  -7   23.30    4.90
  -4  -8  -7   23.90   10.50
   4   8   7   31.10    6.60
   4   8   7   29.80    4.80
   2   6  -8   40.90    7.80
   2   6  -8   38.50    9.90
   2   6  -8   37.10    9.50
  -2  -6   8   40.20    7.20
  -2  -6   8   63.49    9.00
  -2  -6   8   39.20    7.20
   1   6  -8   21.40    6.10
   1   6  -8    9.30    5.20
   1   6  -8    6.40    8.30
   1   6  -8   18.60    7.20
  -1  -6   8   11.80    4.10
  -1  -6   8    7.70    4.00
  -1  -6   8   10.00    6.20
  -1  -6   8   15.70    5.10
   0   6  -8    5.10    6.00
   0   6  -8    3.90    7.40
   0  -6   8   21.70    6.80
   0  -6   8    8.10    3.90
  -1   6  -8   19.70    8.20
  -1   6  -8   18.00   10.10
   1  -6   8   26.60    6.20
   1  -6   8    8.90    6.50
   3   5  -8    5.50    5.00
   3   5  -8    5.90    3.70
   3   5  -8    2.30    3.60
  -3  -5   8   -2.50    2.40
  -3  -5   8   -0.80    3.20
  -3  -5   8    2.80    3.80
   2   5  -8   16.00    6.00
   2   5  -8    3.30    5.80
   2   5  -8   12.10    4.50
  -2  -5   8   20.40    5.50
  -2  -5   8   -0.20    2.80
  -2  -5   8    6.80    3.60
   1   5  -8   16.10    6.90
   1   5  -8   16.00    5.70
   1   5  -8   13.30    8.00
  -1  -5   8   13.10    4.50
  -1  -5   8   15.30    4.70
  -1  -5   8   14.70    4.30
  -1  -5   8    2.50    4.50
   0   5  -8  312.47   28.50
   0   5  -8  348.37   25.10
   0  -5   8  310.77   17.10
   0  -5   8  324.47   21.60
   0  -5   8  352.86   16.00
  -1   5  -8   12.70    7.70
   1  -5   8   18.20    7.50
   1  -5   8   12.50    4.40
  -2   5  -8   -0.90    9.50
  -2   5  -8   27.50    9.70
   2  -5   8   20.90    5.30
   2  -5   8   14.70    6.80
   3   4  -8   46.50    8.40
   3   4  -8   58.99    9.50
   3   4  -8   54.59    8.30
  -3  -4   8   43.80    7.40
  -3  -4   8   36.70    6.90
  -3  -4   8   41.30    6.50
   2   4  -8    7.60    5.70
   2   4  -8    7.20    3.90
   2   4  -8    8.90    4.70
  -2  -4   8    7.70    3.60
  -2  -4   8    5.00    3.20
  -2  -4   8    9.40    3.80
   1   4  -8  174.28   13.40
   1   4  -8  176.98   15.20
   1   4  -8  137.99   17.10
  -1  -4   8  172.68   11.70
  -1  -4   8  149.99   12.20
  -1  -4   8  161.78   10.80
  -1  -4   8  168.28   11.20
   0   4  -8   20.20   10.30
   0   4  -8   37.10    9.90
   0   4  -8   31.20    6.30
   0  -4   8   34.20    5.10
   0  -4   8   26.50    5.60
   0  -4   8   25.10    6.90
   0  -4   8   27.60    6.20
  -1   4  -8   61.19   16.20
  -1   4  -8   57.59   12.00
   1  -4   8   49.00    9.70
   1  -4   8   53.89    7.50
   1  -4   8   44.30    4.90
  -2   4  -8   93.19   15.60
  -2   4  -8  107.09   21.30
   2  -4   8   86.79    8.50
   2  -4   8   83.99   13.80
  -3   4  -8  230.38   20.80
  -3   4  -8  224.58   27.00
  -3   4  -8  225.88   32.80
   3  -4   8  213.98   19.30
   3  -4   8  221.18   25.90
   3  -4   8  181.18   12.80
   4   3  -8    7.50    4.50
   4   3  -8    1.50    3.80
   4   3  -8    7.10    3.60
  -4  -3   8    0.70    3.40
  -4  -3   8    7.30    4.30
   3   3  -8  223.98   15.60
   3   3  -8  196.18   13.10
   3   3  -8  164.98   13.40
  -3  -3   8  197.28   11.70
  -3  -3   8  206.58   13.40
  -3  -3   8  206.88   13.20
   2   3  -8    6.50    3.30
   2   3  -8    4.50    4.80
   2   3  -8    7.80    4.30
  -2  -3   8    2.90    2.80
  -2  -3   8    5.20    2.70
  -2  -3   8    4.00    2.80
   1   3  -8  245.78   17.20
   1   3  -8  216.58   20.00
   1   3  -8  228.08   14.60
  -1  -3   8  235.28   12.60
  -1  -3   8  214.68   12.50
  -1  -3   8  235.78   13.80
  -1  -3   8  230.38   12.80
   0   3  -8  902.81   39.30
   0   3  -8  862.81   38.70
   0   3  -8  910.21   34.90
   0   3  -8  918.51   48.40
   0  -3   8  899.31   30.00
   0  -3   8  903.91   29.70
   0  -3   8  890.21   31.80
   0  -3   8  852.31   35.00
  -1   3  -8   13.20    9.10
  -1   3  -8   20.00    8.00
  -1   3  -8   21.80    7.20
   1  -3   8   22.40    7.00
   1  -3   8   23.80    3.70
   1  -3   8   16.60    4.20
   1  -3   8   32.10    9.70
  -2   3  -8  699.73   35.90
  -2   3  -8  758.12   44.90
  -2   3  -8  648.14   43.90
   2  -3   8  691.13   27.20
   2  -3   8  643.64   41.80
   2  -3   8  682.43   33.80
  -3   3  -8   70.39   17.60
  -3   3  -8   90.09   14.30
  -3   3  -8   90.59   21.10
   3  -3   8   68.39   12.10
   3  -3   8   57.99   13.40
   3  -3   8   70.89    7.70
  -4   3  -8   93.79   22.20
  -4   3  -8   85.49   14.90
   4  -3   8   94.29    9.60
   4   2  -8   18.70    5.70
   4   2  -8   19.30    4.70
   4   2  -8   34.80    7.40
  -4  -2   8   21.00    5.40
  -4  -2   8   16.50    4.90
   3   2  -8   30.70    6.80
   3   2  -8   39.70    6.50
   3   2  -8   37.30    6.90
  -3  -2   8   31.30    5.70
  -3  -2   8   32.80    6.50
   2   2  -8    6.10    4.30
   2   2  -8    5.20    2.70
   2   2  -8   -3.00    2.60
  -2  -2   8    0.80    2.30
  -2  -2   8   -1.70    2.00
  -2  -2   8   -0.60    1.60
   1   2  -8   33.60    6.80
   1   2  -8   40.40    6.70
   1   2  -8   29.20    7.20
   1   2  -8   41.50   10.90
  -1  -2   8   38.50    8.00
  -1  -2   8   31.10    5.00
  -1  -2   8   30.60    5.10
  -1  -2   8   37.60    5.60
   0   2  -8  183.88   20.60
   0   2  -8  181.98   12.50
   0   2  -8  191.58   16.50
   0   2  -8  185.88   14.50
   0  -2   8  190.58   10.30
   0  -2   8  213.98   18.10
   0  -2   8  182.48   11.10
   0  -2   8  196.98   13.00
   0  -2   8  164.18   14.30
   0  -2   8  194.38    9.70
  -1   2  -8  570.64   22.80
  -1   2  -8  621.94   40.30
  -1   2  -8  584.14   42.10
  -1   2  -8  618.54   35.90
  -1   2  -8  596.44   29.50
   1  -2   8  596.94   27.90
   1  -2   8  615.34   24.10
   1  -2   8  610.84   20.90
   1  -2   8  633.94   36.20
  -2   2  -8  464.95   34.30
  -2   2  -8  407.96   34.10
  -2   2  -8  470.65   26.70
   2  -2   8  519.45   21.00
   2  -2   8  456.45   32.10
   2  -2   8  453.45   25.40
  -3   2  -8   93.39   14.30
  -3   2  -8   98.79   20.50
  -3   2  -8  101.69   21.00
   3  -2   8   98.59   17.10
   3  -2   8   92.49    8.60
   3  -2   8   82.89   13.10
  -4   2  -8    4.00    5.30
  -4   2  -8    1.40   11.10
  -4   2  -8    4.40    6.90
   4  -2   8    8.00    6.20
   4  -2   8   -2.70    2.80
   4  -2   8    1.10    3.30
   4   1  -8   27.70    6.50
   4   1  -8   10.60    4.50
   4   1  -8   14.40    4.20
  -4  -1   8   24.80    5.50
  -4  -1   8   18.10    5.10
   3   1  -8   13.90    7.00
   3   1  -8   27.00    5.60
   3   1  -8   30.80    6.60
   3   1  -8   24.40    5.50
  -3  -1   8   26.00    5.30
  -3  -1   8   30.30    6.00
   2   1  -8   27.90    7.10
   2   1  -8   26.50    5.30
   2   1  -8   28.60    5.40
   2   1  -8   27.50    6.90
  -2  -1   8   30.80    5.40
  -2  -1   8   33.00    5.60
  -2  -1   8   36.10    5.00
   1   1  -8   40.90    9.20
   1   1  -8   23.30    6.40
   1   1  -8   32.90    6.10
   1   1  -8   35.40    5.40
   1   1  -8   33.90    5.80
  -1  -1   8   47.10    8.10
  -1  -1   8   46.00    5.10
  -1  -1   8   40.50    4.90
  -1  -1   8   47.90    7.90
  -1  -1   8   34.40    5.30
   0   1  -8   72.79    8.10
   0   1  -8   68.89    7.20
   0   1  -8  100.09   17.30
   0   1  -8   53.59   10.80
   0   1  -8   66.59   15.50
   0  -1   8   60.39    9.30
   0  -1   8   82.79    7.60
   0  -1   8   80.09    9.30
   0  -1   8   84.39    6.40
   0  -1   8   82.79    5.60
   0  -1   8   82.69   12.50
   0  -1   8   83.09   13.50
   0  -1   8   73.39    6.60
  -1   1  -8  213.28   19.90
  -1   1  -8  171.68   13.80
  -1   1  -8  194.58   11.10
  -1   1  -8  241.68   24.90
  -1   1  -8  227.38   23.40
   1  -1   8  198.58   11.90
   1  -1   8  203.58   21.40
   1  -1   8  217.08   10.10
   1  -1   8  217.38   11.90
   1  -1   8  226.68   19.20
   1  -1   8  217.28   14.50
  -2   1  -8   42.60    8.50
  -2   1  -8   47.40   13.40
  -2   1  -8   52.79   13.20
   2  -1   8   44.90    4.10
   2  -1   8   27.70    8.90
   2  -1   8   42.70    6.10
   2  -1   8   34.10    7.10
  -3   1  -8  294.17   19.60
  -3   1  -8  293.97   28.50
  -3   1  -8  274.77   29.50
   3  -1   8  274.77   14.80
   3  -1   8  294.87   25.00
   3  -1   8  264.27   19.70
  -4   1  -8    7.20    8.60
  -4   1  -8   10.40    8.30
  -4   1  -8   15.20    8.80
   4  -1   8   27.10    8.90
   4  -1   8   15.20    6.60
   4  -1   8   12.10    4.30
   4   0  -8  312.47   32.60
   4   0  -8  267.97   14.40
   4   0  -8  284.37   17.40
  -4   0   8  294.07   15.70
  -4   0   8  278.27   15.60
  -4   0   8  283.67   16.00
   3   0  -8   96.39    9.80
   3   0  -8   91.89   13.00
   3   0  -8   93.59    8.50
   3   0  -8   98.29    8.40
  -3   0   8   90.79    8.20
  -3   0   8   81.19    7.80
   2   0  -8  138.09   12.30
   2   0  -8  143.59    9.70
   2   0  -8  143.19    9.90
   2   0  -8  124.69   12.80
  -2   0   8  145.59    8.20
  -2   0   8  131.99    9.10
  -2   0   8  128.39    9.00
   1   0  -8   22.40    7.20
   1   0  -8   32.30    5.20
   1   0  -8   29.10    4.80
   1   0  -8   31.10    7.60
   1   0  -8   29.60    5.20
  -1   0   8   29.60    4.40
  -1   0   8   26.50    4.20
  -1   0   8   25.10    6.70
  -1   0   8   24.00    4.20
  -1   0   8   17.30    5.30
  -1   0   8   23.70    5.40
  -1   0   8   17.00    8.30
[truncated: 35,510 more chars]
